# Supplementary material for: Somatic mutation distribution across tumour cohorts provides a signal for positive selection in cancer
Source: Nat Commun. 2022 Nov 17;13:7023. doi: 10.1038/s41467-022-34746-z (PMC9671924; doi:10.1038/s41467-022-34746-z)
Supplement: Supplementary file 4 — Supplementary Data 1 [file 41467_2022_34746_MOESM4_ESM.xlsx]

## Sheet: Supplementary Data 1
Cancer	Tumours in cohort	Gene	Tumours with nonsynonymous mutations	p	FDR	Gene in CGC	Included in Figure 4 (FDR < 0.05)	Reported by Martincorena	Reported by Dietlein	Reported by Bailey	Reported by Lawrence
SKCM	466	BRAF	226	2.58743e-94	3.30156e-90	Yes	Yes	Same cancer type	Same cancer type	Same cancer type	Same cancer type
SKCM	466	NRAS	115	7.08235e-25	4.51854e-21	Yes	Yes	Same cancer type	Same cancer type	Same cancer type	Same cancer type
SKCM	466	PTEN	24	4.07696e-09	1.73407e-05	Yes	Yes	Same cancer type	Same cancer type	Same cancer type	Same cancer type
SKCM	466	GNAQ	7	7.00805e-08	0.000223557	Yes	Yes		Other cancer type	Other cancer type
SKCM	466	MAP2K1	25	1.25375e-07	0.000319957	Yes	Yes		Same cancer type	Same cancer type	Other cancer type
SKCM	466	KIT	20	8.25495e-07	0.00175555	Yes	Yes	Other cancer type	Same cancer type	Same cancer type	Other cancer type
SKCM	466	PPP6C	27	5.76819e-05	0.105146	Yes		Same cancer type	Same cancer type	Same cancer type	Same cancer type
SKCM	466	GPR20	13	7.82887e-05	0.116381
SKCM	466	GPM6A	10	8.20871e-05	0.116381
SKCM	466	SF3B1	21	9.96519e-05	0.127156	Yes			Same cancer type	Other cancer type	Other cancer type
SKCM	466	IDH1	20	0.000143914	0.16694	Yes		Other cancer type	Same cancer type	Same cancer type	Other cancer type
SKCM	466	DCUN1D4	3	0.000272523	0.289783
SKCM	466	BAZ2B	27	0.000321495	0.306785
SKCM	466	SDCCAG8	8	0.000336598	0.306785
SKCM	466	UGT2B15	44	0.000477345	0.361495
SKCM	466	CTNNB1	21	0.000573597	0.361495	Yes		Other cancer type	Same cancer type	Same cancer type	Other cancer type
SKCM	466	CDK4	10	0.000616786	0.361495	Yes			Same cancer type	Same cancer type	Same cancer type
SKCM	466	SNW1	3	0.000624486	0.361495
SKCM	466	AHCTF1	21	0.000695321	0.361495
SKCM	466	FZD8	6	0.000696342	0.361495
SKCM	466	ZZEF1	24	0.000699417	0.361495				Other cancer type
SKCM	466	HMGXB4	9	0.000705924	0.361495
SKCM	466	SNAI2	3	0.000719049	0.361495
SKCM	466	EDN3	10	0.000722352	0.361495
SKCM	466	PITRM1	6	0.000752546	0.361495
SKCM	466	LPCAT1	5	0.000785928	0.361495
SKCM	466	COL4A1	51	0.00081058	0.361495
SKCM	466	MYOF	24	0.000855316	0.361495
SKCM	466	CDC14A	10	0.000865499	0.361495
SKCM	466	AMD1	3	0.000872752	0.361495
SKCM	466	CBX3	3	0.000878241	0.361495
SKCM	466	B4GAT1	5	0.000917897	0.366011
SKCM	466	CELA2A	5	0.000976271	0.368868
SKCM	466	LIX1	6	0.000987605	0.368868
SKCM	466	LIPA	4	0.00108911	0.368868
SKCM	466	PRPF40A	5	0.00109227	0.368868
SKCM	466	MLF2	7	0.00116863	0.368868
SKCM	466	DACH1	33	0.00117193	0.368868					Same cancer type
SKCM	466	HGF	25	0.001172	0.368868					Other cancer type
SKCM	466	PWP1	3	0.00118269	0.368868
SKCM	466	PVALB	3	0.00119191	0.368868
SKCM	466	DET1	9	0.0012233	0.368868
SKCM	466	PCDHB5	46	0.00126772	0.368868
SKCM	466	ANKRD13C	6	0.00127905	0.368868
SKCM	466	OCEL1	5	0.00130087	0.368868
SKCM	466	MAP2K2	9	0.0014201	0.393924	Yes
SKCM	466	PDIA2	8	0.00156798	0.425471
SKCM	466	NWD1	62	0.00160477	0.425471
SKCM	466	ITPR3	19	0.00163846	0.425471
SKCM	466	ELK3	3	0.0016672	0.425471
SKCM	466	APC	36	0.00179383	0.44881	Yes		Other cancer type	Other cancer type	Other cancer type	Other cancer type
SKCM	466	SEMA4A	14	0.00201399	0.485838
SKCM	466	ERC1	9	0.00201798	0.485838	Yes			Other cancer type
SKCM	466	SLC44A1	6	0.00218718	0.516823
SKCM	466	DHX30	8	0.0024199	0.540466				Other cancer type
SKCM	466	HOXB5	4	0.00242421	0.540466
SKCM	466	GMPPB	3	0.00243607	0.540466
SKCM	466	BRAT1	9	0.00250184	0.540466
SKCM	466	PRKCB	33	0.00254496	0.540466	Yes
SKCM	466	PLA2G4C	12	0.0025836	0.540466
SKCM	466	LSR	11	0.00259053	0.540466
SKCM	466	RIC8A	3	0.00262609	0.540466
SKCM	466	LCE1B	15	0.0027387	0.554695
SKCM	466	KLHL17	4	0.00289076	0.5663
SKCM	466	STK38	4	0.00296336	0.5663
SKCM	466	UBP1	6	0.0030372	0.5663
SKCM	466	ADCK2	5	0.00306459	0.5663
SKCM	466	PNN	4	0.00319365	0.5663
SKCM	466	OR5M10	14	0.00322747	0.5663
SKCM	466	OR1A2	7	0.00324801	0.5663
SKCM	466	C2CD2L	5	0.00325415	0.5663
SKCM	466	RBM25	13	0.00326225	0.5663
SKCM	466	CNOT4	8	0.00331324	0.5663
SKCM	466	CENPJ	15	0.00334509	0.5663
SKCM	466	AURKAIP1	3	0.00336975	0.5663
SKCM	466	MYH8	73	0.00337295	0.5663
SKCM	466	OR14A16	24	0.00346054	0.573461
SKCM	466	EZH2	13	0.00350898	0.574033	Yes		Other cancer type	Same cancer type	Other cancer type	Other cancer type
SKCM	466	PEX19	3	0.00385838	0.623202
SKCM	466	FMO2	24	0.0039629	0.629266
SKCM	466	PPTC7	3	0.00402882	0.629266
SKCM	466	PTGER3	7	0.00409077	0.629266
SKCM	466	STRIP1	10	0.00417937	0.629266
SKCM	466	SETD5	17	0.00422148	0.629266
SKCM	466	ODF1	6	0.00422511	0.629266
SKCM	466	FBXO38	15	0.00427192	0.629266
SKCM	466	DDIT3	4	0.00429045	0.629266	Yes
SKCM	466	CHRNA3	14	0.00442184	0.631329
SKCM	466	ANKS1A	10	0.00442462	0.631329
SKCM	466	MAP2K4	7	0.00445795	0.631329	Yes		Other cancer type	Other cancer type	Other cancer type	Other cancer type
SKCM	466	NSA2	4	0.00450243	0.631329
SKCM	466	AAMP	4	0.00458558	0.635999
SKCM	466	ELFN2	25	0.00474969	0.644266
SKCM	466	CMTR1	10	0.00477764	0.644266
SKCM	466	AQP12A	3	0.00480724	0.644266
SKCM	466	PTPA	5	0.00486448	0.644266
SKCM	466	ZNF532	21	0.00493113	0.644266
SKCM	466	BCKDHB	3	0.00503946	0.644266
SKCM	466	KCNK13	18	0.0050767	0.644266
SKCM	466	ZNF557	9	0.00508731	0.644266
SKCM	466	CCDC87	16	0.0050996	0.644266
SKCM	466	KLF15	7	0.00523351	0.653587
SKCM	466	KCNJ13	4	0.00531609	0.653587
SKCM	466	COIL	4	0.0053379	0.653587
SKCM	466	MAN2A1	12	0.00537826	0.653587
SKCM	466	NPTX2	11	0.00548485	0.65909
SKCM	466	MLPH	6	0.00552685	0.65909
SKCM	466	DSCAM	133	0.00567538	0.670536
SKCM	466	CYP3A5	12	0.00579611	0.678517
SKCM	466	RBM48	5	0.00597935	0.693604
SKCM	466	EDEM2	8	0.00607989	0.695295
SKCM	466	RYR2	93	0.0061029	0.695295
SKCM	466	PCDHGB6	14	0.00625204	0.70559
SKCM	466	EOMES	11	0.00630386	0.70559				Other cancer type
SKCM	466	KCNV1	23	0.00637952	0.70785
SKCM	466	SPATA2	6	0.006543	0.71338
SKCM	466	KCTD8	13	0.00656024	0.71338
SKCM	466	LONP1	3	0.00674559	0.71338
SKCM	466	HNRNPD	3	0.00685553	0.71338
SKCM	466	CCDC30	15	0.00695666	0.71338
SKCM	466	PIK3R4	13	0.0069722	0.71338
SKCM	466	STAG3	17	0.00701743	0.71338
SKCM	466	IRX5	7	0.00701748	0.71338
SKCM	466	CRY2	7	0.00703754	0.71338
SKCM	466	ZNF620	4	0.00704665	0.71338						Other cancer type
SKCM	466	WIPF2	10	0.00709825	0.71338
SKCM	466	NLGN2	7	0.00714545	0.71338
SKCM	466	SUGP1	9	0.00716619	0.71338
SKCM	466	C4orf19	3	0.00727934	0.71338
SKCM	466	CC2D2B	8	0.00730104	0.71338
SKCM	466	ATP1B3	3	0.00737926	0.71338
SKCM	466	ACSM1	31	0.00750091	0.71338
SKCM	466	NSD3	7	0.00751737	0.71338	Yes
SKCM	466	NCOA7	9	0.0075389	0.71338
SKCM	466	CER1	15	0.00754752	0.71338
SKCM	466	SLC46A1	3	0.00767501	0.717177
SKCM	466	PSME3	3	0.0077001	0.717177
SKCM	466	ETV3L	4	0.00778382	0.719722
SKCM	466	ATP2B2	33	0.00794096	0.724245
SKCM	466	AADACL4	15	0.00805751	0.724245
SKCM	466	CDKN2A	37	0.00814654	0.724245	Yes		Same cancer type	Same cancer type	Same cancer type	Same cancer type
SKCM	466	ELOA	5	0.0081934	0.724245
SKCM	466	CCHCR1	7	0.00829112	0.724245
SKCM	466	TCF25	6	0.00842723	0.724245
SKCM	466	ZC2HC1A	4	0.00843046	0.724245
SKCM	466	ITIH3	10	0.00848302	0.724245
SKCM	466	KRAS	9	0.00852873	0.724245	Yes		Other cancer type	Other cancer type	Same cancer type	Other cancer type
SKCM	466	ZNFX1	12	0.00855558	0.724245
SKCM	466	PDC	7	0.00865829	0.724245
SKCM	466	GFOD1	6	0.00868072	0.724245
SKCM	466	WDR24	11	0.00874574	0.724245
SKCM	466	BPIFB3	11	0.00883715	0.724245
SKCM	466	MED24	6	0.00885834	0.724245
SKCM	466	C12orf60	3	0.00894705	0.724245
SKCM	466	KLC2	3	0.00903629	0.724245
SKCM	466	GUCA1C	12	0.0090452	0.724245
SKCM	466	MIB1	9	0.00904838	0.724245
SKCM	466	NKTR	7	0.00905263	0.724245
SKCM	466	ATF7IP	17	0.00915442	0.724245				Other cancer type	Other cancer type
SKCM	466	SLF1	5	0.00915544	0.724245
SKCM	466	ZNF790	9	0.00917337	0.724245
SKCM	466	EVC2	14	0.00920689	0.724245
SKCM	466	RABGAP1L	13	0.00929585	0.724245
SKCM	466	OSBPL7	7	0.00935593	0.724245
SKCM	466	HSPH1	9	0.00936523	0.724245
SKCM	466	SPRR4	4	0.00949796	0.72682
SKCM	466	ME1	26	0.00951246	0.72682
SKCM	466	OMG	3	0.00966416	0.729301
SKCM	466	PPWD1	5	0.00972373	0.729301
SKCM	466	COL12A1	52	0.00981902	0.729301
SKCM	466	PLIN4	19	0.00983116	0.729301
SKCM	466	TMTC3	8	0.00992252	0.729301
SKCM	466	USP54	14	0.00993825	0.729301
SKCM	466	KRT31	16	0.00994502	0.729301
SKCM	466	RAG1	28	0.0102294	0.745868
SKCM	466	ARID1A	20	0.0103444	0.748601	Yes		Other cancer type	Other cancer type	Other cancer type	Other cancer type
SKCM	466	LMNA	4	0.0104427	0.748601	Yes
SKCM	466	DUS3L	6	0.0104429	0.748601
SKCM	466	BRD1	16	0.0105922	0.755064
SKCM	466	PITX2	9	0.01071	0.759221
SKCM	466	TBX4	14	0.0108369	0.763973
SKCM	466	RUNDC1	5	0.0109601	0.764976
SKCM	466	SPDYA	7	0.0110285	0.764976
SKCM	466	NLGN1	13	0.011031	0.764976
SKCM	466	DMTF1	6	0.011117	0.766774
SKCM	466	ANKMY2	4	0.0112166	0.769484
SKCM	466	PDE8A	7	0.0113951	0.775738
SKCM	466	CSNK1G1	6	0.0114294	0.775738
SKCM	466	ZNF217	7	0.0115432	0.779316
SKCM	466	DHRS3	5	0.011741	0.779469
SKCM	466	LRG1	12	0.0117612	0.779469
SKCM	466	ALPI	11	0.0118012	0.779469
SKCM	466	TGOLN2	3	0.0118751	0.779469
SKCM	466	SCAP	14	0.0120143	0.779469
SKCM	466	BOC	13	0.0121433	0.779469
SKCM	466	HTR3B	17	0.012161	0.779469
SKCM	466	CDK17	5	0.0121764	0.779469
SKCM	466	SRSF2	3	0.0122956	0.779469	Yes				Other cancer type
SKCM	466	MCF2L	6	0.0123549	0.779469
SKCM	466	UGT3A1	37	0.0123632	0.779469
SKCM	466	ARMC5	11	0.0126498	0.779469
SKCM	466	MYH11	33	0.0127316	0.779469	Yes
SKCM	466	PRKCH	8	0.0127529	0.779469
SKCM	466	ZNF2	3	0.0128334	0.779469
SKCM	466	ZNF589	3	0.0129501	0.779469
SKCM	466	LMAN2	7	0.0129601	0.779469
SKCM	466	ZNF521	17	0.0129685	0.779469	Yes
SKCM	466	GLI3	18	0.0130428	0.779469
SKCM	466	ACVR1	7	0.0130844	0.779469	Yes				Other cancer type
SKCM	466	NDUFAF5	5	0.0131594	0.779469
SKCM	466	CHERP	13	0.013161	0.779469
SKCM	466	VASH2	4	0.0131964	0.779469
SKCM	466	KRT85	10	0.013241	0.779469
SKCM	466	PCSK9	14	0.013308	0.779469
SKCM	466	SAAL1	4	0.0136331	0.779469
SKCM	466	FAR1	6	0.013667	0.779469
SKCM	466	OR11A1	8	0.0136789	0.779469
SKCM	466	OPN1SW	5	0.0137361	0.779469
SKCM	466	DHX58	4	0.0138131	0.779469
SKCM	466	CYP2A13	17	0.0138481	0.779469
SKCM	466	PLK1	7	0.0139133	0.779469
SKCM	466	NTF3	7	0.014014	0.779469
SKCM	466	KCND3	29	0.0140577	0.779469
SKCM	466	TARS2	9	0.0141313	0.779469
SKCM	466	TUBA3D	13	0.0141769	0.779469
SKCM	466	OR5B21	7	0.0141962	0.779469
SKCM	466	NKAIN1	3	0.0142046	0.779469
SKCM	466	MAPK8IP3	13	0.0143274	0.779469
SKCM	466	TMEM108	19	0.0145412	0.779469
SKCM	466	CCDC66	7	0.014653	0.779469				Other cancer type
SKCM	466	DNAJC14	4	0.0146761	0.779469
SKCM	466	GNAI3	3	0.0147836	0.779469
SKCM	466	KIAA1755	21	0.0147869	0.779469
SKCM	466	LUC7L2	8	0.0148575	0.779469
SKCM	466	GATM	8	0.0148627	0.779469
SKCM	466	ATP10D	40	0.0149565	0.779469
SKCM	466	MYO1E	5	0.0149703	0.779469
SKCM	466	GCNT1	13	0.0150525	0.779469
SKCM	466	CASP5	12	0.0150908	0.779469
SKCM	466	ELAVL2	22	0.0151398	0.779469
SKCM	466	ZNF34	5	0.0151836	0.779469
SKCM	466	GALNT2	7	0.0152162	0.779469
SKCM	466	RNF43	10	0.0152579	0.779469	Yes		Other cancer type	Other cancer type	Other cancer type
SKCM	466	OR4C3	12	0.0152844	0.779469
SKCM	466	TRAF6	5	0.0153491	0.779469
SKCM	466	OR8B4	9	0.0155309	0.779469
SKCM	466	ABL2	14	0.0155908	0.779469	Yes
SKCM	466	OR5AC2	21	0.0156175	0.779469
SKCM	466	IKBKE	10	0.0156492	0.779469
SKCM	466	CDK7	5	0.0156557	0.779469
SKCM	466	ZDHHC17	11	0.0156848	0.779469
SKCM	466	ARC	3	0.0157279	0.779469
SKCM	466	GABRA6	34	0.0158222	0.779469					Other cancer type
SKCM	466	H4-16	3	0.0158229	0.779469
SKCM	466	USH1G	11	0.0158288	0.779469
SKCM	466	ADAM7	62	0.0158391	0.779469
SKCM	466	NCOR1	26	0.0159575	0.779469	Yes		Other cancer type	Other cancer type	Other cancer type	Other cancer type
SKCM	466	CARF	12	0.0160054	0.779469
SKCM	466	MICB	8	0.0162323	0.779469
SKCM	466	KMT2A	45	0.0162525	0.779469	Yes		Other cancer type	Other cancer type	Other cancer type
SKCM	466	HLA-F	5	0.0162896	0.779469
SKCM	466	PHYKPL	3	0.0163141	0.779469
SKCM	466	RBSN	10	0.0163771	0.779469
SKCM	466	PPFIA4	13	0.0164635	0.779469
SKCM	466	CLEC3B	4	0.0164809	0.779469
SKCM	466	SLC25A3	3	0.0165471	0.779469
SKCM	466	SLC1A3	14	0.0166	0.779469						Other cancer type
SKCM	466	NRXN3	50	0.0166397	0.779469
SKCM	466	TNFSF10	9	0.0167255	0.779469
SKCM	466	PRSS16	10	0.0167792	0.779469
SKCM	466	CAMP	3	0.0168156	0.779469
SKCM	466	FBXL5	4	0.0168251	0.779469
SKCM	466	ANKRD44	10	0.0168412	0.779469
SKCM	466	ACBD7	3	0.0168476	0.779469
SKCM	466	ACBD4	5	0.0169634	0.779469
SKCM	466	B3GAT3	5	0.0170401	0.779469
SKCM	466	CDH17	29	0.0170484	0.779469	Yes
SKCM	466	PDPR	12	0.0171634	0.779469
SKCM	466	WSB1	4	0.0172457	0.779469
SKCM	466	LARP1B	7	0.0172565	0.779469
SKCM	466	RXFP3	7	0.0172615	0.779469
SKCM	466	ELMO2	10	0.0172644	0.779469
SKCM	466	RIN1	11	0.0173494	0.779469
SKCM	466	FOSL2	6	0.0174361	0.779469			Other cancer type
SKCM	466	MS4A6E	5	0.0174363	0.779469
SKCM	466	PRKD3	10	0.0174708	0.779469
SKCM	466	HESX1	4	0.017627	0.782123
SKCM	466	TMEM26	7	0.0177031	0.782123
SKCM	466	UMOD	12	0.0177354	0.782123
SKCM	466	FAM163B	3	0.017794	0.782123
SKCM	466	PCDH20	21	0.0178562	0.782123
SKCM	466	ACOX3	8	0.0178981	0.782123
SKCM	466	FAM177B	7	0.018053	0.786197
SKCM	466	FLCN	5	0.0181972	0.78945	Yes
SKCM	466	CRYGD	4	0.0182514	0.78945
SKCM	466	BRINP3	71	0.0183193	0.789709
SKCM	466	PRDM9	58	0.0184418	0.792316
SKCM	466	OR6Q1	7	0.0185277	0.793332
SKCM	466	SASS6	9	0.0187124	0.795306
SKCM	466	MYO9A	42	0.0187859	0.795306
SKCM	466	SAMD9	59	0.0188635	0.795306
SKCM	466	SNX33	8	0.0188895	0.795306
SKCM	466	KCNK9	14	0.0189439	0.795306
SKCM	466	GOLGB1	26	0.0190305	0.795306
SKCM	466	TTC30B	5	0.0190785	0.795306
SKCM	466	SGSM3	5	0.0191167	0.795306
SKCM	466	PLEKHG4B	22	0.0192055	0.795306
SKCM	466	NCF1	5	0.0192429	0.795306
SKCM	466	RPL11	4	0.0192594	0.795306
SKCM	466	GDF3	25	0.0193747	0.796133
SKCM	466	PCDHGB4	21	0.019469	0.796133
SKCM	466	KCNQ5	54	0.0195166	0.796133
SKCM	466	C1orf198	5	0.019584	0.796133
SKCM	466	AATF	6	0.019631	0.796133
SKCM	466	ABHD5	3	0.0197136	0.796133
SKCM	466	ODF3	3	0.0197337	0.796133
SKCM	466	KLF6	6	0.0199097	0.796133	Yes
SKCM	466	WIPI2	5	0.01992	0.796133
SKCM	466	MS4A1	11	0.01995	0.796133
SKCM	466	ADAM11	17	0.0200311	0.796133
SKCM	466	CAMTA2	11	0.0202054	0.796133
SKCM	466	MAB21L1	6	0.0202299	0.796133
SKCM	466	ABCD3	7	0.0203388	0.796133
SKCM	466	PRSS23	5	0.0204693	0.796133
SKCM	466	ARHGAP28	15	0.0204821	0.796133
SKCM	466	ZNF45	5	0.0205572	0.796133
SKCM	466	MMD2	8	0.0205799	0.796133
SKCM	466	FAM227B	16	0.020637	0.796133
SKCM	466	TP53I13	5	0.0208029	0.796133
SKCM	466	OAZ3	10	0.0208084	0.796133
SKCM	466	CASP7	6	0.0208348	0.796133
SKCM	466	TULP2	13	0.0208423	0.796133
SKCM	466	ZNF277	7	0.0208917	0.796133
SKCM	466	WDR82	4	0.0209168	0.796133
SKCM	466	OR52E2	24	0.0209546	0.796133
SKCM	466	RAB11FIP3	5	0.0210393	0.796133
SKCM	466	HP	3	0.0210996	0.796133
SKCM	466	CLEC4C	16	0.0212253	0.796133
SKCM	466	OR2L3	19	0.0212444	0.796133
SKCM	466	SRF	3	0.0213607	0.796133
SKCM	466	CDYL	4	0.0214444	0.796133
SKCM	466	HRAS	5	0.0217497	0.796133	Yes		Other cancer type	Other cancer type	Same cancer type	Other cancer type
SKCM	466	IL36G	8	0.0217795	0.796133
SKCM	466	WFDC12	4	0.0218239	0.796133
SKCM	466	BAG6	14	0.022037	0.796133
SKCM	466	ESR2	13	0.0220573	0.796133
SKCM	466	NUP210	33	0.0220913	0.796133
SKCM	466	SIGLEC11	24	0.02213	0.796133
SKCM	466	KRT5	23	0.0221484	0.796133			Other cancer type
SKCM	466	OR51A4	26	0.0222664	0.796133
SKCM	466	ABTB2	7	0.0223206	0.796133
SKCM	466	CCR8	15	0.0223613	0.796133
SKCM	466	CPEB1	10	0.0223793	0.796133
SKCM	466	TANC1	20	0.0224056	0.796133
SKCM	466	TTC31	8	0.022432	0.796133
SKCM	466	ADGRL1	8	0.0224532	0.796133
SKCM	466	GEM	16	0.0225631	0.796133
SKCM	466	MAP1LC3C	3	0.0225734	0.796133
SKCM	466	LUC7L3	4	0.0225846	0.796133
SKCM	466	AGO2	14	0.0226597	0.796133
SKCM	466	PCDHGA10	12	0.0226754	0.796133
SKCM	466	FAM104A	5	0.0226808	0.796133			Other cancer type
SKCM	466	SLC6A13	26	0.022689	0.796133
SKCM	466	CALHM4	3	0.0229363	0.796133
SKCM	466	SFPQ	5	0.0229424	0.796133	Yes
SKCM	466	RARS1	7	0.0229698	0.796133
SKCM	466	PC	12	0.0230582	0.796133
SKCM	466	TCERG1	14	0.0231404	0.796133
SKCM	466	COPB2	3	0.0232071	0.796133
SKCM	466	SLC6A11	25	0.0232482	0.796133
SKCM	466	OSM	8	0.0233249	0.796133
SKCM	466	ZNF714	5	0.0233797	0.796133
SKCM	466	MPP2	11	0.0233956	0.796133
SKCM	466	MYNN	3	0.0236247	0.796133
SKCM	466	LUM	18	0.023702	0.796133
SKCM	466	PTPRT	112	0.0237593	0.796133	Yes
SKCM	466	IL6ST	10	0.0237835	0.796133	Yes			Other cancer type	Other cancer type
SKCM	466	DBNL	3	0.0238369	0.796133
SKCM	466	ITGAE	24	0.0238583	0.796133
SKCM	466	GRIA2	56	0.0239495	0.796133
SKCM	466	GHR	47	0.0239671	0.796133
SKCM	466	TMEM132D	48	0.023969	0.796133
SKCM	466	SCLY	5	0.0240144	0.796133
SKCM	466	TFB1M	3	0.0240838	0.796133
SKCM	466	TFIP11	6	0.0240971	0.796133
SKCM	466	CHD9	21	0.0241646	0.796133
SKCM	466	PLK2	10	0.0241892	0.796133
SKCM	466	BCL9L	18	0.0242334	0.796133	Yes
SKCM	466	STRC	19	0.0242708	0.796133
SKCM	466	NDUFV3	5	0.024436	0.799174
SKCM	466	ZNF354B	13	0.0244888	0.799174
SKCM	466	LRRC37A	4	0.0246829	0.801545
SKCM	466	RFPL2	11	0.0247434	0.801545
SKCM	466	MTMR10	4	0.0247499	0.801545
SKCM	466	THYN1	3	0.0252101	0.809414
SKCM	466	JAKMIP3	12	0.0253296	0.809414
SKCM	466	CHPF	5	0.0253505	0.809414
SKCM	466	NDST2	6	0.025392	0.809414
SKCM	466	AIPL1	11	0.0255564	0.809414
SKCM	466	IKZF1	22	0.0255848	0.809414	Yes
SKCM	466	AQR	17	0.0256276	0.809414
SKCM	466	EBF1	13	0.0256936	0.809414	Yes			Other cancer type
SKCM	466	TRIM16	5	0.0258379	0.809414
SKCM	466	TAOK3	8	0.0260369	0.809414
SKCM	466	SLC52A3	5	0.0260712	0.809414
SKCM	466	WNT10B	5	0.0261235	0.809414
SKCM	466	ZIC2	3	0.0261384	0.809414
SKCM	466	LSG1	6	0.0261542	0.809414
SKCM	466	LRRFIP2	4	0.0263224	0.809414
SKCM	466	TACR2	7	0.0263525	0.809414
SKCM	466	ACBD3	5	0.0263825	0.809414
SKCM	466	CEP43	5	0.0263904	0.809414
SKCM	466	PRAMEF12	24	0.0264112	0.809414
SKCM	466	IFRD1	5	0.0264559	0.809414
SKCM	466	ADA2	11	0.0264697	0.809414
SKCM	466	EXD1	14	0.0264845	0.809414
SKCM	466	OR10A3	19	0.0265701	0.809414
SKCM	466	ACOT8	3	0.0265985	0.809414
SKCM	466	GPC1	6	0.0267164	0.809414
SKCM	466	DEFB129	6	0.0267539	0.809414
SKCM	466	SLC25A52	13	0.0268878	0.809414
SKCM	466	RECK	12	0.0269349	0.809414
SKCM	466	CACNB3	5	0.0269437	0.809414
SKCM	466	RNF123	15	0.026964	0.809414
SKCM	466	ZNF570	10	0.0270034	0.809414
SKCM	466	RTEL1	10	0.0270228	0.809414
SKCM	466	SPDL1	6	0.0272524	0.813908
SKCM	466	BPIFB1	8	0.0273004	0.813908
SKCM	466	ZNF318	26	0.0273681	0.814026
SKCM	466	ADPRH	6	0.0275502	0.814334
SKCM	466	SLC4A10	27	0.027562	0.814334
SKCM	466	SAMD14	8	0.0277317	0.814334
SKCM	466	IQCF3	9	0.0277547	0.814334
SKCM	466	TMEM38B	7	0.0278096	0.814334
SKCM	466	LGALS9C	3	0.0278508	0.814334
SKCM	466	KMT2D	57	0.0278528	0.814334	Yes		Other cancer type	Other cancer type	Other cancer type
SKCM	466	PPA2	5	0.0279028	0.814334
SKCM	466	NADK	5	0.0279529	0.814334
SKCM	466	IST1	3	0.0281537	0.818317
SKCM	466	TEKT2	6	0.0283449	0.822001
SKCM	466	MTDH	5	0.0284291	0.822575
SKCM	466	MKRN3	20	0.0286311	0.825475
SKCM	466	DEFB121	4	0.0286587	0.825475
SKCM	466	NOL8	8	0.0288392	0.828803
SKCM	466	SLC5A11	17	0.0289318	0.828924
SKCM	466	TRIM38	7	0.0289833	0.828924
SKCM	466	RBL1	14	0.0291407	0.828924
SKCM	466	KDR	53	0.0291801	0.828924	Yes
SKCM	466	KCNE1	3	0.029245	0.828924
SKCM	466	RAPGEF5	23	0.0293349	0.828924
SKCM	466	SOHLH1	4	0.029338	0.828924
SKCM	466	TMPRSS4	8	0.0294258	0.828924
SKCM	466	CXXC1	10	0.0294281	0.828924
SKCM	466	MAN2B2	11	0.0297315	0.834804
SKCM	466	DLG1	13	0.0297755	0.834804
SKCM	466	ELL2	9	0.029846	0.834804
SKCM	466	STAMBP	4	0.0298985	0.834804
SKCM	466	XRCC1	6	0.030212	0.838079
SKCM	466	MPZL3	3	0.0302439	0.838079
SKCM	466	CEP135	13	0.0303502	0.838079
SKCM	466	KBTBD6	8	0.0304104	0.838079
SKCM	466	NOX4	11	0.0304264	0.838079
SKCM	466	OR2H1	8	0.0306051	0.838079
SKCM	466	BRSK2	6	0.0306358	0.838079
SKCM	466	NUP62	8	0.0306594	0.838079
SKCM	466	ZNF7	6	0.0306705	0.838079
SKCM	466	ERCC5	6	0.0306726	0.838079	Yes
SKCM	466	TRIML2	28	0.0310778	0.84125
SKCM	466	FPR2	15	0.0310781	0.84125
SKCM	466	ZNF862	10	0.0312105	0.84125
SKCM	466	VPS54	12	0.0312714	0.84125
SKCM	466	ADH1B	34	0.0313175	0.84125
SKCM	466	OR5C1	6	0.0313366	0.84125
SKCM	466	ARL14EP	3	0.0313389	0.84125
SKCM	466	NLRC3	20	0.031382	0.84125
SKCM	466	MEGF11	10	0.0315235	0.84125
SKCM	466	THBS3	13	0.0315895	0.84125
SKCM	466	KAT8	6	0.0316134	0.84125
SKCM	466	SLC6A6	9	0.0316482	0.84125
SKCM	466	KMT5A	3	0.0318541	0.84125
SKCM	466	CCN6	5	0.0318876	0.84125
SKCM	466	MBD3	4	0.03194	0.84125
SKCM	466	ATP8B4	36	0.0319572	0.84125
SKCM	466	ASPM	34	0.0319669	0.84125
SKCM	466	MGME1	3	0.032001	0.84125
SKCM	466	OR6C70	17	0.0320413	0.84125
SKCM	466	GJA5	13	0.0321205	0.841596
SKCM	466	DUS2	3	0.0321906	0.841627
SKCM	466	ZNF347	9	0.0322536	0.841627
SKCM	466	SPNS2	4	0.0323224	0.841701
SKCM	466	PDCD1	7	0.0324432	0.843126
SKCM	466	RIDA	4	0.0325644	0.843298
SKCM	466	LNX2	10	0.0326022	0.843298
SKCM	466	UBTFL1	6	0.0326481	0.843298
SKCM	466	BMP1	6	0.0329299	0.846704
SKCM	466	ZFC3H1	18	0.0330237	0.846704
SKCM	466	IQGAP1	12	0.033044	0.846704
SKCM	466	MKRN2	5	0.0330506	0.846704
SKCM	466	LACC1	4	0.0332163	0.846704
SKCM	466	OR5AR1	8	0.0333119	0.846704
SKCM	466	MAP2	26	0.0333951	0.846704
SKCM	466	NLK	4	0.0333976	0.846704
SKCM	466	KIAA2026	8	0.0334301	0.846704
SKCM	466	SLC6A9	7	0.033498	0.846704
SKCM	466	GPR37L1	6	0.0335291	0.846704
SKCM	466	RAB29	3	0.0335762	0.846704
SKCM	466	MSI2	5	0.0337276	0.847736	Yes
SKCM	466	RRBP1	9	0.03375	0.847736
SKCM	466	NRG3	26	0.0338968	0.849107
SKCM	466	PAH	24	0.0339983	0.849107
SKCM	466	CCDC3	4	0.0340217	0.849107
SKCM	466	TOM1L1	4	0.0340707	0.849107
SKCM	466	CPAMD8	60	0.0343543	0.854506
SKCM	466	SREK1	4	0.0344774	0.854765
SKCM	466	ZNF280A	9	0.0344987	0.854765
SKCM	466	PXYLP1	8	0.0347922	0.858894
SKCM	466	IFIT2	5	0.0348	0.858894
SKCM	466	DAZL	7	0.0349337	0.86053
SKCM	466	ZNF398	7	0.0350858	0.861909
SKCM	466	ACP2	4	0.0351248	0.861909
SKCM	466	PDHX	3	0.0352691	0.862225
SKCM	466	HCN2	10	0.0352729	0.862225
SKCM	466	FNIP2	7	0.0354664	0.863998
SKCM	466	DNAH9	126	0.0354808	0.863998
SKCM	466	HBD	19	0.0356293	0.864454
SKCM	466	FMNL3	7	0.035635	0.864454
SKCM	466	ZNF514	12	0.0358371	0.865761
SKCM	466	DDX18	7	0.03586	0.865761
SKCM	466	MAT2B	3	0.0360747	0.865761
SKCM	466	SUN5	13	0.036107	0.865761
SKCM	466	CCDC88B	15	0.0361302	0.865761
SKCM	466	SGCA	7	0.0361381	0.865761
SKCM	466	HDHD2	3	0.036198	0.865761
SKCM	466	VWC2	4	0.0362317	0.865761
SKCM	466	E2F2	6	0.0363231	0.866182
SKCM	466	CDKL3	7	0.0363851	0.866182
SKCM	466	TET1	32	0.0364844	0.866463	Yes
SKCM	466	ZNF213	6	0.0365327	0.866463
SKCM	466	EZH1	10	0.0367399	0.86976						Other cancer type
SKCM	466	ODR4	5	0.0368997	0.870564
SKCM	466	HSPA1L	13	0.0369825	0.870564
SKCM	466	RBKS	4	0.037056	0.870564
SKCM	466	TBCCD1	7	0.0371011	0.870564
SKCM	466	DPP8	6	0.037139	0.870564
SKCM	466	WNT9A	7	0.0372251	0.870564
SKCM	466	SMYD5	4	0.0373077	0.870564
SKCM	466	CEP89	8	0.0373196	0.870564	Yes
SKCM	466	AFF1	17	0.0373886	0.870582	Yes
SKCM	466	FZR1	8	0.0376103	0.874149
SKCM	466	LPL	5	0.0379419	0.876504
SKCM	466	DTNBP1	8	0.0379669	0.876504
SKCM	466	FLT3	41	0.0380306	0.876504	Yes		Other cancer type	Other cancer type	Other cancer type	Other cancer type
SKCM	466	KRT37	17	0.0380362	0.876504
SKCM	466	KRTAP10-8	12	0.0380551	0.876504
SKCM	466	MYOM2	50	0.0382784	0.880059
SKCM	466	MFNG	10	0.0386725	0.885186
SKCM	466	HDAC3	8	0.0387574	0.885186
SKCM	466	MC5R	10	0.0387892	0.885186
SKCM	466	F12	3	0.0389115	0.885186
SKCM	466	MRM2	3	0.038933	0.885186
SKCM	466	ARFGEF2	22	0.0389759	0.885186				Other cancer type
SKCM	466	GPATCH3	7	0.0391019	0.885186
SKCM	466	CNOT6	8	0.0391249	0.885186
SKCM	466	POT1	7	0.0391778	0.885186	Yes			Other cancer type
SKCM	466	CPPED1	5	0.0391952	0.885186
SKCM	466	NPC1	20	0.0394516	0.888813
SKCM	466	GDAP1	7	0.0395282	0.888813
SKCM	466	ZNF766	6	0.0395799	0.888813
SKCM	466	RPS6KB1	5	0.0396975	0.888813
SKCM	466	PLA2G5	3	0.039704	0.888813
SKCM	466	DHX9	12	0.0397952	0.889294					Other cancer type
SKCM	466	ZNF207	6	0.0399249	0.890633
SKCM	466	SYNDIG1	20	0.0401958	0.892834
SKCM	466	PYGB	3	0.0403879	0.892834
SKCM	466	GATA2	8	0.0404214	0.892834	Yes
SKCM	466	TRIP4	8	0.04054	0.892834
SKCM	466	DENND4C	8	0.0405464	0.892834
SKCM	466	HTR6	6	0.040583	0.892834
SKCM	466	ZNF607	16	0.0406676	0.892834
SKCM	466	FBP1	3	0.0407079	0.892834
SKCM	466	TUBD1	4	0.040811	0.892834
SKCM	466	FCAR	16	0.0408275	0.892834
SKCM	466	IL27RA	13	0.0409268	0.892834
SKCM	466	DUSP16	6	0.0409593	0.892834
SKCM	466	PM20D1	8	0.0409593	0.892834
SKCM	466	ABHD15	6	0.0412645	0.892834
SKCM	466	OR5D18	18	0.0413521	0.892834
SKCM	466	ANXA6	5	0.0416641	0.892834
SKCM	466	GLT8D2	13	0.0416715	0.892834
SKCM	466	CHI3L1	9	0.0416732	0.892834
SKCM	466	PXDNL	65	0.0419495	0.892834
SKCM	466	STMN2	9	0.0422245	0.892834
SKCM	466	KRT72	11	0.0422788	0.892834
SKCM	466	TDRD3	7	0.0423499	0.892834
SKCM	466	TSC2	16	0.0424153	0.892834	Yes		Other cancer type	Other cancer type	Other cancer type
SKCM	466	MMP15	8	0.0424438	0.892834
SKCM	466	FBLN1	14	0.0425258	0.892834
SKCM	466	FAM83H	11	0.0425489	0.892834
SKCM	466	FRG2C	9	0.0427451	0.892834
SKCM	466	ZDHHC6	6	0.0429357	0.892834
SKCM	466	DVL3	6	0.0430525	0.892834
SKCM	466	KCNA5	16	0.0431536	0.892834
SKCM	466	PSPH	3	0.0432921	0.892834
SKCM	466	TOP2A	20	0.0433788	0.892834			Other cancer type
SKCM	466	MIIP	9	0.0434125	0.892834
SKCM	466	DDIAS	13	0.0434813	0.892834
SKCM	466	SYNJ1	17	0.0435437	0.892834
SKCM	466	DYSF	56	0.0435776	0.892834
SKCM	466	S1PR2	3	0.043602	0.892834
SKCM	466	BMP2K	10	0.0436217	0.892834
SKCM	466	SPIRE1	4	0.0438356	0.892834
SKCM	466	HSD3B7	6	0.0438848	0.892834
SKCM	466	SH3TC1	17	0.0440813	0.892834
SKCM	466	USP33	11	0.0441694	0.892834
SKCM	466	EDNRA	17	0.0442035	0.892834
SKCM	466	NOVA2	4	0.0442767	0.892834
SKCM	466	RASGRP3	19	0.0443233	0.892834
SKCM	466	C3AR1	12	0.0443563	0.892834
SKCM	466	MRAS	3	0.0444726	0.892834
SKCM	466	ZC3H12C	5	0.0444835	0.892834
SKCM	466	CLN3	7	0.0445256	0.892834
SKCM	466	BECN1	4	0.0445407	0.892834
SKCM	466	HSP90AB1	7	0.0445491	0.892834	Yes					Other cancer type
SKCM	466	CRX	10	0.0446715	0.892834
SKCM	466	AMY2B	10	0.0446976	0.892834
SKCM	466	CCDC90B	3	0.0447053	0.892834
SKCM	466	SLC29A2	5	0.044733	0.892834
SKCM	466	SNAPC1	3	0.0447796	0.892834
SKCM	466	SIRPB1	32	0.0449446	0.892834
SKCM	466	BAG2	3	0.0449508	0.892834
SKCM	466	MSTO1	3	0.0449513	0.892834
SKCM	466	HECTD2	5	0.0449745	0.892834
SKCM	466	OR5T3	19	0.0451485	0.892834
SKCM	466	ENAH	8	0.0452054	0.892834
SKCM	466	DAPK3	3	0.0452338	0.892834
SKCM	466	SMC4	9	0.0452799	0.892834
SKCM	466	PRSS21	7	0.0453407	0.892834
SKCM	466	KIAA1614	14	0.0453513	0.892834
SKCM	466	SMAD6	6	0.0455274	0.892834
SKCM	466	ZBTB39	14	0.0457122	0.892834
SKCM	466	TFF1	4	0.0457395	0.892834
SKCM	466	WDR20	7	0.0459351	0.892834
SKCM	466	TRAPPC11	9	0.0459597	0.892834
SKCM	466	TLE3	3	0.046033	0.892834
SKCM	466	PRSS8	3	0.0460343	0.892834
SKCM	466	ADRM1	3	0.0461068	0.892834
SKCM	466	GOT2	7	0.0461542	0.892834
SKCM	466	ANKRD49	3	0.046178	0.892834
SKCM	466	GSTCD	8	0.0462784	0.892834
SKCM	466	OLFML2B	16	0.0465108	0.892834
SKCM	466	PIK3C3	5	0.0465123	0.892834
SKCM	466	CCDC51	4	0.0465428	0.892834
SKCM	466	LARP4	10	0.0466337	0.892834
SKCM	466	FARP1	16	0.0467251	0.892834
SKCM	466	OR6C6	14	0.0468306	0.892834
SKCM	466	ZNF154	7	0.0468411	0.892834
SKCM	466	C12orf50	30	0.0468834	0.892834
SKCM	466	MAP3K4	19	0.0469174	0.892834					Other cancer type
SKCM	466	ZBTB5	4	0.0469282	0.892834
SKCM	466	TREM1	7	0.047099	0.892834
SKCM	466	DEF8	6	0.047255	0.892834
SKCM	466	KRTAP10-6	7	0.0473058	0.892834
SKCM	466	KIF21A	11	0.047381	0.892834
SKCM	466	SLITRK1	44	0.0473884	0.892834
SKCM	466	MDFIC	5	0.0474817	0.892834
SKCM	466	S100A9	5	0.0474859	0.892834
SKCM	466	PCMTD1	3	0.0475781	0.892834
SKCM	466	ALDH6A1	5	0.0476822	0.892834
SKCM	466	BSN	65	0.0476991	0.892834
SKCM	466	PINX1	3	0.0477373	0.892834
SKCM	466	SMOX	6	0.0477574	0.892834
SKCM	466	SETD2	22	0.047783	0.892834	Yes		Other cancer type	Same cancer type	Other cancer type	Other cancer type
SKCM	466	D2HGDH	5	0.0482758	0.892834
SKCM	466	MFSD5	4	0.0483169	0.892834
SKCM	466	TMEM74B	5	0.0483358	0.892834
SKCM	466	ZNF394	5	0.048382	0.892834
SKCM	466	KDM3A	11	0.0483888	0.892834
SKCM	466	NR0B2	5	0.0483921	0.892834
SKCM	466	GALNT14	31	0.0484352	0.892834
SKCM	466	NOTCH1	13	0.0484909	0.892834	Yes		Other cancer type	Other cancer type	Other cancer type	Other cancer type
SKCM	466	TRPC4AP	6	0.0485362	0.892834
SKCM	466	OR2W3	16	0.0485576	0.892834
SKCM	466	FASN	18	0.0485589	0.892834
SKCM	466	NAB2	6	0.0486245	0.892834	Yes
SKCM	466	KRT15	16	0.0486433	0.892834
SKCM	466	AP1M1	7	0.0486663	0.892834
SKCM	466	TULP3	6	0.0486892	0.892834
SKCM	466	SLC4A2	6	0.0487256	0.892834
SKCM	466	STKLD1	11	0.0487324	0.892834
SKCM	466	ADAMTS5	14	0.0487809	0.892834
SKCM	466	NDUFAF2	6	0.0489759	0.892834
SKCM	466	OR5P2	17	0.0490704	0.892834
SKCM	466	PRR15L	5	0.0491707	0.892834
SKCM	466	TMCO3	3	0.0491911	0.892834
SKCM	466	KIF25	11	0.0492888	0.892834
SKCM	466	TRMT61B	5	0.0493019	0.892834
SKCM	466	OR2C1	11	0.0493421	0.892834
SKCM	466	PEX11A	4	0.0493601	0.892834
SKCM	466	CELF5	3	0.0494614	0.892834
SKCM	466	C1QTNF2	12	0.0494733	0.892834
SKCM	466	ANKRD50	16	0.0494953	0.892834
SKCM	466	TMEM37	4	0.0495023	0.892834
SKCM	466	SPG11	29	0.0495204	0.892834
SKCM	466	SPAG6	7	0.0497588	0.892834
SKCM	466	WFDC8	15	0.0497666	0.892834
SKCM	466	SMG6	8	0.0498121	0.892834
SKCM	466	KCNJ5	14	0.0501201	0.892834	Yes
SKCM	466	FOXD4L5	10	0.0501604	0.892834
SKCM	466	EDDM3A	5	0.0503138	0.892834
SKCM	466	ZBTB4	19	0.0503681	0.892834
SKCM	466	ADAMTS17	13	0.0504114	0.892834
SKCM	466	LUZP1	6	0.0504375	0.892834
SKCM	466	TBC1D10C	8	0.0504404	0.892834
SKCM	466	RTN3	16	0.0504461	0.892834
SKCM	466	SPRR1B	4	0.0504661	0.892834
SKCM	466	ARHGAP10	15	0.0505133	0.892834
SKCM	466	MECOM	85	0.0505683	0.892834	Yes				Same cancer type
SKCM	466	LRRC74A	11	0.0506886	0.892834
SKCM	466	TARDBP	4	0.0507863	0.892834
SKCM	466	DNAJC17	3	0.0508303	0.892834
SKCM	466	IGHMBP2	11	0.0509253	0.892834				Other cancer type
SKCM	466	RETREG3	4	0.0510339	0.892834
SKCM	466	TRIM23	3	0.0510837	0.892834						Other cancer type
SKCM	466	ZSCAN12	3	0.051088	0.892834
SKCM	466	BRD7	9	0.0510913	0.892834			Same cancer type	Same cancer type	Same cancer type
SKCM	466	SULF2	13	0.0511511	0.892834
SKCM	466	HPS3	8	0.0512103	0.892834
SKCM	466	TEAD4	11	0.051229	0.892834
SKCM	466	SKIL	4	0.0512553	0.892834
SKCM	466	TNKS2	6	0.0512593	0.892834
SKCM	466	APCDD1	8	0.0513117	0.892834
SKCM	466	NOTCH2	25	0.0513224	0.892834	Yes			Other cancer type	Other cancer type
SKCM	466	PTPN1	4	0.0513341	0.892834
SKCM	466	CRHBP	8	0.051359	0.892834
SKCM	466	CLDN6	7	0.0514424	0.893069
SKCM	466	LIME1	3	0.0517159	0.89621
SKCM	466	CYP4Z1	31	0.0518129	0.89621
SKCM	466	RTKN	4	0.0518766	0.89621
SKCM	466	FCRLA	17	0.0519043	0.89621
SKCM	466	UBR1	22	0.0521336	0.896303
SKCM	466	XKR3	30	0.0522367	0.896303
SKCM	466	DDOST	3	0.0522645	0.896303
SKCM	466	SLC9B1	8	0.0522763	0.896303
SKCM	466	ZNF700	6	0.0523097	0.896303
SKCM	466	CXCR1	12	0.0523753	0.896303
SKCM	466	MCCC2	5	0.0524106	0.896303
SKCM	466	PPIL2	9	0.0524716	0.896303
SKCM	466	ZNF513	5	0.0526168	0.896994
SKCM	466	PIK3R6	8	0.0526592	0.896994
SKCM	466	TERB2	6	0.0528098	0.896994
SKCM	466	CEP164	14	0.0528437	0.896994
SKCM	466	LEFTY1	9	0.0528636	0.896994
SKCM	466	OR1F1	14	0.0531337	0.898534
SKCM	466	NECAB1	4	0.0532116	0.898534
SKCM	466	NDST1	7	0.0532314	0.898534
SKCM	466	LILRB4	25	0.053236	0.898534				Other cancer type
SKCM	466	CCDC80	11	0.0533335	0.898991
SKCM	466	CLEC14A	27	0.0534483	0.899737
SKCM	466	TRIM59	3	0.0537209	0.902646
SKCM	466	CAVIN1	7	0.0537775	0.902646
SKCM	466	OR51T1	21	0.0538396	0.902646
SKCM	466	PECR	3	0.0539041	0.902646
SKCM	466	GCK	15	0.0541099	0.903185
SKCM	466	CCDC62	18	0.0541477	0.903185
SKCM	466	SSTR1	14	0.0542781	0.903185
SKCM	466	FRG2B	10	0.0543469	0.903185
SKCM	466	OR6C3	11	0.0543754	0.903185
SKCM	466	HCN4	20	0.0544192	0.903185
SKCM	466	SLF2	7	0.0544669	0.903185
SKCM	466	SUMF1	3	0.0545282	0.903185
SKCM	466	SNX16	3	0.054642	0.903185
SKCM	466	COL21A1	72	0.0546441	0.903185
SKCM	466	SLC12A6	18	0.0547191	0.903254
SKCM	466	STIL	15	0.0549028	0.903305	Yes
SKCM	466	SLC44A2	9	0.0550223	0.903305
SKCM	466	CD300E	15	0.0550646	0.903305
SKCM	466	KLHL23	8	0.0551052	0.903305
SKCM	466	DGKH	12	0.0551088	0.903305
SKCM	466	TMEM230	4	0.055154	0.903305
SKCM	466	ZNF737	9	0.0553428	0.903305
SKCM	466	KRT12	13	0.0553891	0.903305
SKCM	466	SLC6A18	17	0.055699	0.903305
SKCM	466	GUCA1B	3	0.0557312	0.903305
SKCM	466	C16orf78	15	0.0557313	0.903305
SKCM	466	CHST8	12	0.0558203	0.903305
SKCM	466	IL15RA	9	0.0558593	0.903305
SKCM	466	OR4C46	18	0.0560281	0.903305
SKCM	466	CD44	5	0.0560556	0.903305
SKCM	466	NPIPB4	7	0.0560597	0.903305
SKCM	466	EBNA1BP2	6	0.0561056	0.903305
SKCM	466	TMEM131L	15	0.0562471	0.903305
SKCM	466	EVPL	49	0.056264	0.903305
SKCM	466	PAX6	8	0.0563979	0.903305
SKCM	466	NCAN	45	0.0564688	0.903305
SKCM	466	RPS6KA4	4	0.056532	0.903305
SKCM	466	CD4	6	0.056601	0.903305
SKCM	466	KCNMA1	20	0.0566863	0.903305
SKCM	466	GNL3	8	0.0567476	0.903305
SKCM	466	G2E3	5	0.0567544	0.903305
SKCM	466	BEND6	7	0.0568273	0.903305
SKCM	466	TMCC1	4	0.0568514	0.903305
SKCM	466	RBM11	7	0.056961	0.903305
SKCM	466	CACNA1S	57	0.0569818	0.903305
SKCM	466	MFSD6L	9	0.056999	0.903305
SKCM	466	E4F1	8	0.0570847	0.903305
SKCM	466	LPIN2	8	0.0571346	0.903305
SKCM	466	DRAM1	3	0.057362	0.903305
SKCM	466	CLDN8	3	0.0573723	0.903305
SKCM	466	TM7SF2	6	0.057461	0.903305
SKCM	466	TRAF5	7	0.0574931	0.903305
SKCM	466	YBX1	3	0.0574984	0.903305
SKCM	466	ZP3	6	0.0575321	0.903305
SKCM	466	SELPLG	11	0.0575979	0.903305				Other cancer type
SKCM	466	CENPC	8	0.0576738	0.903305
SKCM	466	CEP97	8	0.0577583	0.903305
SKCM	466	PLAG1	16	0.0580288	0.903305	Yes
SKCM	466	INO80	18	0.0581182	0.903305
SKCM	466	CYP26A1	4	0.0581356	0.903305
SKCM	466	ANKAR	15	0.0581464	0.903305
SKCM	466	ZSCAN5A	11	0.0582064	0.903305
SKCM	466	P4HA2	5	0.0582593	0.903305
SKCM	466	BCL9	17	0.0583826	0.903305	Yes
SKCM	466	ORC4	3	0.0584518	0.903305
SKCM	466	HIP1R	5	0.0584599	0.903305
SKCM	466	DPH1	3	0.0585444	0.903305
SKCM	466	BIN1	4	0.0585754	0.903305
SKCM	466	TNFAIP8L3	12	0.0585947	0.903305
SKCM	466	USP20	6	0.0586625	0.903305
SKCM	466	ADCY10	44	0.0587014	0.903305
SKCM	466	P2RY14	10	0.0587573	0.903305
SKCM	466	VRK3	9	0.0588338	0.903392
SKCM	466	FUT2	5	0.0590702	0.904089
SKCM	466	SLC16A14	26	0.059073	0.904089
SKCM	466	OR2C3	15	0.0591425	0.904089
SKCM	466	CUX2	37	0.0593155	0.904089
SKCM	466	XPO1	3	0.0593215	0.904089	Yes			Other cancer type	Other cancer type	Other cancer type
SKCM	466	SMTNL2	4	0.0593593	0.904089			Other cancer type	Other cancer type
SKCM	466	ABCC8	33	0.0593751	0.904089
SKCM	466	PIGK	6	0.0594763	0.904119
SKCM	466	ZNF619	8	0.0595188	0.904119
SKCM	466	GTF2H4	5	0.0596304	0.904736
SKCM	466	DENND5A	16	0.0597967	0.905746
SKCM	466	C1QTNF9	24	0.059899	0.905746
SKCM	466	MCM3AP	18	0.0599891	0.905746
SKCM	466	HMBOX1	4	0.0600685	0.905746
SKCM	466	ZNF821	6	0.0601608	0.905746
SKCM	466	FHL3	4	0.060282	0.905746
SKCM	466	DLGAP4	23	0.0603968	0.905746
SKCM	466	CPA4	9	0.0604309	0.905746
SKCM	466	ZNF728	21	0.060581	0.905746
SKCM	466	ARL11	6	0.0607179	0.905746
SKCM	466	SCYL3	5	0.0608174	0.905746
SKCM	466	VPS26A	4	0.0608273	0.905746
SKCM	466	PEX11B	4	0.0609196	0.905746
SKCM	466	INVS	9	0.0609867	0.905746
SKCM	466	DDB1	9	0.0610298	0.905746
SKCM	466	CYP4F3	24	0.0611865	0.905746
SKCM	466	AP1G1	8	0.0612073	0.905746
SKCM	466	ZNF17	9	0.0612622	0.905746
SKCM	466	ZNF669	3	0.0613474	0.905746
SKCM	466	AHR	11	0.0614676	0.905746
SKCM	466	NR1H2	6	0.0615603	0.905746
SKCM	466	CNOT9	13	0.0615839	0.905746				Same cancer type
SKCM	466	NUTM2D	6	0.0616397	0.905746	Yes
SKCM	466	MTIF2	6	0.0616987	0.905746
SKCM	466	NFIX	4	0.0617187	0.905746
SKCM	466	CXCL14	3	0.0617447	0.905746
SKCM	466	B4GALNT3	16	0.0618581	0.905746
SKCM	466	PTCD3	4	0.0619994	0.905746
SKCM	466	KCNG1	11	0.062059	0.905746
SKCM	466	DISP3	37	0.062159	0.905746
SKCM	466	RBPMS	3	0.0622111	0.905746
SKCM	466	GNPTAB	6	0.0623383	0.905746						Other cancer type
SKCM	466	KLHL21	3	0.062409	0.905746
SKCM	466	NCAPH2	5	0.0624368	0.905746
SKCM	466	NDC80	5	0.0624658	0.905746
SKCM	466	SCP2	10	0.0625463	0.905746
SKCM	466	ERMAP	5	0.062575	0.905746
SKCM	466	FANCC	4	0.0626262	0.905746	Yes
SKCM	466	GSDME	5	0.0626868	0.905746
SKCM	466	TMEM139	4	0.0629664	0.905746
SKCM	466	TMEM184A	5	0.0629851	0.905746
SKCM	466	IFNA5	4	0.0631661	0.905746
SKCM	466	GART	10	0.0631671	0.905746
SKCM	466	TENM4	55	0.0632091	0.905746
SKCM	466	TXNL1	4	0.063271	0.905746
SKCM	466	GRM8	59	0.0632756	0.905746
SKCM	466	DCAF6	17	0.0635059	0.905746
SKCM	466	DNM1L	5	0.0635245	0.905746
SKCM	466	LDHB	3	0.0635967	0.905746
SKCM	466	MSH5	11	0.0636049	0.905746
SKCM	466	CASS4	33	0.0636055	0.905746
SKCM	466	MSH6	7	0.0636323	0.905746	Yes			Same cancer type	Other cancer type
SKCM	466	MYH9	12	0.0636452	0.905746	Yes				Other cancer type
SKCM	466	FBXO31	8	0.0638769	0.905746
SKCM	466	KRT28	19	0.0640443	0.905746
SKCM	466	AARSD1	5	0.064078	0.905746
SKCM	466	TMEM161B	5	0.0640848	0.905746
SKCM	466	GPAT4	4	0.0641087	0.905746
SKCM	466	TTI1	16	0.0641174	0.905746
SKCM	466	DEPTOR	6	0.0642073	0.905746
SKCM	466	CNDP1	12	0.0643359	0.905746
SKCM	466	ELP1	8	0.06449	0.905746
SKCM	466	CAPN1	4	0.0645698	0.905746
SKCM	466	SLC1A5	7	0.0646529	0.905746
SKCM	466	CERS4	4	0.064696	0.905746
SKCM	466	TAAR5	6	0.0648143	0.905746
SKCM	466	OR10G3	9	0.0649307	0.905746
SKCM	466	LOXL2	25	0.0651006	0.905746
SKCM	466	CRHR2	10	0.0652762	0.905746
SKCM	466	PMM1	5	0.0653323	0.905746
SKCM	466	MYH2	107	0.0654173	0.905746
SKCM	466	CD1E	30	0.0655851	0.905746
SKCM	466	HSPA5	5	0.0657292	0.905746
SKCM	466	LFNG	4	0.0658658	0.905746
SKCM	466	ZNF385D	36	0.0660315	0.905746
SKCM	466	PCDH15	75	0.0660554	0.905746
SKCM	466	TENT2	6	0.0660559	0.905746
SKCM	466	HGS	5	0.0661186	0.905746
SKCM	466	GAS2	10	0.0662268	0.905746
SKCM	466	TSPO2	5	0.0662691	0.905746
SKCM	466	ZNF721	16	0.0663104	0.905746
SKCM	466	ZFAT	27	0.0664057	0.905746
SKCM	466	IGF1R	12	0.0664382	0.905746
SKCM	466	PTPN18	3	0.066523	0.905746
SKCM	466	CPXM2	35	0.0665629	0.905746
SKCM	466	EIF3D	7	0.0665934	0.905746
SKCM	466	RPL7	3	0.0666052	0.905746
SKCM	466	EIF3E	6	0.0667596	0.905746	Yes
SKCM	466	AKAP8L	4	0.0667828	0.905746
SKCM	466	TCF23	9	0.0667831	0.905746
SKCM	466	TNFSF13B	4	0.0668073	0.905746
SKCM	466	EPS8L1	5	0.0668641	0.905746
SKCM	466	PGLS	3	0.0668796	0.905746
SKCM	466	MOB3C	3	0.066883	0.905746
SKCM	466	GFPT2	9	0.0669344	0.905746
SKCM	466	CNTNAP1	14	0.0669561	0.905746
SKCM	466	SLC26A1	3	0.0670105	0.905746
SKCM	466	RUVBL2	6	0.0671752	0.905746
SKCM	466	CRYBB1	10	0.0671903	0.905746
SKCM	466	VPS36	5	0.0672882	0.905746
SKCM	466	SUSD2	16	0.0674781	0.905746
SKCM	466	ABHD11	5	0.0676791	0.905746
SKCM	466	GABRB2	41	0.06768	0.905746
SKCM	466	OR6T1	21	0.0677235	0.905746
SKCM	466	FKBP11	4	0.0677609	0.905746
SKCM	466	THBS2	19	0.0678499	0.905746
SKCM	466	CCNE2	3	0.0680037	0.905746
SKCM	466	TBC1D32	21	0.0680271	0.905746
SKCM	466	VAT1	4	0.0680867	0.905746
SKCM	466	DEPDC4	8	0.0682295	0.905746
SKCM	466	R3HDM4	3	0.0682929	0.905746
SKCM	466	C6orf118	15	0.068293	0.905746
SKCM	466	RGS7	49	0.0683215	0.905746	Yes			Same cancer type
SKCM	466	FOSB	6	0.0683419	0.905746
SKCM	466	ZACN	5	0.0683419	0.905746
SKCM	466	RPL26L1	3	0.0683894	0.905746
SKCM	466	ZNF536	69	0.0684793	0.905746
SKCM	466	SHQ1	6	0.0685996	0.905746
SKCM	466	MALT1	8	0.0686215	0.905746	Yes
SKCM	466	FBXO32	4	0.0686648	0.905746
SKCM	466	SRGAP2	10	0.0687183	0.905746
SKCM	466	ECHS1	3	0.0688871	0.905746
SKCM	466	TBC1D23	6	0.068893	0.905746
SKCM	466	MYO9B	15	0.0689228	0.905746
SKCM	466	GPR32	7	0.0690415	0.905746
SKCM	466	ATPSCKMT	5	0.0692719	0.905746
SKCM	466	OR52D1	14	0.0694474	0.905746
SKCM	466	ADGRG1	3	0.0695587	0.905746
SKCM	466	DLL4	15	0.0696189	0.905746
SKCM	466	HSPA6	9	0.0696422	0.905746
SKCM	466	PPP3CB	6	0.0696444	0.905746
SKCM	466	HSF1	7	0.0697616	0.905746
SKCM	466	OR4K15	13	0.0698968	0.905746
SKCM	466	ZNF813	19	0.0698979	0.905746
SKCM	466	PIGZ	5	0.0699531	0.905746
SKCM	466	NEK2	9	0.0699891	0.905746
SKCM	466	DNPH1	3	0.0701516	0.905746
SKCM	466	IL17F	4	0.0703892	0.905746
SKCM	466	PARP4	22	0.0704282	0.905746
SKCM	466	SULT1C2	12	0.0704592	0.905746
SKCM	466	TBRG4	5	0.0705154	0.905746
SKCM	466	PRR14	8	0.0707314	0.905746
SKCM	466	ASNSD1	6	0.0707701	0.905746
SKCM	466	PPP2R5C	4	0.0708478	0.905746
SKCM	466	FUBP1	7	0.0708695	0.905746	Yes		Other cancer type	Other cancer type	Other cancer type
SKCM	466	TSPAN32	5	0.0709705	0.905746
SKCM	466	VPS13D	54	0.0710355	0.905746
SKCM	466	MFRP	7	0.0710737	0.905746
SKCM	466	B3GALNT2	4	0.0711101	0.905746
SKCM	466	HM13	6	0.0711487	0.905746
SKCM	466	MEF2B	3	0.0712026	0.905746				Other cancer type
SKCM	466	PTH2R	20	0.0712611	0.905746
SKCM	466	NID1	22	0.0712821	0.905746
SKCM	466	ATP6V1B1	3	0.0713041	0.905746				Other cancer type
SKCM	466	KDM2B	13	0.0713813	0.905746
SKCM	466	KIF3B	13	0.0714259	0.905746
SKCM	466	LRRC8A	9	0.0715478	0.905746
SKCM	466	FGF18	4	0.0715855	0.905746
SKCM	466	RRP9	5	0.0716995	0.905746
SKCM	466	EML3	12	0.071724	0.905746
SKCM	466	RRM1	6	0.0718896	0.905746
SKCM	466	COX7B2	4	0.0719529	0.905746
SKCM	466	CAPN5	8	0.0719809	0.905746
SKCM	466	KIR2DL3	15	0.0720053	0.905746
SKCM	466	C11orf42	5	0.072248	0.905746
SKCM	466	FAM166A	6	0.0722777	0.905746						Other cancer type
SKCM	466	DMRTC2	8	0.0723828	0.905746
SKCM	466	AHRR	7	0.0723913	0.905746
SKCM	466	NKAIN2	10	0.0723971	0.905746
SKCM	466	TAOK2	21	0.0724055	0.905746
SKCM	466	ZNF10	8	0.0724273	0.905746
SKCM	466	PLEKHH3	4	0.07243	0.905746
SKCM	466	APOA4	13	0.0724553	0.905746
SKCM	466	GPER1	6	0.0724618	0.905746
SKCM	466	NPNT	18	0.0724746	0.905746
SKCM	466	CKAP4	5	0.0725277	0.905746
SKCM	466	INSL4	4	0.0726448	0.905746
SKCM	466	DNAH6	23	0.072664	0.905746
SKCM	466	KCNMB2	7	0.072714	0.905746
SKCM	466	RARA	4	0.0727348	0.905746	Yes				Other cancer type
SKCM	466	ZC3H4	13	0.0727461	0.905746				Other cancer type
SKCM	466	CCDC61	4	0.0728917	0.905746
SKCM	466	HINFP	5	0.0729213	0.905746
SKCM	466	TP73	6	0.0729876	0.905746
SKCM	466	ARHGAP17	12	0.0729951	0.905746
SKCM	466	FRMD6	6	0.0730924	0.905746
SKCM	466	PGR	15	0.0732361	0.905746					Other cancer type
SKCM	466	NPPA	6	0.0732515	0.905746
SKCM	466	MARCO	51	0.073291	0.905746
SKCM	466	IFNA16	9	0.0733082	0.905746
SKCM	466	ZNF544	11	0.0733233	0.905746
SKCM	466	ATM	20	0.0733655	0.905746	Yes		Other cancer type	Other cancer type	Other cancer type	Other cancer type
SKCM	466	IL17A	10	0.0733967	0.905746
SKCM	466	ERF	8	0.0735296	0.906263				Other cancer type
SKCM	466	CEMIP	38	0.0735806	0.906263
SKCM	466	ARHGEF10L	11	0.0738289	0.907362	Yes
SKCM	466	U2SURP	12	0.0739025	0.907362
SKCM	466	FAM189B	5	0.074064	0.907362
SKCM	466	ELN	21	0.0741375	0.907362	Yes
SKCM	466	MPZL2	7	0.0744237	0.907362
SKCM	466	TGS1	6	0.0744313	0.907362
SKCM	466	TBKBP1	3	0.0745781	0.907362
SKCM	466	SLC2A3	4	0.0745784	0.907362
SKCM	466	CLEC4G	5	0.0746806	0.907362
SKCM	466	ITGA2B	12	0.0749046	0.907362
SKCM	466	TGM1	21	0.0749049	0.907362
SKCM	466	CD40	4	0.0749372	0.907362
SKCM	466	RNF19B	5	0.0749598	0.907362
SKCM	466	PLIN3	3	0.074972	0.907362
SKCM	466	POLM	4	0.0750271	0.907362
SKCM	466	ACR	4	0.0750661	0.907362
SKCM	466	CD34	4	0.0751043	0.907362
SKCM	466	RAB11FIP1	18	0.075152	0.907362
SKCM	466	VPS13B	47	0.0751725	0.907362
SKCM	466	SLC17A6	31	0.0752179	0.907362
SKCM	466	CCDC180	15	0.0752982	0.907362
SKCM	466	TM9SF1	3	0.0752993	0.907362
SKCM	466	CC2D1A	11	0.0753054	0.907362
SKCM	466	COL1A1	47	0.0760896	0.913392	Yes
SKCM	466	MARCHF4	7	0.0760902	0.913392
SKCM	466	KRTAP5-6	6	0.0761116	0.913392
SKCM	466	DMC1	11	0.0761501	0.913392
SKCM	466	RBBP6	28	0.0763441	0.913392				Other cancer type
SKCM	466	KHDRBS3	4	0.0763864	0.913392
SKCM	466	RPL13A	3	0.0764133	0.913392
SKCM	466	DCAF11	15	0.0764831	0.913392
SKCM	466	EDN1	10	0.076493	0.913392
SKCM	466	HLA-DPB1	3	0.0765874	0.913392
SKCM	466	NEK9	10	0.0766014	0.913392
SKCM	466	HEATR4	14	0.0766648	0.913392
SKCM	466	CPNE2	7	0.0768337	0.914258
SKCM	466	OR13C3	25	0.0769884	0.914258
SKCM	466	PCYT2	4	0.0770089	0.914258
SKCM	466	IL17RD	10	0.0770241	0.914258
SKCM	466	PRRX1	6	0.0772012	0.914433	Yes
SKCM	466	TAOK1	15	0.0774537	0.914433				Other cancer type
SKCM	466	ZNF28	19	0.0774876	0.914433
SKCM	466	GRAMD1A	7	0.0775482	0.914433
SKCM	466	KLHL11	5	0.0775622	0.914433
SKCM	466	IFT172	14	0.0776268	0.914433
SKCM	466	CMSS1	7	0.0778598	0.914433
SKCM	466	MSR1	45	0.0779144	0.914433
SKCM	466	GTF2F1	6	0.0779546	0.914433
SKCM	466	ZNF121	7	0.0780897	0.914433
SKCM	466	RBM42	5	0.0781532	0.914433
SKCM	466	IL4I1	3	0.0783893	0.914433
SKCM	466	NDUFB2	4	0.0784301	0.914433
SKCM	466	LCE1F	7	0.0784326	0.914433
SKCM	466	REV3L	24	0.0786817	0.914433				Same cancer type
SKCM	466	ZHX2	21	0.0787672	0.914433
SKCM	466	KCNH4	24	0.0788693	0.914433
SKCM	466	KYAT1	8	0.0789141	0.914433
SKCM	466	TRAF3IP1	5	0.0789197	0.914433
SKCM	466	TSSK1B	24	0.0789625	0.914433
SKCM	466	PIKFYVE	25	0.0790214	0.914433
SKCM	466	NMBR	15	0.0791133	0.914433
SKCM	466	H6PD	11	0.079166	0.914433
SKCM	466	CNTNAP4	49	0.0792155	0.914433
SKCM	466	ZNF609	17	0.0792233	0.914433
SKCM	466	OR6K2	17	0.0793433	0.914433
SKCM	466	IQUB	23	0.0795244	0.914433
SKCM	466	FUT9	46	0.0795372	0.914433
SKCM	466	MET	30	0.0795527	0.914433	Yes		Other cancer type	Other cancer type	Other cancer type	Other cancer type
SKCM	466	INSRR	39	0.0795633	0.914433
SKCM	466	STK38L	6	0.0795821	0.914433
SKCM	466	ADORA2A	3	0.0795892	0.914433
SKCM	466	GTF2IRD2	9	0.0796217	0.914433
SKCM	466	POLA2	8	0.0796925	0.914433
SKCM	466	FBXW9	5	0.0797278	0.914433
SKCM	466	GOLIM4	10	0.0797525	0.914433
SKCM	466	KIR3DL3	26	0.0798035	0.914433
SKCM	466	BTNL8	24	0.0798232	0.914433
SKCM	466	RPAP2	3	0.0798938	0.914433
SKCM	466	FAM149A	8	0.0799054	0.914433
SKCM	466	TRIM28	7	0.0800353	0.915099
SKCM	466	TSPYL6	6	0.0802164	0.916348
SKCM	466	IQCF1	11	0.0804497	0.917985
SKCM	466	DNAJC12	7	0.08057	0.917985
SKCM	466	WWC1	16	0.0805755	0.917985
SKCM	466	BEST3	30	0.0807848	0.918744
SKCM	466	CMPK2	6	0.0808771	0.918744
SKCM	466	TNS1	17	0.0811171	0.918744
SKCM	466	OTUD3	5	0.0812451	0.918744
SKCM	466	SPPL2A	3	0.081259	0.918744
SKCM	466	HMSD	8	0.081286	0.918744
SKCM	466	CACNG6	7	0.0813066	0.918744
SKCM	466	UBXN2A	3	0.0814263	0.918744
SKCM	466	CD300LG	10	0.0814549	0.918744
SKCM	466	CEACAM5	26	0.0816675	0.918744
SKCM	466	LCE3B	3	0.0816853	0.918744
SKCM	466	IFT122	24	0.081726	0.918744
SKCM	466	PCSK4	7	0.0818355	0.918744
SKCM	466	RASGEF1C	9	0.0818543	0.918744
SKCM	466	DPYSL5	20	0.0819929	0.918744
SKCM	466	PPP6R2	13	0.0820361	0.918744
SKCM	466	SMARCA4	27	0.082052	0.918744	Yes		Other cancer type	Other cancer type	Other cancer type	Other cancer type
SKCM	466	FTSJ3	5	0.0820687	0.918744
SKCM	466	PRLR	42	0.0821874	0.918744
SKCM	466	CLN8	4	0.0823147	0.918744
SKCM	466	ZSCAN1	19	0.0825102	0.918744
SKCM	466	BRINP1	48	0.0825556	0.918744
SKCM	466	PRPF19	4	0.0826384	0.918744
SKCM	466	SUPT3H	3	0.0827532	0.918744
SKCM	466	EEF2KMT	4	0.0829044	0.918744
SKCM	466	IVNS1ABP	8	0.0829976	0.918744
SKCM	466	MYH10	15	0.0830387	0.918744
SKCM	466	CIBAR2	6	0.083242	0.918744
SKCM	466	DSG4	71	0.0833789	0.918744
SKCM	466	SLC6A7	13	0.0833814	0.918744
SKCM	466	LTBP3	8	0.0836139	0.918744				Other cancer type
SKCM	466	ALG10	9	0.0836435	0.918744
SKCM	466	MARVELD3	5	0.0837064	0.918744
SKCM	466	BABAM2	6	0.0837079	0.918744
SKCM	466	GPR137C	3	0.0837269	0.918744
SKCM	466	UPP1	3	0.0837896	0.918744
SKCM	466	MGP	5	0.0838685	0.918744
SKCM	466	DSG3	63	0.0839068	0.918744
SKCM	466	SLC22A23	4	0.0839555	0.918744
SKCM	466	DLX1	3	0.0839793	0.918744
SKCM	466	N4BP2L1	3	0.0840706	0.918744
SKCM	466	ZDHHC5	4	0.0841095	0.918744
SKCM	466	SCN3A	58	0.084198	0.918744
SKCM	466	NLN	10	0.0842091	0.918744
SKCM	466	CACNG2	12	0.0842173	0.918744
SKCM	466	SLC6A20	14	0.084239	0.918744
SKCM	466	KRT20	14	0.0842656	0.918744
SKCM	466	OR10H4	14	0.0844293	0.918744
SKCM	466	CHIT1	14	0.0846871	0.918744				Other cancer type
SKCM	466	PCDH12	14	0.0847146	0.918744
SKCM	466	TRIM27	5	0.0847436	0.918744	Yes
SKCM	466	PTCRA	5	0.0847553	0.918744
SKCM	466	OR52J3	29	0.0848907	0.918744
SKCM	466	ZSCAN30	6	0.085044	0.918744
SKCM	466	KIAA1586	7	0.0852472	0.918744
SKCM	466	HAUS1	5	0.085346	0.918744
SKCM	466	UBAC2	3	0.0853693	0.918744
SKCM	466	ADAM10	9	0.0853885	0.918744
SKCM	466	CALCOCO2	5	0.0854017	0.918744
SKCM	466	SLC25A13	9	0.0854078	0.918744
SKCM	466	ZNF408	6	0.0854085	0.918744
SKCM	466	PRAME	15	0.0854476	0.918744
SKCM	466	IL36B	22	0.0855476	0.918744
SKCM	466	FAM71B	31	0.0856129	0.918744
SKCM	466	GNA11	11	0.085657	0.918744	Yes			Same cancer type	Same cancer type
SKCM	466	CDK13	12	0.0856995	0.918744
SKCM	466	HS1BP3	7	0.0857025	0.918744
SKCM	466	CEACAM19	8	0.0857613	0.918744
SKCM	466	ADRA1A	14	0.0859459	0.918744
SKCM	466	MISP	16	0.085956	0.918744
SKCM	466	GRIK4	18	0.0860071	0.918744
SKCM	466	PATE1	4	0.0860274	0.918744
SKCM	466	INTS3	8	0.0861781	0.918744
SKCM	466	EXOC6	8	0.0862241	0.918744
SKCM	466	NEU4	11	0.0864173	0.918744
SKCM	466	PRSS53	3	0.0864307	0.918744
SKCM	466	UBASH3A	13	0.0865116	0.918744
SKCM	466	CHID1	3	0.0865935	0.918744
SKCM	466	FSHB	12	0.0866875	0.918744
SKCM	466	SLC26A7	18	0.0867933	0.918744
SKCM	466	JAKMIP1	30	0.0868396	0.918744
SKCM	466	ZIM3	42	0.0868506	0.918744
SKCM	466	NBEAL1	21	0.0868604	0.918744
SKCM	466	ZNF641	6	0.0869061	0.918744
SKCM	466	BMPR1B	5	0.0869123	0.918744
SKCM	466	PREPL	8	0.086974	0.918744
SKCM	466	NMD3	10	0.0871031	0.918744
SKCM	466	CTTNBP2	17	0.087206	0.918744
SKCM	466	ALDH1L2	8	0.087212	0.918744
SKCM	466	DNAJC8	3	0.0872356	0.918744
SKCM	466	GLG1	7	0.087403	0.918744
SKCM	466	AS3MT	3	0.0874065	0.918744
SKCM	466	GAPDH	3	0.0874749	0.918744
SKCM	466	PDK4	8	0.0874765	0.918744
SKCM	466	DKK1	4	0.0874823	0.918744
SKCM	466	PLCD3	5	0.0876316	0.919556
SKCM	466	INPP5A	5	0.0878232	0.919941
SKCM	466	MARCHF1	8	0.0878278	0.919941
SKCM	466	GEMIN7	3	0.0879241	0.919941
SKCM	466	ERBB4	66	0.0879567	0.919941	Yes			Other cancer type	Other cancer type
SKCM	466	SOX9	4	0.0880323	0.919978			Other cancer type	Other cancer type	Other cancer type
SKCM	466	GNAT2	5	0.0882611	0.921105
SKCM	466	KIAA0232	20	0.0882846	0.921105
SKCM	466	SMPDL3A	3	0.0884955	0.921927
SKCM	466	LTB	5	0.0886383	0.921927
SKCM	466	LAMB4	49	0.0886498	0.921927
SKCM	466	ETAA1	6	0.0889148	0.921927
SKCM	466	ACSS1	3	0.0890407	0.921927
SKCM	466	SEH1L	5	0.0891283	0.921927
SKCM	466	LTF	20	0.0892094	0.921927
SKCM	466	CFAP92	16	0.0892929	0.921927
SKCM	466	AMY1A	4	0.0893205	0.921927
SKCM	466	ZNF880	5	0.0893239	0.921927
SKCM	466	FANCD2	14	0.0894459	0.921927	Yes
SKCM	466	NET1	6	0.0895974	0.921927
SKCM	466	KCNJ9	5	0.0895975	0.921927
SKCM	466	STK32B	3	0.0895998	0.921927
SKCM	466	GRN	5	0.0896644	0.921927
SKCM	466	AP4B1	8	0.0897303	0.921927
SKCM	466	HSD17B4	8	0.0898955	0.921927
SKCM	466	DRD5	21	0.0899176	0.921927
SKCM	466	EEPD1	12	0.0900454	0.921927
SKCM	466	RB1	9	0.0900522	0.921927	Yes		Same cancer type	Same cancer type	Same cancer type	Other cancer type
SKCM	466	CLCA1	12	0.090138	0.921927
SKCM	466	LRP1B	169	0.0901886	0.921927	Yes
SKCM	466	BICDL2	5	0.0902467	0.921927
SKCM	466	CRELD1	3	0.0903582	0.921927
SKCM	466	ERAP2	16	0.0903625	0.921927
SKCM	466	MS4A3	7	0.0904167	0.921927
SKCM	466	LRRC42	5	0.0905121	0.921927
SKCM	466	RTN4IP1	4	0.0905147	0.921927
SKCM	466	USF3	34	0.0906164	0.921927
SKCM	466	DDAH2	3	0.090673	0.921927
SKCM	466	PDE5A	10	0.0908679	0.921927
SKCM	466	PRICKLE1	23	0.0908858	0.921927
SKCM	466	PLD1	17	0.0909017	0.921927
SKCM	466	CD2AP	15	0.0909941	0.921927
SKCM	466	HSF2	7	0.0911897	0.921927
SKCM	466	PRDM5	11	0.0911914	0.921927
SKCM	466	PANK1	3	0.0912124	0.921927
SKCM	466	IFT57	5	0.0912434	0.921927
SKCM	466	HTT	33	0.0913044	0.921927
SKCM	466	ANO7	8	0.0913951	0.921927
SKCM	466	ST18	76	0.0914901	0.921927
SKCM	466	PDE1B	16	0.0915377	0.921927
SKCM	466	DCAF4	6	0.0915483	0.921927
SKCM	466	TBX18	23	0.0915743	0.921927
SKCM	466	PARP15	14	0.0916147	0.921927
SKCM	466	SYNE3	7	0.0917431	0.922492
SKCM	466	RAPGEF6	15	0.0919153	0.922884
SKCM	466	SNAP25	11	0.0919827	0.922884
SKCM	466	CBX7	5	0.0919991	0.922884
SKCM	466	NAA60	4	0.0922359	0.923016
SKCM	466	TARS3	12	0.0923154	0.923016
SKCM	466	AKT2	7	0.0923206	0.923016	Yes
SKCM	466	CLPTM1L	4	0.0923678	0.923016
SKCM	466	SDC3	4	0.0924571	0.923016
SKCM	466	MARK1	20	0.0925135	0.923016
SKCM	466	MOCS1	8	0.0925264	0.923016
SKCM	466	ZDHHC8	10	0.0926219	0.923016
SKCM	466	ALDH3A2	3	0.0927039	0.923016
SKCM	466	SOAT1	4	0.0927609	0.923016
SKCM	466	USP40	12	0.0929103	0.923016
SKCM	466	CARM1	5	0.0930802	0.923016
SKCM	466	CDKAL1	7	0.0931215	0.923016
SKCM	466	CTSW	3	0.0931346	0.923016
SKCM	466	SNX20	5	0.0931384	0.923016
SKCM	466	NUDT2	4	0.0931697	0.923016
SKCM	466	C10orf71	41	0.0933286	0.923457
SKCM	466	NID2	31	0.0935472	0.923457
SKCM	466	TCEA3	5	0.0935495	0.923457
SKCM	466	SMCHD1	13	0.0936461	0.923457
SKCM	466	ZNF397	4	0.093778	0.923457
SKCM	466	NTRK1	24	0.093901	0.923457	Yes
SKCM	466	AREL1	4	0.0939232	0.923457
SKCM	466	OR2T4	15	0.0939555	0.923457
SKCM	466	PLXNB1	25	0.0939874	0.923457
SKCM	466	OR5I1	12	0.093997	0.923457
SKCM	466	CYC1	5	0.094252	0.923457
SKCM	466	ADGRA2	6	0.0942941	0.923457
SKCM	466	ZNF79	10	0.0943409	0.923457
SKCM	466	AGFG2	9	0.0943589	0.923457
SKCM	466	LRRC3	6	0.0943645	0.923457
SKCM	466	TGFBR2	8	0.0943721	0.923457	Yes		Other cancer type	Other cancer type	Other cancer type	Other cancer type
SKCM	466	NAA15	3	0.0946064	0.923553
SKCM	466	GYS1	4	0.0946454	0.923553
SKCM	466	SOWAHA	3	0.0946784	0.923553
SKCM	466	COL22A1	70	0.0947615	0.923553
SKCM	466	HDAC5	9	0.0948319	0.923553
SKCM	466	CSTA	5	0.094904	0.923553
SKCM	466	IL36RN	5	0.0949369	0.923553
SKCM	466	CALCOCO1	8	0.0953392	0.923553
SKCM	466	GFRAL	52	0.0954031	0.923553
SKCM	466	USP19	17	0.0955116	0.923553
SKCM	466	HNRNPA3	3	0.0955344	0.923553
SKCM	466	DDX17	12	0.0955622	0.923553
SKCM	466	LRRTM4	21	0.0956147	0.923553				Other cancer type
SKCM	466	NAT2	13	0.095706	0.923553
SKCM	466	TIGD2	3	0.0957218	0.923553
SKCM	466	ACTR10	4	0.0957323	0.923553
SKCM	466	SF3A1	10	0.095734	0.923553
SKCM	466	SPSB4	3	0.0957493	0.923553
SKCM	466	CABS1	9	0.0957571	0.923553
SKCM	466	CPT1B	6	0.0958372	0.923627
SKCM	466	MRNIP	3	0.0960836	0.924654
SKCM	466	LSM14B	4	0.0961523	0.924654
SKCM	466	FHOD1	12	0.0961612	0.924654
SKCM	466	CCDC57	6	0.0962851	0.924764
SKCM	466	HENMT1	5	0.0963175	0.924764
SKCM	466	PMEL	7	0.0965387	0.924932
SKCM	466	PARP14	16	0.0965588	0.924932
SKCM	466	SMAD3	4	0.0965837	0.924932	Yes			Other cancer type
SKCM	466	CFAP74	17	0.0966249	0.924932
SKCM	466	FAR2	3	0.0970444	0.92606
SKCM	466	BCAT2	6	0.0971447	0.92606
SKCM	466	PDZD7	6	0.097153	0.92606
SKCM	466	STC2	8	0.0971997	0.92606
SKCM	466	TRPV5	40	0.0972365	0.92606
SKCM	466	PENK	39	0.0972479	0.92606
SKCM	466	CYTIP	25	0.0974673	0.92606
SKCM	466	PCF11	13	0.0975849	0.92606
SKCM	466	PRIMPOL	5	0.097657	0.92606
SKCM	466	RPTOR	21	0.0976863	0.92606
SKCM	466	ST6GALNAC2	3	0.0976928	0.92606
SKCM	466	TRMT13	4	0.0977042	0.92606
SKCM	466	SLC27A1	4	0.0977218	0.92606
SKCM	466	FBXO39	13	0.0977588	0.92606
SKCM	466	SLC5A6	5	0.0981388	0.92897
SKCM	466	RHCG	3	0.0984666	0.931381
SKCM	466	RNPEP	8	0.0988055	0.932879
SKCM	466	FGD2	22	0.0988664	0.932879
SKCM	466	RBL2	5	0.0989202	0.932879
SKCM	466	SOX5	8	0.0989221	0.932879
SKCM	466	PCDHA1	50	0.099002	0.932879
SKCM	466	ZHX1	8	0.0990774	0.932879
SKCM	466	SAA1	6	0.0991742	0.932879
SKCM	466	ZNF761	18	0.0993185	0.932879
SKCM	466	NUMA1	11	0.0993372	0.932879	Yes
SKCM	466	KDM8	8	0.0993693	0.932879
SKCM	466	RAB1B	3	0.0996957	0.932879
SKCM	466	N6AMT1	4	0.099768	0.932879
SKCM	466	CASKIN2	10	0.0998083	0.932879
SKCM	466	HSPA12B	9	0.0998846	0.932879
SKCM	466	DNAAF3	4	0.0999508	0.932879
SKCM	466	KPTN	3	0.0999743	0.932879
SKCM	466	ZNF506	5	0.100013	0.932879
SKCM	466	DRD2	24	0.100124	0.932879
SKCM	466	SFXN4	5	0.100125	0.932879
SKCM	466	BCS1L	5	0.100128	0.932879
SKCM	466	FOXD4L1	3	0.100187	0.932879
SKCM	466	KCNQ2	16	0.100341	0.932879
SKCM	466	FNIP1	9	0.10038	0.932879
SKCM	466	SLC10A2	30	0.100594	0.932879
SKCM	466	PBRM1	21	0.100646	0.932879	Yes		Other cancer type	Same cancer type	Other cancer type	Other cancer type
SKCM	466	BBS10	4	0.100761	0.932879
SKCM	466	GGA3	6	0.100768	0.932879
SKCM	466	ACTN4	5	0.100859	0.932879
SKCM	466	TTPA	5	0.100973	0.932879
SKCM	466	TRIP11	15	0.100982	0.932879	Yes
SKCM	466	DAPP1	9	0.101	0.932879
SKCM	466	AKAP10	3	0.101072	0.932879
SKCM	466	TBCB	3	0.10124	0.932879
SKCM	466	RABEP2	5	0.101304	0.932879
SKCM	466	TLL1	81	0.101387	0.932879
SKCM	466	RACK1	3	0.101391	0.932879
SKCM	466	CTNNA2	41	0.101456	0.932879	Yes
SKCM	466	KLHL26	7	0.101495	0.932879
SKCM	466	OASL	13	0.101601	0.932879
SKCM	466	PCDHGB3	22	0.101906	0.932879
SKCM	466	HDLBP	10	0.101919	0.932879
SKCM	466	AGXT2	30	0.101993	0.932879
SKCM	466	SPATA6L	4	0.102057	0.932879
SKCM	466	KRTAP5-10	12	0.102135	0.932879
SKCM	466	ZMAT4	16	0.102449	0.932879
SKCM	466	SHLD2	9	0.102521	0.932879
SKCM	466	DYM	11	0.102547	0.932879
SKCM	466	OR11L1	24	0.102779	0.932879
SKCM	466	BLZF1	3	0.102784	0.932879
SKCM	466	RBM6	8	0.102946	0.932879
SKCM	466	ZNF777	16	0.102975	0.932879
SKCM	466	TAS1R3	5	0.103108	0.932879
SKCM	466	PLRG1	7	0.103281	0.932879
SKCM	466	RIT1	3	0.103326	0.932879					Other cancer type	Other cancer type
SKCM	466	RXFP2	30	0.103375	0.932879
SKCM	466	KLK14	4	0.103398	0.932879
SKCM	466	FAM222B	3	0.103443	0.932879
SKCM	466	PIGU	9	0.103445	0.932879
SKCM	466	PRRC2C	20	0.103522	0.932879
SKCM	466	SEC14L1	6	0.103567	0.932879
SKCM	466	CCDC25	4	0.10365	0.932879
SKCM	466	EXOC6B	8	0.103705	0.932879
SKCM	466	ADRA1D	4	0.103751	0.932879
SKCM	466	MDGA2	15	0.103915	0.932879
SKCM	466	TRPS1	20	0.103972	0.932879
SKCM	466	NBPF1	5	0.104007	0.932879						Other cancer type
SKCM	466	HERC2	45	0.104023	0.932879				Other cancer type
SKCM	466	HOOK2	5	0.104061	0.932879
SKCM	466	PHLPP1	11	0.104112	0.932879
SKCM	466	STK32C	3	0.104195	0.932879
SKCM	466	YTHDF1	11	0.104219	0.932879
SKCM	466	ACTL6A	3	0.104345	0.932879
SKCM	466	ABHD2	4	0.104522	0.932879
SKCM	466	KRT73	11	0.104531	0.932879
SKCM	466	TTLL6	10	0.104555	0.932879
SKCM	466	RBMS1	7	0.104555	0.932879
SKCM	466	STAT5A	5	0.104619	0.932879
SKCM	466	CLPB	12	0.104782	0.932879
SKCM	466	STK24	10	0.104963	0.932879
SKCM	466	IGFBP6	4	0.105017	0.932879
SKCM	466	PMS1	7	0.10518	0.932879	Yes				Other cancer type
SKCM	466	TUFM	6	0.105277	0.932879
SKCM	466	AP1G2	3	0.105418	0.932879
SKCM	466	ETV6	13	0.105518	0.932879	Yes			Other cancer type
SKCM	466	FAM153A	10	0.105584	0.932879
SKCM	466	NPVF	7	0.105644	0.932879
SKCM	466	LINGO2	24	0.105668	0.932879
SKCM	466	COX10	10	0.105836	0.932879
SKCM	466	ANAPC2	13	0.105841	0.932879
SKCM	466	ODF2L	3	0.105859	0.932879				Other cancer type
SKCM	466	DAGLA	18	0.105987	0.932879
SKCM	466	RNF38	4	0.106067	0.932879
SKCM	466	JPT2	6	0.106237	0.932879
SKCM	466	HOXC11	3	0.106253	0.932879	Yes
SKCM	466	PTDSS1	3	0.106388	0.932879
SKCM	466	CELF4	10	0.106555	0.932879
SKCM	466	ACE	32	0.106717	0.932879
SKCM	466	ABCB9	9	0.106996	0.932879
SKCM	466	FBN1	40	0.107059	0.932879
SKCM	466	GNPDA2	4	0.107264	0.932879
SKCM	466	NUP58	8	0.107271	0.932879
SKCM	466	CABP1	6	0.107312	0.932879
SKCM	466	PTPN9	11	0.107403	0.932879
SKCM	466	FBLN7	12	0.10743	0.932879
SKCM	466	DCST1	9	0.107523	0.932879
SKCM	466	LSM14A	3	0.107556	0.932879	Yes
SKCM	466	INPP5J	10	0.107579	0.932879
SKCM	466	ZWILCH	4	0.107633	0.932879
SKCM	466	DEFB116	10	0.10766	0.932879
SKCM	466	NXN	5	0.107865	0.932879
SKCM	466	CYRIB	3	0.107876	0.932879
SKCM	466	CALCA	4	0.107917	0.932879
SKCM	466	NOP14	4	0.107944	0.932879
SKCM	466	ERBB3	10	0.107964	0.932879	Yes		Other cancer type	Other cancer type	Other cancer type	Other cancer type
SKCM	466	GPHB5	3	0.108007	0.932879
SKCM	466	MND1	4	0.108021	0.932879
SKCM	466	PIWIL1	30	0.108036	0.932879
SKCM	466	HLA-DOA	4	0.108051	0.932879
SKCM	466	ATP2A2	15	0.10814	0.932879
SKCM	466	PRICKLE2	9	0.108159	0.932879
SKCM	466	FRS3	15	0.108339	0.932879
SKCM	466	DNAJB7	6	0.108352	0.932879
SKCM	466	ZNF749	8	0.108592	0.932879
SKCM	466	ZNF251	16	0.108661	0.932879
SKCM	466	CXXC5	4	0.108758	0.932879
SKCM	466	CUL7	10	0.108759	0.932879
SKCM	466	OR2G6	32	0.108891	0.932879
SKCM	466	ZSCAN32	5	0.108992	0.932879
SKCM	466	MBD5	50	0.109116	0.932879
SKCM	466	THRA	8	0.109141	0.932879
SKCM	466	OR6M1	9	0.109208	0.932879
SKCM	466	ZNF808	20	0.109224	0.932879
SKCM	466	TTC17	13	0.10926	0.932879
SKCM	466	CUX1	18	0.109325	0.932879	Yes		Other cancer type	Other cancer type		Other cancer type
SKCM	466	USP34	26	0.109393	0.932879
SKCM	466	TBC1D14	7	0.109421	0.932879
SKCM	466	MTG2	4	0.109473	0.932879
SKCM	466	TIGAR	5	0.109618	0.932879
SKCM	466	CIAO1	3	0.109692	0.932879
SKCM	466	ZBTB17	3	0.10979	0.932879
SKCM	466	ADAMTS16	36	0.109845	0.932879
SKCM	466	TAS2R38	19	0.109863	0.932879
SKCM	466	STK11	3	0.109901	0.932879	Yes		Other cancer type	Other cancer type	Other cancer type	Other cancer type
SKCM	466	FAM107A	3	0.109919	0.932879
SKCM	466	NPY	5	0.109994	0.932879
SKCM	466	TAS2R40	6	0.110152	0.932879
SKCM	466	IGF2	3	0.110172	0.932879
SKCM	466	YEATS2	22	0.11028	0.932879
SKCM	466	RP1L1	70	0.110453	0.932879
SKCM	466	FAM131A	3	0.110458	0.932879
SKCM	466	NEK5	24	0.110474	0.932879
SKCM	466	GPR137B	4	0.110591	0.932879
SKCM	466	EVI5L	7	0.110601	0.932879				Other cancer type
SKCM	466	TUBA3C	25	0.110683	0.932879
SKCM	466	USP13	8	0.110796	0.932879
SKCM	466	CNOT10	4	0.110798	0.932879
SKCM	466	RGMA	3	0.110803	0.932879
SKCM	466	GIMAP4	27	0.11083	0.932879
SKCM	466	TUBB6	8	0.110845	0.932879
SKCM	466	MMS22L	8	0.110846	0.932879
SKCM	466	DPH2	7	0.111113	0.932879
SKCM	466	CCDC102A	5	0.111186	0.932879
SKCM	466	ZNF174	9	0.111218	0.932879
SKCM	466	NADSYN1	5	0.111312	0.932879
SKCM	466	RPP40	5	0.111512	0.932879
SKCM	466	SERPINB11	25	0.111525	0.932879
SKCM	466	LY6G5B	3	0.111742	0.932879
SKCM	466	PLXNC1	13	0.111767	0.932879
SKCM	466	TSPAN9	5	0.111944	0.932879
SKCM	466	TMEM74	13	0.111968	0.932879
SKCM	466	ADORA3	8	0.112148	0.932879
SKCM	466	TAF4B	8	0.112179	0.932879
SKCM	466	MCM7	5	0.112223	0.932879
SKCM	466	CLK3	3	0.112297	0.932879
SKCM	466	TKTL2	27	0.112367	0.932879
SKCM	466	EGFL8	4	0.112406	0.932879
SKCM	466	SEMA5B	24	0.112411	0.932879
SKCM	466	HTR7	14	0.112444	0.932879
SKCM	466	DYRK4	16	0.112511	0.932879
SKCM	466	F7	5	0.112525	0.932879
SKCM	466	ANKLE2	4	0.112599	0.932879
SKCM	466	CFI	27	0.112619	0.932879
SKCM	466	MCOLN1	4	0.112659	0.932879
SKCM	466	SUCLG2	4	0.112805	0.932879
SKCM	466	BACE2	6	0.112923	0.932879
SKCM	466	POGZ	9	0.113036	0.932879
SKCM	466	TMEM177	5	0.113099	0.932879
SKCM	466	RPL27	4	0.11315	0.932879
SKCM	466	SERPINA4	22	0.113204	0.932879
SKCM	466	SDK1	49	0.113228	0.932879
SKCM	466	NXF1	8	0.113254	0.932879				Other cancer type
SKCM	466	EPHA8	25	0.113292	0.932879
SKCM	466	OR4D10	10	0.113477	0.932879
SKCM	466	TPSD1	3	0.113483	0.932879
SKCM	466	KIF26B	14	0.113523	0.932879				Other cancer type
SKCM	466	MDM1	7	0.113589	0.932879
SKCM	466	OR10G8	14	0.113649	0.932879
SKCM	466	GRIK1	25	0.113657	0.932879
SKCM	466	RIOX2	3	0.113731	0.932879
SKCM	466	KLK6	10	0.113815	0.932879
SKCM	466	DDX28	3	0.114005	0.932879
SKCM	466	SMARCC1	12	0.11401	0.932879
SKCM	466	MARCHF6	10	0.114014	0.932879
SKCM	466	MRPL58	4	0.114077	0.932879
SKCM	466	TRIT1	7	0.11422	0.932879
SKCM	466	ANKRD24	16	0.11423	0.932879
SKCM	466	FZD4	3	0.11436	0.932879
SKCM	466	PROSER2	3	0.114434	0.932879
SKCM	466	CPZ	25	0.114483	0.932879
SKCM	466	KRTAP10-11	8	0.114613	0.932879
SKCM	466	SPDYC	9	0.114628	0.932879
SKCM	466	LZTS3	3	0.114628	0.932879
SKCM	466	HEXD	5	0.11463	0.932879
SKCM	466	EPS15	7	0.114686	0.932879	Yes
SKCM	466	KCNAB3	4	0.114723	0.932879
SKCM	466	NFATC4	25	0.114743	0.932879
SKCM	466	THEM5	5	0.114761	0.932879
SKCM	466	CDCA8	4	0.114952	0.932879
SKCM	466	SLC35G2	6	0.115101	0.932879
SKCM	466	ENPP6	14	0.115131	0.932879
SKCM	466	ORAI3	4	0.11514	0.932879
SKCM	466	PGM3	5	0.115209	0.932879
SKCM	466	ALDH16A1	8	0.11523	0.932879
SKCM	466	OR5F1	13	0.115316	0.932879
SKCM	466	PLEKHM1	13	0.115323	0.932879
SKCM	466	PSMD4	4	0.115408	0.932879
SKCM	466	NEURL4	16	0.115425	0.932879
SKCM	466	WAPL	9	0.115454	0.932879
SKCM	466	TSNAXIP1	11	0.11563	0.932879
SKCM	466	C17orf97	3	0.115732	0.932879
SKCM	466	POM121L12	43	0.11576	0.932879			Other cancer type
SKCM	466	CYYR1	14	0.115775	0.932879
SKCM	466	PCSK7	8	0.115857	0.932879
SKCM	466	NCKAP1	7	0.11588	0.932879
SKCM	466	FH	4	0.115971	0.932879	Yes
SKCM	466	TKT	8	0.116078	0.932879
SKCM	466	DENND4A	13	0.116226	0.932879
SKCM	466	MGAT2	3	0.1164	0.932879
SKCM	466	ZNF436	4	0.116686	0.932879
SKCM	466	ILVBL	5	0.116708	0.932879
SKCM	466	RBM33	7	0.116756	0.932879
SKCM	466	ZNF716	25	0.116761	0.932879
SKCM	466	HARBI1	6	0.116911	0.932879
SKCM	466	SCN10A	103	0.116942	0.932879
SKCM	466	FASTKD5	14	0.117031	0.932879
SKCM	466	H1-5	6	0.117205	0.932879
SKCM	466	JAML	17	0.117476	0.932879
SKCM	466	AP5M1	3	0.117612	0.932879
SKCM	466	BTAF1	11	0.117707	0.932879
SKCM	466	UVSSA	6	0.117758	0.932879
SKCM	466	GOLGA5	5	0.117769	0.932879	Yes
SKCM	466	ZBTB7A	5	0.117844	0.932879				Other cancer type
SKCM	466	DNTT	13	0.117944	0.932879
SKCM	466	F5	41	0.117965	0.932879
SKCM	466	DEK	3	0.118037	0.932879	Yes
SKCM	466	FCSK	7	0.118073	0.932879
SKCM	466	ZFP91	6	0.118176	0.932879
SKCM	466	DCT	5	0.118185	0.932879
SKCM	466	GLRA1	14	0.118221	0.932879
SKCM	466	ATF1	6	0.118481	0.932879	Yes
SKCM	466	PRKACG	10	0.118561	0.932879
SKCM	466	HTRA4	6	0.119049	0.932879
SKCM	466	GRTP1	6	0.119103	0.932879
SKCM	466	CNTROB	7	0.119298	0.932879
SKCM	466	PCP4	4	0.119433	0.932879
SKCM	466	WRN	19	0.11953	0.932879	Yes
SKCM	466	HLCS	13	0.119565	0.932879
SKCM	466	COLEC11	6	0.119616	0.932879
SKCM	466	CDC25B	6	0.119737	0.932879
SKCM	466	ACAA1	4	0.119917	0.932879
SKCM	466	UBE3C	14	0.11993	0.932879
SKCM	466	MS4A8	5	0.120011	0.932879
SKCM	466	LDHD	4	0.120026	0.932879
SKCM	466	ADHFE1	5	0.120067	0.932879
SKCM	466	PDYN	16	0.120144	0.932879			Other cancer type
SKCM	466	ATP9B	16	0.120166	0.932879
SKCM	466	MAP3K1	4	0.120442	0.932879	Yes		Other cancer type	Other cancer type	Other cancer type	Other cancer type
SKCM	466	ZNF569	10	0.120464	0.932879
SKCM	466	PIK3CA	10	0.120521	0.932879	Yes		Other cancer type	Other cancer type	Other cancer type	Other cancer type
SKCM	466	TYK2	10	0.120724	0.932879
SKCM	466	KRTAP10-10	9	0.120732	0.932879
SKCM	466	ASTN2	42	0.120885	0.932879
SKCM	466	SLC9A1	9	0.121013	0.932879
SKCM	466	VPS39	12	0.121043	0.932879
SKCM	466	ACADM	3	0.121152	0.932879
SKCM	466	SPHK2	9	0.121237	0.932879
SKCM	466	SEMA4G	14	0.121258	0.932879
SKCM	466	SHPK	6	0.121281	0.932879
SKCM	466	SPNS1	6	0.12134	0.932879
SKCM	466	SPRR3	7	0.121341	0.932879
SKCM	466	PDZD9	4	0.12139	0.932879
SKCM	466	CENPN	4	0.121622	0.932879
SKCM	466	SCCPDH	6	0.121686	0.932879
SKCM	466	NDOR1	10	0.121711	0.932879
SKCM	466	BPIFC	14	0.121764	0.932879
SKCM	466	ADGRG3	15	0.121837	0.932879
SKCM	466	CISH	3	0.121844	0.932879
SKCM	466	AURKB	3	0.121915	0.932879
SKCM	466	RUSF1	4	0.122028	0.932879
SKCM	466	OSGIN2	4	0.122126	0.932879
SKCM	466	RAC1	26	0.122163	0.932879	Yes		Same cancer type	Same cancer type	Same cancer type	Same cancer type
SKCM	466	TRRAP	50	0.122242	0.932879	Yes
SKCM	466	OTUD7A	15	0.122302	0.932879						Other cancer type
SKCM	466	COP1	10	0.122365	0.932879
SKCM	466	NEK11	13	0.122365	0.932879
SKCM	466	B4GALT4	6	0.122408	0.932879
SKCM	466	PPIP5K1	14	0.122433	0.932879
SKCM	466	PI15	6	0.122596	0.932879
SKCM	466	LINS1	4	0.122607	0.932879
SKCM	466	FABP12	4	0.122685	0.932879
SKCM	466	KLHDC7A	49	0.122714	0.932879
SKCM	466	RHBDF2	7	0.122774	0.932879
SKCM	466	KCNN1	7	0.12279	0.932879
SKCM	466	OSBPL6	22	0.122847	0.932879
SKCM	466	NFIB	3	0.12285	0.932879	Yes
SKCM	466	IFT140	11	0.122883	0.932879
SKCM	466	ZDHHC19	4	0.123195	0.932879
SKCM	466	PTCH2	19	0.123202	0.932879
SKCM	466	PRDX6	3	0.123262	0.932879
SKCM	466	PKN3	10	0.123263	0.932879
SKCM	466	F2	14	0.123272	0.932879
SKCM	466	TSGA10	13	0.123362	0.932879
SKCM	466	ZYX	9	0.123366	0.932879
SKCM	466	CACNB4	14	0.123484	0.932879
SKCM	466	FYTTD1	6	0.123491	0.932879
SKCM	466	CASP3	3	0.123505	0.932879	Yes
SKCM	466	PLA2G6	13	0.123525	0.932879
SKCM	466	GUCY1A2	29	0.123543	0.932879
SKCM	466	ADPRHL1	5	0.123547	0.932879
SKCM	466	RAG2	26	0.123551	0.932879
SKCM	466	SYTL3	10	0.123635	0.932879
SKCM	466	UGT2B10	36	0.123788	0.932879
SKCM	466	DLK2	4	0.123788	0.932879
SKCM	466	RASSF8	3	0.123811	0.932879
SKCM	466	RBM7	3	0.123828	0.932879
SKCM	466	MARS1	6	0.123852	0.932879
SKCM	466	PI4KB	6	0.123879	0.932879
SKCM	466	OR5H14	19	0.12404	0.932879
SKCM	466	ANKRD30A	85	0.124151	0.932879				Other cancer type
SKCM	466	TEX101	13	0.124165	0.932879
SKCM	466	TBC1D7	4	0.124178	0.932879
SKCM	466	SAMSN1	22	0.124486	0.932879
SKCM	466	KDM4A	10	0.124553	0.932879
SKCM	466	OR4K5	34	0.124938	0.932879
SKCM	466	FANCD2OS	4	0.125049	0.932879
SKCM	466	DBR1	5	0.125051	0.932879				Other cancer type
SKCM	466	HAO2	20	0.125113	0.932879
SKCM	466	CLUL1	4	0.125123	0.932879
SKCM	466	MDM4	3	0.125155	0.932879	Yes
SKCM	466	FARP2	9	0.125188	0.932879
SKCM	466	SEMA4C	13	0.12521	0.932879
SKCM	466	CHRNA6	10	0.125219	0.932879
SKCM	466	EIF5	4	0.125347	0.932879
SKCM	466	SUV39H2	4	0.125645	0.932879
SKCM	466	PSMD3	5	0.125685	0.932879
SKCM	466	ATAD5	9	0.125966	0.932879
SKCM	466	BAG4	6	0.126116	0.932879
SKCM	466	CUL2	6	0.126146	0.932879
SKCM	466	NSL1	4	0.126191	0.932879
SKCM	466	CFAP45	22	0.126228	0.932879
SKCM	466	OR4E2	28	0.126264	0.932879
SKCM	466	TYW1B	7	0.126269	0.932879
SKCM	466	OR4S2	20	0.126314	0.932879
SKCM	466	RBM22	11	0.126419	0.932879
SKCM	466	PREP	6	0.126511	0.932879
SKCM	466	FANCA	7	0.126618	0.932879	Yes
SKCM	466	AP1B1	13	0.126701	0.932879
SKCM	466	TLE4	13	0.126739	0.932879
SKCM	466	CPN2	17	0.1269	0.932879
SKCM	466	ZNF337	3	0.126918	0.932879
SKCM	466	FSTL5	45	0.127019	0.932879
SKCM	466	ALDH7A1	10	0.127067	0.932879
SKCM	466	TSPAN16	6	0.127094	0.932879
SKCM	466	C17orf80	9	0.127174	0.932879
SKCM	466	EEF1A1	9	0.127182	0.932879			Other cancer type	Other cancer type	Other cancer type
SKCM	466	FAM50B	4	0.1272	0.932879
SKCM	466	CUL1	5	0.127271	0.932879					Other cancer type
SKCM	466	NAAA	3	0.127408	0.932879
SKCM	466	RTTN	24	0.127511	0.932879
SKCM	466	WDR59	17	0.127642	0.932879
SKCM	466	FAM98C	3	0.127666	0.932879
SKCM	466	ST8SIA3	16	0.127917	0.932879
SKCM	466	CUTC	5	0.128072	0.932879
SKCM	466	CCND2	4	0.128131	0.932879	Yes
SKCM	466	PTGES3L	3	0.128156	0.932879
SKCM	466	NUCB1	3	0.128182	0.932879
SKCM	466	PPP1CB	5	0.128193	0.932879
SKCM	466	RPS6KA5	8	0.128278	0.932879
SKCM	466	KPRP	33	0.128283	0.932879
SKCM	466	DNAH2	78	0.128359	0.932879
SKCM	466	SH2D4B	8	0.128594	0.932879
SKCM	466	TMEM38A	5	0.128702	0.932879
SKCM	466	PLEKHA8	4	0.128759	0.932879
SKCM	466	FUT1	3	0.128797	0.932879
SKCM	466	CBL	17	0.128829	0.932879	Yes
SKCM	466	HSH2D	8	0.128833	0.932879
SKCM	466	ERAP1	5	0.129088	0.932879
SKCM	466	SIRT4	4	0.129142	0.932879						Other cancer type
SKCM	466	AKT1	6	0.129177	0.932879	Yes		Other cancer type	Other cancer type	Other cancer type	Other cancer type
SKCM	466	BCAN	19	0.129198	0.932879
SKCM	466	KCNB1	46	0.129341	0.932879
SKCM	466	WIPI1	3	0.129466	0.932879
SKCM	466	KCNS1	3	0.129491	0.932879
SKCM	466	MGST1	6	0.129494	0.932879
SKCM	466	MEP1A	31	0.129592	0.932879
SKCM	466	CLEC10A	9	0.129686	0.932879
SKCM	466	PRPH2	9	0.129732	0.932879
SKCM	466	SLC13A5	9	0.129749	0.932879
SKCM	466	PIK3CB	12	0.129874	0.932879	Yes				Other cancer type
SKCM	466	OR52R1	24	0.129958	0.932879
SKCM	466	TRIM22	15	0.130005	0.932879
SKCM	466	NR2F1	4	0.130111	0.932879
SKCM	466	NASP	8	0.130242	0.932879
SKCM	466	ADGRL3	36	0.130395	0.932879
SKCM	466	SYBU	12	0.130459	0.932879
SKCM	466	FURIN	10	0.130617	0.932879
SKCM	466	TTC14	4	0.130637	0.932879
SKCM	466	FLRT3	15	0.130716	0.932879
SKCM	466	PRAG1	29	0.130744	0.932879
SKCM	466	NFYC	3	0.130751	0.932879
SKCM	466	XKR4	22	0.130796	0.932879
SKCM	466	ZNF71	13	0.130828	0.932879
SKCM	466	ADAM9	7	0.13102	0.932879
SKCM	466	CPSF3	5	0.131029	0.932879
SKCM	466	HTR5A	24	0.131081	0.932879
SKCM	466	LRRC46	5	0.131107	0.932879
SKCM	466	TTC39B	6	0.131114	0.932879
SKCM	466	UGT1A9	25	0.131166	0.932879
SKCM	466	MCAM	5	0.131226	0.932879
SKCM	466	GPR141	16	0.131271	0.932879
SKCM	466	SEMA3E	39	0.131297	0.932879
SKCM	466	MACROH2A1	5	0.131333	0.932879
SKCM	466	PIM1	3	0.131499	0.932879	Yes			Other cancer type	Other cancer type
SKCM	466	PDZD8	10	0.13163	0.932879
SKCM	466	TFDP2	4	0.131648	0.932879
SKCM	466	ZFYVE9	12	0.131786	0.932879
SKCM	466	GPR42	4	0.131914	0.932879
SKCM	466	ZNF407	25	0.131988	0.932879
SKCM	466	FMO3	35	0.132013	0.932879
SKCM	466	PSMC1	4	0.132053	0.932879
SKCM	466	TG	57	0.132196	0.932879			Other cancer type
SKCM	466	IGLL1	7	0.1322	0.932879
SKCM	466	CRK	5	0.132255	0.932879
SKCM	466	FSHR	33	0.132299	0.932879
SKCM	466	ARL3	3	0.132465	0.932879
SKCM	466	MGAT4C	30	0.132492	0.932879
SKCM	466	GABRR3	8	0.132502	0.932879
SKCM	466	PPP2R1A	6	0.132547	0.932879	Yes		Other cancer type	Other cancer type	Other cancer type	Other cancer type
SKCM	466	NAGA	3	0.132569	0.932879
SKCM	466	LZTR1	10	0.132704	0.932879	Yes		Other cancer type		Other cancer type
SKCM	466	TINAGL1	7	0.132726	0.932879
SKCM	466	ZFPL1	6	0.132732	0.932879
SKCM	466	LCE1C	4	0.132735	0.932879
SKCM	466	TRIM2	8	0.132867	0.932879
SKCM	466	TMEM39A	3	0.132912	0.932879
SKCM	466	MORC1	70	0.133079	0.932879
SKCM	466	PLCZ1	44	0.133405	0.932879
SKCM	466	CAD	24	0.133479	0.932879
SKCM	466	OSBP	6	0.133649	0.932879
SKCM	466	IL1R2	8	0.133656	0.932879
SKCM	466	TBC1D16	5	0.133682	0.932879
SKCM	466	AK8	5	0.133757	0.932879
SKCM	466	KAT14	13	0.133864	0.932879
SKCM	466	RALGDS	9	0.133873	0.932879	Yes
SKCM	466	KLHL36	6	0.133874	0.932879
SKCM	466	ZMIZ2	13	0.133915	0.932879
SKCM	466	TVP23A	6	0.134122	0.932879
SKCM	466	MMP11	7	0.134134	0.932879
SKCM	466	ZNF350	7	0.134233	0.932879
SKCM	466	ZFP36L1	3	0.134451	0.932879			Other cancer type	Other cancer type	Other cancer type
SKCM	466	RIMKLA	12	0.134472	0.932879
SKCM	466	BLK	17	0.13458	0.932879
SKCM	466	FGGY	11	0.134583	0.932879
SKCM	466	ARHGAP39	21	0.134717	0.932879
SKCM	466	RBCK1	3	0.134812	0.932879
SKCM	466	TTYH2	5	0.134881	0.932879
SKCM	466	HNRNPUL2	5	0.134914	0.932879
SKCM	466	AKR1D1	18	0.134917	0.932879				Other cancer type
SKCM	466	ZNF229	35	0.134932	0.932879
SKCM	466	KRT26	24	0.135001	0.932879
SKCM	466	BTNL9	4	0.135144	0.932879
SKCM	466	TTC37	10	0.135155	0.932879
SKCM	466	ST8SIA4	18	0.13528	0.932879
SKCM	466	COPA	9	0.135292	0.932879
SKCM	466	CFHR4	40	0.135425	0.932879
SKCM	466	ERCC3	7	0.13543	0.932879	Yes
SKCM	466	VPS33A	11	0.135454	0.932879
SKCM	466	TMEM59L	6	0.135493	0.932879
SKCM	466	ZNF160	23	0.135512	0.932879
SKCM	466	SLC22A9	36	0.135516	0.932879
SKCM	466	ANKRD34B	14	0.135527	0.932879
SKCM	466	LDLRAD4	4	0.135541	0.932879
SKCM	466	CFAP57	20	0.135569	0.932879
SKCM	466	ACTC1	19	0.135719	0.932879
SKCM	466	MBD1	3	0.135738	0.932879						Other cancer type
SKCM	466	RCN3	4	0.135951	0.932879
SKCM	466	ORC2	3	0.136067	0.932879
SKCM	466	NOS1AP	18	0.136152	0.932879
SKCM	466	NRG2	14	0.136367	0.932879
SKCM	466	ALAD	6	0.136371	0.932879
SKCM	466	NKAIN3	14	0.13648	0.932879
SKCM	466	CSNK1A1	4	0.13667	0.932879
SKCM	466	KLHL24	11	0.13671	0.932879
SKCM	466	VRK1	3	0.136742	0.932879
SKCM	466	GRIN2B	64	0.136754	0.932879
SKCM	466	ZNF385A	4	0.136805	0.932879
SKCM	466	ABHD4	3	0.136874	0.932879
SKCM	466	WASHC4	11	0.136999	0.932879
SKCM	466	DPP6	21	0.137036	0.932879
SKCM	466	BEST2	8	0.13706	0.932879
SKCM	466	NCR1	19	0.137212	0.932879
SKCM	466	MAPK8	5	0.13734	0.932879
SKCM	466	TMEM168	8	0.13744	0.932879
SKCM	466	GALNT1	5	0.137457	0.932879
SKCM	466	NCKIPSD	7	0.13746	0.932879	Yes
SKCM	466	ENGASE	7	0.137475	0.932879
SKCM	466	ZNF875	4	0.137485	0.932879
SKCM	466	HIPK2	16	0.137586	0.932879
SKCM	466	DBF4B	12	0.137643	0.932879
SKCM	466	PRKAA2	33	0.137671	0.932879
SKCM	466	ANKRD28	7	0.138157	0.932879
SKCM	466	REEP1	9	0.138215	0.932879
SKCM	466	PAG1	3	0.138237	0.932879
SKCM	466	E2F8	16	0.138318	0.932879
SKCM	466	FUT3	18	0.138497	0.932879
SKCM	466	OR52B4	22	0.138596	0.932879
SKCM	466	URGCP	9	0.13872	0.932879
SKCM	466	PRAMEF2	24	0.138761	0.932879
SKCM	466	ELL	3	0.138772	0.932879	Yes
SKCM	466	TACC3	16	0.13881	0.932879
SKCM	466	TUT7	6	0.138878	0.932879
SKCM	466	COL11A2	46	0.138951	0.932879
SKCM	466	GIMAP1	17	0.138962	0.932879
SKCM	466	ABCA13	71	0.139099	0.932879
SKCM	466	EML2	6	0.139114	0.932879
SKCM	466	SMYD2	3	0.139138	0.932879
SKCM	466	ST3GAL2	4	0.139199	0.932879
SKCM	466	PITPNM2	19	0.139235	0.932879
SKCM	466	ANXA7	4	0.139263	0.932879
SKCM	466	APLF	4	0.139286	0.932879
SKCM	466	GGN	6	0.139333	0.932879
SKCM	466	ARHGEF2	19	0.139339	0.932879
SKCM	466	ADGRA3	7	0.139441	0.932879
SKCM	466	PRPF38B	4	0.13947	0.932879
SKCM	466	SERPINF2	7	0.139582	0.932879
SKCM	466	BTBD9	9	0.139681	0.932879
SKCM	466	CD226	11	0.139723	0.932879
SKCM	466	ZFHX3	49	0.139733	0.932879	Yes		Other cancer type	Other cancer type	Other cancer type	Other cancer type
SKCM	466	FUT5	14	0.139747	0.932879
SKCM	466	CDKN2AIP	4	0.139776	0.932879
SKCM	466	SLPI	6	0.139874	0.932879
SKCM	466	ADCK1	10	0.139943	0.932879
SKCM	466	ZNF735	17	0.140192	0.932879
SKCM	466	LRATD1	3	0.140269	0.932879
SKCM	466	ITGB4	31	0.14031	0.932879
SKCM	466	FBXO40	41	0.1404	0.932879
SKCM	466	PCDHB12	34	0.140754	0.932879
SKCM	466	CACNG5	9	0.140794	0.932879
SKCM	466	NAIF1	3	0.140836	0.932879
SKCM	466	NPHP3	12	0.140856	0.932879
SKCM	466	GTF3C3	6	0.140936	0.932879
SKCM	466	DNAJB5	3	0.141056	0.932879
SKCM	466	MASTL	3	0.141079	0.932879
SKCM	466	HEATR6	15	0.141155	0.932879
SKCM	466	NRG1	22	0.141171	0.932879	Yes
SKCM	466	P3H1	4	0.141186	0.932879
SKCM	466	LRRC1	9	0.141236	0.932879
SKCM	466	NEK8	9	0.141282	0.932879
SKCM	466	PVRIG	4	0.141339	0.932879
SKCM	466	REG3A	9	0.141354	0.932879
SKCM	466	UBR2	14	0.141425	0.932879
SKCM	466	PRR35	7	0.141434	0.932879
SKCM	466	C11orf65	3	0.141464	0.932879
SKCM	466	POLRMT	6	0.141503	0.932879					Other cancer type
SKCM	466	NKX2-2	10	0.141603	0.932879
SKCM	466	CDC27	8	0.141607	0.932879				Other cancer type		Other cancer type
SKCM	466	OR6V1	21	0.14162	0.932879
SKCM	466	UBTF	11	0.141666	0.932879
SKCM	466	TMEM89	3	0.141714	0.932879
SKCM	466	ABL1	17	0.141765	0.932879	Yes				Other cancer type
SKCM	466	PKDCC	4	0.141783	0.932879
SKCM	466	TM4SF5	5	0.141907	0.932879
SKCM	466	PGAP2	5	0.141912	0.932879
SKCM	466	NAA25	14	0.141989	0.932879
SKCM	466	DPP3	11	0.142059	0.932879
SKCM	466	PCYT1A	6	0.142114	0.932879
SKCM	466	GPR75	5	0.142126	0.932879
SKCM	466	MDH2	4	0.142151	0.932879
SKCM	466	UHRF1	7	0.142217	0.932879
SKCM	466	PDZD2	57	0.142289	0.932879
SKCM	466	EPAS1	9	0.142317	0.932879	Yes			Other cancer type	Other cancer type
SKCM	466	MYO18A	13	0.142336	0.932879
SKCM	466	P2RX2	5	0.142356	0.932879
SKCM	466	TBX2	6	0.142505	0.932879
SKCM	466	ESYT1	5	0.142512	0.932879
SKCM	466	CYP3A43	20	0.142564	0.932879
SKCM	466	HBP1	5	0.142581	0.932879
SKCM	466	CCDC13	10	0.14264	0.932879
SKCM	466	BAIAP2	10	0.142675	0.932879
SKCM	466	EIF2D	9	0.1427	0.932879
SKCM	466	MYO1C	7	0.142726	0.932879
SKCM	466	SLC25A36	4	0.142734	0.932879
SKCM	466	MMP28	10	0.142742	0.932879
SKCM	466	OTUD4	10	0.142783	0.932879
SKCM	466	KRT84	15	0.142896	0.933138
SKCM	466	MEST	3	0.143013	0.933363
SKCM	466	HSD17B14	3	0.143077	0.933363
SKCM	466	FBXO2	3	0.143252	0.933585
SKCM	466	PLK4	5	0.143257	0.933585
SKCM	466	NLRP12	46	0.143452	0.9341
SKCM	466	FCRL1	28	0.143482	0.9341
SKCM	466	IRF2	8	0.143567	0.934113					Other cancer type
SKCM	466	NUP88	5	0.143631	0.934113
SKCM	466	SNIP1	3	0.143804	0.934349
SKCM	466	TMEM251	5	0.143855	0.934349
SKCM	466	GSE1	6	0.144125	0.934349
SKCM	466	NUGGC	14	0.144133	0.934349
SKCM	466	TAF1A	3	0.14418	0.934349
SKCM	466	ZNF232	8	0.144187	0.934349
SKCM	466	KNSTRN	16	0.144347	0.934349	Yes
SKCM	466	LMF1	5	0.144349	0.934349
SKCM	466	CBFA2T2	10	0.144394	0.934349
SKCM	466	ARRDC5	10	0.144399	0.934349
SKCM	466	ZFP28	5	0.144562	0.934572
SKCM	466	CYP2B6	22	0.14458	0.934572
SKCM	466	ZNF285	22	0.14506	0.935031
SKCM	466	DNAAF8	10	0.145256	0.935031
SKCM	466	SH2B1	11	0.145306	0.935031
SKCM	466	AQP10	8	0.145308	0.935031
SKCM	466	PARP10	8	0.145424	0.935031
SKCM	466	OPTC	7	0.145495	0.935031
SKCM	466	ECEL1	12	0.145683	0.935031
SKCM	466	STX1B	6	0.145711	0.935031
SKCM	466	LYSMD2	3	0.145793	0.935031
SKCM	466	NDRG2	7	0.145821	0.935031
SKCM	466	SLC24A1	16	0.145833	0.935031
SKCM	466	MUTYH	9	0.145844	0.935031	Yes
SKCM	466	ABCC5	16	0.146	0.935031
SKCM	466	ERP44	3	0.146017	0.935031
SKCM	466	SNRK	8	0.146215	0.935031
SKCM	466	PROKR2	20	0.146294	0.935031
SKCM	466	SPEG	52	0.146311	0.935031
SKCM	466	FBRS	4	0.146345	0.935031
SKCM	466	SPINDOC	3	0.146496	0.935031
SKCM	466	CACNG8	3	0.146597	0.935031
SKCM	466	DAW1	19	0.14667	0.935031
SKCM	466	ZSCAN31	11	0.146689	0.935031
SKCM	466	SC5D	4	0.146738	0.935031
SKCM	466	SPOCK1	18	0.146748	0.935031
SKCM	466	LYPD6B	3	0.147002	0.935031
[truncated: 124,092 more rows]
