# Supplementary material for: Somatic mutation distribution across tumour cohorts provides a signal for positive selection in cancer
Source: Nat Commun. 2022 Nov 17;13:7023. doi: 10.1038/s41467-022-34746-z (PMC9671924; doi:10.1038/s41467-022-34746-z)
Supplement: Supplementary file 5 — Supplementary Data 2 [file 41467_2022_34746_MOESM5_ESM.xlsx]

## Sheet: Supplementary Data 2
gene_name	n_syn	n_mis	n_non	n_spl	wmis_cv	wnon_cv	wspl_cv	pmis_cv	ptrunc_cv	pallsubs_cv	qmis_cv	qtrunc_cv	qallsubs_cv
NRAS	0	118	1	0	190.515	18.3964	18.3964	0	0.0595379	0	0	0.876833	0
BRAF	6	262	0	0	26.3228	0	0	0	0.117463	0	0	0.876833	0
CDKN2A.p16INK4a	4	21	12	4	6.43299	89.8418	89.8418	6.29499e-06	0	0	0.00940718	0	0
NF1	16	28	28	8	0.938911	10.1987	10.1987	0.835144	2.22045e-16	0	0.97258	1.48703e-12	0
TP53	5	35	14	5	5.5555	32.5934	32.5934	1.30464e-06	1.11022e-16	2.22045e-16	0.00291238	1.11527e-12	8.9222e-13
ARID2	11	30	24	3	1.15336	10.2579	10.2579	0.664671	1.1714e-12	4.28546e-14	0.930096	5.88363e-09	1.43499e-10
RAC1	1	21	0	0	21.6861	0	0	6.22941e-11	0.719257	3.52348e-10	4.17183e-07	0.876833	1.01129e-06
AREG	3	18	0	0	16.7519	0	0	2.31242e-10	0.701905	1.42414e-09	1.16147e-06	0.876833	3.57655e-06
PTEN	0	20	5	2	14.6958	50.2305	50.2305	6.57648e-07	7.52756e-08	2.57123e-09	0.0016516	0.000302472	5.73984e-06
PSG4	5	39	1	0	7.16575	1.66379	1.66379	7.99112e-09	0.655003	3.94771e-08	3.21099e-05	0.876833	7.93135e-05
SPANXB2	3	10	0	0	18.3364	0	0	1.03575e-07	0.820083	6.65264e-07	0.000346821	0.888918	0.00121508
HBD	1	16	0	0	14.1043	0	0	2.40349e-07	0.623531	9.21676e-07	0.000689835	0.876833	0.00154312
PPP6C	2	23	3	2	8.12014	14.9805	14.9805	2.59713e-06	0.000192387	1.02191e-06	0.00474353	0.297327	0.00157932
RPTN	10	61	1	0	2.83949	0.248099	0.248099	0.000236708	0.102903	6.20588e-06	0.144112	0.876833	0.00866622
OR11H12	21	42	0	0	3.10489	0	0	6.82659e-06	0.153495	6.47023e-06	0.00940718	0.876833	0.00866622
ZFX	1	11	6	0	3.41451	32.7916	32.7916	0.038206	1.49729e-06	8.61854e-06	0.831666	0.00501369	0.0108222
MECOM	22	87	0	0	2.04775	0	0	0.000949213	0.00962204	1.22326e-05	0.364846	0.876833	0.0144567
MAP2K1	4	26	1	0	6.40533	3.28442	3.28442	2.12475e-06	0.339292	1.31398e-05	0.00426883	0.876833	0.0146662
PENK	8	34	0	0	4.2063	0	0	1.04768e-05	0.324522	1.8358e-05	0.0131555	0.876833	0.0186412
CD163	44	91	0	0	0.9656	0	0	0.846879	5.4616e-06	1.85568e-05	0.975587	0.0156756	0.0186412
CHGB	3	38	4	0	5.72818	7.1961	7.1961	7.02343e-06	0.00770018	2.10213e-05	0.00940718	0.876833	0.0201114
XAGE2B	0	6	0	0	30.6184	0	0	6.49121e-06	0.835041	3.54217e-05	0.00940718	0.893317	0.0322281
LRRIQ3	6	41	0	0	3.16239	0	0	0.000819497	0.0551824	3.68944e-05	0.350309	0.876833	0.0322281
HBG2	3	18	0	0	6.73595	0	0	2.05084e-05	0.50702	5.90916e-05	0.0228908	0.876833	0.0494671
TRIM71	16	5	5	0	0.25609	4.46211	4.46211	0.00286449	0.0110446	6.2007e-05	0.523485	0.876833	0.0498313
PRAMEF14	16	30	2	0	3.54686	2.75196	2.75196	1.4694e-05	0.233727	7.2248e-05	0.0173657	0.876833	0.0553851
ARID1B	7	12	8	0	0.744802	7.36467	7.36467	0.507929	0.000164948	7.55285e-05	0.886621	0.276164	0.0553851
FOXD4L2	5	15	1	0	6.17528	11.8498	11.8498	3.15076e-05	0.0832823	7.71879e-05	0.0333167	0.876833	0.0553851
RB1	5	5	7	1	0.547908	6.48216	6.48216	0.299927	0.000559501	0.000110276	0.834169	0.488736	0.0749495
GPR151	3	0	4	0	0	7.67365	7.67365	0.0114779	0.00615822	0.000111915	0.719178	0.876833	0.0749495
CD72	0	3	5	0	3.0117	30.9219	30.9219	0.222281	2.40821e-05	0.00013314	0.831666	0.0604793	0.0862875
PDE1A	9	42	0	1	3.28671	0.604793	0.604793	0.000108656	0.605488	0.000149661	0.0839615	0.876833	0.0939639
RNF152	7	20	0	0	4.74342	0	0	4.42305e-05	0.558882	0.000163863	0.0444318	0.876833	0.0976102
KLF6	1	4	3	1	2.42925	36.3698	36.3698	0.243327	3.06039e-05	0.000167109	0.831666	0.0683181	0.0976102
DNAH11	28	105	6	0	2.05812	0.81723	0.81723	0.000213589	0.644498	0.000170044	0.14248	0.876833	0.0976102
NUCKS1	1	2	4	0	1.20452	32.4413	32.4413	0.8397	4.8001e-05	0.000184388	0.973722	0.0964388	0.102904
EPB41L2	1	26	0	0	6.34147	0	0	0.000148834	0.434674	0.000207848	0.106794	0.876833	0.11174
RQCD1	1	12	0	0	9.17228	0	0	7.30592e-05	0.560236	0.000211345	0.0667197	0.876833	0.11174
CADM2	2	33	1	0	5.47164	1.38209	1.38209	8.0433e-05	0.779535	0.000218849	0.07026	0.880585	0.112741
BRD7	0	3	5	0	1.58721	24.1656	24.1656	0.609478	7.57569e-05	0.000229429	0.919382	0.138367	0.114512
OR4N2	14	37	0	0	2.98524	0	0	0.000121396	0.308222	0.000233687	0.0903319	0.876833	0.114512
PRAMEF3	17	22	1	0	3.64679	2.17691	2.17691	4.94906e-05	0.497786	0.000256118	0.0473483	0.876833	0.122493
CD86	2	19	4	2	4.75127	10.2067	10.2067	0.00112294	0.000457276	0.000264572	0.384542	0.437483	0.122493
SUCNR1	9	4	7	0	0.557136	6.95277	6.95277	0.297042	0.000392187	0.000268265	0.834169	0.393972	0.122493
PSG9	12	35	0	0	2.74506	0	0	0.000749305	0.105448	0.000292761	0.33454	0.876833	0.130708
PBRM1	4	10	8	0	1.01294	7.36822	7.36822	0.980144	0.000332175	0.000422412	0.996347	0.355807	0.184493
ANKZF1	2	2	2	3	0.498142	10.8745	10.8745	0.407517	0.000810288	0.000467093	0.854246	0.602944	0.193544
DDX3X	2	15	5	0	3.57172	14.4648	14.4648	0.0124516	0.000225813	0.000471415	0.727984	0.302454	0.193544
RANBP17	3	25	0	0	3.73862	0	0	0.00222308	0.140747	0.000480935	0.47233	0.876833	0.193544
QKI	1	0	3	0	0	18.641	18.641	0.0930401	0.00169412	0.00048167	0.831666	0.876833	0.193544
RGPD4	16	89	9	0	2.50096	2.16032	2.16032	9.81742e-05	0.0731356	0.000495061	0.0804957	0.876833	0.195025
KCNQ5	9	46	4	0	3.24603	2.24391	2.24391	0.000100164	0.196736	0.000517256	0.0804957	0.876833	0.19985
TUFM	0	5	2	1	5.05949	42.959	42.959	0.0385124	0.000211354	0.000539735	0.831666	0.302454	0.202857
CCDC141	24	57	0	0	1.43799	0	0	0.117296	0.00214296	0.000545233	0.831666	0.876833	0.202857
DPYD	20	72	2	1	2.29976	0.896289	0.896289	0.000267961	0.856855	0.000569481	0.153818	0.904258	0.208026
FMNL1	4	5	4	1	0.922222	12.5874	12.5874	0.893567	0.000251962	0.000604119	0.984111	0.316386	0.216739
SLC9C2	14	55	1	0	2.2388	0.315286	0.315286	0.00246493	0.182291	0.000687187	0.490325	0.876833	0.242215
ZNF490	0	15	0	0	8.24459	0	0	0.000414064	0.504266	0.000706187	0.213307	0.876833	0.244621
CD96	4	30	0	1	4.11213	0.994735	0.994735	0.000295525	0.996099	0.000723034	0.164928	0.99704	0.246211
MGAM	66	172	3	6	1.44939	0.57705	0.57705	0.00791987	0.0965643	0.000800806	0.652112	0.876833	0.264014
FOXD4L5	4	8	1	0	6.36452	22.7715	22.7715	0.000815409	0.0405506	0.000803856	0.350309	0.876833	0.264014
STARD4	1	10	0	0	8.22802	0	0	0.00033865	0.508074	0.000820365	0.180118	0.876833	0.264014
SH3RF2	15	49	0	0	2.26269	0	0	0.00216671	0.0976702	0.000827876	0.468079	0.876833	0.264014
VEGFC	5	20	6	0	2.98165	7.85424	7.85424	0.00777011	0.000764152	0.000905336	0.652112	0.602944	0.281988
COL21A1	10	76	1	0	2.17571	0.301459	0.301459	0.00614272	0.17192	0.000912311	0.616841	0.876833	0.281988
LUZP2	2	26	2	0	5.33439	3.03544	3.03544	0.000188567	0.235942	0.000928156	0.130638	0.876833	0.282539
OR2A5	13	32	2	0	2.99211	2.89075	2.89075	0.000255163	0.217082	0.0010468	0.150779	0.876833	0.311329
ASXL3	28	116	1	0	1.6674	0.229803	0.229803	0.00887509	0.0642661	0.00105372	0.666552	0.876833	0.311329
IDH1	3	19	0	1	5.1962	2.4031	2.4031	0.000219844	0.468786	0.00107322	0.14248	0.876833	0.312492
ZNF845	9	2	1	0	0.0988582	0.526721	0.526721	0.00023555	0.501984	0.00112935	0.144112	0.876833	0.324141
EXOC3L4	6	0	2	0	0	3.62038	3.62038	0.00189315	0.155385	0.00117624	0.460776	0.876833	0.332843
SLC14A1	1	17	0	0	5.92853	0	0	0.000723327	0.449688	0.00121564	0.330281	0.876833	0.339214
PSG5	15	36	0	0	2.32565	0	0	0.00291824	0.100587	0.00126752	0.523485	0.876833	0.348846
SLC15A2	14	45	2	0	2.57396	0.861937	0.861937	0.000560314	0.839965	0.00130171	0.261797	0.895252	0.353416
ADAMTS18	41	77	1	0	1.08749	0.103538	0.103538	0.658324	0.000786961	0.00132128	0.929988	0.602944	0.35351
SMAD1	0	4	4	0	1.86898	22.9166	22.9166	0.458783	0.000336485	0.00133725	0.871197	0.355807	0.35351
NOTUM	10	0	1	0	0	1.07028	1.07028	0.000340674	0.948467	0.00141822	0.180118	0.96265	0.36818
STXBP5L	17	90	4	0	2.08492	0.781975	0.781975	0.00171263	0.646277	0.0014294	0.436631	0.876833	0.36818
AMBRA1	5	15	6	1	1.60039	7.98545	7.98545	0.292657	0.000315388	0.00146091	0.834169	0.355807	0.371534
C8orf4	1	8	1	0	8.08691	17.0885	17.0885	0.000858864	0.0603102	0.00149196	0.352152	0.876833	0.374687
PPAP2B	3	13	0	0	5.48901	0	0	0.00050359	0.568317	0.00157853	0.246771	0.876833	0.391534
DMBT1	34	107	4	1	1.61274	0.529125	0.529125	0.0101098	0.148937	0.00160169	0.706992	0.876833	0.392435
RPL5	1	9	2	0	6.80577	12.7503	12.7503	0.00157115	0.0181639	0.00168939	0.426567	0.876833	0.408935
ZG16B	7	1	4	0	0.192836	5.93746	5.93746	0.0544207	0.0104008	0.00181209	0.831666	0.876833	0.433414
FAM58A	1	1	1	2	0.931887	27.4568	27.4568	0.95103	0.00053779	0.00191142	0.992595	0.488736	0.451792
SOX3	2	0	2	0	0	22.3226	22.3226	0.0762765	0.00516603	0.00197595	0.831666	0.876833	0.461615
HRAS	0	6	0	0	13.3612	0	0	0.000493714	0.797673	0.00207552	0.246771	0.885291	0.471299
LRRC30	7	22	0	0	3.47142	0	0	0.000852381	0.447963	0.0021382	0.352152	0.876833	0.471299
HDAC3	0	6	2	1	5.90503	21.7675	21.7675	0.0171235	0.00158871	0.00216014	0.768419	0.876833	0.471299
RNLS	2	1	4	0	0.253561	7.45572	7.45572	0.170018	0.00819665	0.0021799	0.831666	0.876833	0.471299
DLGAP4	4	23	0	0	3.79748	0	0	0.00121994	0.391757	0.00218477	0.389045	0.876833	0.471299
TFEC	2	22	0	0	4.35863	0	0	0.00168814	0.369105	0.00219045	0.436631	0.876833	0.471299
LONRF2	0	17	0	0	6.86948	0	0	0.00117794	0.531966	0.0022066	0.384542	0.876833	0.471299
PEA15	0	0	2	0	0	47.5366	47.5366	0.294871	0.00151554	0.00221885	0.834169	0.876833	0.471299
SLITRK1	23	44	0	0	2.01781	0	0	0.00414975	0.101816	0.00222853	0.559407	0.876833	0.471299
ZNF98	2	31	1	0	4.61726	2.11094	2.11094	0.000545776	0.536575	0.00228041	0.261076	0.876833	0.477248
SEMG2	8	34	0	0	1.86368	0	0	0.0685374	0.0229533	0.00239791	0.831666	0.876833	0.495919
CXCR2	7	21	0	0	3.36663	0	0	0.00130817	0.353877	0.00242915	0.409945	0.876833	0.495919
IGF2BP1	6	21	0	0	3.31925	0	0	0.00207652	0.267768	0.00246646	0.467193	0.876833	0.495919
B4GALNT2	7	24	0	0	2.96551	0	0	0.00308956	0.199047	0.00246837	0.542986	0.876833	0.495919
ADCY8	61	57	0	0	0.764282	0	0	0.141145	0.000965968	0.00262104	0.831666	0.669216	0.52138
C1orf194	0	1	3	0	0.939243	26.1072	26.1072	0.959091	0.000933316	0.00271078	0.994988	0.669216	0.533943
C8B	15	47	1	0	2.13142	0.359357	0.359357	0.00494227	0.244791	0.0027403	0.583468	0.876833	0.534519
CDK4	1	10	0	0	6.82019	0	0	0.00113299	0.530312	0.00279839	0.384542	0.876833	0.540601
CHST3	0	0	2	0	0	25.093	25.093	0.149865	0.00567561	0.00290049	0.831666	0.876833	0.554989
CSTL1	0	6	3	0	8.41793	12.1635	12.1635	0.00410365	0.00824657	0.00297776	0.559407	0.876833	0.559502
ASPHD1	4	3	4	0	0.739183	10.9903	10.9903	0.664482	0.00145542	0.00300253	0.930096	0.876833	0.559502
S100A8	1	9	0	2	5.81835	14.027	14.027	0.0037753	0.014999	0.00300763	0.557238	0.876833	0.559502
NBPF10	3	0	0	0	0	0	0	0.000962462	0.222763	0.00330954	0.364846	0.876833	0.604863
NLRP12	25	45	0	0	1.63039	0	0	0.0414004	0.0208186	0.00337888	0.831666	0.876833	0.604863
KRAS	1	9	0	0	7.30542	0	0	0.00103722	0.646372	0.00341164	0.373144	0.876833	0.604863
SPRED3	0	0	1	1	0	18.9156	18.9156	0.117424	0.0100844	0.00342808	0.831666	0.876833	0.604863
WDR49	14	45	1	0	1.89209	0.253851	0.253851	0.0220446	0.101616	0.00345133	0.831666	0.876833	0.604863
ITGA4	13	43	1	1	2.50746	1.03001	1.03001	0.00112859	0.968787	0.00346271	0.384542	0.977808	0.604863
STK19	2	12	0	0	5.38345	0	0	0.0014079	0.509055	0.00346902	0.409945	0.876833	0.604863
SLC10A7	0	2	1	2	2.17205	27.8158	27.8158	0.444097	0.000774155	0.00349231	0.865636	0.602944	0.604863
SKIV2L2	4	0	1	0	0	0.930469	0.930469	0.00104007	0.946357	0.00363408	0.373144	0.960896	0.624036
ANGPT1	14	39	2	0	2.37407	0.723502	0.723502	0.0022682	0.652736	0.00376161	0.474692	0.876833	0.634853
KCTD11	1	7	0	0	8.67869	0	0	0.000952733	0.775858	0.0038277	0.364846	0.880023	0.634853
P2RY14	6	5	5	0	0.891705	7.92347	7.92347	0.840053	0.00152639	0.00386513	0.973903	0.876833	0.634853
SORL1	42	88	0	2	1.41437	0.280035	0.280035	0.056151	0.0309238	0.00389316	0.831666	0.876833	0.634853
DSG3	17	64	1	0	1.88741	0.316201	0.316201	0.010439	0.179234	0.00389326	0.709762	0.876833	0.634853
BMP5	10	39	1	0	2.49695	0.541563	0.541563	0.00299487	0.520183	0.00394749	0.532477	0.876833	0.634853
CDH9	7	48	3	2	2.87085	3.17952	3.17952	0.00118668	0.0542864	0.00398166	0.384542	0.876833	0.634853
MFSD3	0	0	1	1	0	32.4894	32.4894	0.26493	0.00333681	0.00400005	0.833023	0.876833	0.634853
FGA	9	40	0	0	1.95828	0	0	0.0364802	0.0488268	0.00400149	0.831666	0.876833	0.634853
MAN1A1	4	15	2	3	2.76631	7.69328	7.69328	0.0261897	0.00225801	0.00403602	0.831666	0.876833	0.634853
PRAMEF17	15	21	2	0	2.90224	2.66062	2.66062	0.00115206	0.248488	0.00404466	0.384542	0.876833	0.634853
METTL7B	0	9	1	0	8.44112	10.1333	10.1333	0.00136185	0.114871	0.00408375	0.409945	0.876833	0.636021
ARMC4	23	77	7	1	2.05269	1.81466	1.81466	0.000980859	0.164812	0.0042017	0.364934	0.876833	0.649357
ST18	18	72	4	1	2.18502	1.85483	1.85483	0.000958668	0.246558	0.00424176	0.364846	0.876833	0.650544
GCSAML	7	20	0	0	2.94821	0	0	0.00478328	0.212224	0.00435473	0.577405	0.876833	0.657473
TTN	186	591	36	5	1.29683	1.05074	1.05074	0.00151497	0.775166	0.00435847	0.42274	0.879779	0.657473
PDE7B	3	17	4	0	3.79148	6.18197	6.18197	0.00401629	0.0129203	0.00438511	0.557238	0.876833	0.657473
TOE1	2	0	0	2	0	11.0941	11.0941	0.0509215	0.0214844	0.0044911	0.831666	0.876833	0.668376
CBX8	1	9	0	0	6.88895	0	0	0.00146436	0.634629	0.00461452	0.414374	0.876833	0.676209
AMICA1	4	17	0	0	3.56291	0	0	0.00397798	0.28975	0.00465846	0.557238	0.876833	0.676209
TRIM72	2	2	3	0	0.678688	15.5253	15.5253	0.648564	0.00232116	0.00466181	0.928561	0.876833	0.676209
NEDD4	5	1	0	0	0.0758515	0	0	0.00190356	0.107454	0.00467837	0.460776	0.876833	0.676209
ZNF331	10	26	0	0	2.04298	0	0	0.0341248	0.0489131	0.00475219	0.831666	0.876833	0.676513
KHSRP	2	0	1	1	0	6.84423	6.84423	0.0264837	0.0553188	0.00478586	0.831666	0.876833	0.676513
GTSF1L	5	2	3	0	0.697275	15.216	15.216	0.642523	0.00178886	0.00481453	0.928239	0.876833	0.676513
CRADD	0	0	2	0	0	23.437	23.437	0.193871	0.00652554	0.00481516	0.831666	0.876833	0.676513
NWD1	26	63	2	0	1.88371	0.585272	0.585272	0.00394107	0.428541	0.00493987	0.557238	0.876833	0.689215
USH2A	41	149	8	2	1.61266	0.898742	0.898742	0.00402168	0.758509	0.00512349	0.557238	0.876833	0.708633
PSG6	8	26	0	0	2.56731	0	0	0.00745719	0.174332	0.00514959	0.651929	0.876833	0.708633
THEMIS	18	53	1	0	2.07009	0.493655	0.493655	0.00369172	0.442025	0.00525805	0.557238	0.876833	0.718636
USP29	13	58	6	0	2.2962	2.80814	2.80814	0.00201939	0.0497183	0.00532597	0.467193	0.876833	0.723
RGPD3	12	62	6	1	2.38687	2.28446	2.28446	0.00139248	0.0914602	0.00545919	0.409945	0.876833	0.733941
ADAM18	15	74	5	1	2.21251	1.46814	1.46814	0.00144004	0.4337	0.00549509	0.413311	0.876833	0.733941
AMER1	2	15	5	0	2.42396	9.54819	9.54819	0.0900364	0.00142503	0.00553785	0.831666	0.876833	0.733941
CHST11	0	9	0	0	8.09594	0	0	0.00171688	0.694526	0.00557004	0.436631	0.876833	0.733941
MAGEA10	6	28	0	0	2.79905	0	0	0.00540588	0.256325	0.00558922	0.606757	0.876833	0.733941
ARL16	0	5	0	0	12.4146	0	0	0.00140759	0.816051	0.00564421	0.409945	0.887618	0.736349
MKX	3	19	0	0	3.80151	0	0	0.0031839	0.420898	0.00585613	0.542986	0.876833	0.748527
PGAM4	4	0	2	0	0	4.91143	4.91143	0.0152603	0.0934877	0.00589932	0.755499	0.876833	0.748527
ARAP3	13	4	1	0	0.201254	0.508458	0.508458	0.0013673	0.468923	0.00593443	0.409945	0.876833	0.748527
SAA1	0	6	1	0	9.11641	13.6248	13.6248	0.002903	0.0830009	0.00593868	0.523485	0.876833	0.748527
PLAC1	1	0	2	0	0	9.04643	9.04643	0.0548894	0.0357448	0.00597282	0.831666	0.876833	0.748527
OR8A1	7	22	0	0	3.17872	0	0	0.00198428	0.557627	0.00598632	0.467193	0.876833	0.748527
TRPM8	9	25	0	0	2.19958	0	0	0.0233975	0.0804462	0.00599835	0.831666	0.876833	0.748527
PSAP	4	0	1	1	0	4.72117	4.72117	0.0149572	0.100589	0.00616205	0.755499	0.876833	0.760827
SMURF1	3	0	2	0	0	3.75568	3.75568	0.0120943	0.157449	0.00617266	0.721029	0.876833	0.760827
OR51S1	13	34	3	0	2.54214	2.35452	2.35452	0.00165329	0.219248	0.0062592	0.436631	0.876833	0.76679
GEM	4	14	1	0	4.29929	3.17336	3.17336	0.00155761	0.351523	0.00630034	0.426567	0.876833	0.767152
ENTPD2	4	0	2	0	0	5.12571	5.12571	0.0174023	0.0863305	0.00636483	0.768419	0.876833	0.770336
PPP1R3A	15	75	2	0	1.95272	0.587703	0.587703	0.00779788	0.445851	0.00644671	0.652112	0.876833	0.775573
RNFT2	7	0	0	0	0	0	0	0.00239299	0.237879	0.00651402	0.480776	0.876833	0.779007
CYP3A5	1	10	1	3	3.22428	11.6168	11.6168	0.053214	0.00233062	0.00659423	0.831666	0.876833	0.783001
SNURF	2	6	0	0	7.48709	0	0	0.00208278	0.605308	0.00662536	0.467193	0.876833	0.783001
C8orf76	2	1	1	2	0.478525	12.6472	12.6472	0.480771	0.00420642	0.00675219	0.875704	0.876833	0.788973
STAT4	5	22	0	0	2.40714	0	0	0.0309443	0.0940625	0.00679268	0.831666	0.876833	0.788973
PIK3CG	4	26	2	0	3.58567	2.70196	2.70196	0.00159911	0.266657	0.00679371	0.428368	0.876833	0.788973
MUC4	19	45	6	1	0.879049	4.10191	4.10191	0.628547	0.00461418	0.0069311	0.924198	0.876833	0.797957
CCDC147	6	28	1	0	2.96482	0.78646	0.78646	0.00320441	0.815291	0.0069505	0.542986	0.88745	0.797957
RPSAP58	1	9	0	0	6.15733	0	0	0.00276937	0.551469	0.00701801	0.517933	0.876833	0.80113
OR6B2	8	0	0	0	0	0	0	0.00211077	0.395722	0.00707259	0.467193	0.876833	0.802798
CCT7	1	1	3	0	0.565641	13.8852	13.8852	0.606761	0.00397508	0.007126	0.918317	0.876833	0.804317
GJA8	20	11	4	0	0.499042	3.7038	3.7038	0.0525593	0.0385667	0.00719504	0.831666	0.876833	0.807573
METTL7A	0	5	2	0	6.18694	19.847	19.847	0.0198913	0.00915026	0.00737007	0.82698	0.876833	0.818861
INMT	3	14	0	0	4.20771	0	0	0.00289121	0.522004	0.00737713	0.523485	0.876833	0.818861
NACA2	4	5	4	0	0.885255	8.85689	8.85689	0.840323	0.00321457	0.0075062	0.973922	0.876833	0.82049
FLNC	27	70	3	0	1.93722	1.28997	1.28997	0.00186665	0.684987	0.0076013	0.460776	0.876833	0.82049
ADAM7	18	62	0	1	1.67185	0.258878	0.258878	0.0375069	0.102606	0.00760582	0.831666	0.876833	0.82049
IL27RA	1	12	0	0	4.87979	0	0	0.00552291	0.394757	0.00764596	0.609771	0.876833	0.82049
LINC00696	1	0	2	0	0	16.0133	16.0133	0.149929	0.0114778	0.00770069	0.831666	0.876833	0.82049
PTPN20B	4	12	2	0	4.03879	5.27423	5.27423	0.00369972	0.0818282	0.00770696	0.557238	0.876833	0.82049
FRS3	2	14	0	0	4.43817	0	0	0.00355951	0.487694	0.00773076	0.557238	0.876833	0.82049
NOXRED1	5	0	0	0	0	0	0	0.00267828	0.255868	0.00780221	0.508918	0.876833	0.82049
C6orf165	1	18	0	0	4.14764	0	0	0.007976	0.345704	0.00783183	0.652112	0.876833	0.82049
C6ORF165	1	18	0	0	4.14764	0	0	0.007976	0.345704	0.00783183	0.652112	0.876833	0.82049
CDKN2A.p14arf	15	14	0	4	1.62997	7.93255	7.93255	0.181371	0.00282062	0.00786937	0.831666	0.876833	0.82049
PLCB4	26	81	3	7	1.91657	1.6366	1.6366	0.00188353	0.199629	0.00788536	0.460776	0.876833	0.82049
ECE1	3	15	0	0	3.70353	0	0	0.0060027	0.331854	0.00792271	0.616841	0.876833	0.82049
CLEC14A	8	22	2	0	2.87444	4.63541	4.63541	0.00378298	0.0958846	0.00798836	0.557238	0.876833	0.823047
CRNKL1	8	20	0	0	2.25243	0	0	0.0303545	0.0832582	0.00812513	0.831666	0.876833	0.825903
MRC1	4	21	2	0	3.66233	1.80669	1.80669	0.00204671	0.492069	0.00812905	0.467193	0.876833	0.825903
ZNF22	5	0	0	0	0	0	0	0.00383341	0.136644	0.0081394	0.557238	0.876833	0.825903
HSD11B1	2	13	0	0	4.57359	0	0	0.00341789	0.520906	0.00820578	0.557238	0.876833	0.828106
MCF2L2	1	21	1	0	4.81872	1.90717	1.90717	0.00233249	0.597883	0.00824355	0.478185	0.876833	0.828106
GALNTL6	6	25	0	0	2.32383	0	0	0.0272733	0.110036	0.00833323	0.831666	0.876833	0.83295
SUCLA2	5	0	0	0	0	0	0	0.00268505	0.314041	0.00843358	0.508918	0.876833	0.83855
PTGIS	4	17	0	0	3.45826	0	0	0.00496226	0.380422	0.00848603	0.583468	0.876833	0.83855
CDH4	12	38	1	1	2.48901	1.72754	1.72754	0.00203161	0.499395	0.00855574	0.467193	0.876833	0.83855
ACSM4	6	31	2	0	2.91355	1.16264	1.16264	0.00316877	0.851114	0.00866869	0.542986	0.901315	0.83855
PDGFC	4	17	0	0	3.26424	0	0	0.00751366	0.290204	0.00868318	0.651929	0.876833	0.83855
C12orf55	19	67	1	1	1.66624	0.400097	0.400097	0.0334501	0.160111	0.00868537	0.831666	0.876833	0.83855
MMP27	2	19	0	0	3.35992	0	0	0.0134445	0.24578	0.00873022	0.738146	0.876833	0.83855
KNSTRN	6	14	0	0	3.39357	0	0	0.00469208	0.368511	0.00876045	0.571325	0.876833	0.83855
RPIA	4	0	2	0	0	4.06159	4.06159	0.0166191	0.132347	0.00887807	0.768419	0.876833	0.83855
C8orf34	6	37	1	2	2.94423	2.22152	2.22152	0.00213474	0.270471	0.00895749	0.467193	0.876833	0.83855
THOC2	1	24	1	1	4.749	3.44949	3.44949	0.00213936	0.204507	0.0089718	0.467193	0.876833	0.83855
FBXW7	0	5	4	0	2.4188	13.7643	13.7643	0.268123	0.00216561	0.00899332	0.833023	0.876833	0.83855
PPIAL4A	2	6	0	0	7.32399	0	0	0.00231022	0.80332	0.00903136	0.478185	0.885548	0.83855
DYRK4	3	14	0	0	3.76885	0	0	0.00610059	0.355901	0.00903228	0.616841	0.876833	0.83855
NLRP10	24	50	0	0	1.68772	0	0	0.0268684	0.071494	0.00904222	0.831666	0.876833	0.83855
LCE1B	1	13	1	0	5.08168	9.74819	9.74819	0.00373051	0.112358	0.00905706	0.557238	0.876833	0.83855
SCNN1G	11	27	0	0	1.94891	0	0	0.0415684	0.0651383	0.00913377	0.831666	0.876833	0.841773
AC005358.1	16	56	5	1	2.09507	2.62883	2.62883	0.00391798	0.0606469	0.00924609	0.557238	0.876833	0.842478
IL36B	3	19	2	0	3.97829	2.29314	2.29314	0.00223341	0.353841	0.00929734	0.47233	0.876833	0.842478
COL28A1	9	45	0	0	1.63595	0	0	0.125079	0.0343656	0.009323	0.831666	0.876833	0.842478
GOLGA4	9	3	2	0	0.177301	0.83722	0.83722	0.00278417	0.813546	0.00933007	0.517933	0.8873	0.842478
SLIT2	34	67	1	0	1.19695	0.14944	0.14944	0.38037	0.00918566	0.00937397	0.846594	0.876833	0.842478
ATP9B	2	11	4	1	2.53404	8.20448	8.20448	0.0917255	0.00270724	0.00942206	0.831666	0.876833	0.842478
CAMK1D	3	15	1	0	4.22869	3.22258	3.22258	0.00236989	0.349618	0.00943495	0.480776	0.876833	0.842478
FZD2	4	6	3	0	1.90016	13.5935	13.5935	0.270439	0.00268906	0.00971664	0.833023	0.876833	0.861212
SGSM1	28	23	0	0	0.587172	0	0	0.0533338	0.00820555	0.00973049	0.831666	0.876833	0.861212
SLAMF8	3	14	0	0	3.66245	0	0	0.00734514	0.335225	0.00991073	0.651929	0.876833	0.873318
FAM111B	3	0	0	0	0	0	0	0.00316354	0.280912	0.00998827	0.542986	0.876833	0.876307
AGXT2	6	27	0	1	2.89616	0.838116	0.838116	0.00423283	0.864747	0.0101029	0.559407	0.907967	0.879388
XIRP2	55	189	6	0	1.27117	0.48238	0.48238	0.105008	0.060928	0.0101569	0.831666	0.876833	0.879388
IL15RA	1	9	0	0	5.84207	0	0	0.00369316	0.597775	0.0101951	0.557238	0.876833	0.879388
ARSA	9	0	0	0	0	0	0	0.00324316	0.387736	0.0101985	0.542986	0.876833	0.879388
OR9G4	14	4	0	0	0.236184	0	0	0.00374135	0.266543	0.010244	0.557238	0.876833	0.87954
COL4A3	6	54	0	0	1.88277	0	0	0.0715167	0.0726583	0.0103558	0.831666	0.876833	0.879728
TTYH1	3	1	1	2	0.376264	9.08831	9.08831	0.324239	0.00941576	0.0103619	0.836945	0.876833	0.879728
ADH1B	14	32	0	0	2.04882	0	0	0.0157825	0.143725	0.0104302	0.767761	0.876833	0.879728
KCNB1	14	41	3	0	2.22305	3.2127	3.2127	0.00448178	0.105018	0.0105034	0.559407	0.876833	0.879728
POLQ	3	29	5	1	2.92407	5.2448	5.2448	0.0127672	0.00784737	0.0105227	0.731112	0.876833	0.879728
P2RY8	6	11	0	0	3.91961	0	0	0.00335572	0.601708	0.0106547	0.552622	0.876833	0.879728
OXGR1	2	13	0	0	4.27536	0	0	0.00525672	0.467808	0.0106662	0.596683	0.876833	0.879728
TGFBI	1	12	0	0	5.07247	0	0	0.00440084	0.558796	0.0106752	0.559407	0.876833	0.879728
ZNF679	3	28	2	0	3.58157	3.0598	3.0598	0.00267983	0.223434	0.010745	0.508918	0.876833	0.879728
PRMT8	0	11	0	0	6.3189	0	0	0.00433467	0.609029	0.0107623	0.559407	0.876833	0.879728
FMO3	7	30	3	0	2.81918	2.94222	2.94222	0.00322295	0.142953	0.0107713	0.542986	0.876833	0.879728
POTEM	6	17	1	0	3.43616	1.94612	1.94612	0.0026103	0.564442	0.0107716	0.508918	0.876833	0.879728
ISM2	5	15	0	1	3.71749	2.37797	2.37797	0.00266381	0.466878	0.0108211	0.508918	0.876833	0.880186
NBEAL1	1	18	0	0	3.26159	0	0	0.0310518	0.201931	0.0109321	0.831666	0.876833	0.885634
TINAG	8	30	1	0	2.01574	0.300636	0.300636	0.0434033	0.177746	0.0111566	0.831666	0.876833	0.893072
HCFC1	9	28	0	0	2.28289	0	0	0.0149249	0.181369	0.0111934	0.755499	0.876833	0.893072
FAT3	57	151	4	2	1.49616	0.796216	0.796216	0.00702589	0.583291	0.0111984	0.651929	0.876833	0.893072
DNER	20	18	6	1	0.612321	2.61477	2.61477	0.121624	0.0430426	0.0112394	0.831666	0.876833	0.893072
SLC38A4	9	33	0	1	2.59361	1.01149	1.01149	0.00348262	0.991288	0.0112462	0.557238	0.993514	0.893072
RGS7	11	41	1	0	2.13674	0.466028	0.466028	0.0115481	0.411129	0.0116872	0.719178	0.876833	0.914663
LRP2	28	108	6	0	1.65101	0.798718	0.798718	0.0111131	0.6065	0.0117303	0.719178	0.876833	0.914663
RAN	1	0	1	1	0	12.7692	12.7692	0.150884	0.0181101	0.0117708	0.831666	0.876833	0.914663
DPYS	8	27	0	0	2.30798	0	0	0.0172801	0.175067	0.0117817	0.768419	0.876833	0.914663
SPTBN5	14	13	7	1	0.719882	3.11449	3.11449	0.377206	0.0154865	0.011783	0.846594	0.876833	0.914663
ZNF112	1	16	0	0	3.64216	0	0	0.0192663	0.264551	0.0117912	0.813193	0.876833	0.914663
OR14A16	5	21	0	0	3.11863	0	0	0.00502579	0.493555	0.0120692	0.58366	0.876833	0.930183
PLEKHH1	10	4	0	0	0.249416	0	0	0.00892452	0.0672712	0.0121262	0.666552	0.876833	0.930183
COA7	0	3	2	0	3.84408	28.0009	28.0009	0.137551	0.00453254	0.0121435	0.831666	0.876833	0.930183
ALPK2	17	69	3	0	2.03597	1.2316	1.2316	0.00353965	0.743738	0.012308	0.557238	0.876833	0.930183
CPED1	9	38	2	4	2.48773	2.6523	2.6523	0.00422686	0.0708961	0.0123506	0.559407	0.876833	0.930183
CCDC74B	1	9	2	0	4.4501	11.1627	11.1627	0.0146767	0.0236667	0.0123913	0.755499	0.876833	0.930183
PLXNC1	5	7	4	1	0.83632	5.57449	5.57449	0.738375	0.00755117	0.012415	0.94993	0.876833	0.930183
CD22	12	28	0	0	1.8225	0	0	0.0597331	0.0604025	0.0125507	0.831666	0.876833	0.930183
PKHD1L1	58	168	5	3	1.19901	0.489576	0.489576	0.221117	0.0379484	0.012563	0.831666	0.876833	0.930183
ZNF573	1	16	0	0	3.73106	0	0	0.016903	0.292836	0.0125658	0.768419	0.876833	0.930183
CNTF	3	0	2	0	0	8.60552	8.60552	0.0768645	0.0332314	0.0125847	0.831666	0.876833	0.930183
ABCC9	25	55	0	1	1.35451	0.184717	0.184717	0.189705	0.0281485	0.0127041	0.831666	0.876833	0.930183
NAP1L2	4	26	2	0	3.16006	4.54362	4.54362	0.00482473	0.107945	0.012874	0.577405	0.876833	0.930183
MAP2K2	2	10	0	0	4.82251	0	0	0.00449964	0.602985	0.012918	0.559407	0.876833	0.930183
KATNB1	8	1	1	1	0.133198	2.6323	2.6323	0.0128477	0.262962	0.0130195	0.731112	0.876833	0.930183
ZFAND2A	0	5	0	0	9.77793	0	0	0.00369188	0.765179	0.0130393	0.557238	0.876833	0.930183
MYL3	6	0	0	0	0	0	0	0.00395662	0.430251	0.0130596	0.557238	0.876833	0.930183
HIAT1	2	0	2	0	0	4.69177	4.69177	0.0355155	0.111597	0.0131241	0.831666	0.876833	0.930183
SEPT11	2	0	2	0	0	7.10404	7.10404	0.064105	0.0515121	0.0131682	0.831666	0.876833	0.930183
GPD1	0	8	1	0	6.88392	9.64923	9.64923	0.00518733	0.121168	0.013215	0.592152	0.876833	0.930183
MARCO	23	46	0	0	1.1297	0	0	0.621613	0.00639149	0.0132177	0.92229	0.876833	0.930183
B3GNTL1	1	10	0	0	4.94948	0	0	0.00716513	0.463356	0.0132262	0.651929	0.876833	0.930183
ADH1A	4	20	2	0	3.31941	4.39092	4.39092	0.00498733	0.114914	0.0132433	0.583468	0.876833	0.930183
LYRM4	0	0	2	0	0	18.3992	18.3992	0.292387	0.0106637	0.0132742	0.834169	0.876833	0.930183
CLK1	2	4	1	3	1.33653	9.29862	9.29862	0.68239	0.00379981	0.0133793	0.934336	0.876833	0.930183
SORCS3	24	67	2	1	1.78175	0.712876	0.712876	0.00948852	0.561615	0.0134075	0.680835	0.876833	0.930183
PCDH18	24	73	4	0	1.89855	1.47227	1.47227	0.00334319	0.492204	0.0134534	0.552622	0.876833	0.930183
PRAMEF15	14	15	2	0	2.75029	3.41106	3.41106	0.00607373	0.161144	0.0134548	0.616841	0.876833	0.930183
S1PR1	5	10	0	0	4.08856	0	0	0.00423908	0.626559	0.0135295	0.559407	0.876833	0.930183
CAPN15	1	12	0	0	4.80954	0	0	0.00600516	0.537916	0.0135616	0.616841	0.876833	0.930183
RHAG	5	21	0	1	3.21484	1.25878	1.25878	0.00392527	0.834333	0.0135811	0.557238	0.893195	0.930183
SLFN13	6	26	0	0	2.52032	0	0	0.0143186	0.243853	0.0136974	0.754788	0.876833	0.930183
RAD54L	4	0	0	0	0	0	0	0.00537584	0.217684	0.0137874	0.606757	0.876833	0.930183
C14orf39	2	22	0	0	2.64213	0	0	0.0474167	0.155332	0.0137955	0.831666	0.876833	0.930183
POC1A	6	0	0	0	0	0	0	0.0049951	0.30222	0.0139856	0.583468	0.876833	0.930183
DEFA4	2	10	1	0	4.87845	4.47751	4.47751	0.0042099	0.252466	0.0140685	0.559407	0.876833	0.930183
CTAGE9	2	17	0	0	3.7661	0	0	0.00748842	0.460707	0.0141239	0.651929	0.876833	0.930183
ZNF41	1	15	0	0	4.01641	0	0	0.0120642	0.372455	0.0141987	0.721029	0.876833	0.930183
CASD1	0	10	0	0	5.58801	0	0	0.00952699	0.461149	0.0142577	0.681163	0.876833	0.930183
OSM	1	8	0	0	5.95323	0	0	0.00446204	0.689477	0.0143197	0.559407	0.876833	0.930183
PCNX	15	14	0	0	0.484236	0	0	0.0443747	0.0126186	0.0143462	0.831666	0.876833	0.930183
SLC27A6	11	36	6	1	2.10435	3.33821	3.33821	0.0157201	0.0177031	0.0144396	0.766583	0.876833	0.930183
EMB	7	19	1	1	3.08645	2.09488	2.09488	0.00365631	0.382967	0.0144413	0.557238	0.876833	0.930183
C17orf70	7	4	1	2	0.615379	8.1853	8.1853	0.406597	0.0098228	0.0145384	0.854223	0.876833	0.930183
ZNF711	8	37	1	0	2.47123	0.799905	0.799905	0.00617502	0.826294	0.0145801	0.616841	0.89062	0.930183
PNPLA1	2	17	0	2	3.84005	5.89417	5.89417	0.0065894	0.0733792	0.0145947	0.62743	0.876833	0.930183
OR2W1	8	23	3	0	2.45001	4.92906	4.92906	0.0134238	0.0384504	0.0146133	0.738146	0.876833	0.930183
SEC24B	8	4	0	0	0.232069	0	0	0.00841407	0.0938488	0.0146231	0.665162	0.876833	0.930183
ABCB1	13	40	1	0	2.06768	0.485741	0.485741	0.0119697	0.436261	0.0147581	0.720766	0.876833	0.930183
SERPINB3	13	34	2	0	2.3375	1.18327	1.18327	0.00429147	0.82681	0.0149966	0.559407	0.890845	0.930183
C1QTNF9	5	24	1	0	3.13433	1.8944	1.8944	0.00378461	0.581082	0.0150207	0.557238	0.876833	0.930183
ELTD1	11	28	0	0	1.68914	0	0	0.108624	0.0449829	0.0150741	0.831666	0.876833	0.930183
OCEL1	0	6	0	0	8.22174	0	0	0.00453852	0.736854	0.0150861	0.559407	0.876833	0.930183
HCN3	2	13	0	0	4.11287	0	0	0.00667885	0.512934	0.0150949	0.632947	0.876833	0.930183
HDGFL1	4	0	0	0	0	0	0	0.00434827	0.498792	0.015249	0.559407	0.876833	0.930183
MPP7	9	35	2	1	2.54451	1.88215	1.88215	0.00382476	0.362064	0.0152555	0.557238	0.876833	0.930183
HNRNPM	0	11	0	0	5.90639	0	0	0.00621648	0.614006	0.0153135	0.616841	0.876833	0.930183
LCMT1	3	0	2	0	0	5.05043	5.05043	0.0411726	0.0923239	0.0156184	0.831666	0.876833	0.930183
MYCBP2	13	40	0	0	1.1878	0	0	0.564972	0.0104572	0.0156546	0.903223	0.876833	0.930183
LILRB2	7	22	0	0	2.33141	0	0	0.0250363	0.167725	0.0156917	0.831666	0.876833	0.930183
ZBTB9	0	9	0	0	6.56782	0	0	0.00514832	0.702385	0.0157014	0.591057	0.876833	0.930183
B4GALT4	1	4	3	0	2.21204	13.7383	13.7383	0.29621	0.00409776	0.0157039	0.834169	0.876833	0.930183
GIMAP5	13	19	0	0	2.30377	0	0	0.0154974	0.198899	0.01579	0.759409	0.876833	0.930183
NFATC4	3	20	0	1	3.57562	4.22772	4.22772	0.00462638	0.263578	0.01581	0.56676	0.876833	0.930183
EEF1A1	0	8	0	0	6.76494	0	0	0.00563578	0.659742	0.0159262	0.612045	0.876833	0.930183
AGAP7	5	17	0	0	2.97746	0	0	0.0103359	0.346456	0.0159663	0.709762	0.876833	0.930183
GCM2	1	16	0	0	3.92291	0	0	0.0127739	0.388145	0.0159707	0.731112	0.876833	0.930183
NDNF	7	23	0	0	2.26872	0	0	0.0288017	0.155147	0.0160797	0.831666	0.876833	0.930183
ANKRD2	5	0	0	0	0	0	0	0.00546904	0.335547	0.0160931	0.609771	0.876833	0.930183
SIGLEC7	8	28	4	0	2.59595	2.90922	2.90922	0.0059541	0.0985775	0.0161372	0.616841	0.876833	0.930183
TIMM10B	0	3	0	1	7.26309	35.8395	35.8395	0.0319333	0.0283597	0.0161847	0.831666	0.876833	0.930183
RAD51AP2	5	29	0	0	2.20695	0	0	0.0431223	0.137731	0.0162802	0.831666	0.876833	0.930183
UNCX	1	0	1	0	0	12.7638	12.7638	0.0455472	0.0834187	0.0162938	0.831666	0.876833	0.930183
KIF24	5	1	0	0	0.10242	0	0	0.00699903	0.164857	0.0163237	0.651929	0.876833	0.930183
WDR92	1	0	2	0	0	7.42396	7.42396	0.0907693	0.0522512	0.0163667	0.831666	0.876833	0.930183
RUNX1T1	10	40	3	0	2.41464	1.85616	1.85616	0.00414797	0.368914	0.0164166	0.559407	0.876833	0.930183
FKBP5	2	13	0	0	4.01854	0	0	0.00768711	0.497547	0.0165618	0.652112	0.876833	0.930183
KIFC1	4	15	0	0	3.14591	0	0	0.0119232	0.330669	0.0165639	0.720766	0.876833	0.930183
ULBP3	1	4	2	0	3.83813	17.0352	17.0352	0.0798884	0.0101225	0.0165905	0.831666	0.876833	0.930183
CSMD1	74	178	9	1	1.29148	0.635688	0.635688	0.0578451	0.153692	0.0166786	0.831666	0.876833	0.930183
SPAM1	16	31	0	0	1.04869	0	0	0.872298	0.00643766	0.0168047	0.980273	0.876833	0.930183
LTBP2	16	38	0	0	1.53078	0	0	0.128251	0.0377127	0.0169236	0.831666	0.876833	0.930183
SPG11	6	28	1	0	2.54773	0.609587	0.609587	0.0119823	0.618928	0.0169976	0.720766	0.876833	0.930183
ABCA12	22	70	2	1	1.72335	0.654423	0.654423	0.0166346	0.464569	0.0170434	0.768419	0.876833	0.930183
SLC17A6	6	27	2	0	2.88907	2.01893	2.01893	0.00432704	0.408878	0.0170671	0.559407	0.876833	0.930183
DRD2	11	21	0	0	2.26197	0	0	0.0184857	0.195819	0.0171008	0.796642	0.876833	0.930183
VSTM4	12	19	0	1	2.71505	1.50266	1.50266	0.00439157	0.710413	0.0172803	0.559407	0.876833	0.930183
GPRIN2	4	20	0	0	2.8945	0	0	0.0135354	0.322211	0.0172855	0.740981	0.876833	0.930183
GPR171	2	10	0	0	4.36098	0	0	0.00791143	0.492323	0.0172945	0.652112	0.876833	0.930183
KMT2A	13	37	8	1	1.16538	3.55026	3.55026	0.613501	0.00540128	0.0173133	0.920114	0.876833	0.930183
GPR20	7	14	0	0	3.17891	0	0	0.00603054	0.567522	0.0173884	0.616841	0.876833	0.930183
STARD6	3	16	0	0	3.00089	0	0	0.0205358	0.253822	0.0173908	0.831666	0.876833	0.930183
DCHS1	15	10	0	0	0.374791	0	0	0.0117489	0.097295	0.0175124	0.719178	0.876833	0.930183
PLXDC2	13	38	4	2	2.23449	2.23587	2.23587	0.00571438	0.118594	0.0175394	0.613944	0.876833	0.930183
GALNT6	3	16	1	0	3.79187	1.96899	1.96899	0.00451275	0.566856	0.0175407	0.559407	0.876833	0.930183
WASL	3	1	2	0	0.167846	4.44948	4.44948	0.0559319	0.116423	0.0176218	0.831666	0.876833	0.930183
CALHM1	5	0	1	0	0	3.367	3.367	0.0112176	0.328127	0.0177287	0.719178	0.876833	0.930183
MACC1	5	30	2	0	2.92456	1.6808	1.6808	0.00482824	0.538049	0.0177382	0.577405	0.876833	0.930183
SLC35F1	4	0	0	0	0	0	0	0.00623257	0.30831	0.0178761	0.616841	0.876833	0.930183
RIPPLY3	2	11	0	0	4.17154	0	0	0.00839034	0.489861	0.0179539	0.665162	0.876833	0.930183
ADCY3	10	2	0	0	0.182633	0	0	0.00798653	0.203414	0.0179639	0.652112	0.876833	0.930183
STRIP1	1	10	0	0	4.6078	0	0	0.0103932	0.448988	0.0179643	0.709762	0.876833	0.930183
YTHDC1	0	12	3	0	4.59003	9.68476	9.68476	0.0193276	0.0152289	0.0179921	0.814071	0.876833	0.930183
C12orf50	11	28	0	0	1.34755	0	0	0.366295	0.0182484	0.018014	0.845598	0.876833	0.930183
YPEL3	0	5	0	0	8.78684	0	0	0.00558448	0.723893	0.0181146	0.609771	0.876833	0.930183
GNA11	3	9	0	0	4.38551	0	0	0.00651731	0.580101	0.0182033	0.626503	0.876833	0.930183
TUBA4A	1	8	1	0	5.07297	10.3662	10.3662	0.00976199	0.105002	0.0182163	0.693032	0.876833	0.930183
MUC3A	5	19	0	0	2.72903	0	0	0.0159101	0.282622	0.018244	0.768419	0.876833	0.930183
BEST3	8	27	0	0	1.99654	0	0	0.0507358	0.109397	0.0183276	0.831666	0.876833	0.930183
SPTA1	59	100	5	2	1.07937	0.414096	0.414096	0.637281	0.0131491	0.0183538	0.927367	0.876833	0.930183
IGFN1	19	18	1	0	0.404533	0.416076	0.416076	0.00507312	0.325405	0.0183726	0.58577	0.876833	0.930183
TUBGCP4	8	1	0	0	0.128843	0	0	0.0111583	0.118487	0.0184198	0.719178	0.876833	0.930183
ADC	5	3	1	2	0.659784	8.4066	8.4066	0.53686	0.0100069	0.0184207	0.894978	0.876833	0.930183
BCL2L11	2	10	0	0	4.3199	0	0	0.00833012	0.498833	0.0184349	0.665162	0.876833	0.930183
TRERF1	16	43	2	0	2.10152	1.04275	1.04275	0.00584727	0.955465	0.0184397	0.616841	0.96809	0.930183
RAPGEF5	7	19	0	0	1.98295	0	0	0.0807344	0.0767004	0.0184492	0.831666	0.876833	0.930183
HIST1H2AA	3	14	0	0	3.73207	0	0	0.00650359	0.609369	0.0185394	0.626503	0.876833	0.930183
MSH2	5	1	2	0	0.125164	1.97893	1.97893	0.0152622	0.425935	0.0185768	0.755499	0.876833	0.930183
BTN3A2	0	7	0	0	6.76511	0	0	0.00739967	0.609559	0.0187068	0.651929	0.876833	0.930183
FCRL5	23	59	1	0	1.72026	0.403116	0.403116	0.0189812	0.302532	0.0188237	0.806673	0.876833	0.930183
CLDN4	3	8	0	0	4.62804	0	0	0.00658208	0.592657	0.0188813	0.62743	0.876833	0.930183
FUT9	12	40	1	0	1.86392	0.350959	0.350959	0.0361564	0.237818	0.0188884	0.831666	0.876833	0.930183
ATP10D	13	41	1	0	1.90748	0.392871	0.392871	0.025442	0.298301	0.0188957	0.831666	0.876833	0.930183
MGLL	1	10	1	0	4.90791	7.41563	7.41563	0.00749212	0.151548	0.0190185	0.651929	0.876833	0.930183
MYH9	21	10	0	0	0.437003	0	0	0.0226475	0.0538232	0.0190332	0.831666	0.876833	0.930183
RSPH10B	1	4	2	1	1.77175	12.8976	12.8976	0.451304	0.00490495	0.0190651	0.868251	0.876833	0.930183
OR5T2	8	26	0	0	2.54288	0	0	0.00810781	0.476643	0.0190899	0.656831	0.876833	0.930183
EPB41L3	9	4	1	1	0.248327	1.46505	1.46505	0.0101683	0.634692	0.0191047	0.706992	0.876833	0.930183
ARHGEF4	6	2	1	0	0.158796	1.46033	1.46033	0.00778231	0.733906	0.0191707	0.652112	0.876833	0.930183
OR56B4	12	3	2	0	0.258436	2.36895	2.36895	0.0159419	0.305396	0.0192112	0.768419	0.876833	0.930183
ARRDC5	3	11	0	0	3.94692	0	0	0.00749117	0.546626	0.0192215	0.651929	0.876833	0.930183
ZC4H2	4	13	0	0	3.44044	0	0	0.00873209	0.473147	0.019393	0.666552	0.876833	0.930183
RPL27	0	4	0	0	10.4912	0	0	0.00552601	0.793926	0.0195313	0.609771	0.884185	0.930183
F8	24	59	1	0	1.18526	0.166004	0.166004	0.46566	0.0177254	0.01968	0.872117	0.876833	0.930183
ZFP64	5	17	0	0	2.92364	0	0	0.0117292	0.373305	0.0196864	0.719178	0.876833	0.930183
MFN2	4	0	0	0	0	0	0	0.00783494	0.240035	0.0196914	0.652112	0.876833	0.930183
ABCA8	23	35	0	0	0.924945	0	0	0.766299	0.00532225	0.0197004	0.956117	0.876833	0.930183
SV2B	6	19	0	0	2.35219	0	0	0.0338029	0.164367	0.019725	0.831666	0.876833	0.930183
TNFAIP8L3	5	14	1	0	3.36863	3.91718	3.91718	0.00640549	0.279971	0.0197792	0.624722	0.876833	0.930183
IL36A	5	13	0	0	3.08961	0	0	0.0130802	0.334278	0.0198068	0.735843	0.876833	0.930183
NEU4	0	11	0	0	5.71415	0	0	0.00738073	0.657349	0.0198501	0.651929	0.876833	0.930183
DHX36	2	16	0	0	3.03639	0	0	0.0289517	0.244514	0.0198672	0.831666	0.876833	0.930183
CA14	5	0	0	0	0	0	0	0.0084755	0.227194	0.0198786	0.665162	0.876833	0.930183
SHC4	2	3	0	3	0.577857	7.30455	7.30455	0.470065	0.0194417	0.0199532	0.874147	0.876833	0.930183
TRIM9	0	12	0	0	5.1932	0	0	0.0106377	0.533502	0.0200408	0.714787	0.876833	0.930183
BAIAP3	3	13	0	0	3.42514	0	0	0.012632	0.381342	0.0200856	0.729283	0.876833	0.930183
ACER2	2	0	2	0	0	6.95149	6.95149	0.0890921	0.0536991	0.0200874	0.831666	0.876833	0.930183
DEFB118	1	12	0	0	4.29965	0	0	0.0111902	0.470632	0.020107	0.719178	0.876833	0.930183
NPAS4	12	33	1	0	2.27311	0.828638	0.828638	0.00718207	0.851957	0.0201432	0.651929	0.901732	0.930183
ADAMTS2	10	30	0	0	2.01876	0	0	0.0320257	0.157427	0.0202891	0.831666	0.876833	0.930183
CD244	1	11	0	0	4.03498	0	0	0.0175268	0.356885	0.0203303	0.769675	0.876833	0.930183
SLC6A14	8	23	0	0	1.48382	0	0	0.286459	0.0286905	0.020356	0.834169	0.876833	0.930183
ARID1A	14	18	5	1	0.703934	3.14407	3.14407	0.309893	0.0303124	0.0204522	0.834169	0.876833	0.930183
LRCH1	3	0	0	0	0	0	0	0.00710642	0.306807	0.0206037	0.651929	0.876833	0.930183
FGF6	6	6	3	0	1.12528	10.0751	10.0751	0.827581	0.0056545	0.0206141	0.971482	0.876833	0.930183
FLT3	10	35	1	0	2.00808	0.405713	0.405713	0.0285721	0.324278	0.0207163	0.831666	0.876833	0.930183
FLG	42	176	2	0	1.04456	0.231649	0.231649	0.795042	0.0105267	0.0208202	0.964507	0.876833	0.930183
CRISP2	4	17	0	0	2.482	0	0	0.042348	0.163934	0.0208456	0.831666	0.876833	0.930183
NEK9	2	7	4	0	1.43882	8.16967	8.16967	0.556479	0.00598394	0.0209805	0.901341	0.876833	0.930183
GFRAL	17	46	3	2	2.06602	1.73396	1.73396	0.00556561	0.300331	0.0209903	0.609771	0.876833	0.930183
TPTE	19	69	4	3	1.91124	1.31386	1.31386	0.00619558	0.541306	0.0210745	0.616841	0.876833	0.930183
KRT26	2	21	2	0	3.71862	3.59881	3.59881	0.00605623	0.177691	0.0211238	0.616841	0.876833	0.930183
ALDH3A1	3	11	1	1	3.5043	6.22434	6.22434	0.0147131	0.0623362	0.0211506	0.755499	0.876833	0.930183
FAM47B	24	22	1	0	0.450958	0.431635	0.431635	0.00608504	0.345217	0.0212742	0.616841	0.876833	0.930183
GLRB	5	25	1	1	2.96259	2.44407	2.44407	0.00568855	0.307644	0.0213344	0.613944	0.876833	0.930183
PASD1	12	32	0	0	1.44668	0	0	0.239015	0.0300962	0.0213915	0.831666	0.876833	0.930183
KIAA0195	17	7	0	0	0.388766	0	0	0.0235656	0.0593392	0.0214823	0.831666	0.876833	0.930183
SMARCC2	10	9	4	1	0.639999	3.63401	3.63401	0.308473	0.0292864	0.0215993	0.834169	0.876833	0.930183
FBXL18	13	2	1	0	0.19253	1.68094	1.68094	0.0079521	0.64051	0.0216934	0.652112	0.876833	0.930183
PKP2	27	28	0	0	0.777344	0	0	0.342122	0.00638559	0.0217571	0.83899	0.876833	0.930183
SMYD4	2	3	3	0	0.859552	9.49652	9.49652	0.842554	0.00947314	0.0218951	0.974091	0.876833	0.930183
ARHGEF2	4	18	1	0	3.33686	1.80226	1.80226	0.00579113	0.611377	0.0219403	0.616841	0.876833	0.930183
ATP5F1	0	6	0	0	7.20658	0	0	0.00785333	0.658187	0.0220914	0.652112	0.876833	0.930183
IP6K3	5	17	0	0	2.74727	0	0	0.0178103	0.298412	0.0221583	0.776195	0.876833	0.930183
TCIRG1	7	2	3	0	0.346895	4.58762	4.58762	0.134423	0.0477578	0.0222705	0.831666	0.876833	0.930183
EXD1	3	10	2	3	1.77968	6.40381	6.40381	0.280501	0.00582675	0.0222941	0.833023	0.876833	0.930183
GXYLT1	2	1	3	0	0.351648	6.39454	6.39454	0.306076	0.0276857	0.0223095	0.834169	0.876833	0.930183
C1QTNF4	1	0	1	0	0	36.6102	36.6102	0.158556	0.0257824	0.02233	0.831666	0.876833	0.930183
PCSK2	0	13	0	0	4.82475	0	0	0.0139874	0.492549	0.0223792	0.750946	0.876833	0.930183
CACNA1A	39	30	4	2	0.542973	1.16931	1.16931	0.0103983	0.725626	0.022381	0.709762	0.876833	0.930183
PRKDC	12	30	0	0	1.38153	0	0	0.309566	0.0247754	0.0225312	0.834169	0.876833	0.930183
KLHL4	3	28	3	0	3.23708	2.8803	2.8803	0.00615826	0.173351	0.0225593	0.616841	0.876833	0.930183
SPAG16	1	18	1	0	4.20819	1.62397	1.62397	0.00728499	0.687596	0.0225922	0.651929	0.876833	0.930183
PRM2	0	6	1	0	6.62258	10.3233	10.3233	0.0110133	0.112564	0.0226806	0.719178	0.876833	0.930183
PKN1	9	4	3	0	0.43736	4.43799	4.43799	0.135241	0.0495069	0.0227371	0.831666	0.876833	0.930183
PDYN	4	16	0	0	3.13534	0	0	0.0109609	0.460029	0.0227641	0.719178	0.876833	0.930183
NCR2	3	13	0	0	2.99458	0	0	0.0269221	0.247025	0.0228194	0.831666	0.876833	0.930183
CCNE1	0	8	0	0	6.09698	0	0	0.00911507	0.620195	0.0229055	0.673275	0.876833	0.930183
SMARCA1	1	4	3	1	1.02613	7.33377	7.33377	0.973077	0.0113579	0.0229151	0.996312	0.876833	0.930183
AFAP1L1	0	12	0	0	5.09471	0	0	0.0117077	0.547863	0.0229744	0.719178	0.876833	0.930183
SLC16A9	5	21	2	0	2.98149	3.08194	3.08194	0.00716588	0.209622	0.0230157	0.651929	0.876833	0.930183
RUNDC3B	4	18	0	0	2.43087	0	0	0.0451231	0.169565	0.023034	0.831666	0.876833	0.930183
DMBX1	4	16	2	0	3.01764	5.53021	5.53021	0.0140688	0.0748338	0.0230519	0.750946	0.876833	0.930183
EPB42	1	11	3	0	3.77338	7.34103	7.34103	0.024222	0.0229756	0.023108	0.831666	0.876833	0.930183
ZNF804A	23	88	6	0	1.8008	1.35867	1.35867	0.00634741	0.513756	0.0231433	0.622077	0.876833	0.930183
KRT6C	3	17	0	0	3.24926	0	0	0.0115869	0.466702	0.0231862	0.719178	0.876833	0.930183
TNFRSF11B	3	15	2	0	3.5493	3.761	3.761	0.0079512	0.15706	0.0232936	0.652112	0.876833	0.930183
CYP2C8	13	32	0	0	1.70621	0	0	0.0794482	0.0782741	0.0233059	0.831666	0.876833	0.930183
UGT2A2	8	29	7	1	1.83734	3.77263	3.77263	0.0831671	0.00812815	0.0233568	0.831666	0.876833	0.930183
POTEC	8	25	0	0	1.97012	0	0	0.0591589	0.115718	0.023385	0.831666	0.876833	0.930183
NPBWR2	4	10	0	0	3.83166	0	0	0.00801711	0.615366	0.0235108	0.652112	0.876833	0.930183
KRTAP4-12	2	1	2	0	0.888046	19.1689	19.1689	0.914461	0.00707293	0.0235822	0.988217	0.876833	0.930183
MSR1	11	44	3	1	2.23903	1.53152	1.53152	0.00648635	0.473577	0.0237935	0.626503	0.876833	0.930183
HP	5	1	2	0	0.165196	3.35719	3.35719	0.0397221	0.180861	0.0239469	0.831666	0.876833	0.930183
ZSWIM2	11	35	1	0	2.05744	0.492421	0.492421	0.0199634	0.449349	0.0240454	0.82698	0.876833	0.930183
SYNE2	31	30	5	1	0.500688	0.693429	0.693429	0.00633414	0.389875	0.0240473	0.622077	0.876833	0.930183
PGR	8	10	4	0	0.636845	4.17071	4.17071	0.315205	0.0325955	0.024138	0.836459	0.876833	0.930183
RUNX3	2	0	1	0	0	7.1392	7.1392	0.0352034	0.152863	0.0241638	0.831666	0.876833	0.930183
CD14	2	4	1	1	1.53708	20.1245	20.1245	0.545052	0.00639872	0.0242348	0.896572	0.876833	0.930183
SUPT5H	16	7	0	0	0.384009	0	0	0.0232738	0.0715718	0.0242485	0.831666	0.876833	0.930183
GABRG2	3	23	4	0	3.19819	3.46362	3.46362	0.00859736	0.0784556	0.0242806	0.666552	0.876833	0.930183
WNK4	17	10	1	1	0.372744	1.19616	1.19616	0.00910995	0.814048	0.0242921	0.673275	0.887318	0.930183
NR1H4	2	17	0	0	2.73772	0	0	0.0470711	0.206223	0.0242975	0.831666	0.876833	0.930183
C15orf52	3	0	0	0	0	0	0	0.00820135	0.352919	0.0243982	0.659094	0.876833	0.930183
CTNNB1	2	17	1	0	3.81526	1.77376	1.77376	0.00687752	0.629157	0.0244123	0.648715	0.876833	0.930183
ACD	3	11	0	0	3.67959	0	0	0.011218	0.483698	0.0244454	0.719178	0.876833	0.930183
TSPAN12	3	5	2	2	1.32355	7.4089	7.4089	0.658321	0.00696021	0.0244551	0.929988	0.876833	0.930183
FGL2	3	12	0	0	3.51239	0	0	0.0124908	0.44849	0.024543	0.727984	0.876833	0.930183
C1orf173	53	111	1	0	0.876951	0.144674	0.144674	0.429448	0.00661716	0.0246063	0.859366	0.876833	0.930183
IL7R	21	34	4	3	1.7806	2.80248	2.80248	0.0306141	0.0306878	0.0246125	0.831666	0.876833	0.930183
OR4Q3	14	26	0	0	2.03902	0	0	0.0224428	0.222462	0.0246229	0.831666	0.876833	0.930183
TACR3	9	27	5	0	2.15555	3.63472	3.63472	0.024916	0.0304302	0.0247819	0.831666	0.876833	0.930183
TIMM17A	0	3	1	1	4.09228	18.0093	18.0093	0.12068	0.0111341	0.0247984	0.831666	0.876833	0.930183
MTCP1	0	4	0	0	9.56157	0	0	0.00752813	0.750929	0.0248005	0.651929	0.876833	0.930183
SLC13A4	1	10	0	1	4.95	4.02041	4.02041	0.00716117	0.29037	0.0248503	0.651929	0.876833	0.930183
CCDC158	16	28	0	0	0.892902	0	0	0.708965	0.0069074	0.0249061	0.942661	0.876833	0.930183
USP9X	5	9	5	1	0.599116	2.84103	2.84103	0.317296	0.0697649	0.0249463	0.836945	0.876833	0.930183
SYT1	13	26	0	0	1.9247	0	0	0.039251	0.144357	0.0251405	0.831666	0.876833	0.930183
MTUS2	34	55	0	0	0.96093	0	0	0.852748	0.00696369	0.0251667	0.976639	0.876833	0.930183
NTRK1	9	22	0	0	2.11941	0	0	0.0359293	0.170449	0.0252044	0.831666	0.876833	0.930183
GRIA1	23	54	2	1	1.81584	0.865038	0.865038	0.0110486	0.808916	0.0253656	0.719178	0.886588	0.930183
MYOM2	20	54	2	0	1.75547	0.594722	0.594722	0.0213325	0.449243	0.0253703	0.831666	0.876833	0.930183
SOX21	0	0	1	0	0	71.4214	71.4214	0.37076	0.0131874	0.0254695	0.846594	0.876833	0.930183
CDH10	14	48	1	0	1.82872	0.419601	0.419601	0.0287533	0.336778	0.025557	0.831666	0.876833	0.930183
COL9A1	13	45	0	0	1.19846	0	0	0.537911	0.0170567	0.025609	0.895021	0.876833	0.930183
DAGLB	4	0	0	1	0	2.63826	2.63826	0.0141655	0.423848	0.0256097	0.750946	0.876833	0.930183
WFDC5	4	0	0	0	0	0	0	0.00844783	0.407339	0.0256619	0.665162	0.876833	0.930183
SETD2	2	15	5	0	1.71862	6.49461	6.49461	0.312793	0.00699352	0.025673	0.834884	0.876833	0.930183
KMT2B	5	24	3	1	2.14603	5.63744	5.63744	0.0587042	0.0141935	0.0256836	0.831666	0.876833	0.930183
FSTL5	17	47	1	0	1.4955	0.246511	0.246511	0.128798	0.0892494	0.0257162	0.831666	0.876833	0.930183
FAM188B	2	13	0	0	3.36745	0	0	0.0209479	0.344825	0.0257833	0.831666	0.876833	0.930183
PLD2	17	7	0	0	0.422773	0	0	0.0398432	0.0424307	0.025848	0.831666	0.876833	0.930183
WNK1	15	17	0	0	0.517142	0	0	0.0567651	0.0234251	0.0258863	0.831666	0.876833	0.930183
STK31	12	51	2	2	2.08753	1.17764	1.17764	0.00939054	0.776425	0.0260211	0.680835	0.880216	0.930183
NONO	2	13	0	0	3.50018	0	0	0.0169991	0.399269	0.0260247	0.768419	0.876833	0.930183
KIR2DL3	5	21	0	0	2.51224	0	0	0.0245482	0.274913	0.0262505	0.831666	0.876833	0.930183
XKR6	17	6	4	0	0.432215	2.48773	2.48773	0.0565585	0.134562	0.0262519	0.831666	0.876833	0.930183
LCE1A	6	1	0	0	0.113635	0	0	0.00871143	0.395516	0.0263562	0.666552	0.876833	0.930183
ARHGEF25	2	2	3	0	0.676059	8.06954	8.06954	0.645232	0.0148459	0.0264129	0.928515	0.876833	0.930183
SLC38A2	0	1	1	1	0.782328	18.4004	18.4004	0.839357	0.0106624	0.0265024	0.973475	0.876833	0.930183
DENND6A	1	0	1	1	0	3.32831	3.32831	0.0473549	0.216758	0.0266235	0.831666	0.876833	0.930183
MNDA	9	27	0	0	1.64317	0	0	0.152333	0.0585835	0.0266671	0.831666	0.876833	0.930183
CD300E	2	14	1	0	3.98359	2.20193	2.20193	0.00713232	0.515713	0.0266971	0.651929	0.876833	0.930183
AFM	8	24	0	0	1.82904	0	0	0.0966816	0.0872383	0.0267734	0.831666	0.876833	0.930183
ZNF622	0	2	2	0	1.41546	21.601	21.601	0.729292	0.0077054	0.0269551	0.947631	0.876833	0.930183
DACT3	0	0	1	0	0	22.5067	22.5067	0.13498	0.0475903	0.0269587	0.831666	0.876833	0.930183
ZNF512B	6	1	0	0	0.119667	0	0	0.0107681	0.258245	0.0270466	0.719178	0.876833	0.930183
APC	5	28	7	0	1.55545	4.46561	4.46561	0.275837	0.00730798	0.0270683	0.833023	0.876833	0.930183
OTOP3	7	16	0	0	2.47794	0	0	0.0254465	0.24487	0.0271128	0.831666	0.876833	0.930183
SF3A2	0	9	0	0	5.80884	0	0	0.00933311	0.703641	0.0271716	0.680835	0.876833	0.930183
SLC25A53	4	4	3	0	0.956994	8.82797	8.82797	0.945654	0.00932772	0.0271771	0.992156	0.876833	0.930183
IGFL1	0	6	0	0	6.88478	0	0	0.00944105	0.681664	0.0271788	0.680835	0.876833	0.930183
NLRC5	23	22	7	1	0.860135	2.9501	2.9501	0.605911	0.0161904	0.0272681	0.918292	0.876833	0.930183
FKBP11	0	4	0	0	9.39349	0	0	0.00798091	0.809745	0.0275738	0.652112	0.886588	0.930183
ARL6IP1	0	2	2	0	3.27886	19.9842	19.9842	0.248542	0.00902346	0.0275857	0.831666	0.876833	0.930183
C5orf54	3	0	0	0	0	0	0	0.00887331	0.422839	0.0276451	0.666552	0.876833	0.930183
WNT3	2	10	0	0	4.06936	0	0	0.0114649	0.550833	0.0277275	0.719178	0.876833	0.930183
CPSF7	3	0	0	0	0	0	0	0.00881625	0.436776	0.027761	0.666552	0.876833	0.930183
NPPA	0	5	1	0	6.6692	10.8908	10.8908	0.0153424	0.106167	0.0277613	0.755499	0.876833	0.930183
ARSB	3	0	0	0	0	0	0	0.0102348	0.298155	0.0277778	0.709059	0.876833	0.930183
DQX1	0	14	1	0	5.34594	3.98894	3.98894	0.00751284	0.307456	0.0278266	0.651929	0.876833	0.930183
PXK	0	4	3	0	2.22515	12.6273	12.6273	0.340989	0.0074419	0.0278309	0.838685	0.876833	0.930183
ZNF784	0	0	1	0	0	37.4105	37.4105	0.216446	0.0270379	0.0278777	0.831666	0.876833	0.930183
CAPN6	4	19	0	0	2.25258	0	0	0.0655059	0.150503	0.0279295	0.831666	0.876833	0.930183
KIAA0947	2	26	1	0	3.34205	1.31942	1.31942	0.00999083	0.809596	0.0279381	0.704301	0.886588	0.930183
RGL1	4	17	0	0	2.54399	0	0	0.0368295	0.222268	0.0280159	0.831666	0.876833	0.930183
TPST2	4	0	1	0	0	4.08219	4.08219	0.0219221	0.270304	0.028043	0.831666	0.876833	0.930183
RARRES2	2	2	2	0	1.9664	17.9552	17.9552	0.455295	0.00809042	0.0281684	0.869601	0.876833	0.930183
ZDHHC4	1	8	0	0	4.73455	0	0	0.0134469	0.511811	0.0282471	0.738146	0.876833	0.930183
MRPL21	2	6	0	0	4.99768	0	0	0.0126026	0.493778	0.0282731	0.729283	0.876833	0.930183
SIL1	4	0	1	0	0	2.50202	2.50202	0.0150694	0.44678	0.0283076	0.755499	0.876833	0.930183
KRT16	12	9	3	1	0.705796	4.55823	4.55823	0.410098	0.0216182	0.0286172	0.854246	0.876833	0.930183
ZNF208	11	54	1	1	2.14061	1.3968	1.3968	0.00816652	0.67282	0.028663	0.65893	0.876833	0.930183
KLRK1	0	6	2	1	4.33097	9.47426	9.47426	0.0507568	0.0161378	0.0287418	0.831666	0.876833	0.930183
ENOSF1	4	0	0	0	0	0	0	0.011517	0.275334	0.0287791	0.719178	0.876833	0.930183
FAIM3	0	8	0	0	5.79685	0	0	0.0114144	0.630989	0.0288376	0.719178	0.876833	0.930183
ARHGAP15	2	13	0	0	3.13665	0	0	0.0302823	0.292636	0.028888	0.831666	0.876833	0.930183
HDHD2	0	1	2	0	1.011	19.4642	19.4642	0.992888	0.00951815	0.0289279	0.998552	0.876833	0.930183
DSCAM	73	149	4	2	1.21577	0.499941	0.499941	0.163353	0.0710005	0.0289289	0.831666	0.876833	0.930183
BMP3	8	21	0	0	2.06658	0	0	0.0508809	0.150835	0.0291758	0.831666	0.876833	0.930183
DYNC1LI1	3	0	0	0	0	0	0	0.0102827	0.339811	0.0292111	0.709762	0.876833	0.930183
RP11-729L2.2	0	4	0	0	9.08497	0	0	0.00890318	0.76367	0.0292229	0.666552	0.876833	0.930183
GLIPR1	3	8	0	0	3.81513	0	0	0.0171597	0.389023	0.0293763	0.768419	0.876833	0.930183
AGAP9	2	8	0	0	4.40843	0	0	0.0118127	0.557499	0.0293868	0.719178	0.876833	0.930183
CES3	5	15	0	0	2.57422	0	0	0.0315252	0.240008	0.0295105	0.831666	0.876833	0.930183
ZNF566	1	12	0	0	3.46676	0	0	0.0327563	0.311978	0.0295409	0.831666	0.876833	0.930183
LGMN	1	9	2	0	3.652	9.57226	9.57226	0.0354311	0.0320205	0.0295492	0.831666	0.876833	0.930183
NXNL1	6	0	0	0	0	0	0	0.00946436	0.492822	0.0295526	0.680835	0.876833	0.930183
PTPN22	4	25	0	1	2.82234	0.952105	0.952105	0.0122755	0.963552	0.0295686	0.725754	0.973845	0.930183
STAT6	1	6	3	0	2.58741	10.0828	10.0828	0.164078	0.00977192	0.0295733	0.831666	0.876833	0.930183
DAO	1	12	2	0	4.16277	5.60015	5.60015	0.013285	0.0882937	0.0298491	0.735843	0.876833	0.930183
BAAT	5	18	0	0	2.29419	0	0	0.0502916	0.176176	0.0298858	0.831666	0.876833	0.930183
CALCRL	7	16	0	0	2.0008	0	0	0.0886528	0.100314	0.0300197	0.831666	0.876833	0.930183
HIST2H3D	3	1	1	0	2.97107	73.5385	73.5385	0.379736	0.0111586	0.0300548	0.846594	0.876833	0.930183
EBNA1BP2	0	7	0	0	5.94523	0	0	0.0128178	0.595004	0.0300875	0.731112	0.876833	0.930183
C19orf73	0	0	1	0	0	76.318	76.318	0.483563	0.012254	0.0300907	0.876484	0.876833	0.930183
SULT1E1	4	13	3	3	1.63182	4.97066	4.97066	0.308913	0.00814079	0.0301226	0.834169	0.876833	0.930183
ENAM	11	52	1	0	1.73021	0.350133	0.350133	0.0627231	0.238954	0.0301272	0.831666	0.876833	0.930183
SLC39A11	3	2	2	1	0.602852	7.03873	7.03873	0.532448	0.0190704	0.0302106	0.89339	0.876833	0.930183
CDCA8	1	3	1	1	2.23558	17.9368	17.9368	0.331211	0.00911313	0.0302502	0.836945	0.876833	0.930183
HDC	10	31	2	0	2.34251	1.43302	1.43302	0.00846959	0.651865	0.030318	0.665162	0.876833	0.930183
SELPLG	2	11	1	0	3.836	6.69039	6.69039	0.0132951	0.164074	0.0303395	0.735843	0.876833	0.930183
NLRP8	28	66	3	1	1.72164	0.98628	0.98628	0.0111164	0.979258	0.0304484	0.719178	0.984846	0.930183
KIAA1377	2	18	0	0	2.62688	0	0	0.0555162	0.214798	0.0304799	0.831666	0.876833	0.930183
FAM135B	47	108	4	1	1.47639	0.754886	0.754886	0.0207996	0.533733	0.0306062	0.831666	0.876833	0.930183
SPAG8	3	0	0	0	0	0	0	0.0111271	0.322404	0.0306542	0.719178	0.876833	0.930183
FAM118A	0	3	2	0	2.60081	19.9085	19.9085	0.289428	0.00909311	0.0307374	0.834169	0.876833	0.930183
CNTN3	18	17	1	0	0.459654	0.233434	0.233434	0.0187168	0.073991	0.0307554	0.801788	0.876833	0.930183
DNAJB4	1	2	2	0	0.948729	16.6495	16.6495	0.953987	0.0106051	0.030932	0.993892	0.876833	0.930183
OR7D2	8	21	1	0	2.53292	4.26839	4.26839	0.011947	0.251483	0.0309884	0.720766	0.876833	0.930183
PRPF8	8	20	0	0	1.76531	0	0	0.132346	0.0740093	0.0310243	0.831666	0.876833	0.930183
DYNC1H1	27	20	1	0	0.524758	0.23191	0.23191	0.0248769	0.066786	0.0310363	0.831666	0.876833	0.930183
OR1I1	5	5	3	0	0.880017	7.85671	7.85671	0.82673	0.0121039	0.0310694	0.970947	0.876833	0.930183
HPR	2	10	0	0	3.8513	0	0	0.0152457	0.484236	0.0311175	0.755499	0.876833	0.930183
CUEDC2	1	4	1	1	2.75573	15.6258	15.6258	0.183516	0.012062	0.0311799	0.831666	0.876833	0.930183
HNF4G	6	34	1	1	2.55505	1.49592	1.49592	0.00924089	0.625052	0.0312073	0.680069	0.876833	0.930183
CCDC62	4	13	3	1	2.28718	5.65761	5.65761	0.0817505	0.0153755	0.0315032	0.831666	0.876833	0.930183
C9orf96	1	9	0	0	4.35404	0	0	0.0162589	0.491618	0.0315147	0.768419	0.876833	0.930183
FANCL	3	0	0	0	0	0	0	0.0129413	0.25085	0.0316118	0.732404	0.876833	0.930183
ATG4C	0	2	1	2	0.904838	9.31939	9.31939	0.9205	0.0168525	0.0316831	0.989677	0.876833	0.930183
TRHR	13	22	5	0	1.70864	4.13604	4.13604	0.105819	0.016119	0.0317554	0.831666	0.876833	0.930183
PCDHB8	20	43	5	0	1.60413	3.60515	3.60515	0.0655571	0.0244042	0.0318019	0.831666	0.876833	0.930183
SPRR2B	1	6	0	0	5.73325	0	0	0.0104569	0.697145	0.0318419	0.709762	0.876833	0.930183
KCNN3	7	19	0	0	2.36399	0	0	0.0273515	0.270815	0.031846	0.831666	0.876833	0.930183
ZNF251	1	14	1	0	4.3189	2.40511	2.40511	0.00873024	0.483156	0.0318617	0.666552	0.876833	0.930183
SLC35C1	1	5	1	0	4.87505	13.543	13.543	0.0277258	0.0781109	0.0319462	0.831666	0.876833	0.930183
TPTE2	4	29	4	0	2.8828	2.3555	2.3555	0.00879094	0.202964	0.0319717	0.666552	0.876833	0.930183
LHCGR	10	31	1	1	2.33588	1.68155	1.68155	0.00869875	0.52261	0.0320017	0.666552	0.876833	0.930183
RGN	3	0	0	0	0	0	0	0.0106038	0.413449	0.0320066	0.714787	0.876833	0.930183
ACACA	16	23	0	0	0.798732	0	0	0.477713	0.00875976	0.0320226	0.874787	0.876833	0.930183
NUTM2A	0	2	2	0	1.51322	19.9035	19.9035	0.680211	0.00909771	0.0321039	0.933351	0.876833	0.930183
AMPD1	6	29	2	0	2.63144	2.04974	2.04974	0.00876563	0.399616	0.0321448	0.666552	0.876833	0.930183
NFATC2	9	6	2	1	0.466054	3.51847	3.51847	0.122675	0.0893758	0.0321903	0.831666	0.876833	0.930183
PDXP	0	0	1	0	0	43.9302	43.9302	0.28918	0.022614	0.0322225	0.834169	0.876833	0.930183
TRAT1	3	15	0	1	3.48174	2.67395	2.67395	0.0090035	0.422031	0.0323138	0.66996	0.876833	0.930183
SASS6	0	9	0	0	4.88482	0	0	0.0202618	0.48	0.0323266	0.831666	0.876833	0.930183
KRT32	3	14	0	0	3.0373	0	0	0.0226583	0.363172	0.0323359	0.831666	0.876833	0.930183
C2orf78	6	27	2	0	2.66015	1.85885	1.85885	0.00882865	0.462216	0.0323903	0.666552	0.876833	0.930183
ZFP57	12	6	0	0	0.384384	0	0	0.0399692	0.0520077	0.0323909	0.831666	0.876833	0.930183
GPR110	9	23	0	0	1.67506	0	0	0.148993	0.067949	0.0324235	0.831666	0.876833	0.930183
JSRP1	3	0	1	0	0	5.64983	5.64983	0.035687	0.193268	0.032685	0.831666	0.876833	0.930183
ZBTB4	3	18	1	0	3.20665	4.77842	4.77842	0.0116593	0.23142	0.0327605	0.719178	0.876833	0.930183
ARMCX1	3	2	2	0	0.504872	10.104	10.104	0.394943	0.0241567	0.0328136	0.850127	0.876833	0.930183
SCAND3	27	79	3	0	1.47472	0.515876	0.515876	0.0658766	0.232546	0.0329137	0.831666	0.876833	0.930183
HUWE1	13	35	0	0	1.35576	0	0	0.315058	0.0333793	0.0329979	0.836345	0.876833	0.930183
AOX1	18	32	0	0	0.990925	0	0	0.974501	0.0106287	0.0330094	0.996312	0.876833	0.930183
AKAP12	8	5	0	0	0.27823	0	0	0.0151762	0.194964	0.0330276	0.755499	0.876833	0.930183
CDKL1	3	0	1	0	0	3.41479	3.41479	0.0237603	0.329423	0.0330575	0.831666	0.876833	0.930183
ZNF114	1	12	0	0	3.70726	0	0	0.0238464	0.406097	0.0330773	0.831666	0.876833	0.930183
PTGES3L-AARSD1	0	8	0	0	5.41581	0	0	0.0153169	0.573713	0.033246	0.755499	0.876833	0.930183
KLF4	3	0	0	0	0	0	0	0.0100432	0.56003	0.0333162	0.705517	0.876833	0.930183
AQP5	4	0	1	0	0	5.60634	5.60634	0.0343102	0.192341	0.0333693	0.831666	0.876833	0.930183
MAP1LC3A	0	0	0	1	0	72.6375	72.6375	0.51885	0.0129431	0.0333991	0.889933	0.876833	0.930183
BICD1	2	15	0	0	3.37676	0	0	0.0172585	0.484268	0.0335441	0.768419	0.876833	0.930183
PER1	13	6	1	0	0.30612	0.7175	0.7175	0.00930209	0.735689	0.0335509	0.680835	0.876833	0.930183
PEPD	4	0	0	0	0	0	0	0.0113079	0.427281	0.0335565	0.719178	0.876833	0.930183
CPZ	9	21	0	0	2.12184	0	0	0.0376455	0.20849	0.0336221	0.831666	0.876833	0.930183
SYDE1	3	0	0	0	0	0	0	0.0109163	0.451066	0.0337164	0.719178	0.876833	0.930183
SOX10	3	11	1	1	2.76208	8.38236	8.38236	0.0490911	0.0349979	0.0338953	0.831666	0.876833	0.930183
HAND1	1	0	1	0	0	15.1917	15.1917	0.105045	0.0687495	0.0340796	0.831666	0.876833	0.930183
MYF6	6	15	0	0	2.7078	0	0	0.0189608	0.393235	0.0341257	0.806673	0.876833	0.930183
KM-PA-2	4	3	2	0	2.01799	14.1399	14.1399	0.343261	0.0116402	0.0341627	0.83899	0.876833	0.930183
MUC17	39	165	3	0	1.54296	1.2414	1.2414	0.0095754	0.72593	0.0341712	0.682196	0.876833	0.930183
TRIML2	10	25	0	0	1.87667	0	0	0.0649164	0.135209	0.0342425	0.831666	0.876833	0.930183
RIOK2	0	9	0	0	5.12111	0	0	0.0165247	0.563524	0.0343129	0.768419	0.876833	0.930183
BTBD2	2	0	0	1	0	8.56583	8.56583	0.0580102	0.125182	0.0343461	0.831666	0.876833	0.930183
SPOCK1	1	13	1	0	4.34221	2.74604	2.74604	0.00942649	0.42554	0.0343749	0.680835	0.876833	0.930183
ADRA2B	1	9	0	0	4.40188	0	0	0.0154488	0.547453	0.0344354	0.758881	0.876833	0.930183
KIR3DL1	15	34	0	0	1.5307	0	0	0.143641	0.0638146	0.0344668	0.831666	0.876833	0.930183
ERI2	2	0	0	0	0	0	0	0.0121597	0.330836	0.0345421	0.722783	0.876833	0.930183
UBL7	2	9	1	1	3.30426	7.68815	7.68815	0.0366934	0.044238	0.0345805	0.831666	0.876833	0.930183
PLCZ1	12	43	2	1	2.02266	0.960153	0.960153	0.0158567	0.94882	0.0346157	0.768419	0.962814	0.930183
VMAC	0	0	1	0	0	46.6437	46.6437	0.330509	0.0211566	0.0346682	0.836945	0.876833	0.930183
RELN	64	80	9	1	0.671243	0.569924	0.569924	0.017584	0.0762002	0.034714	0.769675	0.876833	0.930183
CACNA1B	29	18	2	1	0.473781	0.843593	0.843593	0.00997566	0.773381	0.0347541	0.704301	0.878974	0.930183
CDC20B	3	14	0	0	2.5415	0	0	0.0575768	0.199278	0.0348041	0.831666	0.876833	0.930183
IFT27	0	5	0	0	7.1993	0	0	0.0116934	0.713523	0.0349175	0.719178	0.876833	0.930183
FBN2	16	54	1	0	1.50148	0.275728	0.275728	0.123321	0.125781	0.0350083	0.831666	0.876833	0.930183
BRWD1	2	19	0	0	2.30518	0	0	0.0989798	0.162412	0.0350661	0.831666	0.876833	0.930183
KCNH6	19	31	0	0	1.61556	0	0	0.0863005	0.0909516	0.0350904	0.831666	0.876833	0.930183
SLC1A7	19	5	0	0	0.350924	0	0	0.0207056	0.179178	0.035194	0.831666	0.876833	0.930183
NIN	9	6	4	0	0.412797	2.15677	2.15677	0.0730603	0.217899	0.0353067	0.831666	0.876833	0.930183
C4orf51	6	1	0	0	0.141957	0	0	0.0208348	0.139823	0.0353417	0.831666	0.876833	0.930183
ASH1L	16	38	0	0	1.0092	0	0	0.974461	0.0123203	0.0353855	0.996312	0.876833	0.930183
TRIM3	8	3	2	0	0.314722	3.30622	3.30622	0.0561815	0.177685	0.0354151	0.831666	0.876833	0.930183
UGT2B7	9	22	0	0	1.47021	0	0	0.28777	0.0418743	0.0354166	0.834169	0.876833	0.930183
FSHB	1	10	0	0	4.08613	0	0	0.0187734	0.490519	0.0354555	0.802502	0.876833	0.930183
GH2	2	9	0	0	3.90677	0	0	0.0169599	0.493626	0.0354661	0.768419	0.876833	0.930183
TNXB	53	111	2	0	1.24095	0.32575	0.32575	0.185508	0.0611485	0.035568	0.831666	0.876833	0.930183
DCC	32	86	17	0	1.3436	2.20664	2.20664	0.13697	0.0115145	0.0356229	0.831666	0.876833	0.930183
TPSG1	1	9	0	0	4.42903	0	0	0.0150088	0.576698	0.0356589	0.755499	0.876833	0.930183
PICK1	1	4	2	0	2.30624	15.9515	15.9515	0.27175	0.0115681	0.0357083	0.833023	0.876833	0.930183
SPHKAP	50	145	5	2	1.46888	0.967549	0.967549	0.0144293	0.934422	0.0358365	0.754944	0.952462	0.930183
HRASLS5	6	3	2	1	0.362147	3.17667	3.17667	0.111405	0.122641	0.03597	0.831666	0.876833	0.930183
ACTN4	3	3	2	1	0.813703	7.49743	7.49743	0.776146	0.0160563	0.0360313	0.95889	0.876833	0.930183
SPATA16	8	31	2	0	2.34629	1.1399	1.1399	0.0126197	0.867705	0.0361377	0.729283	0.909773	0.930183
NBPF11	3	10	0	0	3.44128	0	0	0.0190522	0.44029	0.0361547	0.806673	0.876833	0.930183
C7orf60	3	3	3	0	0.716111	6.89172	6.89172	0.64381	0.0201921	0.036161	0.928515	0.876833	0.930183
SYNGR2	0	4	1	0	6.39322	13.0622	13.0622	0.0266645	0.0869495	0.0361818	0.831666	0.876833	0.930183
VEGFA	3	5	3	0	1.32231	8.80909	8.80909	0.65939	0.0102761	0.0362377	0.93005	0.876833	0.930183
DPPA2	7	24	0	1	2.49892	0.927231	0.927231	0.0132931	0.942287	0.0362472	0.735843	0.957877	0.930183
EDN1	0	5	2	0	3.78739	13.8398	13.8398	0.0905554	0.0188369	0.0363932	0.831666	0.876833	0.930183
ACSBG1	3	16	0	1	3.36194	1.85858	1.85858	0.0101698	0.597935	0.0363966	0.706992	0.876833	0.930183
MEP1A	7	28	1	0	2.29689	0.653655	0.653655	0.0211221	0.669481	0.0364523	0.831666	0.876833	0.930183
HPSE2	3	1	0	2	0.187535	3.50356	3.50356	0.0749428	0.177637	0.0365128	0.831666	0.876833	0.930183
KIAA1257	5	15	1	1	2.90692	3.56313	3.56313	0.0149684	0.162925	0.0365208	0.755499	0.876833	0.930183
XDH	30	62	1	1	1.47035	0.427185	0.427185	0.0714485	0.184579	0.0366941	0.831666	0.876833	0.930183
PCDHGA1	18	43	0	0	1.56396	0	0	0.09071	0.0962108	0.0367631	0.831666	0.876833	0.930183
GPX5	7	15	1	2	2.18105	5.27064	5.27064	0.0591849	0.0331198	0.0369857	0.831666	0.876833	0.930183
MEIS2	1	14	0	0	3.61311	0	0	0.0229722	0.455143	0.0371028	0.831666	0.876833	0.930183
NKX3-1	0	6	0	0	6.41157	0	0	0.0125008	0.722729	0.0371756	0.727984	0.876833	0.930183
OR1L4	10	2	1	0	0.224372	2.84662	2.84662	0.0218448	0.382914	0.0371895	0.831666	0.876833	0.930183
OR10K2	11	27	1	0	2.30143	1.93596	1.93596	0.0105242	0.561461	0.0373716	0.711925	0.876833	0.930183
MTDH	1	3	2	1	1.16052	9.07123	9.07123	0.855544	0.0130521	0.0374736	0.976955	0.876833	0.930183
ZNF705A	2	13	0	0	3.149	0	0	0.0296862	0.354938	0.0374865	0.831666	0.876833	0.930183
AKAP6	19	40	0	0	0.849431	0	0	0.548467	0.0104007	0.0375236	0.898412	0.876833	0.930183
LRBA	6	39	3	0	2.45997	1.62429	1.62429	0.0110778	0.491088	0.0375441	0.719178	0.876833	0.930183
HDAC4	4	5	2	1	0.809841	6.91745	6.91745	0.72715	0.0183713	0.0375897	0.94746	0.876833	0.930183
OR52J3	5	22	2	0	2.76902	2.74078	2.74078	0.0116911	0.255329	0.0376516	0.719178	0.876833	0.930183
HAUS5	8	1	0	0	0.154097	0	0	0.0230616	0.152974	0.0377611	0.831666	0.876833	0.930183
ELOVL3	2	7	0	0	4.31572	0	0	0.0169906	0.510689	0.0377891	0.768419	0.876833	0.930183
CEACAM8	10	4	0	0	0.312822	0	0	0.0300236	0.0963748	0.0379104	0.831666	0.876833	0.930183
ARHGEF35	1	10	0	0	4.16498	0	0	0.0171364	0.553114	0.0379802	0.768419	0.876833	0.930183
FAM47C	33	53	0	0	0.667679	0	0	0.0682258	0.0430951	0.0380549	0.831666	0.876833	0.930183
SHC3	3	16	0	0	2.94851	0	0	0.0227721	0.417508	0.0381331	0.831666	0.876833	0.930183
GRIK1	6	21	0	0	2.03082	0	0	0.0746843	0.152449	0.0381379	0.831666	0.876833	0.930183
GIMAP2	11	22	0	0	1.83695	0	0	0.0765943	0.124151	0.0383612	0.831666	0.876833	0.930183
FAM57B	0	2	2	0	2.0189	18.3483	18.3483	0.487298	0.0107234	0.0384795	0.878204	0.876833	0.930183
RLN3	1	3	2	0	2.4357	15.1696	15.1696	0.283627	0.0128072	0.0385063	0.833546	0.876833	0.930183
RIT1	0	5	0	0	6.8315	0	0	0.0140974	0.666157	0.0386337	0.750946	0.876833	0.930183
LYST	18	22	1	0	0.537677	0.188297	0.188297	0.0474057	0.0338592	0.0387833	0.831666	0.876833	0.930183
MSLNL	5	17	0	0	2.44292	0	0	0.0369909	0.270168	0.0390154	0.831666	0.876833	0.930183
HOXB1	3	10	2	0	2.42497	9.94439	9.94439	0.0944186	0.0249377	0.0391543	0.831666	0.876833	0.930183
ROGDI	1	5	1	0	5.42948	6.9441	6.9441	0.01902	0.162742	0.0392443	0.806673	0.876833	0.930183
ZNF268	5	2	0	0	0.193515	0	0	0.0222661	0.130151	0.0393214	0.831666	0.876833	0.930183
OR2F1	14	22	4	0	1.82287	3.90041	3.90041	0.0654142	0.0349512	0.0394318	0.831666	0.876833	0.930183
KLHDC8A	1	9	1	0	4.49387	5.10237	5.10237	0.0140123	0.226376	0.0395071	0.750946	0.876833	0.930183
NPC1	4	19	0	1	2.99271	1.53228	1.53228	0.0115398	0.707397	0.0395186	0.719178	0.876833	0.930183
ERCC6L2	2	0	0	0	0	0	0	0.0143512	0.32712	0.0395253	0.754788	0.876833	0.930183
ATF1	0	7	0	0	5.34644	0	0	0.0196608	0.544475	0.0395269	0.819514	0.876833	0.930183
CDH22	17	10	0	0	0.431149	0	0	0.0265317	0.137628	0.0395568	0.831666	0.876833	0.930183
TECTB	2	11	0	0	3.44086	0	0	0.023322	0.4318	0.0396407	0.831666	0.876833	0.930183
KIR2DL1	7	23	0	0	2.08829	0	0	0.0502734	0.206236	0.0397528	0.831666	0.876833	0.930183
SLC7A2	6	19	0	0	2.12119	0	0	0.0630975	0.177328	0.039955	0.831666	0.876833	0.930183
KCTD1	2	0	0	0	0	0	0	0.012415	0.527122	0.0400407	0.727984	0.876833	0.930183
SLC6A8	5	0	0	0	0	0	0	0.0163149	0.319996	0.0401382	0.768419	0.876833	0.930183
CARD11	18	43	0	1	1.79751	0.51964	0.51964	0.025673	0.479492	0.0403449	0.831666	0.876833	0.930183
ADAMTS15	14	5	0	1	0.306577	0.988389	0.988389	0.0122819	0.990945	0.0403974	0.725754	0.993367	0.930183
SRSF9	2	0	1	0	0	10.2172	10.2172	0.0799818	0.103038	0.0404478	0.831666	0.876833	0.930183
PTPRE	8	8	5	0	0.902534	4.20555	4.20555	0.828606	0.0182817	0.0404511	0.971968	0.876833	0.930183
DOCK11	11	26	0	0	1.27743	0	0	0.465591	0.0291796	0.0405618	0.872117	0.876833	0.930183
WISP3	1	3	3	0	1.03803	8.38276	8.38276	0.963584	0.0161535	0.0405679	0.994988	0.876833	0.930183
CBWD6	1	6	0	0	5.05329	0	0	0.0173831	0.557722	0.040697	0.768419	0.876833	0.930183
EQTN	1	0	0	1	0	3.45953	3.45953	0.0362675	0.338484	0.0408812	0.831666	0.876833	0.930183
ACAN	33	54	0	0	0.791773	0	0	0.286507	0.0148975	0.0409049	0.834169	0.876833	0.930183
PGAM2	1	5	1	0	4.89873	9.81363	9.81363	0.0272683	0.111534	0.0409051	0.831666	0.876833	0.930183
EVA1A	5	0	0	0	0	0	0	0.0132278	0.53257	0.0409533	0.735843	0.876833	0.930183
KCNA6	17	27	0	0	1.86362	0	0	0.0357573	0.231601	0.0409558	0.831666	0.876833	0.930183
ICT1	0	4	1	0	6.50767	10.488	10.488	0.0252915	0.110635	0.0411355	0.831666	0.876833	0.930183
CLEC4C	3	13	2	0	3.47255	2.2444	2.2444	0.0116429	0.36553	0.0412266	0.719178	0.876833	0.930183
MROH2B	45	96	9	1	1.50947	0.975784	0.975784	0.0182471	0.943735	0.0412474	0.791796	0.958912	0.930183
PLEC	37	25	2	1	0.541654	1.16126	1.16126	0.015158	0.807011	0.0412747	0.755499	0.886432	0.930183
EWSR1	5	2	2	0	0.248229	2.70958	2.70958	0.0548519	0.260204	0.0413406	0.831666	0.876833	0.930183
MYBPC1	4	26	2	1	2.81261	2.45765	2.45765	0.0120372	0.231835	0.0413722	0.721029	0.876833	0.930183
AMER3	16	40	0	0	1.49694	0	0	0.146024	0.0738249	0.0413983	0.831666	0.876833	0.930183
CCL11	0	2	2	0	1.79046	17.6105	17.6105	0.563508	0.0116474	0.0414125	0.902951	0.876833	0.930183
ZNF717	1	0	0	0	0	0	0	0.0140527	0.349364	0.0414693	0.750946	0.876833	0.930183
CHUK	2	0	0	0	0	0	0	0.0165112	0.269563	0.0415087	0.768419	0.876833	0.930183
MAGEA8	0	6	2	0	3.15557	14.5849	14.5849	0.130096	0.0169777	0.0415747	0.831666	0.876833	0.930183
TG	16	53	5	0	1.92681	1.52646	1.52646	0.0117124	0.422123	0.0416656	0.719178	0.876833	0.930183
CD1C	7	25	3	0	2.51844	1.69808	1.69808	0.0117839	0.448648	0.041751	0.719178	0.876833	0.930183
C3orf30	3	20	1	0	3.11392	1.63605	1.63605	0.0123422	0.670831	0.0417813	0.727175	0.876833	0.930183
GAMT	0	4	0	0	7.89059	0	0	0.0139939	0.721016	0.0418764	0.750946	0.876833	0.930183
NFKBIE	2	0	0	1	0	6.09643	6.09643	0.0524557	0.18149	0.0419892	0.831666	0.876833	0.930183
MAN1A2	2	6	4	0	1.26562	6.31455	6.31455	0.713582	0.0143077	0.0420775	0.943348	0.876833	0.930183
KCNH7	16	58	2	1	1.89023	1.23106	1.23106	0.0130966	0.745072	0.0421827	0.735843	0.876833	0.930183
IGF2BP3	1	11	1	0	4.26727	4.06905	4.06905	0.0132308	0.286792	0.0422791	0.735843	0.876833	0.930183
CYP3A4	5	24	0	1	2.6797	1.28084	1.28084	0.0132924	0.822409	0.0423766	0.735843	0.889434	0.930183
OR4B1	22	9	0	0	0.447103	0	0	0.0303264	0.141822	0.0424071	0.831666	0.876833	0.930183
BOLA1	0	2	1	0	4.27173	42.2039	42.2039	0.163463	0.0236448	0.0424097	0.831666	0.876833	0.930183
MARCH11	2	17	0	0	2.81366	0	0	0.0409644	0.320586	0.0424342	0.831666	0.876833	0.930183
DCUN1D3	0	7	1	0	5.42833	7.94813	7.94813	0.0185173	0.149502	0.0424349	0.796642	0.876833	0.930183
C4orf22	3	13	0	0	2.94161	0	0	0.029607	0.366914	0.0424572	0.831666	0.876833	0.930183
ZNF320	0	11	0	0	4.31005	0	0	0.0278683	0.479823	0.0425227	0.831666	0.876833	0.930183
LMTK2	15	12	0	0	0.46309	0	0	0.039227	0.0845543	0.0425378	0.831666	0.876833	0.930183
C16orf91	3	0	0	0	0	0	0	0.0153077	0.38112	0.0425674	0.755499	0.876833	0.930183
MEGF9	1	0	1	0	0	5.3669	5.3669	0.0531721	0.214567	0.0426432	0.831666	0.876833	0.930183
GGTLC2	7	0	0	0	0	0	0	0.0149629	0.463557	0.0426611	0.755499	0.876833	0.930183
SNAP25	2	10	0	0	3.54274	0	0	0.0230802	0.458201	0.0426623	0.831666	0.876833	0.930183
FEM1B	1	0	1	0	0	7.79149	7.79149	0.0724351	0.143609	0.0426812	0.831666	0.876833	0.930183
SNRPA	4	0	0	1	0	6.29861	6.29861	0.0491838	0.169433	0.0427819	0.831666	0.876833	0.930183
RAPSN	3	0	0	0	0	0	0	0.0148089	0.422892	0.0428899	0.755499	0.876833	0.930183
APOB	71	159	10	1	1.4067	1.07391	1.07391	0.0138897	0.827004	0.0428969	0.750946	0.890845	0.930183
LCE1D	0	7	0	0	5.80226	0	0	0.014166	0.754541	0.0429863	0.750946	0.876833	0.930183
GJA3	4	0	0	0	0	0	0	0.0137247	0.547391	0.043013	0.747273	0.876833	0.930183
RALGPS2	0	9	0	0	4.20583	0	0	0.0372449	0.40422	0.0433751	0.831666	0.876833	0.930183
TARBP1	7	5	3	1	0.429275	2.39702	2.39702	0.119739	0.173222	0.0433981	0.831666	0.876833	0.930183
LPAR1	7	16	2	0	2.5108	3.93226	3.93226	0.0233725	0.131796	0.0434279	0.831666	0.876833	0.930183
DNAH9	73	135	7	1	1.2767	0.639194	0.639194	0.0865212	0.201206	0.0435469	0.831666	0.876833	0.930183
OR2G6	13	28	3	0	1.91811	3.72611	3.72611	0.0369741	0.0731622	0.0435685	0.831666	0.876833	0.930183
TMEM236	2	6	0	0	4.67252	0	0	0.0166218	0.598042	0.0436138	0.768419	0.876833	0.930183
EFCAB14	3	0	0	0	0	0	0	0.01652	0.342395	0.0436462	0.768419	0.876833	0.930183
XAGE5	0	7	0	0	5.06254	0	0	0.0242891	0.509398	0.0436994	0.831666	0.876833	0.930183
TRIM7	3	0	0	0	0	0	0	0.0148989	0.441451	0.0437241	0.755499	0.876833	0.930183
ZNF182	7	3	1	0	0.21889	0.703888	0.703888	0.0128821	0.727036	0.0438175	0.731112	0.876833	0.930183
ATP13A2	11	18	0	0	1.94671	0	0	0.06491	0.156302	0.0438708	0.831666	0.876833	0.930183
TRRAP	40	42	1	0	0.848861	0.160742	0.160742	0.453005	0.0127799	0.043919	0.868977	0.876833	0.930183
VILL	5	1	2	0	0.193495	3.15063	3.15063	0.0642969	0.201859	0.0440172	0.831666	0.876833	0.930183
SLC10A2	11	24	4	1	1.78691	3.70804	3.70804	0.0848432	0.0262126	0.0441042	0.831666	0.876833	0.930183
ABCA2	22	9	1	1	0.406777	1.11463	1.11463	0.0150725	0.884541	0.0442849	0.755499	0.918746	0.930183
PPP1R16A	1	7	0	0	4.71789	0	0	0.0173081	0.615417	0.0443216	0.768419	0.876833	0.930183
MAP3K4	2	19	1	0	3.30843	1.42701	1.42701	0.0147963	0.759172	0.0444708	0.755499	0.876833	0.930183
THSD7B	48	143	13	0	1.26603	0.693726	0.693726	0.143759	0.224103	0.0445812	0.831666	0.876833	0.930183
CLEC3A	5	15	1	0	2.91104	1.09436	1.09436	0.0148326	0.933539	0.0445937	0.755499	0.952092	0.930183
FLII	7	1	0	0	0.147449	0	0	0.0213899	0.230727	0.0446009	0.831666	0.876833	0.930183
NXNL2	0	0	1	0	0	31.3748	31.3748	0.289176	0.0328854	0.0446581	0.834169	0.876833	0.930183
ZNF79	1	9	0	0	4.05616	0	0	0.022476	0.511733	0.0447105	0.831666	0.876833	0.930183
TUBAL3	5	18	0	0	2.47655	0	0	0.0319752	0.341371	0.0447604	0.831666	0.876833	0.930183
OR10Q1	8	16	0	0	2.52042	0	0	0.0195554	0.490621	0.0448118	0.818472	0.876833	0.930183
KCNIP4	1	12	0	1	4.1957	2.46827	2.46827	0.0127455	0.471439	0.0449265	0.731112	0.876833	0.930183
CYP2C18	27	33	0	0	0.982769	0	0	0.945573	0.0136315	0.0449633	0.992156	0.876833	0.930183
DMGDH	7	23	0	0	1.50198	0	0	0.288011	0.0570588	0.0449904	0.834169	0.876833	0.930183
TNFAIP3	6	1	0	0	0.142724	0	0	0.0212519	0.226517	0.045018	0.831666	0.876833	0.930183
ABCC11	23	17	0	0	0.6527	0	0	0.170549	0.0236436	0.045021	0.831666	0.876833	0.930183
KERA	3	16	0	0	2.72859	0	0	0.0352662	0.34517	0.0451043	0.831666	0.876833	0.930183
UNC13C	33	100	6	0	1.33472	0.58779	0.58779	0.132931	0.201107	0.0451695	0.831666	0.876833	0.930183
GPR112	40	93	1	0	0.997103	0.167238	0.167238	0.987553	0.0156081	0.045377	0.997213	0.876833	0.930183
RBMS2	0	7	0	0	5.18478	0	0	0.0221602	0.556331	0.045465	0.831666	0.876833	0.930183
ZNF677	2	15	0	0	2.72724	0	0	0.0527727	0.280557	0.0454824	0.831666	0.876833	0.930183
OAS2	13	7	0	0	0.4523	0	0	0.0722516	0.0468921	0.0455732	0.831666	0.876833	0.930183
SERPIND1	1	8	0	0	4.35196	0	0	0.0195872	0.574524	0.0456575	0.818472	0.876833	0.930183
SULT1C4	2	10	0	0	3.26862	0	0	0.0337412	0.365137	0.0456847	0.831666	0.876833	0.930183
TBC1D10A	1	8	1	0	4.39858	5.91012	5.91012	0.0186943	0.193598	0.0457176	0.801788	0.876833	0.930183
IL34	3	0	1	0	0	3.29702	3.29702	0.0319942	0.341532	0.045744	0.831666	0.876833	0.930183
VAX1	3	0	0	0	0	0	0	0.0148897	0.516718	0.0458751	0.755499	0.876833	0.930183
GABRG3	10	4	1	0	0.271199	0.405361	0.405361	0.0142798	0.323753	0.0458924	0.754788	0.876833	0.930183
LDHAL6A	0	5	1	1	3.3205	13.465	13.465	0.128377	0.0198866	0.0458954	0.831666	0.876833	0.930183
SLC5A8	9	30	4	0	2.26767	2.12057	2.12057	0.0144002	0.227478	0.0458995	0.754944	0.876833	0.930183
VGLL3	3	7	2	1	1.63713	8.02814	8.02814	0.396064	0.0133025	0.0459261	0.850127	0.876833	0.930183
LDLR	5	16	0	0	2.35868	0	0	0.0482317	0.250578	0.0460337	0.831666	0.876833	0.930183
PAX6	1	9	0	0	3.90662	0	0	0.0265413	0.465208	0.0461388	0.831666	0.876833	0.930183
GPER1	1	7	0	0	4.88086	0	0	0.0149895	0.752595	0.0463568	0.755499	0.876833	0.930183
AC025263.3	0	2	2	0	3.35903	14.6909	14.6909	0.239545	0.0167352	0.0463799	0.831666	0.876833	0.930183
OXA1L	3	10	0	0	3.15565	0	0	0.0293609	0.387573	0.0464672	0.831666	0.876833	0.930183
SLC6A11	15	21	0	0	1.41586	0	0	0.284853	0.0436655	0.046484	0.833546	0.876833	0.930183
LMAN1	1	9	0	0	3.66029	0	0	0.0350954	0.387049	0.0465645	0.831666	0.876833	0.930183
FOXP3	0	1	2	0	0.640065	12.0665	12.0665	0.71019	0.024666	0.0465923	0.942742	0.876833	0.930183
F13A1	5	26	2	0	2.63604	1.68096	1.68096	0.013638	0.537978	0.0466483	0.744565	0.876833	0.930183
BPHL	4	0	1	0	0	2.39181	2.39181	0.0244143	0.467049	0.0468472	0.831666	0.876833	0.930183
PSMA6	0	5	0	0	6.447	0	0	0.0172653	0.674139	0.0469069	0.768419	0.876833	0.930183
TDRD1	6	24	0	0	1.54422	0	0	0.271286	0.0664102	0.046956	0.833023	0.876833	0.930183
THOC7	0	1	1	1	1.14805	15.4474	15.4474	0.911048	0.0151435	0.0470018	0.987256	0.876833	0.930183
MDFIC	1	3	2	0	1.50976	14.7952	14.7952	0.615473	0.0134706	0.0470704	0.920977	0.876833	0.930183
CERS2	4	0	1	0	0	1.79168	1.79168	0.0201912	0.614696	0.0471038	0.831666	0.876833	0.930183
RP11-474G23.1	0	6	1	0	4.83884	13.3579	13.3579	0.0350488	0.0848313	0.047211	0.831666	0.876833	0.930183
LCK	7	18	2	2	2.17954	3.81935	3.81935	0.0489052	0.04494	0.0472411	0.831666	0.876833	0.930183
CACNA1I	25	24	2	4	0.745026	2.62116	2.62116	0.29364	0.0547452	0.0472979	0.834169	0.876833	0.930183
SNCAIP	26	72	3	0	1.58436	0.705023	0.705023	0.0331932	0.546458	0.0473563	0.831666	0.876833	0.930183
GGNBP2	0	1	2	0	0.539426	10.6439	10.6439	0.605054	0.0314713	0.0474268	0.918292	0.876833	0.930183
NOMO1	10	20	0	0	1.90566	0	0	0.0720787	0.160545	0.047591	0.831666	0.876833	0.930183
HSF2BP	2	0	0	1	0	3.11491	3.11491	0.0343303	0.367331	0.0476075	0.831666	0.876833	0.930183
HOXB3	3	7	1	0	3.15115	12.309	12.309	0.0489796	0.081949	0.0476101	0.831666	0.876833	0.930183
ADPRM	0	2	2	0	1.52457	16.007	16.007	0.674812	0.0141049	0.0476625	0.931883	0.876833	0.930183
ROS1	25	81	5	0	1.46136	0.645723	0.645723	0.0787013	0.345466	0.0478462	0.831666	0.876833	0.930183
WDR70	6	3	2	0	0.255651	1.55452	1.55452	0.0306724	0.59391	0.0479875	0.831666	0.876833	0.930183
CDH23	35	43	0	0	0.98968	0	0	0.963109	0.0145114	0.0479899	0.994988	0.876833	0.930183
RNASE2	1	0	1	0	0	3.90674	3.90674	0.0463286	0.299066	0.0481822	0.831666	0.876833	0.930183
DGKQ	1	6	2	0	2.82354	11.2016	11.2016	0.128133	0.0235042	0.0482823	0.831666	0.876833	0.930183
TOB1	1	0	1	0	0	13.0884	13.0884	0.128698	0.0811273	0.048336	0.831666	0.876833	0.930183
UBE2J2	2	6	0	0	4.55019	0	0	0.0185027	0.603372	0.0483595	0.796642	0.876833	0.930183
PLEKHO1	7	1	0	2	0.238427	4.26999	4.26999	0.101907	0.113304	0.0484882	0.831666	0.876833	0.930183
CITED1	0	0	0	1	0	11.0362	11.0362	0.12518	0.104635	0.048539	0.831666	0.876833	0.930183
CTSG	10	4	0	0	0.345974	0	0	0.0485172	0.0793813	0.0486301	0.831666	0.876833	0.930183
CNTN5	20	76	6	0	1.68236	0.982466	0.982466	0.0247085	0.969312	0.0488174	0.831666	0.978071	0.930183
TGM7	6	16	0	0	2.08192	0	0	0.0809168	0.169006	0.0491496	0.831666	0.876833	0.930183
PMS2	4	16	1	0	3.015	1.80791	1.80791	0.0141481	0.609621	0.0491701	0.750946	0.876833	0.930183
KITLG	2	9	0	0	3.51379	0	0	0.0278896	0.441882	0.0491756	0.831666	0.876833	0.930183
SCAPER	2	15	0	0	2.16333	0	0	0.142917	0.151575	0.0492833	0.831666	0.876833	0.930183
OR13C9	7	17	2	0	1.78556	8.9956	8.9956	0.150153	0.0267231	0.049334	0.831666	0.876833	0.930183
DHX57	8	8	4	0	0.503353	2.43794	2.43794	0.146797	0.161361	0.0493382	0.831666	0.876833	0.930183
C6orf48	0	0	1	0	0	45.7848	45.7848	0.481106	0.0215981	0.0493792	0.875704	0.876833	0.930183
H2AFY	0	6	0	0	5.92448	0	0	0.0169131	0.733482	0.0494001	0.768419	0.876833	0.930183
INADL	10	31	0	0	1.27217	0	0	0.471649	0.0365212	0.0495214	0.874147	0.876833	0.930183
SP3	2	0	0	0	0	0	0	0.0190717	0.319375	0.0495871	0.806673	0.876833	0.930183
ABCD1	3	0	0	0	0	0	0	0.01758	0.424058	0.0496468	0.769675	0.876833	0.930183
ALX3	4	3	1	1	0.675923	9.65501	9.65501	0.572558	0.0252141	0.0498068	0.90584	0.876833	0.930183
GADD45B	0	0	1	0	0	29.9202	29.9202	0.308799	0.0346695	0.0498899	0.834169	0.876833	0.930183
MIP	3	11	0	1	3.42154	3.49402	3.49402	0.016753	0.321713	0.0499529	0.768419	0.876833	0.930183
CCDC90B	0	2	1	1	2.67268	15.1686	15.1686	0.335459	0.0157032	0.0499651	0.836945	0.876833	0.930183
IPO13	10	3	0	0	0.289624	0	0	0.0331607	0.145087	0.0500213	0.831666	0.876833	0.930183
PCDHGA5	23	16	0	0	0.534946	0	0	0.0473318	0.100071	0.0502235	0.831666	0.876833	0.930183
TRIM36	3	20	0	1	2.96087	1.26988	1.26988	0.0171743	0.831877	0.0502817	0.768419	0.892372	0.930183
ABCA13	28	74	4	0	1.51447	0.678671	0.678671	0.0489595	0.444351	0.0503139	0.831666	0.876833	0.930183
MADCAM1	3	0	0	0	0	0	0	0.0167769	0.499771	0.0503184	0.768419	0.876833	0.930183
IRGQ	4	0	0	0	0	0	0	0.0169399	0.506706	0.0503301	0.768419	0.876833	0.930183
PCDHB10	27	23	0	0	0.611848	0	0	0.0772091	0.0580356	0.0503582	0.831666	0.876833	0.930183
SLC46A2	3	0	0	0	0	0	0	0.0168355	0.497451	0.0503969	0.768419	0.876833	0.930183
TIMP3	0	6	0	0	5.52074	0	0	0.0219714	0.598956	0.0503996	0.831666	0.876833	0.930183
GFI1	3	0	0	0	0	0	0	0.0173481	0.465675	0.0506407	0.768419	0.876833	0.930183
DGAT2L6	1	10	2	0	3.88427	5.04493	5.04493	0.0237864	0.106586	0.0507457	0.831666	0.876833	0.930183
ZNF772	1	0	1	0	0	2.76769	2.76769	0.0375517	0.422307	0.0507632	0.831666	0.876833	0.930183
AFF2	19	25	0	0	0.672221	0	0	0.183658	0.0239284	0.0508631	0.831666	0.876833	0.930183
TMEM174	3	2	1	1	0.371583	5.34152	5.34152	0.212102	0.0831931	0.051013	0.831666	0.876833	0.930183
NDST3	6	25	4	2	1.96152	3.66248	3.66248	0.0809412	0.0236162	0.0510495	0.831666	0.876833	0.930183
TRPV5	16	31	6	2	1.59011	2.83407	2.83407	0.111701	0.0236489	0.0510635	0.831666	0.876833	0.930183
RHOBTB2	6	2	1	1	0.296358	3.43205	3.43205	0.088321	0.170827	0.0511253	0.831666	0.876833	0.930183
REV1	8	4	1	0	0.258465	0.596856	0.596856	0.0148427	0.597466	0.0512692	0.755499	0.876833	0.930183
ZNF346	3	0	1	0	0	3.75111	3.75111	0.0398074	0.298845	0.0512733	0.831666	0.876833	0.930183
ZNF470	4	18	0	0	2.04273	0	0	0.110701	0.157751	0.0512776	0.831666	0.876833	0.930183
AP3M1	2	0	1	0	0	3.33791	3.33791	0.0389578	0.342465	0.0512976	0.831666	0.876833	0.930183
PRICKLE1	2	18	2	0	3.21995	3.74107	3.74107	0.0184677	0.16629	0.051467	0.796642	0.876833	0.930183
EYA4	6	31	1	2	2.42895	2.2531	2.2531	0.0156267	0.262702	0.051518	0.763884	0.876833	0.930183
POTEF	31	29	0	0	0.776586	0	0	0.319899	0.0191736	0.0515317	0.836945	0.876833	0.930183
GJD4	3	0	0	0	0	0	0	0.0161995	0.609073	0.0516013	0.768419	0.876833	0.930183
SLC37A1	0	7	0	0	4.90067	0	0	0.0274716	0.528612	0.0516245	0.831666	0.876833	0.930183
C4orf27	3	0	1	0	0	2.80312	2.80312	0.0319301	0.402631	0.0516524	0.831666	0.876833	0.930183
ITGA7	14	27	0	0	1.51946	0	0	0.178623	0.0759153	0.051692	0.831666	0.876833	0.930183
WNT6	0	0	1	0	0	10.7061	10.7061	0.129413	0.108172	0.0518512	0.831666	0.876833	0.930183
LRRC36	4	1	1	0	0.130307	1.31762	1.31762	0.0214017	0.804878	0.0519902	0.831666	0.885611	0.930183
MYO10	9	5	0	0	0.364768	0	0	0.0507279	0.0776589	0.0520187	0.831666	0.876833	0.930183
ITGBL1	1	15	0	0	3.07713	0	0	0.0469934	0.364028	0.052019	0.831666	0.876833	0.930183
SLC10A1	4	0	0	0	0	0	0	0.0172176	0.541777	0.0521524	0.768419	0.876833	0.930183
CDC14A	0	7	2	0	3.48563	11.3035	11.3035	0.0880519	0.0280133	0.0522328	0.831666	0.876833	0.930183
GSDMA	14	5	0	0	0.391813	0	0	0.0500951	0.0957561	0.0522649	0.831666	0.876833	0.930183
C10orf35	0	4	0	0	7.30527	0	0	0.0177995	0.728228	0.0522885	0.776195	0.876833	0.930183
KCNMB1	2	8	0	0	3.61541	0	0	0.0291852	0.444733	0.0523248	0.831666	0.876833	0.930183
LY96	1	7	0	1	4.33405	6.62489	6.62489	0.0245482	0.171235	0.0523461	0.831666	0.876833	0.930183
TAMM41	3	0	0	0	0	0	0	0.0206939	0.339	0.0524174	0.831666	0.876833	0.930183
ART5	1	8	0	0	4.07509	0	0	0.0259682	0.519171	0.0525194	0.831666	0.876833	0.930183
IARS2	3	15	0	0	2.30607	0	0	0.0863121	0.20304	0.0525877	0.831666	0.876833	0.930183
CUL9	19	23	0	0	0.821067	0	0	0.514668	0.0155541	0.0526255	0.888979	0.876833	0.930183
EPHA1	10	20	0	0	1.55733	0	0	0.218462	0.0701856	0.0526604	0.831666	0.876833	0.930183
ELOVL4	4	8	4	0	2.05364	5.22953	5.22953	0.180112	0.0199596	0.0527099	0.831666	0.876833	0.930183
ZNF777	6	11	3	0	1.33183	7.09151	7.09151	0.535222	0.0153138	0.0528118	0.894455	0.876833	0.930183
LSM10	2	4	1	0	3.84284	14.1433	14.1433	0.0661281	0.0717883	0.0528628	0.831666	0.876833	0.930183
SNX21	1	0	1	0	0	11.5371	11.5371	0.125319	0.0932963	0.0528828	0.831666	0.876833	0.930183
MYOCD	25	72	5	2	1.65662	1.88419	1.88419	0.0206355	0.161551	0.0530034	0.831666	0.876833	0.930183
INSRR	23	28	8	0	0.962578	2.77904	2.77904	0.889816	0.0222936	0.0530433	0.983999	0.876833	0.930183
PNKP	2	1	1	1	0.458504	8.72571	8.72571	0.454142	0.0345698	0.0530467	0.869208	0.876833	0.930183
CAPSL	5	15	1	1	2.78565	2.97779	2.97779	0.0195951	0.222237	0.0530855	0.818472	0.876833	0.930183
KIAA0513	4	5	3	0	1.21915	7.27771	7.27771	0.744543	0.0159824	0.0531326	0.951289	0.876833	0.930183
GAP43	3	13	0	0	2.86708	0	0	0.0338659	0.399704	0.0532913	0.831666	0.876833	0.930183
KRT83	5	17	2	0	2.52636	4.29424	4.29424	0.0302419	0.116452	0.0533441	0.831666	0.876833	0.930183
PEX11B	0	5	0	0	6.03133	0	0	0.0216893	0.627849	0.0534323	0.831666	0.876833	0.930183
SELV	3	0	0	0	0	0	0	0.0171182	0.582113	0.0534876	0.768419	0.876833	0.930183
SPATA31D1	17	29	0	0	0.856755	0	0	0.602608	0.0155244	0.0535051	0.9174	0.876833	0.930183
SETD7	1	4	1	1	1.99882	13.3203	13.3203	0.361858	0.0166406	0.0536901	0.843648	0.876833	0.930183
WHSC1L1	9	7	0	0	0.403788	0	0	0.0565197	0.0681212	0.0536923	0.831666	0.876833	0.930183
B4GALT7	2	0	1	0	0	8.18719	8.18719	0.0869146	0.131564	0.0537162	0.831666	0.876833	0.930183
MYZAP	6	21	1	0	2.45142	0.838343	0.838343	0.0228509	0.864957	0.0537821	0.831666	0.908076	0.930183
MUC19	0	0	0	0	0	0	0	0.0171574	0.429498	0.0539661	0.768419	0.876833	0.930183
MAGEA11	3	15	0	0	2.62201	0	0	0.0463212	0.323823	0.0540853	0.831666	0.876833	0.930183
SELP	8	34	1	1	2.13548	0.938842	0.938842	0.0249968	0.934619	0.0541395	0.831666	0.952541	0.930183
FAT4	61	178	9	0	1.38562	0.970966	0.970966	0.0226281	0.933863	0.0541746	0.831666	0.952253	0.930183
CLUAP1	0	1	0	2	0.789637	12.4223	12.4223	0.845429	0.0233023	0.0542833	0.975132	0.876833	0.930183
KIAA1109	9	59	4	0	1.98152	1.11784	1.11784	0.0248829	0.850028	0.0543248	0.831666	0.900746	0.930183
LENG9	1	0	1	0	0	16.6052	16.6052	0.180907	0.0622683	0.0543516	0.831666	0.876833	0.930183
C2orf40	3	3	2	1	1.1351	7.28639	7.28639	0.863069	0.0173589	0.0545095	0.97782	0.876833	0.930183
UGT2B15	11	38	7	0	2.06068	1.96158	1.96158	0.0178919	0.167746	0.0545257	0.778064	0.876833	0.930183
DDX51	2	4	2	0	1.81041	12.4245	12.4245	0.404955	0.0171153	0.054872	0.853484	0.876833	0.930183
VRK3	2	9	0	0	3.35301	0	0	0.0344049	0.412837	0.0549685	0.831666	0.876833	0.930183
KCTD8	6	9	3	0	0.786323	5.4064	5.4064	0.622204	0.0320847	0.0550321	0.92246	0.876833	0.930183
CXCL5	0	4	0	0	7.38772	0	0	0.0171922	0.822998	0.0551526	0.768419	0.889885	0.930183
RELL2	1	0	1	0	0	9.13205	9.13205	0.106018	0.120717	0.0551655	0.831666	0.876833	0.930183
AP3D1	8	2	0	0	0.225968	0	0	0.0270478	0.237625	0.0553068	0.831666	0.876833	0.930183
ACSL5	7	24	1	1	2.43748	1.72905	1.72905	0.0161329	0.509326	0.0553363	0.768419	0.876833	0.930183
RNF214	3	4	3	0	0.815872	6.11772	6.11772	0.761092	0.027777	0.0553395	0.95467	0.876833	0.930183
CNTLN	5	3	0	0	0.262247	0	0	0.0403443	0.0970995	0.0553624	0.831666	0.876833	0.930183
RPL22	0	2	1	0	4.56368	29.3645	29.3645	0.146487	0.0354006	0.0555596	0.831666	0.876833	0.930183
BCCIP	2	0	1	0	0	5.22344	5.22344	0.0606327	0.214329	0.0555638	0.831666	0.876833	0.930183
RBM7	1	1	2	0	0.65519	10.829	10.829	0.705335	0.0251304	0.0555761	0.941134	0.876833	0.930183
SPANXN5	4	7	0	0	3.63919	0	0	0.0224866	0.5569	0.0556795	0.831666	0.876833	0.930183
CSF2RA	10	25	1	0	2.12393	0.686042	0.686042	0.0265821	0.702502	0.055689	0.831666	0.876833	0.930183
SLC16A14	16	21	3	2	1.70206	3.25414	3.25414	0.0975118	0.0383084	0.0559881	0.831666	0.876833	0.930183
EYA1	12	27	0	0	1.14195	0	0	0.685026	0.0273116	0.0560168	0.935026	0.876833	0.930183
COPS3	0	3	1	1	2.79978	13.7296	13.7296	0.254072	0.019137	0.056105	0.831666	0.876833	0.930183
NDUFAF4	1	0	1	0	0	15.9458	15.9458	0.180231	0.0651417	0.056256	0.831666	0.876833	0.930183
GPC5	9	37	4	0	2.15882	1.98396	1.98396	0.0172114	0.268433	0.056269	0.768419	0.876833	0.930183
ZNF788	1	0	0	0	0	0	0	0.020443	0.343612	0.0562799	0.831666	0.876833	0.930183
GABRA1	8	21	0	0	1.63304	0	0	0.190901	0.0906149	0.0563631	0.831666	0.876833	0.930183
TMEM244	1	6	0	0	4.59374	0	0	0.0250927	0.556808	0.0565129	0.831666	0.876833	0.930183
NOB1	2	3	2	0	1.37335	12.6258	12.6258	0.680943	0.0165699	0.0565158	0.933896	0.876833	0.930183
KCNC3	10	6	1	1	0.487417	4.2602	4.2602	0.13859	0.109919	0.0565843	0.831666	0.876833	0.930183
FAM114A2	5	1	0	0	0.146581	0	0	0.0267699	0.234491	0.0566006	0.831666	0.876833	0.930183
DCAF8L2	7	4	0	0	0.29499	0	0	0.0326933	0.158865	0.056604	0.831666	0.876833	0.930183
CYP4F3	15	23	0	0	1.50051	0	0	0.201563	0.071534	0.056688	0.831666	0.876833	0.930183
GDF3	8	19	3	0	2.20953	3.43956	3.43956	0.0367929	0.0963845	0.0567283	0.831666	0.876833	0.930183
ZBED2	6	15	2	0	2.51924	3.76713	3.76713	0.0296785	0.144713	0.0569459	0.831666	0.876833	0.930183
ZNF667	4	18	0	0	1.84434	0	0	0.174416	0.121339	0.0569577	0.831666	0.876833	0.930183
NNT	7	3	0	0	0.274659	0	0	0.0357185	0.145083	0.056973	0.831666	0.876833	0.930183
TTLL6	13	8	0	0	0.457122	0	0	0.0660268	0.0725856	0.0570916	0.831666	0.876833	0.930183
LONP2	1	12	1	0	3.96488	3.05491	3.05491	0.0170839	0.383313	0.0571444	0.768419	0.876833	0.930183
FIGLA	0	0	1	0	0	11.1968	11.1968	0.146445	0.102992	0.0572036	0.831666	0.876833	0.930183
ZNF594	11	6	1	0	0.325317	0.476887	0.476887	0.0173135	0.42694	0.0572295	0.768419	0.876833	0.930183
MPP3	7	2	0	0	0.22801	0	0	0.0312834	0.190791	0.0572375	0.831666	0.876833	0.930183
SHANK2	27	37	0	0	0.894703	0	0	0.654554	0.0168253	0.0573513	0.929145	0.876833	0.930183
MYEOV2	1	0	1	0	0	11.7808	11.7808	0.138456	0.091164	0.0573935	0.831666	0.876833	0.930183
SBK1	12	3	0	0	0.276024	0	0	0.0224827	0.397164	0.0578235	0.831666	0.876833	0.930183
OR51E2	11	22	0	0	2.10418	0	0	0.0299374	0.417461	0.0578546	0.831666	0.876833	0.930183
C12orf74	7	2	0	0	0.216576	0	0	0.0253879	0.284299	0.0578546	0.831666	0.876833	0.930183
TSLP	1	2	1	1	2.00996	12.906	12.906	0.459179	0.0177283	0.0578557	0.871197	0.876833	0.930183
UBE2F	1	2	0	2	1.42786	13.1265	13.1265	0.700717	0.0171368	0.0578789	0.940127	0.876833	0.930183
ZNF18	5	1	0	0	0.149067	0	0	0.0283434	0.222293	0.057892	0.831666	0.876833	0.930183
MXI1	1	0	1	0	0	6.20598	6.20598	0.0798496	0.183715	0.0579349	0.831666	0.876833	0.930183
FLOT2	5	0	0	0	0	0	0	0.0228558	0.390409	0.0580541	0.831666	0.876833	0.930183
HTR3C	3	13	1	0	3.24589	1.7403	1.7403	0.0172492	0.634803	0.0581342	0.768419	0.876833	0.930183
SRGAP3	10	30	2	0	2.17538	1.82349	1.82349	0.0173037	0.464245	0.0581683	0.768419	0.876833	0.930183
RERG	1	9	0	0	3.62628	0	0	0.0364954	0.443682	0.0581783	0.831666	0.876833	0.930183
JAKMIP1	6	23	1	0	2.42246	0.949014	0.949014	0.022273	0.960386	0.0582129	0.831666	0.971752	0.930183
ERH	0	2	1	0	5.82297	20.2668	20.2668	0.0963296	0.0534701	0.0582512	0.831666	0.876833	0.930183
ADD3	4	4	2	1	0.500601	3.69801	3.69801	0.277602	0.0925223	0.0582653	0.833023	0.876833	0.930183
GPC1	0	6	0	0	5.4604	0	0	0.0228686	0.661514	0.0584579	0.831666	0.876833	0.930183
CCL7	3	7	0	0	3.59617	0	0	0.0285705	0.475982	0.0584866	0.831666	0.876833	0.930183
STK24	1	9	1	0	4.14805	4.2875	4.2875	0.0203183	0.271676	0.0585292	0.831666	0.876833	0.930183
CCDC61	2	10	0	0	3.38816	0	0	0.028554	0.510871	0.0585492	0.831666	0.876833	0.930183
TRIM49	7	17	0	0	1.77625	0	0	0.153926	0.113112	0.05858	0.831666	0.876833	0.930183
SUCO	4	25	1	0	2.58992	1.05801	1.05801	0.0225029	0.958648	0.0586096	0.831666	0.970385	0.930183
FGFBP2	2	0	1	0	0	3.77148	3.77148	0.0489415	0.302085	0.0586453	0.831666	0.876833	0.930183
HYAL4	7	20	0	0	1.53918	0	0	0.271303	0.0731327	0.0586958	0.833023	0.876833	0.930183
CATSPER4	2	11	1	0	3.63998	2.54701	2.54701	0.0175225	0.448486	0.0587031	0.769675	0.876833	0.930183
EPHB3	5	15	0	0	2.41971	0	0	0.0448079	0.324849	0.0587632	0.831666	0.876833	0.930183
PRKAB1	0	2	2	0	1.8373	14.4533	14.4533	0.546586	0.017286	0.0587865	0.897107	0.876833	0.930183
MED12L	15	47	2	0	1.64305	0.545401	0.545401	0.0692581	0.379972	0.0587934	0.831666	0.876833	0.930183
FAM19A1	2	9	3	0	2.70601	5.83158	5.83158	0.0831938	0.0351906	0.0589016	0.831666	0.876833	0.930183
SWI5	2	7	0	0	3.98565	0	0	0.0238776	0.590068	0.058959	0.831666	0.876833	0.930183
SFTA3	0	5	1	0	5.46031	8.13582	8.13582	0.0301682	0.145786	0.0589827	0.831666	0.876833	0.930183
TMPRSS11A	5	15	0	0	1.83823	0	0	0.170649	0.114805	0.0589936	0.831666	0.876833	0.930183
PTGS2	4	16	0	0	2.24138	0	0	0.0763597	0.227611	0.0590076	0.831666	0.876833	0.930183
MINK1	9	4	0	0	0.319594	0	0	0.0367752	0.158714	0.0590718	0.831666	0.876833	0.930183
KLHDC1	2	0	0	0	0	0	0	0.0272091	0.239415	0.0590768	0.831666	0.876833	0.930183
CREM	2	0	0	0	0	0	0	0.0242886	0.30204	0.0591526	0.831666	0.876833	0.930183
ARSH	14	10	0	0	0.52863	0	0	0.10802	0.045949	0.0593331	0.831666	0.876833	0.930183
SOGA2	10	18	4	0	1.02227	4.66313	4.66313	0.952858	0.0210776	0.0594107	0.993455	0.876833	0.930183
PRR16	4	19	1	0	2.73694	3.61426	3.61426	0.0209263	0.307206	0.0594293	0.831666	0.876833	0.930183
NMD3	2	9	0	0	2.94107	0	0	0.0599419	0.292126	0.0594372	0.831666	0.876833	0.930183
MOCS3	1	7	0	0	4.52468	0	0	0.0205975	0.72012	0.0594763	0.831666	0.876833	0.930183
LRRC37A2	6	2	0	1	0.197822	0.966596	0.966596	0.0202268	0.974337	0.0596697	0.831666	0.981223	0.930183
C16orf45	3	0	0	1	0	4.40137	4.40137	0.0530475	0.252582	0.0596799	0.831666	0.876833	0.930183
ZNF429	2	5	3	0	0.842465	5.94366	5.94366	0.79924	0.0335013	0.0597111	0.965822	0.876833	0.930183
CXorf66	0	11	0	0	4.2655	0	0	0.0291333	0.582866	0.0597205	0.831666	0.876833	0.930183
MYO1B	11	7	0	0	0.494618	0	0	0.123488	0.0393412	0.0598146	0.831666	0.876833	0.930183
MYO3A	25	53	1	0	1.03071	0.179821	0.179821	0.898067	0.0250669	0.0598633	0.984507	0.876833	0.930183
KRT1	4	13	3	1	1.40306	5.41188	5.41188	0.484728	0.0178253	0.0598653	0.877004	0.876833	0.930183
ABCB9	2	9	0	0	3.48103	0	0	0.0290998	0.509919	0.059937	0.831666	0.876833	0.930183
MYCBPAP	12	23	0	0	1.41324	0	0	0.302027	0.0576112	0.0600755	0.834169	0.876833	0.930183
TMEM251	0	4	0	0	6.69968	0	0	0.0231785	0.653684	0.0600789	0.831666	0.876833	0.930183
COX7C	0	1	1	0	4.1576	38.9411	38.9411	0.294884	0.0258583	0.0601103	0.834169	0.876833	0.930183
IGLON5	1	0	1	0	0	4.3212	4.3212	0.061693	0.269475	0.0601514	0.831666	0.876833	0.930183
EHBP1L1	8	3	0	0	0.277814	0	0	0.033287	0.191475	0.0601843	0.831666	0.876833	0.930183
RAB19	3	9	0	0	3.07855	0	0	0.038191	0.390678	0.0602943	0.831666	0.876833	0.930183
PAN2	1	9	2	1	2.51022	7.31545	7.31545	0.141716	0.0231871	0.0604299	0.831666	0.876833	0.930183
ATG14	0	7	0	0	4.6227	0	0	0.0340962	0.513627	0.0604937	0.831666	0.876833	0.930183
SHOX	3	2	0	2	0.517057	7.32906	7.32906	0.412177	0.0455125	0.0605475	0.854246	0.876833	0.930183
CCDC64	5	2	2	0	0.296962	3.1464	3.1464	0.0972467	0.202326	0.0605742	0.831666	0.876833	0.930183
TPM4	2	6	0	0	4.23893	0	0	0.0245002	0.586823	0.060583	0.831666	0.876833	0.930183
TERT	15	8	0	0	0.463433	0	0	0.0631735	0.0891236	0.0606353	0.831666	0.876833	0.930183
DAPP1	0	6	2	0	3.89508	9.21427	9.21427	0.0709296	0.0414797	0.0606783	0.831666	0.876833	0.930183
HMGB4	5	13	0	0	2.50992	0	0	0.0433089	0.339885	0.0607984	0.831666	0.876833	0.930183
ZBTB2	3	2	2	0	0.471978	6.60955	6.60955	0.348531	0.0555694	0.0608187	0.83981	0.876833	0.930183
ZBTB39	6	11	2	0	2.07581	7.09967	7.09967	0.113149	0.0436783	0.0608487	0.831666	0.876833	0.930183
CLDN19	3	0	0	1	0	3.69002	3.69002	0.0468017	0.304002	0.0608698	0.831666	0.876833	0.930183
LNX1	5	18	0	0	2.03456	0	0	0.0959019	0.188396	0.0608865	0.831666	0.876833	0.930183
CCDC68	4	16	1	0	2.80531	1.07254	1.07254	0.0221899	0.948742	0.0610996	0.831666	0.962814	0.930183
PIGU	2	7	0	0	3.7786	0	0	0.0297824	0.500365	0.0612983	0.831666	0.876833	0.930183
CTIF	2	12	0	1	3.48092	3.18897	3.18897	0.0195295	0.358713	0.061303	0.818472	0.876833	0.930183
COX6B1	0	3	0	0	8.5482	0	0	0.0211051	0.724638	0.0613159	0.831666	0.876833	0.930183
MYO3B	23	27	1	0	0.660679	0.186983	0.186983	0.137829	0.0303856	0.0615141	0.831666	0.876833	0.930183
KLHL13	15	38	0	1	1.64309	0.381103	0.381103	0.0803543	0.277316	0.0615921	0.831666	0.876833	0.930183
ALX1	1	0	1	0	0	2.69131	2.69131	0.0442872	0.433921	0.0618476	0.831666	0.876833	0.930183
TMC6	3	0	0	0	0	0	0	0.0237163	0.389767	0.061893	0.831666	0.876833	0.930183
MPLKIP	0	0	1	0	0	18.2111	18.2111	0.239496	0.0602103	0.0619094	0.831666	0.876833	0.930183
FAT1	26	34	6	0	0.658532	1.7638	1.7638	0.105222	0.236097	0.0619168	0.831666	0.876833	0.930183
NDE1	1	3	2	0	1.62328	12.6861	12.6861	0.555253	0.0183482	0.0619267	0.900897	0.876833	0.930183
ARHGEF5	6	32	3	0	2.29885	2.73833	2.73833	0.0232493	0.17249	0.0620641	0.831666	0.876833	0.930183
KIAA0895L	2	2	2	0	0.924213	10.9669	10.9669	0.927221	0.0219852	0.0620832	0.989826	0.876833	0.930183
NFRKB	11	8	0	0	0.446127	0	0	0.0672363	0.077054	0.0624892	0.831666	0.876833	0.930183
ANKRD36C	1	1	1	1	0.228337	3.62465	3.62465	0.163532	0.188493	0.0625102	0.831666	0.876833	0.930183
CACNA1E	64	93	1	2	1.0895	0.348166	0.348166	0.59348	0.0345188	0.062615	0.914537	0.876833	0.930183
NELL2	5	18	0	0	1.56986	0	0	0.297166	0.0794971	0.0626552	0.834169	0.876833	0.930183
SLC7A7	3	11	0	0	2.82833	0	0	0.0439261	0.37081	0.0630607	0.831666	0.876833	0.930183
CAPN13	16	34	2	0	1.70429	0.563284	0.563284	0.0615791	0.405855	0.0632136	0.831666	0.876833	0.930183
FOXN1	4	19	1	0	2.74554	2.95574	2.95574	0.0205096	0.377992	0.0633029	0.831666	0.876833	0.930183
KRTAP4-8	1	0	1	0	0	6.31148	6.31148	0.0881718	0.180415	0.0633289	0.831666	0.876833	0.930183
ACSM1	26	30	1	0	0.881689	0.169494	0.169494	0.632207	0.0189667	0.0633521	0.925925	0.876833	0.930183
ZKSCAN8	1	0	1	0	0	2.29955	2.29955	0.0405618	0.503968	0.0633936	0.831666	0.876833	0.930183
PRAMEF2	14	25	0	0	1.55036	0	0	0.16571	0.0968671	0.0634304	0.831666	0.876833	0.930183
IL9	1	0	0	1	0	6.96597	6.96597	0.0960089	0.162188	0.0634457	0.831666	0.876833	0.930183
TARS	4	3	3	0	0.508528	3.98995	3.98995	0.325093	0.0769484	0.0634929	0.836945	0.876833	0.930183
KCNQ4	7	3	0	2	0.374471	3.51541	3.51541	0.115273	0.161288	0.0635894	0.831666	0.876833	0.930183
HLA-DRA	2	9	2	0	3.01789	6.02711	6.02711	0.0539446	0.0703752	0.0635911	0.831666	0.876833	0.930183
RP1	57	187	8	1	1.34926	0.866508	0.866508	0.0397409	0.68367	0.0636812	0.831666	0.876833	0.930183
C3AR1	1	11	1	0	3.91512	3.53342	3.53342	0.0203088	0.331327	0.0637065	0.831666	0.876833	0.930183
CETN2	1	5	0	0	5.07816	0	0	0.0240771	0.649992	0.06377	0.831666	0.876833	0.930183
RASGRF2	16	23	0	0	0.909184	0	0	0.762779	0.0193295	0.063794	0.954683	0.876833	0.930183
C12orf40	6	25	0	0	1.61461	0	0	0.220759	0.100566	0.0638008	0.831666	0.876833	0.930183
MAGEA6	10	18	0	0	1.96508	0	0	0.0663104	0.223282	0.0638213	0.831666	0.876833	0.930183
OR13G1	9	21	0	0	2.15198	0	0	0.0341472	0.418934	0.0638741	0.831666	0.876833	0.930183
PHF21B	10	19	0	0	1.76292	0	0	0.118699	0.137645	0.0639347	0.831666	0.876833	0.930183
PLXNA2	19	13	0	0	0.583681	0	0	0.12138	0.0496265	0.0639607	0.831666	0.876833	0.930183
SAMD3	8	19	0	0	1.52414	0	0	0.272021	0.0744356	0.0640034	0.833023	0.876833	0.930183
GDF10	10	7	3	0	0.687548	4.5519	4.5519	0.424641	0.0454313	0.0640055	0.857739	0.876833	0.930183
WDR81	8	3	0	0	0.270448	0	0	0.0295607	0.269842	0.0640297	0.831666	0.876833	0.930183
SYNPO	0	10	0	0	4.43403	0	0	0.0271197	0.644065	0.0640877	0.831666	0.876833	0.930183
SLC35F3	14	20	0	0	1.48288	0	0	0.238317	0.0699455	0.0641048	0.831666	0.876833	0.930183
ZNF354A	3	7	4	0	0.910441	4.52047	4.52047	0.873145	0.0355414	0.0641897	0.980273	0.876833	0.930183
KIT	4	16	0	0	2.20354	0	0	0.0830257	0.228612	0.0642364	0.831666	0.876833	0.930183
ATP1A1	7	2	0	0	0.236651	0	0	0.0362306	0.191644	0.0644073	0.831666	0.876833	0.930183
IDS	1	9	0	0	3.66823	0	0	0.0347768	0.498494	0.0644743	0.831666	0.876833	0.930183
NPM3	0	0	1	0	0	25.6907	25.6907	0.34642	0.0410774	0.0644862	0.839573	0.876833	0.930183
CD248	4	12	0	0	2.72629	0	0	0.0376049	0.415915	0.0645023	0.831666	0.876833	0.930183
ATCAY	6	15	0	0	2.29761	0	0	0.0506066	0.309323	0.0645123	0.831666	0.876833	0.930183
CCL15	1	0	1	0	0	8.24215	8.24215	0.112923	0.135062	0.0645723	0.831666	0.876833	0.930183
CCL15-CCL14	1	0	1	0	0	8.24215	8.24215	0.112923	0.135062	0.0645723	0.831666	0.876833	0.930183
FCN1	2	11	0	0	2.89806	0	0	0.0522707	0.352217	0.0646418	0.831666	0.876833	0.930183
IL4	3	0	0	1	0	6.27205	6.27205	0.0786866	0.172544	0.0647883	0.831666	0.876833	0.930183
KLRC3	2	3	3	0	0.814238	5.95404	5.95404	0.787204	0.0333503	0.0647897	0.962471	0.876833	0.930183
OR51B5	8	20	0	0	2.09238	0	0	0.0493922	0.308711	0.0648334	0.831666	0.876833	0.930183
SLC39A14	3	0	0	0	0	0	0	0.02343	0.456903	0.064871	0.831666	0.876833	0.930183
QRICH1	2	8	3	0	2.44199	6.22696	6.22696	0.131625	0.02968	0.0648816	0.831666	0.876833	0.930183
ZNF560	21	38	10	1	0.931397	2.21409	2.21409	0.788578	0.0402799	0.0649013	0.962944	0.876833	0.930183
TMEM176A	7	11	0	0	2.18762	0	0	0.0815487	0.195213	0.0650166	0.831666	0.876833	0.930183
FGF1	4	0	0	0	0	0	0	0.0220793	0.555249	0.0650455	0.831666	0.876833	0.930183
HSPA2	6	1	0	0	0.144477	0	0	0.0222232	0.531791	0.0650487	0.831666	0.876833	0.930183
POLR2I	0	3	0	0	8.48305	0	0	0.0215262	0.772385	0.0651461	0.831666	0.878544	0.930183
AURKAIP1	0	2	1	0	4.61191	24.3209	24.3209	0.143931	0.0436592	0.0653564	0.831666	0.876833	0.930183
SCUBE3	3	13	0	0	2.58723	0	0	0.0564733	0.320743	0.065438	0.831666	0.876833	0.930183
DDX55	3	0	0	0	0	0	0	0.0249587	0.405556	0.0655344	0.831666	0.876833	0.930183
PPP1R2	1	0	1	0	0	9.41904	9.41904	0.129009	0.116683	0.0655735	0.831666	0.876833	0.930183
CD40LG	2	0	0	0	0	0	0	0.023703	0.431948	0.0656353	0.831666	0.876833	0.930183
GML	3	10	0	0	3.08245	0	0	0.0328758	0.485379	0.0656441	0.831666	0.876833	0.930183
C1R	6	12	0	0	2.46885	0	0	0.0448481	0.341592	0.0656638	0.831666	0.876833	0.930183
PRKAA1	1	0	1	0	0	3.29439	3.29439	0.0544059	0.355555	0.0656919	0.831666	0.876833	0.930183
ZSCAN5B	22	20	0	0	0.68675	0	0	0.21334	0.0323157	0.0657789	0.831666	0.876833	0.930183
NGEF	4	14	3	0	2.24673	4.96084	4.96084	0.0836757	0.0444828	0.0658701	0.831666	0.876833	0.930183
TSSK1B	7	19	2	0	2.2581	3.80127	3.80127	0.0369495	0.140158	0.0658714	0.831666	0.876833	0.930183
OR5V1	6	17	0	0	2.20939	0	0	0.0553854	0.296253	0.0659417	0.831666	0.876833	0.930183
ARFGEF2	10	20	0	0	1.46784	0	0	0.287053	0.0683816	0.0660492	0.834169	0.876833	0.930183
ZBTB20	3	14	0	0	2.85147	0	0	0.0320236	0.511079	0.0660505	0.831666	0.876833	0.930183
C9orf131	3	19	1	0	2.91816	1.85628	1.85628	0.0199237	0.598614	0.066134	0.82698	0.876833	0.930183
GJB1	0	0	1	0	0	11.4616	11.4616	0.170285	0.100387	0.0661755	0.831666	0.876833	0.930183
ZNF334	7	32	2	0	2.2218	1.18981	1.18981	0.023813	0.827278	0.0661968	0.831666	0.890845	0.930183
TFEB	1	10	0	0	3.72679	0	0	0.0286989	0.598341	0.0662652	0.831666	0.876833	0.930183
CCDC88C	19	35	0	0	1.31083	0	0	0.322124	0.054678	0.0664775	0.836945	0.876833	0.930183
LSMEM1	1	0	0	1	0	13.4667	13.4667	0.181959	0.0786022	0.0664834	0.831666	0.876833	0.930183
NRXN1	33	52	1	0	0.92479	0.174937	0.174937	0.721372	0.0204029	0.06653	0.945028	0.876833	0.930183
AKR7A3	3	8	0	0	3.31099	0	0	0.0327761	0.485209	0.0665772	0.831666	0.876833	0.930183
GPR82	2	0	0	0	0	0	0	0.0250986	0.391042	0.0666161	0.831666	0.876833	0.930183
ANAPC2	4	11	0	0	2.7506	0	0	0.0401594	0.402563	0.0666391	0.831666	0.876833	0.930183
SVEP1	33	90	2	1	1.21756	0.409557	0.409557	0.316418	0.0921779	0.066791	0.836945	0.876833	0.930183
TLDC2	1	2	2	0	1.00662	11.1311	11.1311	0.994236	0.0237999	0.0668022	0.998774	0.876833	0.930183
OR1S1	4	13	0	0	2.6649	0	0	0.0383917	0.42592	0.0669197	0.831666	0.876833	0.930183
LRRC43	4	15	0	1	2.87014	2.54526	2.54526	0.0210708	0.43926	0.067097	0.831666	0.876833	0.930183
HOXA3	4	12	1	0	2.92602	3.79007	3.79007	0.025882	0.292304	0.0672769	0.831666	0.876833	0.930183
FKBP15	6	3	0	0	0.282242	0	0	0.0455747	0.131101	0.0672851	0.831666	0.876833	0.930183
NIPAL1	2	10	1	1	2.70254	6.93379	6.93379	0.0764269	0.0539615	0.0673705	0.831666	0.876833	0.930183
THRB	6	12	4	0	1.47733	4.93514	4.93514	0.388068	0.0206681	0.0674153	0.848111	0.876833	0.930183
KBTBD8	5	15	2	0	2.72183	2.46821	2.46821	0.0226024	0.302842	0.0675326	0.831666	0.876833	0.930183
ALDH7A1	1	9	0	0	3.34119	0	0	0.0509227	0.393696	0.0675351	0.831666	0.876833	0.930183
LAYN	0	7	0	0	4.59211	0	0	0.0349289	0.548363	0.0675816	0.831666	0.876833	0.930183
TLR9	7	17	2	0	2.23534	4.16081	4.16081	0.044695	0.118847	0.0676553	0.831666	0.876833	0.930183
AMPD3	7	21	0	1	2.39561	1.19076	1.19076	0.0218985	0.871447	0.0676758	0.831666	0.911755	0.930183
CCAR1	7	4	2	0	0.281625	0.972369	0.972369	0.0265203	0.971326	0.0677895	0.831666	0.97932	0.930183
C16orf78	2	12	0	0	2.82749	0	0	0.053805	0.361434	0.067877	0.831666	0.876833	0.930183
KRT10	3	14	0	0	2.62212	0	0	0.0493779	0.368994	0.0679661	0.831666	0.876833	0.930183
ZNF518B	9	8	0	0	0.422658	0	0	0.0619714	0.0906371	0.0679931	0.831666	0.876833	0.930183
HDAC9	20	47	1	0	1.37311	0.272937	0.272937	0.211751	0.117981	0.0680061	0.831666	0.876833	0.930183
RNF220	2	10	0	0	3.29158	0	0	0.0326715	0.525619	0.0680927	0.831666	0.876833	0.930183
DMXL1	8	14	0	0	0.591347	0	0	0.213712	0.0263981	0.0680971	0.831666	0.876833	0.930183
YWHAQ	2	2	1	1	1.15811	11.1371	11.1371	0.866603	0.0213187	0.0681261	0.978649	0.876833	0.930183
SRGN	0	0	1	0	0	13.7434	13.7434	0.204517	0.0822112	0.0682183	0.831666	0.876833	0.930183
KCNJ3	10	25	0	0	1.66189	0	0	0.138156	0.132928	0.0682432	0.831666	0.876833	0.930183
IFRD2	7	4	2	1	0.688022	4.89405	4.89405	0.524978	0.0403188	0.0682518	0.891039	0.876833	0.930183
MBP	2	0	0	0	0	0	0	0.0240023	0.475132	0.0682986	0.831666	0.876833	0.930183
FKBP10	3	0	0	0	0	0	0	0.0236766	0.521067	0.0683343	0.831666	0.876833	0.930183
NAV2	15	16	0	0	0.595405	0	0	0.13783	0.0439901	0.0683638	0.831666	0.876833	0.930183
RPRD2	8	25	4	0	1.56621	4.51208	4.51208	0.217335	0.0251982	0.0684347	0.831666	0.876833	0.930183
TCHHL1	13	55	3	0	1.87098	1.22228	1.22228	0.0231086	0.756345	0.0684834	0.831666	0.876833	0.930183
CASC1	7	5	0	0	0.392799	0	0	0.0852475	0.0606994	0.0685927	0.831666	0.876833	0.930183
EIF2A	2	0	0	0	0	0	0	0.0260286	0.390568	0.0686116	0.831666	0.876833	0.930183
FZD10	10	2	1	0	0.243114	1.88722	1.88722	0.0311656	0.576132	0.0686915	0.831666	0.876833	0.930183
TDRD15	0	0	0	0	0	0	0	0.0243233	0.335149	0.0687968	0.831666	0.876833	0.930183
C18orf25	1	0	1	0	0	3.80799	3.80799	0.0635521	0.307019	0.0688791	0.831666	0.876833	0.930183
RDH16	7	7	1	2	1.02994	6.02042	6.02042	0.953364	0.0231248	0.0690061	0.993571	0.876833	0.930183
NKAIN1	2	1	2	0	0.697119	9.70178	9.70178	0.738373	0.0280536	0.0691088	0.94993	0.876833	0.930183
CWC22	4	2	0	0	0.208881	0	0	0.0361371	0.183631	0.069264	0.831666	0.876833	0.930183
HLA-DMA	0	5	1	0	4.85457	9.77291	9.77291	0.0438228	0.119498	0.0692896	0.831666	0.876833	0.930183
GPR137	5	10	0	0	2.74708	0	0	0.0386574	0.41717	0.0693723	0.831666	0.876833	0.930183
C1QTNF6	4	0	0	0	0	0	0	0.0250328	0.492274	0.0694703	0.831666	0.876833	0.930183
TNFSF10	3	9	0	0	2.91668	0	0	0.0485103	0.365779	0.069546	0.831666	0.876833	0.930183
PIP5K1B	2	16	1	0	3.21477	1.95354	1.95354	0.0211527	0.576503	0.069547	0.831666	0.876833	0.930183
HSPA9	2	0	0	0	0	0	0	0.025727	0.419745	0.0696088	0.831666	0.876833	0.930183
PRKCA	2	12	0	0	2.816	0	0	0.0547976	0.363832	0.0696238	0.831666	0.876833	0.930183
EPHB1	11	25	0	0	1.6119	0	0	0.154082	0.120509	0.0697289	0.831666	0.876833	0.930183
TTI1	5	14	3	0	2.05228	4.98487	4.98487	0.1096	0.0415514	0.069824	0.831666	0.876833	0.930183
ANK1	45	50	0	1	0.859204	0.181069	0.181069	0.455716	0.0222452	0.0699622	0.869628	0.876833	0.930183
RBM44	6	5	0	0	0.339576	0	0	0.0538783	0.103162	0.070006	0.831666	0.876833	0.930183
C1orf87	14	15	0	0	0.690832	0	0	0.303953	0.0259612	0.0700989	0.834169	0.876833	0.930183
DPPA3	4	13	0	0	2.45729	0	0	0.0580364	0.316866	0.0702137	0.831666	0.876833	0.930183
GZMA	1	10	0	0	3.41089	0	0	0.0421724	0.467442	0.0702199	0.831666	0.876833	0.930183
VWA5A	8	25	3	1	2.01564	3.17326	3.17326	0.0508566	0.07638	0.0702967	0.831666	0.876833	0.930183
EAF2	2	2	2	0	0.65508	8.33066	8.33066	0.618414	0.0378488	0.0703853	0.921624	0.876833	0.930183
WDR59	5	15	0	0	1.8877	0	0	0.152342	0.14473	0.0703898	0.831666	0.876833	0.930183
GDF2	7	21	2	0	2.22407	3.57123	3.57123	0.0364712	0.156816	0.0705163	0.831666	0.876833	0.930183
PBDC1	1	0	1	0	0	8.85036	8.85036	0.131255	0.124937	0.0705863	0.831666	0.876833	0.930183
CMSS1	0	6	0	0	4.84126	0	0	0.0349889	0.559775	0.0705996	0.831666	0.876833	0.930183
NUP210	24	29	0	0	1.1027	0	0	0.717212	0.0284069	0.070655	0.944468	0.876833	0.930183
C10orf10	0	5	0	0	5.73165	0	0	0.0257255	0.716171	0.0706846	0.831666	0.876833	0.930183
MAP3K19	15	30	0	0	0.929012	0	0	0.809052	0.0222902	0.0708961	0.968358	0.876833	0.930183
TNFSF14	2	8	2	0	2.79222	6.75122	6.75122	0.0821746	0.0567814	0.0709853	0.831666	0.876833	0.930183
ABCE1	4	3	2	1	0.505494	3.77231	3.77231	0.320746	0.088196	0.0709985	0.836945	0.876833	0.930183
SLC30A5	2	0	0	0	0	0	0	0.0270216	0.395518	0.0710586	0.831666	0.876833	0.930183
KRTAP21-1	2	0	0	0	0	0	0	0.0223181	0.718987	0.0710643	0.831666	0.876833	0.930183
RHOF	0	2	0	1	3.68652	28.5181	28.5181	0.207273	0.0365717	0.0711309	0.831666	0.876833	0.930183
ZBTB1	2	6	3	0	1.35392	6.91646	6.91646	0.636308	0.0224984	0.0712052	0.926813	0.876833	0.930183
SLITRK6	12	38	0	0	1.48501	0	0	0.193464	0.103336	0.0712103	0.831666	0.876833	0.930183
CELSR3	30	24	2	0	0.541293	0.631858	0.631858	0.0221132	0.499917	0.0712936	0.831666	0.876833	0.930183
TYROBP	2	6	0	0	3.9759	0	0	0.0313551	0.551891	0.0713441	0.831666	0.876833	0.930183
DYTN	12	11	0	0	0.591022	0	0	0.18979	0.0350704	0.0713912	0.831666	0.876833	0.930183
SPTAN1	16	9	2	0	0.405245	0.59101	0.59101	0.0220124	0.449169	0.0714966	0.831666	0.876833	0.930183
FAM129A	15	28	0	0	1.2835	0	0	0.41286	0.0497869	0.0715296	0.854301	0.876833	0.930183
HFE2	2	13	1	0	3.30314	3.11176	3.11176	0.0231977	0.367706	0.0716766	0.831666	0.876833	0.930183
PALLD	11	24	0	0	1.22592	0	0	0.550605	0.0421868	0.0716931	0.898648	0.876833	0.930183
IFNG	1	2	3	0	1.21514	7.15507	7.15507	0.832303	0.0245721	0.0717102	0.97258	0.876833	0.930183
KRT39	1	10	0	0	3.22365	0	0	0.0532562	0.403283	0.0717142	0.831666	0.876833	0.930183
CUX2	28	38	0	0	0.864795	0	0	0.553346	0.0224185	0.0717221	0.899747	0.876833	0.930183
GRXCR1	8	28	3	0	2.04255	3.23747	3.23747	0.0419314	0.111632	0.0717679	0.831666	0.876833	0.930183
PLEK	13	6	0	0	0.468441	0	0	0.100777	0.0684234	0.0719316	0.831666	0.876833	0.930183
DET1	2	10	0	0	3.09942	0	0	0.0428823	0.442373	0.0719626	0.831666	0.876833	0.930183
DMPK	6	1	0	1	0.17303	2.42513	2.42513	0.0414792	0.455764	0.0719646	0.831666	0.876833	0.930183
SLC9C1	13	36	1	0	1.35619	0.254193	0.254193	0.312224	0.103667	0.072007	0.834539	0.876833	0.930183
F13B	11	29	0	0	1.044	0	0	0.89711	0.0287007	0.0720169	0.984416	0.876833	0.930183
SLFN12L	2	13	0	0	2.74916	0	0	0.0570244	0.365942	0.072098	0.831666	0.876833	0.930183
CYP2R1	1	1	2	0	0.410696	6.65207	6.65207	0.41256	0.0642604	0.0721156	0.854246	0.876833	0.930183
FOXRED1	1	0	1	0	0	4.64851	4.64851	0.0777577	0.249702	0.0721748	0.831666	0.876833	0.930183
BAX	1	5	0	0	4.69329	0	0	0.0315566	0.572258	0.0722441	0.831666	0.876833	0.930183
ADAMTS20	16	72	4	1	1.56228	0.761965	0.761965	0.0773528	0.581478	0.0722669	0.831666	0.876833	0.930183
TRIM59	1	1	2	0	0.423724	6.83416	6.83416	0.429934	0.0610896	0.0722671	0.859546	0.876833	0.930183
TRAFD1	1	1	1	1	0.38374	6.22902	6.22902	0.376137	0.0726199	0.0722801	0.846594	0.876833	0.930183
TMEM207	1	1	2	0	0.485382	7.64709	7.64709	0.509732	0.0493899	0.0723667	0.887409	0.876833	0.930183
OR4C15	19	36	0	0	1.48217	0	0	0.1461	0.117171	0.0724131	0.831666	0.876833	0.930183
ARPC5	0	0	1	0	0	21.1317	21.1317	0.322158	0.0510444	0.0724427	0.836945	0.876833	0.930183
C5	8	23	0	0	1.45765	0	0	0.309198	0.0763986	0.0724536	0.834169	0.876833	0.930183
BGN	0	6	0	0	5.13384	0	0	0.0285216	0.673468	0.0724604	0.831666	0.876833	0.930183
SIGLEC1	25	27	0	0	0.819611	0	0	0.465268	0.0239316	0.0725581	0.872117	0.876833	0.930183
UST	2	0	0	0	0	0	0	0.0263314	0.451015	0.0726174	0.831666	0.876833	0.930183
UBXN2B	1	0	1	0	0	3.60693	3.60693	0.0642229	0.324478	0.0727584	0.831666	0.876833	0.930183
C10orf54	3	9	0	0	3.17852	0	0	0.0330219	0.534093	0.0727624	0.831666	0.876833	0.930183
TRIM33	5	2	1	0	0.20114	0.962926	0.962926	0.0258166	0.971679	0.0727626	0.831666	0.979512	0.930183
ZNF532	3	17	2	0	2.53109	5.09116	5.09116	0.0498832	0.0909611	0.0727918	0.831666	0.876833	0.930183
FAHD2A	2	0	1	0	0	5.63365	5.63365	0.0850324	0.197628	0.0729174	0.831666	0.876833	0.930183
RAB11FIP1	12	14	3	0	0.657523	3.44804	3.44804	0.269171	0.0899526	0.0729371	0.833023	0.876833	0.930183
TAB3	0	1	2	0	0.301261	4.78151	4.78151	0.309402	0.135438	0.0729719	0.834169	0.876833	0.930183
PPP1R12B	3	4	2	1	0.562965	3.88081	3.88081	0.39028	0.0877727	0.0729803	0.849648	0.876833	0.930183
ANKFY1	0	0	1	0	0	5.48436	5.48436	0.103267	0.221755	0.0730351	0.831666	0.876833	0.930183
PDE6A	7	17	0	0	1.74678	0	0	0.16648	0.128365	0.0731055	0.831666	0.876833	0.930183
PCDH8	6	6	2	0	0.704258	7.16719	7.16719	0.513929	0.042873	0.0731891	0.888609	0.876833	0.930183
OR5H15	10	26	0	0	1.63479	0	0	0.148479	0.134007	0.0732378	0.831666	0.876833	0.930183
EFNB2	3	0	0	0	0	0	0	0.0266678	0.474523	0.0732478	0.831666	0.876833	0.930183
ZNF554	1	10	0	0	3.18028	0	0	0.0562446	0.394696	0.0732767	0.831666	0.876833	0.930183
POLRMT	0	7	0	0	4.6305	0	0	0.0338873	0.597991	0.073337	0.831666	0.876833	0.930183
TBC1D12	3	1	1	0	0.135495	1.16454	1.16454	0.0303574	0.891286	0.0733806	0.831666	0.923128	0.930183
LRP6	9	16	0	0	0.834351	0	0	0.645994	0.0225376	0.0733843	0.928515	0.876833	0.930183
HTR3B	5	16	1	0	2.58668	0.96275	0.96275	0.0282336	0.971542	0.0734422	0.831666	0.979489	0.930183
POLR3H	0	0	0	1	0	17.8324	17.8324	0.278119	0.0616301	0.0735653	0.833023	0.876833	0.930183
KBTBD6	0	7	0	0	4.69596	0	0	0.0321907	0.624118	0.0736486	0.831666	0.876833	0.930183
UGT2A1	11	37	7	1	1.6257	2.78864	2.78864	0.118513	0.031224	0.0736681	0.831666	0.876833	0.930183
GLMN	4	1	2	0	0.177124	1.83638	1.83638	0.0556774	0.480888	0.0736791	0.831666	0.876833	0.930183
MATN4	6	17	0	0	2.09311	0	0	0.0747184	0.256829	0.073863	0.831666	0.876833	0.930183
PIK3C2G	13	51	3	1	1.82216	1.0537	1.0537	0.0318053	0.92632	0.0739971	0.831666	0.946772	0.930183
MOG	1	9	2	0	3.27653	6.10533	6.10533	0.0549908	0.0753637	0.0740212	0.831666	0.876833	0.930183
UNC45A	6	1	0	0	0.163818	0	0	0.0345697	0.285021	0.0740321	0.831666	0.876833	0.930183
PTGDR	5	12	1	0	2.64933	4.82587	4.82587	0.0360014	0.224074	0.0740459	0.831666	0.876833	0.930183
PIAS4	3	0	0	0	0	0	0	0.0260276	0.52213	0.0740705	0.831666	0.876833	0.930183
OR9K2	5	18	0	0	2.33869	0	0	0.0450234	0.406699	0.0741101	0.831666	0.876833	0.930183
CPLX2	3	7	0	0	3.66997	0	0	0.0262121	0.698206	0.0741281	0.831666	0.876833	0.930183
S100A6	1	0	1	0	0	19.3775	19.3775	0.29489	0.0524257	0.0741289	0.834169	0.876833	0.930183
COL5A2	5	56	0	3	2.24363	1.51893	1.51893	0.025536	0.556842	0.0743377	0.831666	0.876833	0.930183
CSF3R	4	13	0	0	2.2037	0	0	0.0968144	0.223604	0.0744317	0.831666	0.876833	0.930183
NKG2-E	3	8	3	0	1.99541	6.05935	6.05935	0.218034	0.0284911	0.0745778	0.831666	0.876833	0.930183
BIN2	6	13	4	0	1.46499	4.76669	4.76669	0.389859	0.0231841	0.074629	0.849441	0.876833	0.930183
PDLIM1	1	8	0	0	3.79281	0	0	0.034926	0.560155	0.074676	0.831666	0.876833	0.930183
FBXL2	0	4	2	0	3.08263	10.7196	10.7196	0.177611	0.0310437	0.0749216	0.831666	0.876833	0.930183
ELMSAN1	5	3	2	0	0.445234	4.51466	4.51466	0.221365	0.106212	0.0749452	0.831666	0.876833	0.930183
MBOAT1	2	0	0	0	0	0	0	0.0335396	0.286955	0.0749812	0.831666	0.876833	0.930183
KRTAP5-6	1	6	0	0	4.56039	0	0	0.025791	0.751777	0.0750394	0.831666	0.876833	0.930183
TM7SF2	1	5	1	0	4.22922	7.33828	7.33828	0.0445503	0.153284	0.0750441	0.831666	0.876833	0.930183
STARD13	12	24	0	0	1.37584	0	0	0.337057	0.0649173	0.0750547	0.836945	0.876833	0.930183
ZHX1-C8ORF76	2	1	1	1	0.598942	8.55782	8.55782	0.630458	0.0359105	0.0751611	0.925037	0.876833	0.930183
MRPL20	0	3	0	0	7.5779	0	0	0.0287072	0.668706	0.075403	0.831666	0.876833	0.930183
SLC22A2	8	22	1	0	2.21342	0.847899	0.847899	0.0304871	0.872178	0.0754809	0.831666	0.912082	0.930183
FLRT2	13	28	0	0	1.55309	0	0	0.161126	0.12075	0.0755	0.831666	0.876833	0.930183
VPS35	2	3	2	1	0.810433	5.55645	5.55645	0.782459	0.0398375	0.0757595	0.960953	0.876833	0.930183
PROS1	5	20	0	0	1.8113	0	0	0.158403	0.154722	0.0759023	0.831666	0.876833	0.930183
RPL35A	0	0	1	0	0	25.28	25.28	0.407553	0.0418207	0.0759584	0.854246	0.876833	0.930183
PRKRIR	3	12	0	0	2.49109	0	0	0.0722287	0.298615	0.0760279	0.831666	0.876833	0.930183
CMTR2	1	11	2	0	3.06262	6.42929	6.42929	0.0605204	0.0684765	0.0760299	0.831666	0.876833	0.930183
ANKRD12	11	19	0	0	0.629652	0	0	0.207212	0.0334461	0.0761099	0.831666	0.876833	0.930183
PRDM10	11	7	1	2	0.430774	1.70306	1.70306	0.0646639	0.432381	0.0761313	0.831666	0.876833	0.930183
SDR16C5	11	23	0	0	1.54045	0	0	0.205701	0.101807	0.0762496	0.831666	0.876833	0.930183
PDPN	1	8	0	0	3.81176	0	0	0.0342283	0.581755	0.0763214	0.831666	0.876833	0.930183
FAM210B	0	0	0	1	0	21.2243	21.2243	0.341896	0.050797	0.0763533	0.83899	0.876833	0.930183
KIAA0319L	10	6	0	0	0.470578	0	0	0.119949	0.0574533	0.0763695	0.831666	0.876833	0.930183
GALNT9	1	9	0	0	3.45321	0	0	0.044625	0.476343	0.0764856	0.831666	0.876833	0.930183
IL17RB	1	0	0	1	0	3.69863	3.69863	0.068684	0.316294	0.0764916	0.831666	0.876833	0.930183
WDR1	0	6	0	0	4.88968	0	0	0.0338105	0.615769	0.0766228	0.831666	0.876833	0.930183
TNFRSF13B	1	11	1	0	3.65858	4.36396	4.36396	0.0279817	0.266729	0.076696	0.831666	0.876833	0.930183
MSH4	1	14	0	0	2.48345	0	0	0.118261	0.258506	0.0767541	0.831666	0.876833	0.930183
VNN2	3	14	0	0	2.33576	0	0	0.0854337	0.27019	0.0768881	0.831666	0.876833	0.930183
CUL5	3	1	2	0	0.213634	2.71133	2.71133	0.103476	0.272298	0.0769858	0.831666	0.876833	0.930183
PDZK1IP1	1	5	0	0	4.66003	0	0	0.0323234	0.599868	0.0770754	0.831666	0.876833	0.930183
CRIM1	1	14	1	0	3.59435	2.42723	2.42723	0.0235857	0.478992	0.0771074	0.831666	0.876833	0.930183
LIPH	1	11	2	0	3.34366	5.11445	5.11445	0.0418703	0.104009	0.0771993	0.831666	0.876833	0.930183
KDM5B	11	13	0	0	0.665952	0	0	0.301775	0.0284145	0.0772591	0.834169	0.876833	0.930183
KCNH8	5	27	1	1	2.43182	1.91747	1.91747	0.0236532	0.446181	0.0772793	0.831666	0.876833	0.930183
CACUL1	0	0	1	0	0	8.55356	8.55356	0.153934	0.138108	0.0772826	0.831666	0.876833	0.930183
CLCA4	2	25	1	1	2.93329	2.04963	2.04963	0.0240857	0.429559	0.077396	0.831666	0.876833	0.930183
LINGO2	8	23	0	0	1.937	0	0	0.0705512	0.272659	0.0774729	0.831666	0.876833	0.930183
C10orf11	2	0	0	0	0	0	0	0.0300259	0.397506	0.0776006	0.831666	0.876833	0.930183
VCX3A	0	4	0	0	6.26298	0	0	0.0283405	0.715375	0.0776271	0.831666	0.876833	0.930183
PARP15	1	14	1	0	3.57228	3.01969	3.01969	0.0243298	0.387733	0.077756	0.831666	0.876833	0.930183
CLEC12A	1	0	0	0	0	0	0	0.0305401	0.341919	0.0777575	0.831666	0.876833	0.930183
MGA	16	27	7	0	0.679691	1.82148	1.82148	0.211701	0.199623	0.0777663	0.831666	0.876833	0.930183
GOLGA5	3	2	3	0	0.368394	2.88813	2.88813	0.208014	0.172334	0.0777699	0.831666	0.876833	0.930183
SPA17	3	0	0	0	0	0	0	0.0286639	0.475838	0.0778753	0.831666	0.876833	0.930183
CLEC2B	0	3	2	1	2.46388	8.0651	8.0651	0.317473	0.0245078	0.0780189	0.836945	0.876833	0.930183
IGFBP4	0	0	1	0	0	15.1874	15.1874	0.254174	0.0736225	0.0780289	0.831666	0.876833	0.930183
SYNJ1	9	22	0	0	1.11016	0	0	0.776039	0.0359558	0.0780543	0.95889	0.876833	0.930183
SERPINB4	10	23	0	1	2.04078	0.6613	0.6613	0.0395169	0.673472	0.0780713	0.831666	0.876833	0.930183
IL5RA	2	9	4	0	1.84526	5.35236	5.35236	0.292657	0.0243973	0.0780743	0.834169	0.876833	0.930183
SMS	4	1	2	0	0.312843	4.74517	4.74517	0.221328	0.0996509	0.0780934	0.831666	0.876833	0.930183
NPIPA1	1	0	1	0	0	6.59537	6.59537	0.112405	0.172062	0.0782747	0.831666	0.876833	0.930183
IDO2	9	18	0	0	1.60216	0	0	0.211548	0.104914	0.0783089	0.831666	0.876833	0.930183
KANK2	11	5	0	0	0.376334	0	0	0.0495231	0.183123	0.0784079	0.831666	0.876833	0.930183
IRS2	1	0	0	0	0	0	0	0.0251793	0.670483	0.0784565	0.831666	0.876833	0.930183
CREB3L4	0	6	0	0	4.86016	0	0	0.0345233	0.61892	0.0785015	0.831666	0.876833	0.930183
NNAT	0	1	0	1	4.41874	28.2345	28.2345	0.277198	0.0369808	0.0786258	0.833023	0.876833	0.930183
APOE	0	0	1	0	0	7.01971	7.01971	0.133529	0.170816	0.0786912	0.831666	0.876833	0.930183
FIG4	8	6	0	0	0.439611	0	0	0.104305	0.0635794	0.0787503	0.831666	0.876833	0.930183
OR10J1	19	27	0	0	1.74636	0	0	0.054119	0.308797	0.07887	0.831666	0.876833	0.930183
SESN2	4	10	0	0	2.72441	0	0	0.0474671	0.406914	0.0788773	0.831666	0.876833	0.930183
OR5J2	7	19	0	0	2.16421	0	0	0.0482578	0.38946	0.078883	0.831666	0.876833	0.930183
CECR2	6	25	0	0	1.55206	0	0	0.262593	0.103921	0.0788987	0.833023	0.876833	0.930183
CASP4	5	1	0	0	0.159343	0	0	0.0353607	0.304113	0.0790643	0.831666	0.876833	0.930183
NRF1	0	7	0	0	4.33326	0	0	0.0429701	0.53557	0.0790711	0.831666	0.876833	0.930183
SAA4	0	0	1	0	0	6.02011	6.02011	0.118965	0.201077	0.0790898	0.831666	0.876833	0.930183
PDE6C	14	21	0	0	0.932873	0	0	0.83445	0.0252804	0.0791198	0.97258	0.876833	0.930183
ABCG8	5	14	1	2	2.27446	3.93854	3.93854	0.0667147	0.0756367	0.0791979	0.831666	0.876833	0.930183
PDE1C	21	51	1	2	1.65192	0.830581	0.830581	0.0400411	0.756816	0.0792004	0.831666	0.876833	0.930183
TCP11	2	12	0	0	2.6591	0	0	0.0704522	0.335504	0.0792203	0.831666	0.876833	0.930183
OR9A2	9	10	3	0	1.0007	5.52556	5.52556	0.998718	0.0276107	0.0792518	0.999763	0.876833	0.930183
OR4A15	16	39	2	0	1.75832	0.761555	0.761555	0.0415089	0.704709	0.0793112	0.831666	0.876833	0.930183
RASAL2	7	24	0	0	1.66319	0	0	0.178085	0.135782	0.079315	0.831666	0.876833	0.930183
WNT7A	10	10	4	0	1.14984	4.4369	4.4369	0.745031	0.0248945	0.0793897	0.951289	0.876833	0.930183
NBPF24	2	7	1	0	3.59987	4.94758	4.94758	0.0362169	0.227109	0.079393	0.831666	0.876833	0.930183
CHAC1	0	0	1	0	0	13.1815	13.1815	0.22796	0.0860832	0.0795131	0.831666	0.876833	0.930183
MPP5	1	0	0	0	0	0	0	0.0299939	0.385767	0.0795259	0.831666	0.876833	0.930183
CD163L1	22	76	7	1	1.65781	1.37641	1.37641	0.0246069	0.446603	0.0795385	0.831666	0.876833	0.930183
RPP25L	1	0	1	0	0	13.519	13.519	0.220579	0.0782646	0.0796309	0.831666	0.876833	0.930183
HIP1	5	14	0	0	1.99335	0	0	0.125057	0.18569	0.0797028	0.831666	0.876833	0.930183
ALB	18	26	0	0	0.874988	0	0	0.654547	0.0245079	0.0797038	0.929145	0.876833	0.930183
TUBA3D	4	11	0	0	2.77267	0	0	0.0385978	0.500672	0.079729	0.831666	0.876833	0.930183
ZNF225	2	13	0	0	2.57722	0	0	0.0758931	0.322247	0.0797695	0.831666	0.876833	0.930183
SSTR1	9	12	0	0	2.37039	0	0	0.0404977	0.439438	0.07979	0.831666	0.876833	0.930183
GRID2	24	55	2	0	1.26995	0.360933	0.360933	0.30897	0.107364	0.0798869	0.834169	0.876833	0.930183
FBXO8	1	0	1	0	0	4.34818	4.34818	0.0813988	0.267736	0.0800038	0.831666	0.876833	0.930183
CASS4	12	25	0	0	1.68653	0	0	0.110507	0.177345	0.0800295	0.831666	0.876833	0.930183
BTG1	1	5	0	0	4.83224	0	0	0.0285762	0.719082	0.0800332	0.831666	0.876833	0.930183
C9orf40	0	0	1	0	0	12.433	12.433	0.218506	0.0918052	0.0802717	0.831666	0.876833	0.930183
CCDC74A	5	10	0	0	2.70125	0	0	0.0419737	0.451258	0.0802807	0.831666	0.876833	0.930183
NEU1	2	3	2	0	1.58323	10.2838	10.2838	0.553677	0.0249921	0.0802831	0.899929	0.876833	0.930183
LRRC3B	8	21	0	0	2.02086	0	0	0.0586304	0.329205	0.0804222	0.831666	0.876833	0.930183
FBXO4	1	0	1	0	0	2.63317	2.63317	0.0559929	0.443163	0.0804275	0.831666	0.876833	0.930183
SUN5	6	12	0	0	1.82605	0	0	0.181683	0.129637	0.0805051	0.831666	0.876833	0.930183
ACBD7	0	3	0	0	7.5548	0	0	0.0289289	0.721296	0.0805096	0.831666	0.876833	0.930183
SIGIRR	1	0	0	1	0	4.97637	4.97637	0.09145	0.232434	0.080644	0.831666	0.876833	0.930183
SIRPB1	15	25	4	0	1.64767	3.30431	3.30431	0.108402	0.0586337	0.0806612	0.831666	0.876833	0.930183
CLSTN2	12	32	1	0	1.84675	0.588068	0.588068	0.0478159	0.579289	0.080708	0.831666	0.876833	0.930183
KNG1	2	18	1	0	3.0207	1.57864	1.57864	0.0266558	0.696916	0.0807274	0.831666	0.876833	0.930183
PTPRQ	0	0	0	0	0	0	0	0.0301966	0.320228	0.0809509	0.831666	0.876833	0.930183
RP11-20I23.1	3	7	0	0	3.54275	0	0	0.0304261	0.655998	0.0809593	0.831666	0.876833	0.930183
F2R	4	4	2	0	1.20102	9.66568	9.66568	0.778142	0.0251585	0.0810037	0.95949	0.876833	0.930183
ATP6V0D2	4	13	0	0	2.13797	0	0	0.110644	0.216654	0.0811153	0.831666	0.876833	0.930183
C6orf10	3	16	0	0	2.04175	0	0	0.141273	0.197479	0.0811764	0.831666	0.876833	0.930183
GOT2	1	7	1	0	3.82555	6.13125	6.13125	0.0399735	0.186121	0.0811798	0.831666	0.876833	0.930183
FRMD7	7	23	0	0	1.71864	0	0	0.154032	0.15506	0.0812362	0.831666	0.876833	0.930183
ZRSR2	0	0	1	0	0	6.56117	6.56117	0.13032	0.183564	0.0812693	0.831666	0.876833	0.930183
ARFGEF1	8	9	0	0	0.555538	0	0	0.20185	0.0364821	0.0813182	0.831666	0.876833	0.930183
MDN1	30	34	3	0	0.616736	0.41792	0.41792	0.0514177	0.102934	0.0813856	0.831666	0.876833	0.930183
CACTIN	5	1	0	0	0.15823	0	0	0.0345611	0.342238	0.081414	0.831666	0.876833	0.930183
RPGR	3	2	0	1	0.21588	1.94656	1.94656	0.0503904	0.572931	0.0814659	0.831666	0.876833	0.930183
GTF2I	1	0	0	0	0	0	0	0.0310861	0.381147	0.0815655	0.831666	0.876833	0.930183
DHRS9	1	11	0	0	3.11976	0	0	0.0561162	0.431877	0.0815694	0.831666	0.876833	0.930183
MT4	0	3	1	0	4.76901	13.61	13.61	0.0865325	0.0831001	0.0815853	0.831666	0.876833	0.930183
ANKRD31	0	0	0	0	0	0	0	0.0294681	0.361094	0.0815929	0.831666	0.876833	0.930183
GBP4	8	4	0	0	0.352629	0	0	0.0626297	0.13069	0.0816819	0.831666	0.876833	0.930183
BCL7B	1	0	1	0	0	8.89226	8.89226	0.152873	0.124292	0.0818538	0.831666	0.876833	0.930183
MMD2	1	7	0	0	3.63178	0	0	0.0485139	0.463572	0.0819587	0.831666	0.876833	0.930183
TMCO5A	4	11	0	0	2.18602	0	0	0.113791	0.209544	0.0820543	0.831666	0.876833	0.930183
PI4KA	17	15	0	0	0.70825	0	0	0.315924	0.0324473	0.0820918	0.836945	0.876833	0.930183
GADD45A	0	0	1	0	0	17.437	17.437	0.304284	0.0631815	0.082119	0.834169	0.876833	0.930183
SCN8A	20	27	0	0	1.05771	0	0	0.845009	0.0305745	0.0821683	0.975047	0.876833	0.930183
MAGEL2	4	15	0	0	2.23037	0	0	0.0821381	0.280245	0.082226	0.831666	0.876833	0.930183
KIAA1683	8	19	0	0	1.81572	0	0	0.117939	0.184581	0.0822553	0.831666	0.876833	0.930183
LCTL	2	10	0	0	2.68405	0	0	0.0785528	0.313671	0.0824087	0.831666	0.876833	0.930183
GABARAPL3	0	5	0	0	5.61087	0	0	0.0276001	0.811038	0.0824154	0.831666	0.886845	0.930183
ZNF793	3	12	0	0	2.3042	0	0	0.10113	0.247631	0.0824535	0.831666	0.876833	0.930183
IFIT5	0	0	1	0	0	11.6372	11.6372	0.211662	0.0987254	0.0824819	0.831666	0.876833	0.930183
DHRS11	2	0	1	0	0	6.62201	6.62201	0.111379	0.165918	0.0824906	0.831666	0.876833	0.930183
PRRC2C	8	18	0	0	0.694527	0	0	0.36501	0.0268796	0.0825454	0.845598	0.876833	0.930183
DPH2	1	7	0	0	3.97367	0	0	0.0345767	0.619586	0.0825684	0.831666	0.876833	0.930183
DRGX	5	13	0	0	2.35512	0	0	0.0602189	0.343655	0.082716	0.831666	0.876833	0.930183
LRRC31	5	14	0	0	1.71111	0	0	0.234624	0.116519	0.082759	0.831666	0.876833	0.930183
ECH1	2	2	1	1	1.08423	9.81458	9.81458	0.925979	0.0274189	0.0827673	0.98981	0.876833	0.930183
GLRX3	2	1	2	0	0.413604	6.16303	6.16303	0.392927	0.0674855	0.0827687	0.850127	0.876833	0.930183
PTPN11	4	12	0	0	2.37681	0	0	0.073432	0.301163	0.0828061	0.831666	0.876833	0.930183
PTGR2	2	0	0	0	0	0	0	0.0327438	0.391528	0.0828333	0.831666	0.876833	0.930183
C3orf22	2	2	1	1	0.907826	9.22853	9.22853	0.910681	0.0309654	0.0828779	0.987256	0.876833	0.930183
DNAJC16	3	11	0	0	2.40872	0	0	0.0897766	0.269302	0.0829096	0.831666	0.876833	0.930183
UBE2Q1	0	0	1	0	0	9.26035	9.26035	0.175251	0.126714	0.082928	0.831666	0.876833	0.930183
APOL5	3	12	0	0	2.40895	0	0	0.0837075	0.286885	0.0829486	0.831666	0.876833	0.930183
PLEKHA4	9	22	0	0	1.63937	0	0	0.170916	0.135015	0.082962	0.831666	0.876833	0.930183
PDIA6	2	0	0	0	0	0	0	0.0325564	0.398725	0.0829818	0.831666	0.876833	0.930183
PIK3AP1	7	22	0	0	1.84446	0	0	0.108705	0.20843	0.0830607	0.831666	0.876833	0.930183
KCNRG	1	0	1	0	0	7.98558	7.98558	0.140932	0.139807	0.0831002	0.831666	0.876833	0.930183
SIT1	2	0	1	0	0	4.3899	4.3899	0.0786139	0.25778	0.083116	0.831666	0.876833	0.930183
SEMA4C	5	13	0	0	2.28057	0	0	0.0706594	0.301952	0.0831193	0.831666	0.876833	0.930183
KRTAP27-1	4	1	0	0	0.158077	0	0	0.0397556	0.258182	0.0831738	0.831666	0.876833	0.930183
SHROOM4	6	27	4	0	1.88457	3.79136	3.79136	0.0973978	0.0482126	0.0832149	0.831666	0.876833	0.930183
UQCRC1	1	3	2	0	1.9793	10.3836	10.3836	0.407928	0.0272999	0.0832853	0.854246	0.876833	0.930183
PARD3B	7	27	0	0	1.56657	0	0	0.227532	0.117575	0.0833135	0.831666	0.876833	0.930183
EPB41L5	6	4	0	0	0.363837	0	0	0.0869331	0.0802976	0.0833227	0.831666	0.876833	0.930183
HS3ST2	10	6	3	0	0.519953	2.77994	2.77994	0.178508	0.154891	0.0836048	0.831666	0.876833	0.930183
FAM32A	0	1	0	1	3.28732	31.3286	31.3286	0.37234	0.0329394	0.0836568	0.846594	0.876833	0.930183
IQSEC2	10	7	0	0	0.406282	0	0	0.052621	0.178178	0.0837288	0.831666	0.876833	0.930183
CHPF2	1	8	1	0	3.3519	8.75015	8.75015	0.0565273	0.126506	0.0837316	0.831666	0.876833	0.930183
CXorf58	2	10	0	0	2.85333	0	0	0.0612078	0.382659	0.0837828	0.831666	0.876833	0.930183
SMUG1	3	0	0	0	0	0	0	0.0295417	0.551533	0.0838362	0.831666	0.876833	0.930183
URGCP	1	9	0	0	3.42121	0	0	0.0463334	0.500022	0.0838522	0.831666	0.876833	0.930183
GLYATL1	7	24	2	0	2.27408	1.40723	1.40723	0.0270031	0.673659	0.083888	0.831666	0.876833	0.930183
NICN1	0	0	1	0	0	15.9359	15.9359	0.28565	0.0698068	0.083926	0.833582	0.876833	0.930183
RBP3	29	43	0	0	1.21557	0	0	0.405306	0.0524465	0.0839881	0.853484	0.876833	0.930183
MKI67	20	27	0	0	0.671943	0	0	0.170575	0.0513405	0.0839921	0.831666	0.876833	0.930183
SPRR2F	1	0	0	0	0	0	0	0.0297069	0.4832	0.0839928	0.831666	0.876833	0.930183
SPTBN4	11	33	4	0	1.94147	2.2632	2.2632	0.0348646	0.186244	0.0840755	0.831666	0.876833	0.930183
TNF	1	0	0	1	0	5.87608	5.87608	0.109327	0.194799	0.0840827	0.831666	0.876833	0.930183
TOPAZ1	0	0	0	0	0	0	0	0.0303706	0.373083	0.0841942	0.831666	0.876833	0.930183
STEAP4	2	14	3	0	2.78622	4.09874	4.09874	0.0503883	0.0843178	0.084211	0.831666	0.876833	0.930183
KCNF1	7	6	2	0	1.04665	8.92284	8.92284	0.931193	0.0271625	0.0842652	0.990194	0.876833	0.930183
GLT8D2	3	12	1	0	3.04447	1.44021	1.44021	0.027362	0.749316	0.0842723	0.831666	0.876833	0.930183
TMEM180	3	0	0	0	0	0	0	0.0321665	0.454303	0.0843053	0.831666	0.876833	0.930183
TNS1	14	13	0	0	0.550577	0	0	0.10903	0.0759307	0.084494	0.831666	0.876833	0.930183
OR5A1	15	4	1	0	0.328164	0.852828	0.852828	0.026638	0.874121	0.0845676	0.831666	0.912974	0.930183
OCRL	4	6	4	0	0.916043	4.15878	4.15878	0.879364	0.0414655	0.0845812	0.981575	0.876833	0.930183
C10orf71	23	39	0	0	0.92268	0	0	0.754216	0.0263319	0.0846196	0.952772	0.876833	0.930183
OR5H2	8	21	0	0	1.7101	0	0	0.151705	0.155704	0.0846671	0.831666	0.876833	0.930183
CCNL2	1	4	2	0	1.7642	10.4911	10.4911	0.45469	0.0267516	0.0847125	0.869355	0.876833	0.930183
ICK	2	11	0	0	2.66804	0	0	0.0744397	0.336876	0.0847185	0.831666	0.876833	0.930183
TEX14	9	22	0	0	1.18144	0	0	0.648885	0.0451969	0.0847288	0.928561	0.876833	0.930183
NRBP2	3	0	0	0	0	0	0	0.0331252	0.431337	0.0847316	0.831666	0.876833	0.930183
NCAPD2	9	6	3	0	0.446737	2.03252	2.03252	0.103007	0.310522	0.0847454	0.831666	0.876833	0.930183
CYP4F2	24	12	3	0	0.485194	1.0766	1.0766	0.0318905	0.904593	0.0847961	0.831666	0.93134	0.930183
DNAJC5G	1	7	0	0	3.87828	0	0	0.0379511	0.585933	0.0849472	0.831666	0.876833	0.930183
KRT7	3	10	1	1	2.30261	6.54171	6.54171	0.115721	0.0566807	0.0849714	0.831666	0.876833	0.930183
LUM	7	16	0	1	2.3485	3.60798	3.60798	0.0356259	0.301934	0.0850585	0.831666	0.876833	0.930183
TMEM11	0	2	1	0	3.79631	22.7865	22.7865	0.197855	0.046941	0.0850791	0.831666	0.876833	0.930183
DUSP12	0	5	0	0	5.12172	0	0	0.0370529	0.621936	0.085132	0.831666	0.876833	0.930183
STRC	8	19	0	0	1.62622	0	0	0.204001	0.121405	0.0851453	0.831666	0.876833	0.930183
CHD1L	1	10	0	0	2.938	0	0	0.0765858	0.356854	0.0851533	0.831666	0.876833	0.930183
PCED1B	15	25	4	0	1.65947	3.18567	3.18567	0.103422	0.065714	0.0851788	0.831666	0.876833	0.930183
ISG15	0	3	0	0	7.6268	0	0	0.028245	0.816753	0.0851924	0.831666	0.887794	0.930183
ACSM2B	19	49	4	0	1.62804	0.809687	0.809687	0.0545679	0.691945	0.0853049	0.831666	0.876833	0.930183
PRH1	1	1	2	0	0.355516	5.21267	5.21267	0.337442	0.10052	0.0853207	0.836945	0.876833	0.930183
PLCL1	14	22	0	0	0.836103	0	0	0.58798	0.0266056	0.0853445	0.912792	0.876833	0.930183
TEKT3	2	11	0	0	2.61581	0	0	0.0807323	0.31958	0.0854215	0.831666	0.876833	0.930183
RCN3	2	2	2	0	1.02026	9.46668	9.46668	0.981551	0.0294476	0.0854995	0.996532	0.876833	0.930183
CCDC38	0	9	2	0	3.59943	7.22504	7.22504	0.06611	0.0653209	0.0855908	0.831666	0.876833	0.930183
OR2AE1	7	1	0	0	0.171218	0	0	0.0367059	0.369216	0.0857832	0.831666	0.876833	0.930183
PLD4	1	0	1	0	0	4.48461	4.48461	0.08934	0.259255	0.0858537	0.831666	0.876833	0.930183
CASP7	0	6	0	0	4.52547	0	0	0.0439401	0.555854	0.0858679	0.831666	0.876833	0.930183
ANKEF1	14	17	3	2	0.767898	2.73143	2.73143	0.449686	0.0747147	0.0859465	0.867116	0.876833	0.930183
CDH5	6	19	0	0	2.06014	0	0	0.0743957	0.298829	0.0860078	0.831666	0.876833	0.930183
CHD2	5	11	4	1	1.0334	3.64473	3.64473	0.945793	0.0383356	0.0860326	0.992156	0.876833	0.930183
SEC16B	10	13	0	0	0.610499	0	0	0.221643	0.0382276	0.0860386	0.831666	0.876833	0.930183
ACTR8	0	1	2	0	0.431036	6.25844	6.25844	0.47813	0.0847398	0.0861067	0.874831	0.876833	0.930183
ST8SIA4	7	15	1	0	2.48946	1.37315	1.37315	0.0271767	0.773024	0.0861792	0.831666	0.878781	0.930183
LRRC3	1	5	0	0	4.79651	0	0	0.0293095	0.781762	0.0862195	0.831666	0.880995	0.930183
DCXR	0	0	1	0	0	22.473	22.473	0.4157	0.0476695	0.0864072	0.85498	0.876833	0.930183
HNRNPA2B1	1	8	0	0	3.7332	0	0	0.0372253	0.612519	0.0865345	0.831666	0.876833	0.930183
ADGB	0	0	0	0	0	0	0	0.033295	0.308216	0.0866007	0.831666	0.876833	0.930183
PIN1	1	0	1	0	0	12.7341	12.7341	0.227544	0.0836346	0.0866299	0.831666	0.876833	0.930183
RXFP1	10	19	0	0	1.10164	0	0	0.792292	0.0377472	0.0867318	0.963525	0.876833	0.930183
ZNF528	1	11	0	0	2.57002	0	0	0.117572	0.27408	0.0867703	0.831666	0.876833	0.930183
SORBS2	12	15	0	0	0.608915	0	0	0.185474	0.0457518	0.0868825	0.831666	0.876833	0.930183
SLC9A5	4	7	2	1	1.3817	5.99065	5.99065	0.560585	0.0271041	0.0869783	0.902058	0.876833	0.930183
ADAM19	7	23	1	0	2.22117	0.949804	0.949804	0.0333653	0.960768	0.0869971	0.831666	0.972041	0.930183
CNTFR	0	0	1	0	0	7.06373	7.06373	0.146925	0.169679	0.0870261	0.831666	0.876833	0.930183
SPAG7	1	0	1	0	0	9.5406	9.5406	0.173607	0.11505	0.0870505	0.831666	0.876833	0.930183
CAMSAP1	9	6	2	0	0.406931	1.92932	1.92932	0.0684873	0.428556	0.0870841	0.831666	0.876833	0.930183
TRMT10B	3	0	0	0	0	0	0	0.0361261	0.386022	0.0871001	0.831666	0.876833	0.930183
SH3RF3	2	9	2	0	1.99636	8.69725	8.69725	0.233539	0.0347918	0.0871333	0.831666	0.876833	0.930183
VPS13A	5	33	1	1	2.19071	1.03128	1.03128	0.0414611	0.969454	0.087178	0.831666	0.978071	0.930183
JMJD7	0	4	1	0	4.66082	10.202	10.202	0.0649936	0.114027	0.0872852	0.831666	0.876833	0.930183
PCDHGA2	29	25	0	0	0.673554	0	0	0.140047	0.0719888	0.0873124	0.831666	0.876833	0.930183
SDC2	0	0	0	1	0	8.51968	8.51968	0.171548	0.138702	0.0873232	0.831666	0.876833	0.930183
TP53I13	1	5	0	0	4.60688	0	0	0.0335953	0.668857	0.087359	0.831666	0.876833	0.930183
KCNIP1	6	8	4	0	1.12932	4.41539	4.41539	0.807965	0.0297639	0.087391	0.968019	0.876833	0.930183
AP2A1	6	1	0	0	0.170586	0	0	0.0395834	0.324155	0.0873981	0.831666	0.876833	0.930183
S100A12	1	5	0	0	4.5179	0	0	0.0358594	0.624479	0.08743	0.831666	0.876833	0.930183
SPIN3	0	0	1	0	0	9.42623	9.42623	0.186844	0.124291	0.0874531	0.831666	0.876833	0.930183
CUL4B	0	7	1	1	3.75038	7.09049	7.09049	0.0699105	0.0676088	0.0876085	0.831666	0.876833	0.930183
SCN11A	55	106	11	1	1.42868	1.26306	1.26306	0.0273968	0.473588	0.0876574	0.831666	0.876833	0.930183
OR2B2	5	15	0	0	2.1784	0	0	0.0779756	0.296597	0.0877443	0.831666	0.876833	0.930183
TP53AIP1	1	0	1	0	0	5.35778	5.35778	0.105611	0.214955	0.0878146	0.831666	0.876833	0.930183
ZNF597	2	12	0	0	2.87702	0	0	0.0497331	0.475425	0.0878211	0.831666	0.876833	0.930183
IRF2	1	5	2	0	2.50898	8.72575	8.72575	0.198653	0.038335	0.0879129	0.831666	0.876833	0.930183
MRC1L1	3	1	0	0	0.167505	0	0	0.0556237	0.149578	0.0879246	0.831666	0.876833	0.930183
ACE	13	25	2	4	1.60665	2.8883	2.8883	0.140509	0.0443531	0.0879582	0.831666	0.876833	0.930183
ZNF621	1	1	2	0	0.361673	5.20863	5.20863	0.345923	0.10066	0.087975	0.839348	0.876833	0.930183
SLC15A4	1	3	2	0	1.78984	10.2463	10.2463	0.479337	0.0280236	0.088069	0.875482	0.876833	0.930183
PEX14	1	2	2	0	0.822173	8.59142	8.59142	0.829359	0.0395019	0.0881401	0.972211	0.876833	0.930183
RMND5B	3	0	0	0	0	0	0	0.0348219	0.429751	0.0881571	0.831666	0.876833	0.930183
PGLYRP3	6	13	0	0	1.99442	0	0	0.117972	0.201629	0.0881637	0.831666	0.876833	0.930183
CDC5L	4	2	2	0	0.275723	2.11309	2.11309	0.0874357	0.391906	0.0884327	0.831666	0.876833	0.930183
TBX21	0	4	2	0	1.85807	11.3786	11.3786	0.463085	0.027655	0.0884973	0.872117	0.876833	0.930183
TMEM9	1	0	1	0	0	11.7761	11.7761	0.215703	0.0912036	0.0885271	0.831666	0.876833	0.930183
PAXIP1	5	2	0	0	0.261475	0	0	0.0651901	0.132567	0.0885648	0.831666	0.876833	0.930183
SLC2A8	3	0	0	0	0	0	0	0.0339516	0.460302	0.0885731	0.831666	0.876833	0.930183
MED30	0	0	1	0	0	10.5858	10.5858	0.208838	0.109518	0.0886509	0.831666	0.876833	0.930183
SLC10A3	2	7	0	0	3.69735	0	0	0.0325335	0.70349	0.0888487	0.831666	0.876833	0.930183
WIBG	0	2	1	0	3.10966	26.3265	26.3265	0.269201	0.0399752	0.0888894	0.833023	0.876833	0.930183
KDM4C	1	5	3	0	1.18541	6.24455	6.24455	0.814898	0.0348985	0.0890241	0.969118	0.876833	0.930183
CDC42SE2	0	0	0	1	0	19.6839	19.6839	0.37387	0.0552314	0.0890567	0.846594	0.876833	0.930183
LECT2	0	1	2	0	0.694271	8.71343	8.71343	0.761959	0.0461045	0.0891228	0.954683	0.876833	0.930183
CENPE	7	29	0	1	1.7753	0.427097	0.427097	0.11544	0.366417	0.0891401	0.831666	0.876833	0.930183
SZT2	30	35	1	0	0.728628	0.206556	0.206556	0.197556	0.0425582	0.0891968	0.831666	0.876833	0.930183
CA7	1	3	2	0	1.63545	10.2494	10.2494	0.54923	0.0280072	0.0893223	0.898562	0.876833	0.930183
TSPAN16	1	6	1	0	3.73025	7.17199	7.17199	0.0530562	0.157145	0.0893366	0.831666	0.876833	0.930183
FIGNL1	2	2	2	0	0.452743	5.00482	5.00482	0.345056	0.0992686	0.0894639	0.839348	0.876833	0.930183
GRB7	12	7	0	0	0.491125	0	0	0.113517	0.0811721	0.0895136	0.831666	0.876833	0.930183
HADHB	4	2	2	0	0.408769	4.33122	4.33122	0.243729	0.117817	0.0895754	0.831666	0.876833	0.930183
ACAD11	0	8	0	0	3.64693	0	0	0.0689482	0.434731	0.0896189	0.831666	0.876833	0.930183
ITIH5	12	24	0	0	1.54041	0	0	0.192153	0.123272	0.0897688	0.831666	0.876833	0.930183
RND1	4	8	0	0	3.0063	0	0	0.0413504	0.524312	0.0897843	0.831666	0.876833	0.930183
CNPY3	1	0	1	0	0	8.20009	8.20009	0.156075	0.135819	0.0898048	0.831666	0.876833	0.930183
COL25A1	8	11	0	3	0.453903	1.4963	1.4963	0.0761298	0.555538	0.0898606	0.831666	0.876833	0.930183
TBC1D32	7	17	0	0	1.06363	0	0	0.880733	0.0386731	0.0899315	0.981845	0.876833	0.930183
ALG10	1	7	0	0	3.55476	0	0	0.0524606	0.472928	0.0899614	0.831666	0.876833	0.930183
DYNC2LI1	2	0	0	0	0	0	0	0.0370623	0.373337	0.0899725	0.831666	0.876833	0.930183
TMEM178A	2	9	0	0	3.20306	0	0	0.0419888	0.553103	0.0900865	0.831666	0.876833	0.930183
DYNLRB2	1	6	0	0	3.99139	0	0	0.0419378	0.563106	0.0901224	0.831666	0.876833	0.930183
MOBP	1	0	0	0	0	0	0	0.0330766	0.453158	0.090198	0.831666	0.876833	0.930183
ITGA11	18	12	0	0	0.60964	0	0	0.168604	0.0599716	0.09023	0.831666	0.876833	0.930183
PPP3R2	4	9	1	0	2.41553	9.62918	9.62918	0.0900292	0.106094	0.0902328	0.831666	0.876833	0.930183
CCDC168	0	0	0	0	0	0	0	0.0313729	0.460415	0.0902479	0.831666	0.876833	0.930183
GNL3	1	7	1	1	3.1679	6.11075	6.11075	0.0785639	0.0752403	0.0902894	0.831666	0.876833	0.930183
SNRPB	1	8	0	0	3.65555	0	0	0.040474	0.594855	0.0905213	0.831666	0.876833	0.930183
DIDO1	15	37	0	0	1.3193	0	0	0.336774	0.0761539	0.0905944	0.836945	0.876833	0.930183
FAM83H	10	9	2	0	0.59714	4.25658	4.25658	0.239227	0.110093	0.0906223	0.831666	0.876833	0.930183
IDE	8	5	0	0	0.420246	0	0	0.101666	0.0845689	0.0907558	0.831666	0.876833	0.930183
SCFD1	4	3	2	1	0.532704	3.5826	3.5826	0.360102	0.0998052	0.0908107	0.84332	0.876833	0.930183
DSG1	15	58	4	1	1.77788	1.56791	1.56791	0.0285987	0.396985	0.0908164	0.831666	0.876833	0.930183
ZMYM3	10	7	0	0	0.458686	0	0	0.0939327	0.096174	0.0908556	0.831666	0.876833	0.930183
POMGNT1	5	1	0	0	0.179148	0	0	0.0511393	0.216951	0.090911	0.831666	0.876833	0.930183
IZUMO4	0	3	0	0	7.1308	0	0	0.0334307	0.717887	0.0909571	0.831666	0.876833	0.930183
GPR174	5	13	2	0	2.31028	4.35331	4.35331	0.0662925	0.113572	0.0909683	0.831666	0.876833	0.930183
ESX1	0	8	0	0	4.31796	0	0	0.0378635	0.668449	0.0910103	0.831666	0.876833	0.930183
C10orf99	0	0	0	1	0	13.8568	13.8568	0.27211	0.0814694	0.0910147	0.833023	0.876833	0.930183
SLC43A2	3	2	1	1	0.745835	7.81463	7.81463	0.720875	0.0401621	0.0911971	0.945028	0.876833	0.930183
VWDE	0	0	0	0	0	0	0	0.0341922	0.351734	0.0913217	0.831666	0.876833	0.930183
WFDC11	3	0	0	0	0	0	0	0.0461627	0.276348	0.091339	0.831666	0.876833	0.930183
DACH1	10	33	1	0	1.98141	0.961133	0.961133	0.0337468	0.969449	0.0914049	0.831666	0.978071	0.930183
LAD1	4	16	0	0	2.25733	0	0	0.0737147	0.336441	0.0914193	0.831666	0.876833	0.930183
ZNF141	1	0	0	0	0	0	0	0.0329597	0.481394	0.0914236	0.831666	0.876833	0.930183
ZNF729	0	0	0	0	0	0	0	0.0317432	0.468772	0.0914336	0.831666	0.876833	0.930183
CCDC130	0	6	0	0	4.7521	0	0	0.0372841	0.671893	0.0915288	0.831666	0.876833	0.930183
CCDC73	7	21	0	0	1.17379	0	0	0.684645	0.0495826	0.09161	0.935026	0.876833	0.930183
SPANXN2	3	1	0	0	0.140448	0	0	0.0337747	0.460065	0.0916166	0.831666	0.876833	0.930183
CTSC	3	1	2	0	0.273467	3.58876	3.58876	0.179206	0.170417	0.091702	0.831666	0.876833	0.930183
TBC1D3B	2	6	2	0	2.677	6.53136	6.53136	0.122509	0.0604719	0.0917647	0.831666	0.876833	0.930183
NUP50	2	0	0	0	0	0	0	0.032306	0.560491	0.0918734	0.831666	0.876833	0.930183
ZNF610	1	11	0	0	2.9635	0	0	0.0690478	0.408924	0.0918769	0.831666	0.876833	0.930183
ZNF782	2	13	0	0	2.35296	0	0	0.110583	0.274363	0.0919414	0.831666	0.876833	0.930183
SLC3A1	8	4	1	1	0.340741	1.53629	1.53629	0.054209	0.597462	0.0919627	0.831666	0.876833	0.930183
TAS2R13	2	0	0	0	0	0	0	0.0373267	0.391692	0.0921088	0.831666	0.876833	0.930183
CASKIN1	5	2	1	0	0.254691	2.44364	2.44364	0.0597803	0.454483	0.0921113	0.831666	0.876833	0.930183
SCAF8	1	6	3	0	1.07316	5.79091	5.79091	0.920274	0.0422069	0.0921577	0.989575	0.876833	0.930183
RFTN2	1	0	0	0	0	0	0	0.0343531	0.439246	0.0922159	0.831666	0.876833	0.930183
SLC13A3	13	9	5	0	0.774087	2.9186	2.9186	0.539907	0.0603	0.0922742	0.895614	0.876833	0.930183
GSTA4	0	0	0	1	0	10.7364	10.7364	0.2197	0.107839	0.0923104	0.831666	0.876833	0.930183
NT5DC1	0	0	1	0	0	4.63274	4.63274	0.111893	0.264112	0.0923436	0.831666	0.876833	0.930183
CCDC30	6	16	0	0	1.34583	0	0	0.486512	0.0677915	0.0923464	0.878204	0.876833	0.930183
SH3BP5L	0	6	0	0	4.70492	0	0	0.0385684	0.658778	0.092466	0.831666	0.876833	0.930183
MICU2	0	1	2	0	0.6624	8.28862	8.28862	0.731918	0.0506426	0.0925384	0.948299	0.876833	0.930183
NALCN	34	30	3	2	0.583985	0.729694	0.729694	0.0292362	0.492155	0.0925848	0.831666	0.876833	0.930183
VRTN	22	16	3	0	0.569722	1.82398	1.82398	0.0776318	0.363662	0.0926325	0.831666	0.876833	0.930183
EIF1AX	0	3	0	0	7.09299	0	0	0.0338757	0.72478	0.0926338	0.831666	0.876833	0.930183
GMFG	3	0	1	0	0	3.50324	3.50324	0.0695578	0.320838	0.0927503	0.831666	0.876833	0.930183
CYP2S1	5	12	0	0	2.38955	0	0	0.0609935	0.377666	0.0927823	0.831666	0.876833	0.930183
SAMSN1	5	19	0	0	1.7611	0	0	0.183656	0.161639	0.0928074	0.831666	0.876833	0.930183
PIM2	0	5	1	0	4.79654	6.63644	6.63644	0.0454806	0.181352	0.0928711	0.831666	0.876833	0.930183
GABRG1	13	40	2	0	1.58723	0.538596	0.538596	0.115333	0.374236	0.0929634	0.831666	0.876833	0.930183
NDN	7	12	1	0	2.48167	3.31119	3.31119	0.0384376	0.330371	0.0930858	0.831666	0.876833	0.930183
KCNJ8	8	15	2	0	2.14042	3.62644	3.62644	0.0588997	0.15067	0.0931517	0.831666	0.876833	0.930183
ZNF257	5	23	2	0	2.39924	1.53993	1.53993	0.0302641	0.605538	0.0932317	0.831666	0.876833	0.930183
PTGFR	5	17	2	0	2.5229	2.11648	2.11648	0.0304951	0.385071	0.0932332	0.831666	0.876833	0.930183
SLC5A11	9	16	0	0	1.62037	0	0	0.213317	0.120786	0.093329	0.831666	0.876833	0.930183
SERPINI2	10	30	3	0	2.04021	1.53215	1.53215	0.0294489	0.52703	0.0933341	0.831666	0.876833	0.930183
HFE	0	6	0	0	4.42005	0	0	0.0474948	0.563697	0.0936029	0.831666	0.876833	0.930183
SDS	3	2	2	0	0.641637	6.92587	6.92587	0.585428	0.0507849	0.0936394	0.911487	0.876833	0.930183
FYTTD1	0	5	0	0	4.88471	0	0	0.0429897	0.601627	0.0936813	0.831666	0.876833	0.930183
SMG7	4	15	0	0	1.83422	0	0	0.192694	0.161777	0.0937072	0.831666	0.876833	0.930183
HRSP12	1	4	0	0	5.13638	0	0	0.0348354	0.697192	0.0937195	0.831666	0.876833	0.930183
OR13C4	20	12	0	0	0.509284	0	0	0.0540804	0.243236	0.0937418	0.831666	0.876833	0.930183
BCO2	8	6	0	0	0.475148	0	0	0.141674	0.0624605	0.0938088	0.831666	0.876833	0.930183
RPE65	7	17	0	0	1.5301	0	0	0.293472	0.10073	0.0938546	0.834169	0.876833	0.930183
MCEE	1	0	1	0	0	9.18354	9.18354	0.181176	0.119974	0.0938837	0.831666	0.876833	0.930183
WBSCR28	3	8	0	0	2.72379	0	0	0.0736382	0.337959	0.0939354	0.831666	0.876833	0.930183
IFNLR1	5	2	0	0	0.251088	0	0	0.0570048	0.182435	0.0940822	0.831666	0.876833	0.930183
HTR2A	5	5	3	0	0.865153	4.94182	4.94182	0.804007	0.0425011	0.094261	0.966613	0.876833	0.930183
APLP2	8	3	0	0	0.322511	0	0	0.0619202	0.180019	0.0943441	0.831666	0.876833	0.930183
WDR73	1	0	0	1	0	5.31822	5.31822	0.112702	0.216653	0.0943863	0.831666	0.876833	0.930183
GDA	2	14	1	1	2.87638	3.87656	3.87656	0.0432423	0.15639	0.0944225	0.831666	0.876833	0.930183
P2RY1	0	5	0	0	5.17238	0	0	0.0359129	0.715874	0.0945924	0.831666	0.876833	0.930183
CDK5RAP2	11	10	0	0	0.570211	0	0	0.179344	0.0539607	0.0946335	0.831666	0.876833	0.930183
ATP6V1C1	2	0	0	0	0	0	0	0.0414677	0.338066	0.0946884	0.831666	0.876833	0.930183
CATSPER1	17	9	0	0	0.556839	0	0	0.136549	0.079395	0.0947926	0.831666	0.876833	0.930183
SPANXN4	1	0	0	0	0	0	0	0.033883	0.507084	0.0948083	0.831666	0.876833	0.930183
CALR3	2	9	0	0	2.71153	0	0	0.0825477	0.334858	0.0948541	0.831666	0.876833	0.930183
UXT	3	0	1	0	0	5.91355	5.91355	0.111972	0.183946	0.0948924	0.831666	0.876833	0.930183
TMEM214	8	1	1	0	0.170387	1.1245	1.1245	0.0334732	0.912331	0.0949115	0.831666	0.936476	0.930183
NUMBL	2	0	0	0	0	0	0	0.0343529	0.525892	0.0949412	0.831666	0.876833	0.930183
NME8	8	33	2	1	2.01191	1.08597	1.08597	0.0406756	0.901053	0.0949492	0.831666	0.928838	0.930183
MYO1F	15	28	0	1	1.85014	0.7115	0.7115	0.041743	0.72774	0.0949937	0.831666	0.876833	0.930183
APRT	1	2	0	1	3.0365	20.5505	20.5505	0.250965	0.0490997	0.0950135	0.831666	0.876833	0.930183
PGAP2	0	5	0	0	5.01882	0	0	0.0395029	0.656452	0.0950649	0.831666	0.876833	0.930183
ARHGEF15	5	15	2	1	1.73705	5.08589	5.08589	0.214995	0.0394293	0.0950823	0.831666	0.876833	0.930183
OR6B1	9	17	0	0	1.83609	0	0	0.111298	0.213878	0.095098	0.831666	0.876833	0.930183
ATP1A3	21	32	1	0	1.73573	0.674764	0.674764	0.0418768	0.682203	0.0951351	0.831666	0.876833	0.930183
DNASE2B	2	1	2	0	0.26577	3.38681	3.38681	0.186337	0.196887	0.095219	0.831666	0.876833	0.930183
KHK	3	0	0	0	0	0	0	0.0360926	0.48986	0.0952603	0.831666	0.876833	0.930183
C14orf80	0	0	1	0	0	7.14238	7.14238	0.160981	0.167682	0.0952628	0.831666	0.876833	0.930183
EREG	1	3	2	0	2.1679	9.29567	9.29567	0.349568	0.0339047	0.0954632	0.840516	0.876833	0.930183
RMND1	0	2	1	1	1.35397	10.471	10.471	0.762647	0.0324811	0.0954722	0.954683	0.876833	0.930183
PTPRH	7	21	1	0	2.03971	0.591522	0.591522	0.0630388	0.593224	0.0954796	0.831666	0.876833	0.930183
UPF1	5	9	2	1	1.60428	5.4152	5.4152	0.34598	0.0334241	0.0955076	0.839348	0.876833	0.930183
POGZ	5	5	3	0	0.536314	3.01144	3.01144	0.283051	0.143369	0.0955275	0.833546	0.876833	0.930183
CYP4Z1	11	29	3	0	1.98125	1.17746	1.17746	0.0339143	0.802063	0.095578	0.831666	0.885548	0.930183
SKAP2	0	8	0	0	3.84224	0	0	0.05769	0.510448	0.0955883	0.831666	0.876833	0.930183
AIM1L	6	4	3	0	0.508203	2.99356	2.99356	0.255324	0.140845	0.0956758	0.831927	0.876833	0.930183
ZNF296	1	6	1	0	3.52956	7.92248	7.92248	0.0639163	0.141022	0.0956792	0.831666	0.876833	0.930183
AMT	0	5	0	0	5.05362	0	0	0.0386535	0.674682	0.0957197	0.831666	0.876833	0.930183
ZCCHC12	2	3	2	0	0.762385	7.34653	7.34653	0.721316	0.0482946	0.0958822	0.945028	0.876833	0.930183
RSF1	4	14	4	0	1.34233	4.56177	4.56177	0.539212	0.0310344	0.0959062	0.895343	0.876833	0.930183
CDCA7	3	11	0	0	2.53829	0	0	0.0718082	0.363254	0.0960239	0.831666	0.876833	0.930183
OR8J1	13	9	0	0	0.475973	0	0	0.0725205	0.154861	0.0961267	0.831666	0.876833	0.930183
UBQLN3	11	31	0	0	1.56448	0	0	0.164104	0.157053	0.0961346	0.831666	0.876833	0.930183
NREP	3	5	0	0	3.76754	0	0	0.0427277	0.547937	0.0963591	0.831666	0.876833	0.930183
MPP2	5	12	0	0	2.20434	0	0	0.0893933	0.28322	0.0965282	0.831666	0.876833	0.930183
NRDE2	7	4	0	0	0.362501	0	0	0.0770954	0.128922	0.0966382	0.831666	0.876833	0.930183
ERV3-1	1	11	0	0	2.69883	0	0	0.0986254	0.332522	0.0966984	0.831666	0.876833	0.930183
RIN1	3	8	2	0	2.10209	7.06238	7.06238	0.185076	0.0489043	0.0967028	0.831666	0.876833	0.930183
NCF1	1	5	0	0	4.385	0	0	0.0395857	0.635805	0.0967224	0.831666	0.876833	0.930183
OGDHL	20	38	1	0	1.58053	0.44417	0.44417	0.082478	0.36696	0.0967773	0.831666	0.876833	0.930183
AFAP1	8	4	0	0	0.357397	0	0	0.066208	0.16717	0.0969739	0.831666	0.876833	0.930183
GTF3C6	0	0	0	1	0	12.0283	12.0283	0.255311	0.0952064	0.0971799	0.831927	0.876833	0.930183
WDR43	1	0	0	0	0	0	0	0.0383967	0.388774	0.0972347	0.831666	0.876833	0.930183
ZNF512	0	8	1	0	4.42129	4.33166	4.33166	0.0346371	0.282873	0.0972666	0.831666	0.876833	0.930183
KDM5D	2	1	0	0	0.145163	0	0	0.0478063	0.217058	0.0973743	0.831666	0.876833	0.930183
CHST4	13	7	0	0	0.539939	0	0	0.165165	0.065897	0.0974755	0.831666	0.876833	0.930183
NPRL2	0	0	0	1	0	12.4979	12.4979	0.265158	0.0912806	0.097496	0.833023	0.876833	0.930183
UNC5C	7	18	0	0	1.58633	0	0	0.248252	0.120388	0.097535	0.831666	0.876833	0.930183
CCNL1	0	2	1	1	1.28645	10.1966	10.1966	0.801685	0.0341836	0.0975485	0.965909	0.876833	0.930183
ATP4B	0	0	0	1	0	7.7235	7.7235	0.175396	0.154187	0.0975858	0.831666	0.876833	0.930183
CERS1	2	0	1	0	0	5.33438	5.33438	0.109593	0.20956	0.0976397	0.831666	0.876833	0.930183
CORIN	11	37	2	1	1.92876	1.29088	1.29088	0.0329506	0.698038	0.0977274	0.831666	0.876833	0.930183
SGMS1	10	18	3	0	2.06288	2.57476	2.57476	0.0489767	0.184624	0.0977542	0.831666	0.876833	0.930183
CEP85L	4	2	0	0	0.254123	0	0	0.0683727	0.139164	0.0978751	0.831666	0.876833	0.930183
RAD51D	3	0	0	0	0	0	0	0.0417637	0.386524	0.0979845	0.831666	0.876833	0.930183
LACRT	1	7	0	1	3.60411	5.97737	5.97737	0.0498921	0.191266	0.0980158	0.831666	0.876833	0.930183
C8A	12	37	4	0	1.91277	1.53773	1.53773	0.0311547	0.466539	0.0980518	0.831666	0.876833	0.930183
MEGT1	0	7	1	0	4.37892	5.67064	5.67064	0.041412	0.214133	0.0981023	0.831666	0.876833	0.930183
IL22RA2	1	0	0	0	0	0	0	0.0413158	0.336911	0.0982679	0.831666	0.876833	0.930183
SNAP91	5	36	1	1	2.26207	1.78888	1.78888	0.0313261	0.493116	0.0982986	0.831666	0.876833	0.930183
AHCYL2	1	9	0	0	3.07046	0	0	0.0704797	0.417727	0.0983635	0.831666	0.876833	0.930183
DPY19L2	0	8	0	0	3.45102	0	0	0.0827141	0.413066	0.0984809	0.831666	0.876833	0.930183
MALRD1	0	0	0	0	0	0	0	0.0370515	0.371819	0.0986067	0.831666	0.876833	0.930183
EIF3B	2	10	0	0	2.77163	0	0	0.0690077	0.40101	0.0986364	0.831666	0.876833	0.930183
CMAS	1	0	1	0	0	2.66772	2.66772	0.0688865	0.437629	0.0986452	0.831666	0.876833	0.930183
KIAA1731	0	0	0	0	0	0	0	0.0377988	0.349093	0.0986582	0.831666	0.876833	0.930183
PKN3	3	10	0	0	2.63046	0	0	0.0674048	0.388832	0.0986782	0.831666	0.876833	0.930183
PACS2	1	9	0	0	3.36095	0	0	0.0497451	0.546328	0.0987047	0.831666	0.876833	0.930183
INTS1	20	13	0	0	0.624092	0	0	0.170975	0.0687997	0.0987793	0.831666	0.876833	0.930183
MRPS27	2	0	0	0	0	0	0	0.042086	0.365507	0.0987901	0.831666	0.876833	0.930183
DHFRL1	4	0	0	0	0	0	0	0.0382044	0.491204	0.0988214	0.831666	0.876833	0.930183
C1QTNF9B	2	11	0	0	2.81904	0	0	0.0589773	0.459008	0.0989989	0.831666	0.876833	0.930183
GAD2	12	13	0	0	0.690848	0	0	0.337351	0.0378624	0.0990167	0.836945	0.876833	0.930183
ATP12A	19	16	0	0	0.721859	0	0	0.323595	0.0415526	0.0990216	0.836945	0.876833	0.930183
KIAA1033	0	8	0	0	3.37207	0	0	0.0890918	0.396344	0.099242	0.831666	0.876833	0.930183
RBM17	2	0	0	0	0	0	0	0.0373223	0.486623	0.099252	0.831666	0.876833	0.930183
MMAA	2	5	3	0	1.3946	6.02792	6.02792	0.618958	0.0323006	0.0993377	0.921624	0.876833	0.930183
TRIM49C	5	13	0	0	1.88534	0	0	0.166126	0.177641	0.0993412	0.831666	0.876833	0.930183
ROCK2	8	6	3	0	0.413987	1.56412	1.56412	0.0812032	0.514713	0.0995157	0.831666	0.876833	0.930183
CMTM5	0	5	0	0	4.79261	0	0	0.0455956	0.606603	0.0995163	0.831666	0.876833	0.930183
ELFN2	9	23	0	0	1.97342	0	0	0.0557394	0.42735	0.0996337	0.831666	0.876833	0.930183
CHD6	8	33	3	0	2.06808	1.94597	1.94597	0.033052	0.342596	0.099644	0.831666	0.876833	0.930183
FRMPD2	21	45	1	0	1.35435	0.298693	0.298693	0.229875	0.150882	0.0996595	0.831666	0.876833	0.930183
MYCT1	6	14	0	0	1.79894	0	0	0.176686	0.163675	0.0997034	0.831666	0.876833	0.930183
PPFIBP1	6	3	1	1	0.287329	1.21701	1.21701	0.0488307	0.807628	0.0997385	0.831666	0.886432	0.930183
ZDHHC17	1	10	1	0	3.6206	1.8256	1.8256	0.0326226	0.621473	0.0997443	0.831666	0.876833	0.930183
PAIP2B	2	0	0	0	0	0	0	0.0388807	0.447034	0.0997723	0.831666	0.876833	0.930183
CLDN23	3	0	0	0	0	0	0	0.0359648	0.570195	0.0998909	0.831666	0.876833	0.930183
QRFP	1	1	1	0	1.23601	30.232	30.232	0.857069	0.0319173	0.0999359	0.976955	0.876833	0.930183
PTAFR	10	2	0	0	0.288062	0	0	0.0618509	0.221119	0.099968	0.831666	0.876833	0.930183
MFNG	3	9	0	0	2.91606	0	0	0.0485552	0.52245	0.100013	0.831666	0.876833	0.930183
RBMXL3	0	0	0	0	0	0	0	0.0340933	0.557851	0.100047	0.831666	0.876833	0.930183
EFHB	2	21	1	1	2.77621	3.25652	3.25652	0.0375048	0.210201	0.100073	0.831666	0.876833	0.930183
DST	23	37	1	1	0.699155	0.290359	0.290359	0.172897	0.0444774	0.100079	0.831666	0.876833	0.930183
LTN1	3	19	0	1	2.59698	1.1077	1.1077	0.0395983	0.926464	0.100167	0.831666	0.946871	0.930183
AVPR2	2	0	0	0	0	0	0	0.0385815	0.460904	0.10018	0.831666	0.876833	0.930183
HAL	6	13	3	1	1.30492	4.31331	4.31331	0.550204	0.0320937	0.100304	0.898648	0.876833	0.930183
PRR5	2	0	0	0	0	0	0	0.0365324	0.533486	0.100337	0.831666	0.876833	0.930183
HDAC5	1	9	0	0	3.3016	0	0	0.0533732	0.523917	0.100345	0.831666	0.876833	0.930183
NSA2	0	4	0	0	5.34572	0	0	0.0446974	0.612344	0.100408	0.831666	0.876833	0.930183
USP32	10	12	0	0	0.648353	0	0	0.290527	0.0404653	0.100414	0.834169	0.876833	0.930183
CACNA1H	27	34	0	0	1.00257	0	0	0.991885	0.0340114	0.100525	0.998095	0.876833	0.930183
ALPPL2	3	10	1	1	2.20164	6.24477	6.24477	0.137062	0.0619479	0.100583	0.831666	0.876833	0.930183
KANK4	15	32	0	0	1.22148	0	0	0.501085	0.0600093	0.10063	0.883406	0.876833	0.930183
MS4A4E	1	0	0	0	0	0	0	0.0402777	0.384572	0.100662	0.831666	0.876833	0.930183
TBCB	0	4	0	0	5.71471	0	0	0.0369963	0.743112	0.100722	0.831666	0.876833	0.930183
OR5H6	8	26	1	0	2.13938	1.53451	1.53451	0.0322733	0.699986	0.100902	0.831666	0.876833	0.930183
HOXC9	2	0	0	0	0	0	0	0.0364069	0.549173	0.100907	0.831666	0.876833	0.930183
TMEM217	1	5	0	0	4.25972	0	0	0.0435229	0.606946	0.100955	0.831666	0.876833	0.930183
FAM104A	2	6	0	0	3.65314	0	0	0.042979	0.600233	0.100967	0.831666	0.876833	0.930183
ATP4A	5	15	1	0	2.56311	1.84127	1.84127	0.0323292	0.596742	0.100969	0.831666	0.876833	0.930183
HIGD1C	0	0	1	0	0	13.3806	13.3806	0.292523	0.0846722	0.100982	0.834169	0.876833	0.930183
EBAG9	1	0	0	1	0	4.44333	4.44333	0.104111	0.261768	0.101114	0.831666	0.876833	0.930183
NAIF1	0	2	1	0	2.43196	27.4334	27.4334	0.382319	0.0381845	0.101118	0.847158	0.876833	0.930183
DTL	2	12	0	0	2.31055	0	0	0.124168	0.2694	0.101236	0.831666	0.876833	0.930183
TLR1	4	15	0	0	2.10735	0	0	0.107087	0.272425	0.101342	0.831666	0.876833	0.930183
KAT8	1	6	0	0	3.75279	0	0	0.0519737	0.525349	0.101448	0.831666	0.876833	0.930183
FREM2	18	56	1	1	1.64639	0.831083	0.831083	0.0473545	0.798049	0.101538	0.831666	0.885291	0.930183
SLC23A1	1	7	0	0	3.48373	0	0	0.0564198	0.497405	0.101557	0.831666	0.876833	0.930183
DDX27	5	12	0	0	2.22971	0	0	0.08481	0.310521	0.101561	0.831666	0.876833	0.930183
TRPC4	17	36	7	1	1.37043	2.58572	2.58572	0.259657	0.036564	0.101583	0.833023	0.876833	0.930183
LRRC9	0	0	0	0	0	0	0	0.0395855	0.34028	0.101635	0.831666	0.876833	0.930183
RASSF3	4	0	0	0	0	0	0	0.0375247	0.553104	0.101641	0.831666	0.876833	0.930183
OR4X2	26	12	0	0	0.598426	0	0	0.125277	0.103963	0.101661	0.831666	0.876833	0.930183
HNRNPDL	0	0	0	1	0	6.48064	6.48064	0.158285	0.185988	0.101798	0.831666	0.876833	0.930183
CLTCL1	13	12	0	0	0.687934	0	0	0.332291	0.0403692	0.10182	0.836945	0.876833	0.930183
SPSB1	0	6	0	0	4.57204	0	0	0.0424677	0.667613	0.101926	0.831666	0.876833	0.930183
C10orf62	5	1	0	0	0.172257	0	0	0.0453234	0.348153	0.102083	0.831666	0.876833	0.930183
GIMAP8	25	43	1	0	1.51939	0.440613	0.440613	0.0845762	0.358241	0.102214	0.831666	0.876833	0.930183
STON2	7	27	2	0	2.16958	1.94582	1.94582	0.0334642	0.428471	0.102219	0.831666	0.876833	0.930183
THOC1	1	0	0	0	0	0	0	0.0428323	0.348125	0.102224	0.831666	0.876833	0.930183
CFHR3	5	16	2	1	1.85518	4.58518	4.58518	0.158653	0.0515742	0.102246	0.831666	0.876833	0.930183
ALDH5A1	1	8	0	0	3.35151	0	0	0.0565518	0.504744	0.102261	0.831666	0.876833	0.930183
NAALADL2	12	16	0	0	0.827855	0	0	0.606818	0.0328173	0.102266	0.918317	0.876833	0.930183
STPG2	6	10	3	1	0.610003	2.39526	2.39526	0.304391	0.178979	0.102328	0.834169	0.876833	0.930183
CLECL1	3	0	0	0	0	0	0	0.0441167	0.387073	0.102458	0.831666	0.876833	0.930183
OR9A4	12	23	1	0	2.03457	1.47342	1.47342	0.0328051	0.723072	0.10249	0.831666	0.876833	0.930183
JAK2	4	3	0	0	0.302419	0	0	0.078918	0.118252	0.102556	0.831666	0.876833	0.930183
DDB2	0	0	0	1	0	7.35674	7.35674	0.176707	0.162455	0.10267	0.831666	0.876833	0.930183
C10orf53	3	0	0	0	0	0	0	0.0404974	0.463894	0.102675	0.831666	0.876833	0.930183
TKTL1	6	2	0	0	0.254216	0	0	0.05272	0.264509	0.102685	0.831666	0.876833	0.930183
IRX5	0	6	1	0	3.10027	16.4441	16.4441	0.136415	0.0674223	0.102707	0.831666	0.876833	0.930183
APOL6	0	6	0	0	4.50016	0	0	0.0447649	0.642535	0.102726	0.831666	0.876833	0.930183
PSMD11	1	0	0	1	0	4.58477	4.58477	0.108639	0.253338	0.102886	0.831666	0.876833	0.930183
PRIM1	1	0	0	1	0	3.10419	3.10419	0.0802149	0.377282	0.102932	0.831666	0.876833	0.930183
DEFB112	1	8	1	0	3.84633	2.22423	2.22423	0.0329945	0.519841	0.102969	0.831666	0.876833	0.930183
NUDT2	0	3	1	0	4.30597	12.4309	12.4309	0.108252	0.0918222	0.10301	0.831666	0.876833	0.930183
ABHD17B	2	0	0	0	0	0	0	0.038974	0.489149	0.103014	0.831666	0.876833	0.930183
DEFB115	2	8	1	0	3.37536	3.45084	3.45084	0.0390577	0.331024	0.103122	0.831666	0.876833	0.930183
FASTKD5	4	12	0	0	2.31447	0	0	0.0828914	0.333246	0.10321	0.831666	0.876833	0.930183
ARRB2	2	7	1	0	3.3695	4.49818	4.49818	0.0469251	0.251242	0.10323	0.831666	0.876833	0.930183
GPR65	6	7	3	0	1.20895	5.32326	5.32326	0.714765	0.033437	0.103352	0.943873	0.876833	0.930183
BSND	3	11	0	0	2.52277	0	0	0.0737468	0.380459	0.103475	0.831666	0.876833	0.930183
ZNF280C	4	2	0	0	0.234713	0	0	0.0532204	0.236571	0.103578	0.831666	0.876833	0.930183
NGFRAP1	0	0	1	0	0	15.9539	15.9539	0.356099	0.0697196	0.103594	0.840716	0.876833	0.930183
PLA2G7	2	9	4	0	1.50377	4.81083	4.81083	0.487556	0.0340104	0.10361	0.878204	0.876833	0.930183
PIGV	4	10	0	0	2.39545	0	0	0.0841987	0.324727	0.103674	0.831666	0.876833	0.930183
E2F3	1	3	2	0	1.32422	9.24572	9.24572	0.731578	0.0342622	0.103764	0.948172	0.876833	0.930183
CCDC11	6	19	3	0	2.23432	2.66407	2.66407	0.0464799	0.183386	0.103947	0.831666	0.876833	0.930183
GIMAP4	10	24	0	0	1.68941	0	0	0.1288	0.207793	0.10403	0.831666	0.876833	0.930183
GABRA2	12	28	1	0	1.3941	0.285694	0.285694	0.302255	0.145484	0.10411	0.834169	0.876833	0.930183
WFS1	12	4	0	0	0.379361	0	0	0.0648728	0.219919	0.104123	0.831666	0.876833	0.930183
FBXW4	5	1	1	0	0.17491	1.57951	1.57951	0.0475224	0.686357	0.104187	0.831666	0.876833	0.930183
PPP1R1C	3	0	0	0	0	0	0	0.0395566	0.510172	0.104219	0.831666	0.876833	0.930183
SLC25A35	1	0	1	0	0	6.68348	6.68348	0.151368	0.169615	0.10423	0.831666	0.876833	0.930183
PRSS12	2	13	0	0	2.2184	0	0	0.138805	0.256295	0.104238	0.831666	0.876833	0.930183
ABCA3	26	19	0	0	0.773828	0	0	0.385119	0.0418842	0.104326	0.847357	0.876833	0.930183
DHX37	5	8	2	1	1.17533	5.3356	5.3356	0.754757	0.0347595	0.104384	0.952907	0.876833	0.930183
POLR2D	1	0	1	0	0	11.0984	11.0984	0.243135	0.0973818	0.104422	0.831666	0.876833	0.930183
SRBD1	5	3	0	0	0.3081	0	0	0.0721318	0.151259	0.104517	0.831666	0.876833	0.930183
FHL1	0	5	0	1	4.35506	7.75666	7.75666	0.0608403	0.153479	0.104584	0.831666	0.876833	0.930183
IRF2BP1	5	10	0	0	2.69581	0	0	0.0423869	0.618234	0.104595	0.831666	0.876833	0.930183
CXorf30	0	0	0	0	0	0	0	0.0398182	0.375422	0.104626	0.831666	0.876833	0.930183
DSC3	14	52	3	0	1.7586	1.12815	1.12815	0.0388075	0.850081	0.104634	0.831666	0.900746	0.930183
UNC119B	1	5	0	0	4.3666	0	0	0.0401368	0.693664	0.104712	0.831666	0.876833	0.930183
RPS14	1	0	0	1	0	9.28206	9.28206	0.205202	0.118576	0.104732	0.831666	0.876833	0.930183
TC2N	18	16	3	0	0.494981	0.576486	0.576486	0.0355443	0.341617	0.104885	0.831666	0.876833	0.930183
EFCAB1	1	0	0	0	0	0	0	0.0427628	0.377966	0.10496	0.831666	0.876833	0.930183
CCDC39	6	17	0	0	1.31128	0	0	0.521326	0.0723315	0.10503	0.889933	0.876833	0.930183
IQCF3	3	8	1	0	3.28447	1.58259	1.58259	0.0339517	0.690756	0.105044	0.831666	0.876833	0.930183
C19orf18	1	9	0	0	3.17824	0	0	0.0618633	0.485932	0.105045	0.831666	0.876833	0.930183
SPATA8	3	14	1	0	2.8018	1.46793	1.46793	0.0351533	0.737238	0.105051	0.831666	0.876833	0.930183
PPP2R5D	0	0	0	1	0	6.50713	6.50713	0.163764	0.185184	0.105252	0.831666	0.876833	0.930183
TKTL2	16	25	0	0	0.918319	0	0	0.783379	0.0341821	0.105299	0.960976	0.876833	0.930183
TCP10L2	3	1	0	0	0.15462	0	0	0.0445691	0.350429	0.105301	0.831666	0.876833	0.930183
NT5C	0	0	0	1	0	16.4145	16.4145	0.373262	0.0675569	0.105346	0.846594	0.876833	0.930183
SIX4	1	10	0	0	3.25016	0	0	0.051513	0.568148	0.105454	0.831666	0.876833	0.930183
NFASC	15	36	1	1	1.77375	0.89267	0.89267	0.0451776	0.877482	0.105661	0.831666	0.914775	0.930183
OLFML3	2	8	0	0	3.16369	0	0	0.0508611	0.544384	0.105666	0.831666	0.876833	0.930183
SNX6	2	0	0	0	0	0	0	0.041679	0.448443	0.105681	0.831666	0.876833	0.930183
GPCPD1	1	9	0	0	2.88164	0	0	0.088849	0.374596	0.105719	0.831666	0.876833	0.930183
RGS17	2	0	0	0	0	0	0	0.0439381	0.399101	0.105723	0.831666	0.876833	0.930183
ETV6	3	11	0	0	2.39723	0	0	0.0915815	0.326245	0.10579	0.831666	0.876833	0.930183
CGB5	1	5	0	0	4.38049	0	0	0.03972	0.712994	0.1058	0.831666	0.876833	0.930183
LUC7L2	2	9	0	0	2.77626	0	0	0.0753682	0.394297	0.105806	0.831666	0.876833	0.930183
NPL	5	1	0	0	0.183768	0	0	0.0552249	0.264131	0.105811	0.831666	0.876833	0.930183
ATP5B	2	0	0	0	0	0	0	0.0387461	0.542163	0.105849	0.831666	0.876833	0.930183
CHRNA3	4	10	2	0	2.34492	4.72834	4.72834	0.0920967	0.100307	0.106017	0.831666	0.876833	0.930183
GOLGA6L6	1	0	0	0	0	0	0	0.0421196	0.404871	0.106037	0.831666	0.876833	0.930183
WDR24	4	11	0	0	2.50948	0	0	0.0622827	0.434336	0.106061	0.831666	0.876833	0.930183
CHN2	3	1	0	0	0.161699	0	0	0.0505019	0.274987	0.106216	0.831666	0.876833	0.930183
SNX5	3	0	0	0	0	0	0	0.0446563	0.412822	0.106236	0.831666	0.876833	0.930183
KCNAB1	2	10	0	0	2.36582	0	0	0.126767	0.270099	0.106239	0.831666	0.876833	0.930183
TAS2R46	1	0	1	0	0	5.5699	5.5699	0.132054	0.206256	0.106404	0.831666	0.876833	0.930183
LRRTM1	3	6	2	0	1.61427	8.18168	8.18168	0.428167	0.0367062	0.106502	0.859117	0.876833	0.930183
GEMIN7	0	3	0	0	6.91363	0	0	0.036095	0.838777	0.106567	0.831666	0.894907	0.930183
APBB1	1	7	0	2	2.67421	6.89413	6.89413	0.135175	0.0600952	0.10659	0.831666	0.876833	0.930183
TAGAP	4	15	0	0	2.2733	0	0	0.0748844	0.380458	0.106621	0.831666	0.876833	0.930183
KIAA1107	0	0	0	0	0	0	0	0.0401661	0.396004	0.106696	0.831666	0.876833	0.930183
PREX1	13	6	0	1	0.379654	0.622374	0.622374	0.0345503	0.622326	0.106705	0.831666	0.876833	0.930183
COMMD3	1	0	1	0	0	8.21227	8.21227	0.186693	0.135599	0.106722	0.831666	0.876833	0.930183
PDHB	0	0	1	0	0	6.80027	6.80027	0.171884	0.176704	0.106738	0.831666	0.876833	0.930183
IL1RAPL2	10	22	0	0	1.31735	0	0	0.437088	0.0761171	0.106761	0.862217	0.876833	0.930183
TGM1	5	17	2	0	2.38523	2.72055	2.72055	0.042535	0.258475	0.106862	0.831666	0.876833	0.930183
PTPRU	11	20	0	0	1.46949	0	0	0.274971	0.108361	0.106975	0.833023	0.876833	0.930183
ZNF43	3	16	0	0	2.25521	0	0	0.0916558	0.339869	0.106987	0.831666	0.876833	0.930183
LYPD3	4	4	2	0	1.14252	8.16085	8.16085	0.837312	0.0352275	0.107007	0.973237	0.876833	0.930183
OR4K1	16	29	5	0	1.3203	3.25889	3.25889	0.350055	0.0380994	0.107038	0.840516	0.876833	0.930183
TCF23	1	8	1	0	3.66317	3.76512	3.76512	0.0401418	0.310594	0.107072	0.831666	0.876833	0.930183
CTD-2521M24.10	3	0	0	0	0	0	0	0.0390467	0.572022	0.107082	0.831666	0.876833	0.930183
CTNNA2	14	35	1	0	1.57861	0.409549	0.409549	0.121062	0.321663	0.1071	0.831666	0.876833	0.930183
HTR1D	8	3	2	0	0.461897	3.76325	3.76325	0.212318	0.140916	0.107104	0.831666	0.876833	0.930183
GPR50	12	24	1	0	1.99309	1.97711	1.97711	0.0362975	0.549517	0.10727	0.831666	0.876833	0.930183
HEATR5B	7	17	0	0	1.05694	0	0	0.892889	0.0456812	0.107635	0.984111	0.876833	0.930183
RGS8	6	11	0	0	1.97697	0	0	0.139257	0.207456	0.107641	0.831666	0.876833	0.930183
MRPL3	1	0	1	0	0	2.86995	2.86995	0.0792305	0.40762	0.107803	0.831666	0.876833	0.930183
CCDC148	7	12	0	0	0.895789	0	0	0.803557	0.0367137	0.107814	0.966339	0.876833	0.930183
IKZF2	9	23	1	0	2.10305	1.22201	1.22201	0.0360516	0.851889	0.107852	0.831666	0.901732	0.930183
ARNT2	8	5	0	0	0.409521	0	0	0.0916905	0.12877	0.107962	0.831666	0.876833	0.930183
COL22A1	18	71	0	2	1.46494	0.553608	0.553608	0.118748	0.387321	0.107995	0.831666	0.876833	0.930183
A1CF	9	31	2	0	1.93757	0.942295	0.942295	0.0485702	0.937953	0.108011	0.831666	0.954582	0.930183
CD3E	2	0	0	0	0	0	0	0.0444373	0.414025	0.108148	0.831666	0.876833	0.930183
FBXO38	1	11	3	0	2.4376	5.51431	5.51431	0.141036	0.0476672	0.108155	0.831666	0.876833	0.930183
BAG2	0	2	1	0	3.45662	19.2626	19.2626	0.229211	0.0565741	0.108179	0.831666	0.876833	0.930183
ACVR2A	0	2	2	0	0.979999	8.58584	8.58584	0.983908	0.0474029	0.108245	0.99673	0.876833	0.930183
SETD5	2	15	3	0	2.24679	4.8889	4.8889	0.123249	0.0549836	0.108331	0.831666	0.876833	0.930183
SLC41A2	1	4	3	0	0.993885	5.2999	5.2999	0.993602	0.0525512	0.108468	0.998711	0.876833	0.930183
SMG1	6	16	0	0	1.18735	0	0	0.689179	0.0586785	0.108593	0.93683	0.876833	0.930183
CALML3	2	4	1	0	1.60557	24.8247	24.8247	0.505389	0.0382969	0.108627	0.885633	0.876833	0.930183
RPS4Y1	0	0	1	0	0	3.64565	3.64565	0.108585	0.336351	0.108663	0.831666	0.876833	0.930183
RRP1B	8	2	1	0	0.245804	0.998671	0.998671	0.0381645	0.998988	0.108749	0.831666	0.999137	0.930183
MN1	7	7	2	0	0.607838	4.37476	4.37476	0.320857	0.108332	0.10877	0.836945	0.876833	0.930183
TMCO2	2	0	1	0	0	3.29354	3.29354	0.0823316	0.347162	0.108923	0.831666	0.876833	0.930183
KIAA1211L	2	16	0	0	2.50395	0	0	0.0750648	0.423622	0.109016	0.831666	0.876833	0.930183
SLC47A1	8	2	1	0	0.241536	0.733818	0.733818	0.035582	0.758206	0.109251	0.831666	0.876833	0.930183
SLC6A13	10	21	3	1	2.00557	2.23398	2.23398	0.0493431	0.195651	0.109368	0.831666	0.876833	0.930183
PDZRN4	8	29	1	0	1.87974	0.598289	0.598289	0.0718432	0.599291	0.109389	0.831666	0.876833	0.930183
ROR2	21	18	0	0	0.707962	0	0	0.270325	0.0540496	0.109496	0.833023	0.876833	0.930183
TMEM54	1	0	1	0	0	8.05144	8.05144	0.188713	0.13856	0.109721	0.831666	0.876833	0.930183
KIAA0232	2	16	0	0	2.20011	0	0	0.130066	0.284708	0.109766	0.831666	0.876833	0.930183
RTCB	5	5	1	2	1.03158	5.05354	5.05354	0.957709	0.040093	0.109791	0.994949	0.876833	0.930183
SFT2D2	0	3	0	0	6.44591	0	0	0.0428524	0.694022	0.109859	0.831666	0.876833	0.930183
ANO1	8	16	0	0	1.77754	0	0	0.147396	0.197522	0.109898	0.831666	0.876833	0.930183
LBR	0	7	0	0	3.69905	0	0	0.0730731	0.477761	0.109907	0.831666	0.876833	0.930183
MUC12	0	0	0	0	0	0	0	0.0376071	0.602614	0.109914	0.831666	0.876833	0.930183
ZNF418	2	12	0	0	1.68838	0	0	0.345702	0.13441	0.109931	0.839348	0.876833	0.930183
ARHGEF3	7	2	1	0	0.237468	0.806614	0.806614	0.0367204	0.833825	0.10998	0.831666	0.89302	0.930183
FRMD6	0	4	2	0	2.05007	9.8779	9.8779	0.393776	0.0363298	0.110276	0.850127	0.876833	0.930183
LGI3	6	2	0	0	0.268874	0	0	0.0640513	0.223722	0.110303	0.831666	0.876833	0.930183
BMPR2	4	2	1	0	0.230359	1.33358	1.33358	0.0500904	0.796829	0.110479	0.831666	0.885116	0.930183
COL9A3	3	16	0	0	2.09252	0	0	0.127473	0.271555	0.110497	0.831666	0.876833	0.930183
TRAPPC12	4	1	0	0	0.165321	0	0	0.0455077	0.406785	0.110527	0.831666	0.876833	0.930183
BIN3	0	0	1	0	0	10.3548	10.3548	0.253642	0.11219	0.110567	0.831666	0.876833	0.930183
CD99L2	1	7	0	0	3.17197	0	0	0.0782228	0.41588	0.110577	0.831666	0.876833	0.930183
ARMC6	3	2	2	0	0.700401	6.69229	6.69229	0.66318	0.0542564	0.110627	0.930096	0.876833	0.930183
C10orf120	10	20	0	0	1.44244	0	0	0.309769	0.103863	0.110714	0.834169	0.876833	0.930183
ATG3	0	0	0	1	0	7.26553	7.26553	0.187714	0.164642	0.110716	0.831666	0.876833	0.930183
GALNTL5	5	9	4	1	1.06012	3.44559	3.44559	0.907718	0.0467454	0.11083	0.98628	0.876833	0.930183
NUPL1	1	5	2	0	1.94111	8.6804	8.6804	0.35524	0.0387232	0.110856	0.840716	0.876833	0.930183
GDF5	10	20	0	0	1.82852	0	0	0.0925261	0.292282	0.111112	0.831666	0.876833	0.930183
LRRTM2	1	2	2	0	0.814675	7.45001	7.45001	0.821465	0.0519048	0.111158	0.969953	0.876833	0.930183
PCDH1	7	11	3	0	1.01485	4.82999	4.82999	0.973833	0.0417416	0.111332	0.996312	0.876833	0.930183
TEP1	11	30	1	0	1.73697	0.510555	0.510555	0.0863523	0.475165	0.111405	0.831666	0.876833	0.930183
SPINK5	7	32	1	0	1.58117	0.366281	0.366281	0.206342	0.276847	0.111519	0.831666	0.876833	0.930183
GBA	3	7	2	0	2.42543	5.45417	5.45417	0.127226	0.0800099	0.11153	0.831666	0.876833	0.930183
MXRA8	3	0	0	0	0	0	0	0.0425053	0.523042	0.111536	0.831666	0.876833	0.930183
ADM	0	0	1	0	0	8.87317	8.87317	0.223741	0.132727	0.111634	0.831666	0.876833	0.930183
HNRNPF	2	0	0	0	0	0	0	0.0395676	0.618155	0.111731	0.831666	0.876833	0.930183
HCK	8	15	0	0	1.75695	0	0	0.162359	0.183972	0.111829	0.831666	0.876833	0.930183
CD164	1	0	1	0	0	7.70258	7.70258	0.18487	0.145416	0.111848	0.831666	0.876833	0.930183
CCDC70	0	7	0	0	3.42744	0	0	0.0927088	0.413845	0.111945	0.831666	0.876833	0.930183
CTDSPL	2	0	0	0	0	0	0	0.0414975	0.542471	0.112032	0.831666	0.876833	0.930183
ZNF648	5	18	0	0	2.04936	0	0	0.0924457	0.327742	0.112035	0.831666	0.876833	0.930183
ZNF510	2	2	2	0	0.346547	2.96676	2.96676	0.204421	0.244861	0.112056	0.831666	0.876833	0.930183
ZNF764	3	0	0	0	0	0	0	0.0409869	0.581629	0.112067	0.831666	0.876833	0.930183
SYTL4	6	11	3	1	1.24129	4.1196	4.1196	0.640377	0.0371641	0.11218	0.927955	0.876833	0.930183
PTRH2	3	0	1	0	0	2.7263	2.7263	0.0700647	0.413966	0.112214	0.831666	0.876833	0.930183
SLC26A3	6	21	1	0	2.22522	1.00551	1.00551	0.0432395	0.99587	0.112257	0.831666	0.99704	0.930183
HDAC2	1	0	0	0	0	0	0	0.0442183	0.429107	0.112261	0.831666	0.876833	0.930183
UBL3	0	0	1	0	0	12.1135	12.1135	0.297077	0.094471	0.112267	0.834169	0.876833	0.930183
ZFP82	5	3	0	0	0.3171	0	0	0.0795639	0.151976	0.112315	0.831666	0.876833	0.930183
KRTAP12-1	1	5	0	0	4.30132	0	0	0.0421664	0.7225	0.112366	0.831666	0.876833	0.930183
DGCR2	4	9	2	0	2.05868	5.86992	5.86992	0.165186	0.0668229	0.11238	0.831666	0.876833	0.930183
PRSS58	9	16	0	0	1.63507	0	0	0.204829	0.149223	0.112464	0.831666	0.876833	0.930183
LRRC53	0	0	0	0	0	0	0	0.0415663	0.443158	0.112499	0.831666	0.876833	0.930183
ARMCX4	0	0	0	0	0	0	0	0.0433753	0.386119	0.112689	0.831666	0.876833	0.930183
METTL2B	0	5	0	0	4.60297	0	0	0.0515727	0.616579	0.112708	0.831666	0.876833	0.930183
DCD	1	7	0	0	3.59366	0	0	0.050424	0.607749	0.112751	0.831666	0.876833	0.930183
SPAST	0	4	0	2	1.9817	9.78407	9.78407	0.416966	0.0369992	0.112759	0.855183	0.876833	0.930183
ANXA10	5	12	0	0	1.75283	0	0	0.229584	0.151856	0.112791	0.831666	0.876833	0.930183
NXT1	0	0	1	0	0	15.15	15.15	0.370964	0.0738233	0.11281	0.846594	0.876833	0.930183
CTSW	0	4	0	0	5.07692	0	0	0.0515754	0.607624	0.112833	0.831666	0.876833	0.930183
LRRC63	0	0	0	0	0	0	0	0.0429365	0.403055	0.112957	0.831666	0.876833	0.930183
PRRG3	5	15	0	0	2.10205	0	0	0.0929802	0.324631	0.1131	0.831666	0.876833	0.930183
MGAT4C	12	26	0	0	1.13445	0	0	0.701935	0.0534309	0.11319	0.940422	0.876833	0.930183
DOCK3	36	55	1	1	0.937384	0.289687	0.289687	0.7597	0.0382066	0.113255	0.954622	0.876833	0.930183
FHL2	2	0	0	0	0	0	0	0.0423184	0.533825	0.113296	0.831666	0.876833	0.930183
ZNF223	0	8	0	0	3.50937	0	0	0.0783228	0.471964	0.113454	0.831666	0.876833	0.930183
ABCC10	19	14	0	0	0.72864	0	0	0.354826	0.0474676	0.113514	0.840716	0.876833	0.930183
SALL1	38	73	4	0	1.48293	1.61105	1.61105	0.0417901	0.393783	0.113522	0.831666	0.876833	0.930183
POLD1	11	5	0	0	0.416824	0	0	0.0798764	0.185269	0.113532	0.831666	0.876833	0.930183
IFNL3	0	3	1	0	3.61656	14.7525	14.7525	0.155805	0.0760254	0.113554	0.831666	0.876833	0.930183
RAD51L3-RFFL	3	0	0	0	0	0	0	0.047278	0.435017	0.113595	0.831666	0.876833	0.930183
ARMC1	1	2	2	0	1.12906	8.49298	8.49298	0.894764	0.0403904	0.113641	0.984111	0.876833	0.930183
OR52I1	2	8	1	0	3.13275	4.56669	4.56669	0.0528925	0.247261	0.113753	0.831666	0.876833	0.930183
DALRD3	3	0	0	0	0	0	0	0.0449368	0.486418	0.113761	0.831666	0.876833	0.930183
PRAMEF19	12	15	1	0	2.18358	1.45972	1.45972	0.0371217	0.729139	0.113772	0.831666	0.876833	0.930183
UTP14C	6	7	3	0	0.702153	3.6335	3.6335	0.49408	0.0888356	0.113804	0.880369	0.876833	0.930183
DEFB119	2	8	0	0	2.80935	0	0	0.0803404	0.395968	0.113868	0.831666	0.876833	0.930183
CCDC159	2	0	0	0	0	0	0	0.0483892	0.396315	0.113869	0.831666	0.876833	0.930183
SUPT6H	18	13	4	0	0.528691	1.32978	1.32978	0.0695981	0.614308	0.113875	0.831666	0.876833	0.930183
KCTD20	1	8	0	0	3.24332	0	0	0.0638707	0.505113	0.11396	0.831666	0.876833	0.930183
APBA1	14	12	0	0	0.547149	0	0	0.111917	0.120694	0.11399	0.831666	0.876833	0.930183
TMEFF2	2	9	0	0	2.44313	0	0	0.121115	0.29234	0.114024	0.831666	0.876833	0.930183
KLHL22	7	7	3	0	0.986755	4.77662	4.77662	0.978893	0.0429773	0.11404	0.996336	0.876833	0.930183
XIRP1	21	53	2	0	1.61697	0.88097	0.88097	0.0478926	0.861088	0.114124	0.831666	0.90605	0.930183
SPRY1	2	9	0	0	3.04378	0	0	0.0520719	0.583491	0.114164	0.831666	0.876833	0.930183
PARS2	6	1	0	0	0.180402	0	0	0.0474676	0.433286	0.114191	0.831666	0.876833	0.930183
ENTPD1	3	10	0	0	2.2676	0	0	0.1227	0.27481	0.114304	0.831666	0.876833	0.930183
TNNC2	0	4	0	0	5.43182	0	0	0.0427363	0.746926	0.114432	0.831666	0.876833	0.930183
INHBA	7	14	0	0	2.10815	0	0	0.0762739	0.370223	0.114477	0.831666	0.876833	0.930183
DUSP22	7	10	0	0	2.15675	0	0	0.0962554	0.291331	0.114487	0.831666	0.876833	0.930183
FBXO24	6	15	1	0	2.42187	1.51081	1.51081	0.0374901	0.712255	0.114586	0.831666	0.876833	0.930183
TPH1	2	11	0	0	2.45395	0	0	0.104012	0.335833	0.114607	0.831666	0.876833	0.930183
FBLN7	5	12	0	0	2.19847	0	0	0.0904886	0.330467	0.114637	0.831666	0.876833	0.930183
SFRP2	3	9	0	0	2.88607	0	0	0.0507807	0.586106	0.114749	0.831666	0.876833	0.930183
ABRA	3	14	1	0	2.74436	2.52858	2.52858	0.0391705	0.446006	0.114787	0.831666	0.876833	0.930183
OR6Y1	15	8	0	0	0.478801	0	0	0.075512	0.211931	0.11489	0.831666	0.876833	0.930183
XKRX	4	2	2	0	0.44779	4.19342	4.19342	0.297579	0.124936	0.115145	0.834169	0.876833	0.930183
SMURF2	1	10	1	0	3.50315	2.32897	2.32897	0.0376454	0.498007	0.115155	0.831666	0.876833	0.930183
TMEM63B	11	4	0	0	0.405379	0	0	0.0910168	0.163869	0.115326	0.831666	0.876833	0.930183
C17orf77	1	10	1	0	2.89139	8.33022	8.33022	0.0813301	0.133503	0.11545	0.831666	0.876833	0.930183
PRKAA2	11	31	2	0	1.92952	1.28642	1.28642	0.0389718	0.747839	0.115587	0.831666	0.876833	0.930183
ZNF750	2	12	0	0	2.77607	0	0	0.0584014	0.539652	0.115622	0.831666	0.876833	0.930183
CAPN11	12	9	0	0	0.660009	0	0	0.325283	0.0486284	0.115672	0.836945	0.876833	0.930183
CXorf67	2	17	0	0	2.47066	0	0	0.0769093	0.438975	0.115705	0.831666	0.876833	0.930183
EXOSC2	0	0	1	0	0	7.98964	7.98964	0.211923	0.148665	0.115755	0.831666	0.876833	0.930183
HTN3	0	4	0	0	4.65932	0	0	0.065049	0.514865	0.115878	0.831666	0.876833	0.930183
DRD4	0	1	1	0	1.17807	27.0515	27.0515	0.894669	0.0387849	0.115919	0.984111	0.876833	0.930183
OR6V1	9	18	0	0	1.96281	0	0	0.0728629	0.385373	0.115943	0.831666	0.876833	0.930183
SPRR2G	1	9	0	0	3.34188	0	0	0.0508812	0.629206	0.115975	0.831666	0.876833	0.930183
PHGDH	0	6	0	0	4.22629	0	0	0.0549237	0.608324	0.115983	0.831666	0.876833	0.930183
IL11RA	4	1	0	0	0.184673	0	0	0.0626752	0.247232	0.11606	0.831666	0.876833	0.930183
MNS1	1	0	0	0	0	0	0	0.0494432	0.364552	0.116187	0.831666	0.876833	0.930183
MAP7D1	3	9	2	0	1.95453	6.67539	6.67539	0.219147	0.0545208	0.116199	0.831666	0.876833	0.930183
B2M	1	1	0	1	1.73719	25.0709	25.0709	0.648998	0.0393311	0.11623	0.928561	0.876833	0.930183
CDC42EP3	0	3	1	0	2.8049	19.7774	19.7774	0.253237	0.0549416	0.116288	0.831666	0.876833	0.930183
FMNL2	5	18	0	0	1.8409	0	0	0.154643	0.223536	0.116331	0.831666	0.876833	0.930183
PLA2G4C	4	12	0	0	2.03523	0	0	0.143291	0.238855	0.116335	0.831666	0.876833	0.930183
STX5	4	2	0	2	0.660557	6.21094	6.21094	0.60006	0.0599786	0.116379	0.916443	0.876833	0.930183
RNPC3	1	0	0	0	0	0	0	0.0453946	0.451021	0.116411	0.831666	0.876833	0.930183
BTN1A1	11	12	4	0	0.964859	3.62301	3.62301	0.928797	0.0469158	0.116431	0.989826	0.876833	0.930183
BMP10	6	17	0	0	2.0601	0	0	0.0813438	0.368109	0.116465	0.831666	0.876833	0.930183
LIN28B	2	10	0	0	2.6157	0	0	0.0869692	0.387156	0.116503	0.831666	0.876833	0.930183
SRC	6	1	0	0	0.191173	0	0	0.0569179	0.32306	0.116663	0.831666	0.876833	0.930183
PRLH	5	1	1	0	0.38772	11.6357	11.6357	0.320464	0.0849955	0.116686	0.836945	0.876833	0.930183
ACE2	6	6	0	0	0.51462	0	0	0.215782	0.0566146	0.116712	0.831666	0.876833	0.930183
CAMK2G	5	2	1	1	0.438898	4.03376	4.03376	0.272073	0.130506	0.116755	0.833023	0.876833	0.930183
CXorf64	0	0	0	0	0	0	0	0.041705	0.523512	0.116762	0.831666	0.876833	0.930183
CCK	1	6	0	0	3.87702	0	0	0.0464421	0.684133	0.116772	0.831666	0.876833	0.930183
ZBTB47	1	0	0	0	0	0	0	0.041527	0.597808	0.116786	0.831666	0.876833	0.930183
CLPP	0	2	0	1	2.82683	21.1462	21.1462	0.309656	0.0510054	0.116911	0.834169	0.876833	0.930183
PRKACA	0	4	0	0	5.10277	0	0	0.0508601	0.639057	0.116956	0.831666	0.876833	0.930183
CDC25C	0	7	0	0	3.80335	0	0	0.0668059	0.533524	0.116983	0.831666	0.876833	0.930183
AQPEP	8	25	1	0	1.84772	0.541747	0.541747	0.0885404	0.525091	0.117036	0.831666	0.876833	0.930183
MAGT1	1	6	0	0	3.36124	0	0	0.0750064	0.445076	0.11718	0.831666	0.876833	0.930183
OR2M3	12	26	0	0	1.67997	0	0	0.110158	0.260908	0.117203	0.831666	0.876833	0.930183
MGAT4A	5	3	0	0	0.350582	0	0	0.110467	0.10847	0.117232	0.831666	0.876833	0.930183
RBM26	0	10	0	0	3.12406	0	0	0.100068	0.419561	0.117242	0.831666	0.876833	0.930183
RTL1	5	16	0	0	2.00706	0	0	0.11087	0.291741	0.117292	0.831666	0.876833	0.930183
SH3GL2	1	13	0	1	3.27962	1.90205	1.90205	0.0392716	0.599316	0.11736	0.831666	0.876833	0.930183
SCIN	3	2	2	0	0.31074	2.29747	2.29747	0.13852	0.352829	0.11745	0.831666	0.876833	0.930183
AR	10	7	1	0	0.385912	0.859707	0.859707	0.0404292	0.882052	0.117459	0.831666	0.917205	0.930183
CHIC2	0	0	1	0	0	10.6834	10.6834	0.277249	0.108424	0.117517	0.833023	0.876833	0.930183
RIC8B	4	1	0	0	0.179727	0	0	0.0580481	0.290853	0.117523	0.831666	0.876833	0.930183
KRTAP6-3	1	0	0	0	0	0	0	0.0397624	0.741029	0.117534	0.831666	0.876833	0.930183
TOPBP1	3	2	0	0	0.244773	0	0	0.0729562	0.168845	0.117621	0.831666	0.876833	0.930183
TANC1	7	20	0	0	1.61256	0	0	0.221876	0.15808	0.117674	0.831666	0.876833	0.930183
POLR3B	7	18	0	0	1.47552	0	0	0.331746	0.11256	0.117679	0.836945	0.876833	0.930183
NFIC	4	6	1	1	1.44912	7.66938	7.66938	0.521933	0.0398122	0.117693	0.889933	0.876833	0.930183
COMMD10	0	0	1	0	0	6.61219	6.61219	0.184133	0.182059	0.117704	0.831666	0.876833	0.930183
FMOD	4	12	0	0	2.31706	0	0	0.0824752	0.37978	0.117853	0.831666	0.876833	0.930183
WDR82	0	4	1	0	4.32423	8.26628	8.26628	0.0790952	0.143304	0.11786	0.831666	0.876833	0.930183
KCNV1	13	23	0	0	1.59418	0	0	0.155074	0.189464	0.117861	0.831666	0.876833	0.930183
PRDM13	0	9	0	0	3.85603	0	0	0.0516748	0.662849	0.117898	0.831666	0.876833	0.930183
PPARGC1A	11	27	0	0	1.11046	0	0	0.754951	0.0537215	0.117916	0.952925	0.876833	0.930183
FAM35A	2	7	3	0	1.5719	5.61774	5.61774	0.463558	0.0387359	0.118043	0.872117	0.876833	0.930183
TUBB4A	4	5	2	0	1.1817	7.73357	7.73357	0.783522	0.0391656	0.118069	0.961093	0.876833	0.930183
SLC25A44	3	0	0	0	0	0	0	0.047541	0.47546	0.118096	0.831666	0.876833	0.930183
SLC22A12	13	6	0	0	0.532812	0	0	0.175659	0.0841312	0.118249	0.831666	0.876833	0.930183
ZNF143	7	3	0	0	0.349387	0	0	0.0906856	0.156563	0.118332	0.831666	0.876833	0.930183
APOO	0	4	0	1	4.66313	6.63486	6.63486	0.0649078	0.181398	0.118443	0.831666	0.876833	0.930183
CCDC120	1	0	0	0	0	0	0	0.0438572	0.52996	0.118532	0.831666	0.876833	0.930183
PPP6R1	4	1	0	0	0.177433	0	0	0.0559571	0.317888	0.118533	0.831666	0.876833	0.930183
GIMAP7	11	22	2	0	1.89079	2.95108	2.95108	0.0634705	0.21165	0.118597	0.831666	0.876833	0.930183
SLC19A3	8	4	0	0	0.395682	0	0	0.0990651	0.141894	0.118672	0.831666	0.876833	0.930183
EZH2	4	14	0	0	1.9902	0	0	0.143283	0.246957	0.118706	0.831666	0.876833	0.930183
[truncated: 18,092 more rows]
