# Supplementary material for: Somatic mutation distribution across tumour cohorts provides a signal for positive selection in cancer
Source: Nat Commun. 2022 Nov 17;13:7023. doi: 10.1038/s41467-022-34746-z (PMC9671924; doi:10.1038/s41467-022-34746-z)
Supplement: Supplementary file 6 — Supplementary Data 3 [file 41467_2022_34746_MOESM6_ESM.xlsx]

## Sheet: Supplementary Data 3
gene	expr	reptime	hic	N_nonsilent	N_silent	N_noncoding	n_nonsilent2	n_silent3	n_noncoding4	nnei	x	X5	p	q
BRAF	305191	616	25	2590916	730855	0	280	8	0	2	34	1815229	0	0
C1orf194	989913	215	18	545456	143836	0	6	0	0	50	178	22608404	0	0
NRAS	600650	472	11	657069	169521	0	131	0	0	23	82	12364759	0	0
PEA15	841605	386	29	450655	116750	0	2	0	0	50	181	24974693	0	0
PPP6C	951081	168	46	1162830	318027	0	32	2	0	50	157	28045218	0	0
TP53	2069567	213	34	1442563	398351	0	70	7	0	12	45	3603372	1.44329e-15	4.53722e-12
CDKN2A	225405	357	-15	1113795	290007	0	50	9	0	3	15	779423	2.67153e-12	7.19863e-09
PTEN	259678	300	34	1414076	328768	0	30	0	0	4	6	1517750	4.42229e-08	9.80631e-05
NF1	462449	396	26	9736483	2602124	0	88	15	0	3	18	3531454	4.67908e-08	9.80631e-05
RAC1	NaN	NaN	NaN	721515	203145	0	27	1	0	1	2	724317	0.000213157	0.402057
ARID2	820796	602	10	6047650	1781138	0	74	14	0	0	14	1781138	0.000294781	0.50547
TMPRSS11B	170820	716	-19	1439761	363326	0	35	6	0	10	91	6919539	0.000653692	1
NMS	226558	642	9	567405	135897	0	15	2	0	5	23	2910811	0.00142324	1
COL4A3	253951	211	10	5634822	1777869	0	78	7	0	24	51	11473723	0.00154682	1
CYP3A5	1395063	430	34	1722296	461863	0	19	1	0	5	13	2948638	0.00180177	1
COL2A1	374433	246	47	4909104	1641972	0	63	15	0	17	50	8501735	0.0020264	1
CHGB	310620	346	13	2310249	561801	0	52	9	0	3	17	2129053	0.00239009	1
TNFRSF8	517022	191	35	1993156	593090	0	28	5	0	25	98	12755171	0.00368381	1
HNF4G	47353	914	7	1542034	385742	0	55	7	0	1	19	1550907	0.00438398	1
AKR1C4	630098	678	-21	1116130	293276	0	19	3	0	2	5	1096049	0.00563763	1
CLEC2B	295505	634	25	531913	120953	0	8	1	0	3	12	2229458	0.00572638	1
RARRES2	315538	514	32	556197	161115	0	9	1	0	14	63	7875488	0.00611531	1
IGFL1	1150094	196	22	389945	96202	0	9	0	0	50	159	26262212	0.0068255	1
TREML4	249047	607	38	679018	193805	0	15	1	0	23	105	11933251	0.00683431	1
LCK	1427362	210	43	1740042	472137	0	31	9	0	9	42	4289395	0.00768734	1
CYP3A4	1430454	438	42	1733504	452056	0	32	5	0	3	34	4297801	0.00808256	1
C8orf34	36554	910	-22	1492532	373600	0	55	7	0	3	47	2289701	0.00932044	1
VEGFC	145765	585	-14	1434624	368463	0	33	5	0	4	31	2702529	0.0096222	1
RBM46	73501	1021	-18	1788143	478675	0	32	5	0	2	8	1441629	0.0116413	1
STARD6	99256	451	41	764012	191470	0	19	2	0	11	82	7611166	0.0121892	1
DEFA4	131884	628	11	324565	98537	0	14	2	0	5	23	1652246	0.0122635	1
SPATA19	270077	622	-14	588887	153643	0	13	1	0	36	117	16336594	0.0124769	1
SPOCK1	216344	646	26	1523354	379204	0	19	1	0	13	36	6269942	0.0126837	1
GDA	285414	207	11	1574257	410960	0	19	3	0	23	54	11145422	0.0129791	1
THOC2	333292	NaN	4	5575980	1339356	0	33	1	0	1	1	1798884	0.0139444	1
PARM1	175795	775	18	993309	330636	0	26	4	0	28	158	14456919	0.0157653	1
SPRR2G	822908	602	28	249845	66781	0	10	1	0	36	231	24883161	0.0170798	1
RQCD1	939398	179	48	1003116	295611	0	15	1	0	50	169	27035564	0.0171116	1
CRCT1	325831	700	20	323164	102740	0	5	0	0	4	4	3152250	0.0171371	1
ZNF679	NaN	NaN	NaN	1416878	339976	0	25	2	0	1	3	861148	0.0171969	1
KRTAP12-1	819099	391	35	314758	95735	0	9	1	0	17	84	12914418	0.0185718	1
PRB3	311837	673	-1	984436	343712	0	43	4	0	1	7	615973	0.018995	1
C16orf90	805495	246	39	594491	185866	0	8	0	0	50	150	28908701	0.0190819	1
IL5RA	59117	1039	-15	1480857	378270	0	18	3	0	4	14	2077683	0.0197035	1
GALNTL5	309129	476	12	1523821	387143	0	27	7	0	3	10	1227276	0.0199642	1
EPB42	834640	330	43	2405517	699099	0	17	3	0	6	10	3921399	0.0208045	1
FLT3	346092	614	42	3447394	862082	0	49	11	0	9	33	4165173	0.0224303	1
COL4A6	171617	NaN	31	5554031	1823635	0	66	11	0	4	23	4725106	0.0236805	1
CCDC38	396472	400	6	1990821	466533	0	13	1	0	8	14	5123924	0.023685	1
RB1	349930	450	41	3226036	824255	0	15	4	0	4	6	2539079	0.0244165	1
PDE7B	283639	392	6	1584998	377803	0	29	3	0	4	8	1322077	0.0249764	1
AMBRA1	880494	212	45	3962028	1214667	0	29	5	0	7	28	6505777	0.0257974	1
CTNNB1	305811	448	8	2613332	757474	0	24	2	0	6	10	2985998	0.0275268	1
TMEM207	163494	373	9	495020	148039	0	6	2	0	12	78	6795317	0.0276277	1
HIST1H2AA	272695	635	29	419833	140567	0	19	3	0	14	97	5894941	0.0281034	1
MACC1	220237	676	13	2841228	766347	0	43	7	0	7	20	3179336	0.0298744	1
PPP4R4	204538	714	17	3109753	803240	0	58	15	0	9	41	4049824	0.0303384	1
EREG	174005	402	7	584217	152709	0	6	1	0	4	3	1648043	0.0306073	1
GPC5	12353	1007	-9	1913299	534248	0	56	13	0	7	91	4960007	0.0306725	1
ADAM22	178742	722	17	3294685	821453	0	40	9	0	32	123	15004243	0.0307572	1
B2M	673122	428	36	413762	110212	0	3	1	0	11	47	7168917	0.0317464	1
LUZP2	1913	1282	-32	1217469	302616	0	43	7	0	4	36	1952060	0.0322068	1
CDH9	39282	1140	-26	2681514	700500	0	83	12	0	5	78	4172645	0.033854	1
COL4A4	248623	465	5	5559635	1809625	0	169	28	0	0	28	1809625	0.0343849	1
NDRG4	678092	320	0	1354767	376869	0	12	2	0	33	100	19457088	0.0345199	1
STEAP4	155853	454	-6	1507009	448787	0	27	4	0	6	23	3046708	0.0348378	1
RIOK2	381706	614	28	1933380	477741	0	10	0	0	3	3	4373922	0.0355724	1
CD300E	876565	484	14	684155	204079	0	18	2	0	10	45	4050291	0.0360354	1
GABPB1	314083	161	5	1374381	396483	0	6	0	0	2	2	1911431	0.036208	1
MT4	598942	187	24	236302	45299	0	4	0	0	43	165	25708817	0.0382788	1
DQX1	1019591	315	50	2343406	735992	0	20	2	0	7	14	3661280	0.0388842	1
STARD4	181104	636	26	716845	176993	0	15	2	0	3	3	776621	0.0401124	1
KRT26	836683	269	-10	1580795	432442	0	26	4	0	50	205	21693551	0.040577	1
VGLL3	55913	332	-18	1085775	305418	0	18	4	0	9	43	4430896	0.0409003	1
DDX3X	627364	NaN	54	2292036	584217	0	22	3	0	4	28	3492226	0.0419248	1
MAP2K1	506284	172	43	1350097	364727	0	27	4	0	3	10	1216535	0.0431209	1
DGAT2L6	163833	NaN	14	1135744	321296	0	18	2	0	6	14	1923106	0.0431302	1
SAA1	601955	371	17	422168	111613	0	8	0	0	32	112	15498796	0.0433229	1
FBXW12	1401411	263	32	1643373	421701	0	19	3	0	8	45	6252663	0.0433467	1
EFCAB7	133143	401	7	2183692	535649	0	9	0	0	8	6	5117386	0.0435596	1
SULT1E1	9735	1009	4	1045613	233500	0	22	6	0	7	86	4772273	0.0447509	1
SPAST	378148	197	28	2085155	597760	0	7	1	0	2	6	4568194	0.045252	1
REG1B	10958	1389	-22	588420	141501	0	20	3	0	8	68	3180737	0.0455709	1
RTN2	1183590	164	41	1770397	580481	0	18	4	0	48	124	23569023	0.0459139	1
ADH1A	250334	786	3	1271174	356788	0	32	5	0	2	11	1250626	0.0463094	1
IGFL3	1177162	249	28	434310	114882	0	7	2	0	8	29	4222614	0.047294	1
NME7	270055	491	12	1313204	335773	0	12	2	0	9	20	4860069	0.047977	1
SPATA8	93099	986	-46	355854	100872	0	21	4	0	3	46	1599475	0.049334	1
CDH12	127633	1075	-20	2655362	742063	0	50	10	0	1	21	2353213	0.0503835	1
GK2	112173	875	0	1802153	529111	0	58	12	0	3	14	990507	0.0505943	1
SFTA3	58829	624	-18	323164	92933	0	8	0	0	5	34	3571616	0.0513117	1
NCF2	618153	407	31	1831574	467467	0	20	7	0	19	74	9770574	0.0513345	1
CCL11	40425	871	-32	330169	92933	0	7	0	0	7	29	2166880	0.0525228	1
CD72	1202125	248	37	1223540	334372	0	9	0	0	5	8	2339203	0.0527348	1
RGPD3	NaN	NaN	NaN	5945844	1573323	0	102	16	0	1	17	2094495	0.0544444	1
C6orf15	2992134	283	23	1030669	345113	0	18	4	0	9	43	5849642	0.0562613	1
CDCA8	445023	375	27	970426	266657	0	7	1	0	14	31	6232582	0.0585785	1
STRA13	3814891	211	28	224627	63979	0	3	0	0	50	152	23409309	0.0586283	1
KLK8	536101	606	25	1040943	275997	0	14	1	0	11	40	4950200	0.0597865	1
DDX4	331341	486	34	2562429	659871	0	23	4	0	4	10	2611931	0.0600975	1
C1QTNF9	270913	589	44	1089511	331103	0	27	5	0	3	12	1213266	0.0601317	1
RPL5	582788	274	4	1038141	259185	0	13	1	0	37	178	23079140	0.0603459	1
CYLC2	13384	1215	-31	1215134	276931	0	45	7	0	6	58	3357730	0.060537	1
C8orf4	10573	360	3	355387	97136	0	12	3	0	4	36	2540013	0.0613021	1
CLEC17A	1022856	198	29	1022730	260586	0	18	3	0	20	78	8049679	0.0619323	1
MAN1A2	358073	526	6	2179022	586552	0	12	2	0	22	48	11736177	0.0622496	1
DYNLRB2	149480	465	-30	340910	86395	0	12	2	0	3	25	2668438	0.0632345	1
C2orf80	321897	440	5	685089	175125	0	10	1	0	41	130	19680781	0.0632435	1
LGI1	488719	532	4	1895086	489416	0	24	7	0	5	20	2853370	0.0635615	1
MPP7	245887	473	-2	2009034	500157	0	56	9	0	2	22	1593871	0.0639605	1
LEFTY1	924499	239	8	1178708	383407	0	9	1	0	8	13	4420155	0.0669394	1
MGLL	587659	313	51	1044679	314291	0	13	2	0	6	14	3019155	0.0670997	1
FABP1	180956	612	6	452056	108344	0	10	3	0	3	16	1549039	0.067209	1
LACRT	615189	494	31	476340	135897	0	11	2	0	13	136	6350266	0.0673257	1
PRB2	175992	673	-18	1307133	465132	0	66	6	0	0	6	465132	0.0687147	1
RNF32	299200	635	-10	1239418	331103	0	12	2	0	20	69	11846856	0.0729526	1
WFDC8	902945	438	27	859747	193805	0	18	4	0	1	15	1751250	0.0735883	1
NDST3	150671	985	-20	2968252	772418	0	38	10	0	3	27	3263863	0.0749623	1
CDKN1A	904665	228	37	529578	175125	0	6	1	0	50	178	24294741	0.0773368	1
ARHGEF15	772200	257	20	2702529	920457	0	26	8	0	15	46	7779753	0.0793008	1
LECT2	489402	443	19	514634	141034	0	5	0	0	45	116	19460824	0.0799184	1
COX4I2	837796	213	18	597760	147572	0	6	0	0	13	30	6508112	0.0803783	1
MUCL1	590746	746	-4	304484	97603	0	9	4	0	2	143	4951134	0.0813254	1
PRB4	311837	673	-1	789697	272261	0	31	3	0	1	7	615973	0.0818885	1
TIMM17A	751933	168	31	587019	166719	0	5	0	0	29	108	15885939	0.0829922	1
CD209	719851	329	21	1370178	368463	0	21	6	0	6	54	5363028	0.0832032	1
AREG	172071	NaN	10	1735372	447386	0	30	5	0	16	99	11441967	0.083585	1
ANKZF1	733837	158	40	2389639	738794	0	9	4	0	21	45	9725742	0.0842475	1
RPH3A	651570	527	28	2399446	633719	0	29	9	0	7	52	5764648	0.0843998	1
COL5A2	237205	422	1	4980088	1621424	0	77	9	0	5	22	3091540	0.0847086	1
TCEAL6	132641	NaN	4	624379	154577	0	10	1	0	5	12	2107104	0.0848354	1
COL4A5	118458	NaN	19	5576914	1804955	0	97	17	0	1	18	2243468	0.0877762	1
ARFIP1	218185	385	33	1278179	338575	0	7	0	0	2	0	1521953	0.0879898	1
ALDH3A1	550749	220	-13	1537831	426371	0	17	4	0	5	13	2433070	0.088849	1
COL1A1	1277832	210	26	4809633	1627962	0	62	16	0	17	71	10075525	0.0890416	1
KCNIP4	35439	1264	3	1032537	246576	0	17	1	0	8	43	4606488	0.091638	1
SPATA16	222219	577	-15	1964669	487081	0	42	9	0	4	18	1468248	0.0922517	1
CAMK1D	326642	556	35	1377183	347448	0	26	6	0	3	11	1319742	0.0924911	1
ACD	1065785	147	41	1783006	593090	0	19	5	0	32	159	23098287	0.0926412	1
CABP5	993450	433	26	605699	153643	0	13	3	0	6	51	5418601	0.0932125	1
HSD11B1	219540	222	15	999847	268058	0	17	3	0	33	88	12655233	0.0945659	1
IDS	179393	NaN	3	1876873	525842	0	11	1	0	2	7	4643381	0.0975486	1
RD3	384781	399	5	643059	196140	0	5	1	0	13	29	7831590	0.0984504	1
COL21A1	263671	483	-11	3249853	939137	0	109	16	0	4	26	1579861	0.10058	1
PLA2G4A	265620	592	-18	2607728	639790	0	18	3	0	13	30	6412377	0.101897	1
IGFL2	1177162	249	28	477741	121887	0	10	2	0	8	29	4222614	0.102719	1
SLC25A14	301928	NaN	28	1117064	303550	0	6	1	0	4	33	7657866	0.102951	1
KRT7	742854	178	53	1556044	464198	0	15	3	0	26	100	13867098	0.103268	1
NPPA	519155	207	43	500624	152242	0	8	0	0	3	5	1325346	0.104396	1
AMTN	264427	861	27	706104	221358	0	14	3	0	4	9	1522887	0.105659	1
NUDT2	478815	302	38	500624	132628	0	4	0	0	6	8	2597921	0.112356	1
MPPED2	29166	1075	-21	1071298	294677	0	11	2	0	1	3	1109592	0.112529	1
FBXL21	489402	443	19	1451903	400219	0	10	4	0	37	108	16493039	0.113839	1
NGEF	404109	215	33	2536277	683221	0	23	5	0	2	8	1570054	0.114054	1
DPYSL5	1261383	378	36	1888081	553862	0	26	9	0	3	33	3773827	0.114902	1
BIN2	499804	194	37	1917969	530979	0	24	7	0	19	88	9822878	0.114917	1
RNASE3	1070609	561	16	523507	158780	0	8	2	0	49	323	22605135	0.115048	1
CLK1	635570	201	31	1852589	429640	0	10	2	0	4	7	2000628	0.115177	1
TOMM70A	377740	361	20	2079084	542187	0	7	0	0	3	0	2209844	0.116719	1
FBXO40	289905	613	25	2359751	641191	0	55	16	0	3	36	2122515	0.118669	1
NUCKS1	732566	281	35	860681	198475	0	7	1	0	27	122	12064478	0.119297	1
PAIP2	835535	177	41	461396	93400	0	3	0	0	50	152	24470333	0.120151	1
RBP2	232582	754	21	476807	110212	0	6	1	0	5	10	2509658	0.120605	1
TNFSF18	251425	492	0	678551	174658	0	12	2	0	15	83	7937132	0.120945	1
ACMSD	275440	496	15	1174038	295611	0	23	7	0	3	13	1165165	0.121229	1
LENEP	1612870	224	35	202678	66314	0	2	0	0	50	159	24253178	0.121858	1
NAP1L2	196410	NaN	-3	1541100	396483	0	35	6	0	7	48	3772893	0.121951	1
PRH2	NaN	NaN	NaN	550593	172323	0	13	1	0	12	105	7234297	0.123803	1
METTL7A	569122	220	40	806976	228363	0	7	0	0	16	52	8544232	0.123999	1
IFNG	268405	717	-2	584684	134029	0	7	1	0	9	76	7456589	0.124372	1
ZNF597	1361831	303	29	1443497	359590	0	19	2	0	14	39	7893701	0.124961	1
DICER1	215900	674	16	6500640	1727433	0	34	8	0	10	25	5446621	0.126935	1
GNGT2	868792	346	21	248911	56507	0	6	0	0	18	70	9366152	0.127022	1
KRTDAP	827597	367	29	356788	97136	0	5	1	0	32	124	15850914	0.127228	1
NKAIN3	138003	904	-16	682287	177927	0	16	2	0	6	43	2923887	0.127554	1
SMAD1	204089	1182	24	1574257	412361	0	9	0	0	8	15	4327689	0.127622	1
OCIAD2	256817	372	61	560867	127024	0	11	2	0	8	53	4310410	0.12914	1
OTC	125559	NaN	36	1217469	325032	0	13	1	0	4	13	2121581	0.130558	1
KRAS	259193	512	16	800438	192871	0	11	1	0	15	42	6021498	0.130954	1
ATAD2B	233701	431	27	4977753	1305732	0	11	1	0	4	1	3809319	0.131031	1
KLHL23	342296	393	35	1882477	483812	0	9	0	0	5	3	2432136	0.131832	1
DEFB132	1010597	348	24	324565	87329	0	2	0	0	50	188	28633638	0.13211	1
KCNQ5	648013	975	15	3150849	928863	0	60	13	0	3	26	2258879	0.133703	1
MUC7	264556	861	26	1168901	431041	0	29	3	0	4	20	1945522	0.133789	1
CDK4	1160849	344	39	1004050	312890	0	10	1	0	15	45	8436355	0.133894	1
DCUN1D3	252367	503	32	1010588	276931	0	12	2	0	28	104	14429833	0.134166	1
TFEC	236823	538	-14	1187581	314291	0	30	2	0	5	23	2037054	0.134467	1
SELPLG	448698	280	40	1256697	448320	0	13	4	0	4	11	2323792	0.136387	1
KIAA1210	556208	NaN	8	5662375	1597607	0	62	14	0	25	120	15657109	0.136734	1
SNRPN	NaN	NaN	NaN	785494	261053	0	13	2	0	1	3	782225	0.138986	1
TMPRSS11D	210733	767	22	1421081	393214	0	13	1	0	17	48	9503917	0.14209	1
POLQ	292766	680	7	8717022	2335467	0	41	5	0	3	7	2986932	0.142883	1
C14orf2	694566	320	33	275997	60243	0	2	0	0	50	188	33011763	0.142982	1
KLF6	129035	476	2	963421	247043	0	8	2	0	18	56	7213282	0.143219	1
HFE2	NaN	NaN	NaN	1351498	459995	0	23	4	0	1	5	981167	0.146077	1
KIAA1033	237030	387	34	4118940	997512	0	13	0	0	2	0	1632165	0.146425	1
UTS2	375594	415	23	577679	148039	0	5	1	0	50	187	34963356	0.146523	1
ACSBG1	421357	314	52	2441476	681353	0	24	4	0	12	28	5382642	0.147308	1
OLFM3	66875	991	-15	1552308	404889	0	26	7	0	5	27	2593251	0.150028	1
MAGEA8	275638	NaN	NaN	1039075	307286	0	8	2	0	1	2	1049349	0.15016	1
PRSS3	912856	220	33	1053085	315692	0	9	2	0	7	30	4634975	0.150304	1
EEF1A1	716887	139	38	1544836	440381	0	10	1	0	3	9	3321771	0.151271	1
DAPL1	270644	361	14	372199	101339	0	2	0	0	16	49	7755002	0.15134	1
DNTT	780047	804	30	1747047	452523	0	20	7	0	8	38	4634041	0.152242	1
NPM2	576057	222	41	762611	185866	0	7	2	0	50	171	24645458	0.15349	1
RNASE10	464497	395	17	718713	191937	0	10	0	0	12	18	2638550	0.153732	1
ITM2A	13949	NaN	29	891036	246576	0	9	0	0	1	3	1205327	0.154689	1
CADM2	8467	1155	-19	1548105	431508	0	43	10	0	7	26	1877807	0.155144	1
IQCF2	849777	453	39	559466	150841	0	3	2	0	15	34	6743947	0.155252	1
REV3L	343769	434	41	10514505	2818812	0	29	2	0	5	4	4727441	0.1557	1
RBM11	99517	964	-30	963421	247043	0	16	2	0	9	52	5515270	0.156061	1
BTN3A2	378286	330	51	1133409	319428	0	11	0	0	15	39	6757490	0.15654	1
PON1	134258	327	-2	1215601	328301	0	21	2	0	2	11	1097450	0.159363	1
TSNAXIP1	1039476	143	49	2277092	573943	0	14	2	0	22	43	10002673	0.161437	1
LY6G6F	2517236	193	20	985370	297946	0	4	1	0	4	3	2631078	0.161608	1
DYM	241451	414	57	2294371	611303	0	12	4	0	45	150	25385186	0.162392	1
RANBP3L	213853	402	5	1716225	425904	0	20	4	0	9	27	4331892	0.16687	1
DNAH6	NaN	NaN	NaN	14181856	3724325	0	30	1	0	1	2	4245497	0.167537	1
ZNF251	1841573	401	17	2245803	601029	0	18	2	0	2	3	1459842	0.167652	1
FAM71C	100701	906	0	802773	219957	0	9	0	0	4	3	1287052	0.167777	1
FCRLA	598281	504	20	1258098	379671	0	18	6	0	6	37	3020556	0.168406	1
APOC3	421374	323	39	342778	94334	0	4	1	0	36	127	18924708	0.169286	1
WIPF1	463489	400	39	1594805	562735	0	13	1	0	5	10	3470277	0.171006	1
BTK	374364	NaN	37	2306046	568806	0	17	5	0	42	127	23214103	0.171099	1
DAO	494991	393	49	1183845	334839	0	18	4	0	4	34	4560255	0.1713	1
FLG2	387153	671	6	7722779	2342005	0	147	25	0	0	25	2342005	0.172551	1
MMP27	530224	567	-10	1767128	449254	0	23	2	0	3	5	1304798	0.172586	1
PCDH11Y	0	0	0	4428561	1311336	0	24	5	0	6	7	3955023	0.172865	1
LDHC	599909	176	42	1129673	309154	0	10	2	0	15	45	10582687	0.173046	1
ZFAND2A	774288	346	36	521172	114882	0	6	1	0	37	100	18435759	0.173634	1
PHKA1	385429	NaN	18	4178249	1139947	0	51	12	0	7	18	2631545	0.17404	1
FAM153B	592877	609	19	1413609	337641	0	17	3	0	17	68	7942269	0.174389	1
SPINK4	856503	167	38	307286	80791	0	4	0	0	50	204	27839738	0.174466	1
ZNF527	228816	939	-63	2101967	484279	0	20	5	0	3	11	1881076	0.174996	1
MPZL2	805791	211	41	730388	205480	0	8	3	0	9	49	5317262	0.175688	1
MUC4	920866	365	49	3965297	1110526	0	76	21	0	4	39	2745493	0.176224	1
TMEM101	920082	241	29	838265	265723	0	3	0	0	6	10	3535657	0.176437	1
ANAPC16	764632	140	40	371265	112080	0	3	1	0	40	100	18648711	0.1766	1
EDN3	831202	402	-9	846671	240505	0	12	6	0	4	41	3494561	0.177442	1
IFI27	200295	605	47	393214	133562	0	4	1	0	45	189	21623501	0.177752	1
GKN1	338803	222	16	698632	172790	0	9	1	0	23	81	11827709	0.178127	1
EDN1	198728	410	27	735992	181663	0	10	0	0	4	22	2355548	0.178395	1
IRF2	207866	400	55	1207662	308220	0	8	1	0	42	134	23707722	0.179017	1
TBL1Y	0	0	0	1810559	466066	0	10	0	0	6	2	3109753	0.181098	1
ARL11	425192	296	62	632785	200810	0	7	2	0	26	112	13989452	0.182824	1
C4orf50	109875	686	16	918589	282068	0	10	5	0	6	20	2791726	0.182915	1
DNAJC21	241905	675	21	2038455	453924	0	13	2	0	6	10	3286746	0.183703	1
ZCCHC12	234959	NaN	44	1311803	382006	0	10	4	0	23	137	17575545	0.184053	1
HBG2	109545	1056	-1	495954	142902	0	27	4	0	9	86	2693189	0.184102	1
AMPD3	777397	378	27	2660966	714043	0	32	8	0	8	37	5914088	0.184204	1
C6orf165	222811	556	26	2128586	557131	0	24	2	0	9	32	5210786	0.18606	1
PRB1	175992	673	-18	1056354	358656	0	17	0	0	0	0	358656	0.186076	1
C17orf67	306329	420	-58	398351	104608	0	5	1	0	2	3	871422	0.186635	1
FAM105A	514082	380	28	1230078	309621	0	14	3	0	15	38	6718729	0.187431	1
LAYN	418517	326	21	1270707	339042	0	8	0	0	1	0	955015	0.187487	1
PRR11	834161	507	4	1217002	350717	0	8	1	0	2	1	1468248	0.187643	1
ERH	911402	431	39	374534	86395	0	3	0	0	50	146	24445115	0.187811	1
CD63	1814311	384	26	818184	225561	0	4	1	0	36	65	15911624	0.188249	1
TLL1	81353	538	-19	3506703	867219	0	119	23	0	0	23	867219	0.188514	1
COL19A1	93520	947	15	3934475	1149754	0	55	16	0	18	90	8573186	0.188858	1
RBL1	822888	309	42	3649605	973695	0	17	2	0	7	12	4356176	0.188858	1
SLC27A6	39183	962	-10	2089825	566471	0	59	17	0	5	48	2546084	0.188881	1
COX7B	549293	NaN	19	282068	72385	0	3	0	0	50	252	31232026	0.189567	1
SLC7A7	1153069	351	36	1691941	510431	0	15	2	0	16	36	7418762	0.189592	1
GZMA	222027	430	1	885432	247977	0	18	2	0	16	93	10415034	0.189654	1
IL15RA	650283	305	32	878894	281134	0	12	3	0	13	60	7298743	0.190407	1
ACTL6B	1884430	247	60	1465913	401620	0	19	6	0	9	50	6251729	0.190431	1
MOG	484408	755	34	1029268	289073	0	13	2	0	6	16	2179956	0.190886	1
MCF2L2	398145	606	24	3868628	983035	0	31	1	0	0	1	983035	0.191972	1
MYBPC1	348152	448	6	4138087	1045613	0	40	6	0	17	42	6629999	0.193279	1
KRTAP10-5	867542	461	28	884031	264789	0	12	2	0	1	23	3988647	0.193493	1
TPTE2	288628	778	-16	1855391	454858	0	38	7	0	3	15	1258098	0.194216	1
DENND3	360825	204	51	4050291	1112394	0	40	14	0	6	24	3547332	0.19472	1
APOC1	1003719	196	6	290941	78923	0	3	0	0	50	163	22452893	0.195626	1
COPE	1390116	198	20	1054019	297946	0	4	0	0	3	3	1905827	0.199664	1
TSPAN12	106040	717	3	1053085	272261	0	16	2	0	6	45	2950506	0.202333	1
KCTD11	1911735	206	36	721048	258251	0	11	1	0	50	212	28954000	0.2027	1
HSD17B2	192405	635	2	1291722	364260	0	14	4	0	2	7	1099318	0.202843	1
DEFB129	1010597	348	24	614572	167186	0	6	2	0	8	12	2863644	0.205244	1
STX6	217489	398	22	890569	224627	0	5	2	0	15	44	8859457	0.205638	1
HTN1	59679	975	3	229297	42497	0	4	0	0	50	395	30763625	0.205704	1
MUC21	2483101	261	36	1787676	606633	0	20	5	0	5	14	2785655	0.205909	1
DNAH12	455990	454	29	10669549	2715605	0	19	0	0	0	0	2715605	0.208959	1
KIAA0513	517155	273	32	1428086	365194	0	9	4	0	31	94	14863209	0.210632	1
GRAMD2	1132082	352	26	1233347	323164	0	9	1	0	7	11	2283630	0.21183	1
SFTA2	2223866	223	25	265256	80791	0	4	2	0	3	32	2586246	0.214178	1
COX7C	84088	829	-14	222292	60710	0	3	0	0	7	51	3283944	0.214845	1
UNC5CL	134733	565	32	1712956	513233	0	9	2	0	3	4	2233661	0.21534	1
UGT2B10	99797	764	14	3543129	928863	0	47	15	0	5	35	3450663	0.215918	1
UBL7	640438	204	54	1275377	382006	0	12	2	0	50	239	30057521	0.216432	1
BMF	884609	226	39	645861	148506	0	4	1	0	50	194	27758480	0.219481	1
TPH2	223598	619	-18	1676063	443650	0	22	5	0	3	12	2038922	0.220832	1
GMPS	345838	388	4	2361619	642125	0	10	1	0	4	5	2664235	0.22085	1
FAM107A	534993	383	31	489883	136364	0	4	0	0	50	173	25722827	0.22137	1
NUPL2	509506	218	23	1414076	401620	0	7	1	0	13	21	7470132	0.221372	1
CNKSR1	896535	217	30	2398045	717779	0	30	12	0	3	91	7343575	0.221958	1
CDCA7	255854	559	28	1542034	403955	0	14	2	0	7	17	3609910	0.22273	1
GIP	793101	174	29	527243	148039	0	5	0	0	50	207	30114028	0.224047	1
CD80	290702	599	38	982568	260119	0	8	3	0	24	73	10985241	0.224215	1
TM4SF5	1272092	222	28	653333	206881	0	8	4	0	8	33	3954556	0.224329	1
OLR1	397577	398	18	970426	209216	0	8	2	0	50	219	28092852	0.22613	1
RPL7	259225	340	19	863483	218089	0	3	0	0	5	6	3219031	0.226448	1
PRICKLE1	175176	650	6	2804335	735992	0	25	3	0	1	3	1104455	0.228541	1
HRAS	1970020	236	42	721515	201744	0	6	0	0	9	16	4125011	0.230293	1
C1QTNF9B	314992	678	51	1119399	297012	0	18	2	0	24	48	7514497	0.231886	1
MMP1	510838	567	-16	1624693	406757	0	21	6	0	8	50	4008728	0.23296	1
ANKIB1	708388	452	30	3719655	968091	0	11	1	0	3	1	2215915	0.234408	1
ATP5F1	397613	348	23	870955	242840	0	8	0	0	33	81	18120534	0.234498	1
IFT27	1235005	537	19	647262	172323	0	7	1	0	9	29	3991916	0.234831	1
RC3H1	445943	353	13	3773360	1096516	0	12	2	0	3	2	2867380	0.235001	1
TPH1	645462	571	16	1536430	387143	0	17	2	0	6	8	2181357	0.23523	1
FAM58A	940418	NaN	24	825189	242373	0	4	1	0	3	15	2657697	0.235704	1
CGB2	2070141	200	35	520705	182597	0	4	1	0	12	33	5471372	0.236389	1
ST18	155128	793	-15	3573951	942873	0	99	22	0	7	74	4210939	0.236991	1
ATP9B	91487	731	13	3917663	1072699	0	20	3	0	4	10	2964516	0.237571	1
ULBP3	402308	382	51	826590	218556	0	7	1	0	23	59	9648687	0.238058	1
COPS2	317456	528	8	1601810	363793	0	7	2	0	14	25	7497218	0.238342	1
MFF	251488	144	18	1151622	334839	0	6	1	0	6	5	2551688	0.238715	1
FBXL2	496632	352	15	1463111	403021	0	6	0	0	5	5	2362553	0.238917	1
TCP10L	265057	182	52	721048	207815	0	8	1	0	50	179	23375685	0.240234	1
C2orf66	404194	370	14	392747	114415	0	3	1	0	2	5	1024598	0.241467	1
FGD6	370367	544	32	4890891	1235682	0	31	7	0	4	13	3684163	0.242058	1
PIWIL1	224466	621	-26	2953775	781291	0	33	6	0	3	50	5701603	0.243895	1
COL3A1	205492	515	-5	4844191	1601810	0	119	24	0	0	24	1601810	0.243992	1
STAG1	245682	512	22	4393536	1082973	0	19	2	0	6	9	4881551	0.244256	1
NXPH3	1007676	348	26	824255	244708	0	7	2	0	9	13	3405364	0.245378	1
NPS	470657	703	-30	309154	85928	0	8	1	0	10	92	4414551	0.246778	1
NR1H4	191698	787	-6	1633566	404889	0	20	3	0	1	4	1124536	0.24704	1
CNTN5	3647	1135	-26	3717787	1038608	0	121	26	0	3	48	2078150	0.247381	1
WNK3	352631	NaN	25	6028503	1664388	0	31	4	0	1	6	2753432	0.247711	1
EXD2	821714	373	39	1662053	466066	0	16	2	0	50	175	27658542	0.248116	1
EIF4G3	661924	406	22	5365363	1468715	0	26	3	0	2	4	2384502	0.248839	1
ART5	537999	403	23	957817	291875	0	10	3	0	15	70	10022754	0.248933	1
SSR4	2103463	NaN	30	594958	169988	0	5	2	0	13	73	8789407	0.250481	1
BATF	691659	175	49	424503	116283	0	5	0	0	50	106	18664122	0.250711	1
GSTM5	927739	201	22	777555	184932	0	9	4	0	4	9	1098851	0.252198	1
LDHAL6A	611782	176	31	1136678	302149	0	7	0	0	4	8	2090292	0.253947	1
TRERF1	746644	342	44	3964830	1155825	0	68	17	0	3	36	3616448	0.254758	1
MLF2	2816186	232	48	854610	236769	0	8	3	0	5	47	7023680	0.255261	1
ART3	507519	322	41	1372046	328768	0	12	1	0	9	19	3935876	0.255636	1
NDUFAF2	205876	502	11	594958	139166	0	6	0	0	8	25	3609443	0.255767	1
LUZP4	226836	NaN	8	1064760	274596	0	12	2	0	9	28	5096838	0.256539	1
CCDC90B	308108	414	18	896173	220424	0	5	0	0	15	77	10805446	0.257234	1
SERPINE3	202753	434	28	1419213	403488	0	6	1	0	12	16	6876108	0.258305	1
ALPPL2	307666	204	37	1754986	544055	0	16	5	0	50	148	21451645	0.259983	1
YBX2	1782958	316	21	1177307	404422	0	8	1	0	11	16	4614894	0.260346	1
TMEM154	165925	507	44	650064	156912	0	8	1	0	35	174	20653075	0.260914	1
DCAF16	271201	1073	21	700500	211551	0	9	1	0	2	5	1438827	0.261632	1
DRP2	417357	NaN	26	3272736	877026	0	16	4	0	8	13	5260288	0.261858	1
BOLA1	798975	560	17	429640	155978	0	3	0	0	4	3	1011055	0.262916	1
ATP6AP1L	146069	476	1	750002	218089	0	6	1	0	15	40	6986320	0.263582	1
RUNX2	54989	416	8	1743311	515101	0	8	1	0	1	1	1416411	0.264	1
FBXO36	352105	601	28	641191	172790	0	9	3	0	3	13	1454705	0.264591	1
PPY	920082	241	29	314758	102740	0	5	0	0	50	159	22908685	0.265286	1
ZFX	615356	NaN	50	2814609	694896	0	19	3	0	9	49	6465148	0.265923	1
KLK2	655673	589	25	918122	260119	0	10	3	0	50	359	32328075	0.265926	1
HNRNPA2B1	915230	445	43	1239885	309621	0	9	1	0	8	12	3625321	0.267754	1
CASP5	45234	626	-20	1542968	393214	0	13	3	0	8	21	3861623	0.269267	1
KIF14	361992	370	7	5662375	1425284	0	24	6	0	4	10	3829867	0.269474	1
SF3A2	1603571	240	27	1503273	495954	0	10	0	0	6	7	2830020	0.270859	1
C6orf48	2485614	188	36	263855	69583	0	1	0	0	50	167	27901382	0.272561	1
COX7A2L	251919	375	16	384341	113014	0	2	1	0	35	99	16735412	0.273429	1
SNURF	233460	1194	-44	253114	69116	0	7	2	0	1	4	376402	0.273846	1
C11orf88	401074	326	18	688825	172790	0	8	0	0	4	15	3426379	0.274054	1
COX7B2	86349	938	11	276931	73319	0	4	2	0	5	50	2816944	0.274695	1
WFDC13	777303	359	16	344179	67715	0	5	0	0	50	264	25889546	0.274774	1
STAT4	529053	318	19	2626408	649130	0	34	8	0	9	65	6908331	0.277188	1
PRKAB1	782827	498	17	922792	249845	0	4	0	0	3	7	2164078	0.277236	1
C20orf85	372863	576	7	470736	128892	0	6	1	0	37	205	20462539	0.278099	1
RTP1	425258	445	28	874691	243307	0	10	3	0	6	22	2695991	0.278333	1
SPACA1	176962	684	32	998446	275063	0	12	4	0	5	41	4745654	0.279129	1
TCTEX1D2	1164213	231	36	500624	122821	0	4	0	0	32	88	13220770	0.279416	1
MFSD3	1755818	291	7	1259966	501091	0	2	0	0	7	8	4644315	0.281902	1
SFRP4	100826	683	10	1175439	311022	0	9	1	0	2	5	1493933	0.282137	1
HGF	57326	604	17	2551688	629983	0	32	9	0	13	74	6674364	0.284564	1
ACVR1C	79510	911	7	1659718	461396	0	16	4	0	1	6	1163764	0.285441	1
CNST	416573	346	4	2472298	653333	0	16	3	0	12	29	6507645	0.286081	1
GLT8D2	1193959	281	37	1213733	307753	0	15	3	0	5	39	4966078	0.286314	1
C15orf53	98316	561	20	587019	177927	0	6	0	0	15	67	9929354	0.288286	1
USP21	728669	234	37	1846518	599628	0	12	4	0	17	45	8771661	0.288301	1
PARN	519767	367	31	2309315	515101	0	12	2	0	15	41	8784737	0.288943	1
SSSCA1	3945819	202	45	654734	208282	0	3	1	0	32	116	19416459	0.289242	1
LRRC61	315538	514	32	805575	287205	0	9	3	0	14	63	7875488	0.289802	1
KIFC1	1441897	236	31	2189296	699566	0	18	4	0	23	61	10965160	0.290148	1
NIPAL1	225089	474	38	1360371	397884	0	15	3	0	34	179	21232622	0.290391	1
CD38	174323	327	55	1040009	264322	0	8	2	0	37	117	17069784	0.290561	1
KLHDC8A	662921	249	41	1146952	350717	0	11	5	0	5	18	2618469	0.291475	1
PNPLA1	839966	358	30	1765260	551994	0	22	7	0	16	87	8918766	0.292161	1
MS4A1	333232	899	13	1015725	270393	0	14	4	0	14	78	7443046	0.292526	1
PCGF5	190999	410	3	912985	212018	0	5	0	0	2	1	1409406	0.293231	1
CPSF6	758784	353	3	1802153	568339	0	13	3	0	12	20	4822709	0.294444	1
UBL3	322680	335	21	415630	102740	0	1	0	0	23	54	14146364	0.294649	1
DCC	2849	995	-34	4844658	1398198	0	154	48	0	1	48	1494867	0.294959	1
SF3A3	445132	232	42	1781605	417965	0	9	2	0	26	49	10663011	0.295049	1
ZSWIM2	278175	629	-5	2171083	541253	0	52	11	0	5	23	1842782	0.297072	1
SETD7	400132	191	15	1252027	329702	0	6	2	0	5	10	2784721	0.297211	1
SLC16A10	362574	424	28	1689606	507162	0	6	0	0	2	7	5564305	0.298312	1
EPGN	172790	402	18	463731	119085	0	4	0	0	41	141	18609483	0.298542	1
CEP135	585468	376	18	3963896	971827	0	16	0	0	0	0	971827	0.299329	1
RILPL2	1129277	177	47	702835	205013	0	4	0	0	33	133	18802354	0.301727	1
SLC1A2	643540	263	15	1906294	566471	0	14	5	0	9	32	5495656	0.303247	1
ODF1	525392	236	55	840133	220424	0	8	3	0	11	53	7588750	0.303992	1
MEIS2	74106	628	-7	1729768	436178	0	16	1	0	1	2	1015725	0.30522	1
MAPK1IP1L	837637	144	39	768682	282068	0	4	1	0	46	130	25635965	0.305587	1
FOXH1	1899637	200	22	1153023	396483	0	6	0	0	10	13	5186502	0.30576	1
ADAM11	1224408	175	31	2634814	747200	0	17	4	0	30	90	15749108	0.306554	1
TECTB	170055	567	-5	1144617	292809	0	13	2	0	1	3	1012456	0.306976	1
LRRN3	65006	840	2	2317721	662206	0	15	1	0	3	4	2235062	0.307146	1
MUC2	1467711	466	43	9310112	2794528	0	7	0	0	0	0	2794528	0.307246	1
TNFRSF11B	179358	381	9	1374848	337174	0	21	4	0	20	102	9566962	0.308537	1
RNF141	755456	391	25	793433	205480	0	5	1	0	50	232	36034187	0.308795	1
AKAP14	772178	NaN	38	706571	166252	0	5	2	0	14	57	7032086	0.309013	1
KHDC1	742452	565	13	557598	152709	0	10	1	0	7	46	4494408	0.310593	1
CABP7	848649	195	37	737393	195673	0	5	2	0	50	199	25121331	0.311417	1
CRK	1380844	220	18	1005451	287672	0	5	1	0	11	25	6520254	0.311522	1
ZNF114	1052191	391	32	1418279	355387	0	14	1	0	12	37	5560102	0.312207	1
GNL3	1217701	272	47	1925908	475406	0	10	1	0	4	6	2005298	0.312342	1
RAB1B	2133752	236	53	688825	191003	0	4	0	0	34	180	22928299	0.312594	1
TSPAN16	1385739	197	31	820519	247043	0	8	3	0	43	184	23295828	0.313054	1
TMPRSS4	579148	447	50	1511212	396950	0	13	5	0	3	27	2967785	0.314219	1
C17orf97	248876	591	1	318027	113481	0	7	3	0	5	32	2518531	0.314439	1
SPRR2A	687290	704	30	246576	65847	0	4	1	0	6	17	2082353	0.31465	1
DAPP1	204991	693	19	974629	254048	0	9	1	0	12	36	4247365	0.314735	1
FOLR3	715293	267	62	848539	207815	0	10	0	0	11	18	3645869	0.315055	1
LCE1B	64902	818	18	388544	111613	0	15	1	0	4	29	1016659	0.31606	1
PPBP	230379	408	2	431975	124222	0	7	1	0	8	45	5467636	0.316216	1
PLA2G2E	437659	348	22	488949	131694	0	5	0	0	27	65	13249724	0.316721	1
AURKAIP1	1736268	273	28	651932	209683	0	3	0	0	11	30	6006554	0.317327	1
PCBD2	727517	696	49	444584	125623	0	2	0	0	15	47	9476831	0.317578	1
PRSS42	413835	495	38	972294	284403	0	8	2	0	22	116	11770268	0.318339	1
PROK1	403650	479	31	355854	103674	0	4	0	0	6	14	2129987	0.318616	1
MSI2	801767	507	-7	1260900	325032	0	9	3	0	8	34	4139488	0.318767	1
MGST1	266051	641	-23	522106	150374	0	6	1	0	6	53	5512468	0.319288	1
SPP1	445914	367	8	1093714	263855	0	8	3	0	12	37	5458296	0.320468	1
LARP1	549658	179	27	3445059	945675	0	18	4	0	9	24	5647431	0.320755	1
ARL9	662749	594	27	419833	115349	0	5	2	0	3	8	1575658	0.321044	1
SCP2	609222	386	23	1943187	474939	0	11	4	0	14	58	10626118	0.325249	1
IGLL1	604420	399	31	706571	204079	0	7	3	0	16	65	7866148	0.325928	1
CAB39L	373856	343	50	1175439	290007	0	7	2	0	21	63	10164722	0.327251	1
INMT	463251	489	22	864884	258718	0	18	5	0	3	19	1891817	0.328394	1
CSTA	534078	602	44	340910	86395	0	5	0	0	10	48	5197710	0.328531	1
CAMK2N1	573203	429	30	263388	74253	0	3	0	0	30	123	16999267	0.329161	1
CDC42SE2	313468	414	34	302616	71451	0	1	0	0	50	144	23966907	0.329454	1
MTM1	287123	NaN	16	2084221	532847	0	13	3	0	6	20	3312431	0.330181	1
IGFL4	997099	261	31	434310	110679	0	2	1	0	14	37	7792362	0.330465	1
GIF	366560	494	8	1411274	393214	0	11	6	0	5	10	1763859	0.330718	1
ZNF75A	1397628	303	32	1026933	238170	0	5	0	0	2	2	1341224	0.3308	1
ZNF780A	1181917	521	22	2399913	575811	0	15	1	0	4	8	2336868	0.331696	1
NLN	407983	149	33	2414857	615506	0	12	1	0	1	1	1088577	0.331892	1
UPP2	115042	838	-4	1277245	346514	0	11	2	0	2	4	1273509	0.332516	1
SRPX2	190839	NaN	23	1573790	435244	0	15	4	0	14	50	8590932	0.332536	1
SIX4	352813	482	5	2510125	790631	0	15	2	0	2	6	2442877	0.333687	1
PCYT2	3798594	211	19	1404269	383407	0	6	2	0	15	29	6204562	0.333897	1
IL32	1626425	234	44	670145	166252	0	16	4	0	3	24	1891817	0.335508	1
NMRAL1	751633	160	39	998446	293276	0	4	1	0	34	78	16257671	0.336009	1
RAG2	96246	531	-26	1752651	472137	0	27	8	0	5	46	3938211	0.336223	1
C11orf94	427820	291	48	319895	113014	0	5	0	0	50	213	27303622	0.337086	1
IL3RA	NaN	NaN	NaN	1347762	354453	0	11	3	0	1	4	875625	0.337389	1
SPINK9	79210	459	-15	314291	70984	0	4	1	0	11	96	5857581	0.338181	1
INSL6	351963	629	20	717779	192871	0	11	2	0	3	8	1239885	0.338344	1
C1RL	2422791	224	38	1621424	460462	0	16	3	0	19	65	11214538	0.338428	1
SLC41A2	759566	294	30	1927309	535649	0	12	2	0	8	25	5146340	0.338808	1
CABP4	1392213	215	53	910183	280667	0	14	4	0	19	80	7849336	0.339247	1
LYG1	386109	630	24	665008	182597	0	2	1	0	13	33	8328011	0.339316	1
ASB12	57924	NaN	2	999380	309154	0	5	1	0	1	1	1402868	0.340122	1
FETUB	508316	436	45	1271641	374534	0	16	0	0	0	0	374534	0.340338	1
SCGB1D1	2778889	450	53	308687	87796	0	4	1	0	50	206	26874916	0.34041	1
C3AR1	142724	300	23	1563516	472137	0	13	1	0	7	29	4833917	0.341011	1
ACOT4	606300	169	39	1355234	429640	0	9	2	0	22	60	11401338	0.341537	1
TCP11	625705	198	29	1794681	501558	0	15	3	0	25	42	8539562	0.342207	1
CCBE1	257439	491	24	1374848	394615	0	34	10	0	2	28	1578927	0.343438	1
GPD1	1021750	192	57	1177774	335306	0	12	1	0	9	21	3391354	0.343598	1
RHBDD1	221611	573	11	1079704	282068	0	6	1	0	6	4	2449415	0.344176	1
MARCH3	298349	603	27	835930	254048	0	5	2	0	8	20	4824577	0.344183	1
CC2D2B	515809	798	33	1407071	338575	0	10	2	0	7	7	1860061	0.344284	1
BAG2	314024	348	23	713576	188668	0	3	0	0	7	17	4220746	0.344379	1
MT2A	653985	187	28	227896	46700	0	2	0	0	50	138	21525431	0.344811	1
TMEM135	159214	587	-7	1591069	416564	0	8	2	0	7	9	2759970	0.344923	1
TCN2	723012	330	56	1431822	411894	0	10	3	0	4	4	1422949	0.347246	1
LGMN	423482	499	48	1509811	387143	0	13	4	0	15	58	8300458	0.348003	1
RLN3	1013197	231	32	462797	146638	0	7	3	0	1	8	796235	0.348594	1
CHI3L2	400425	627	41	1349630	352585	0	13	3	0	28	206	19252542	0.349435	1
ATP6V1H	263637	437	9	1697078	410026	0	8	1	0	7	17	4432764	0.350469	1
SLC25A17	854552	191	47	1036740	302616	0	7	3	0	20	90	15731829	0.351146	1
ARL6IP1	739644	279	45	700500	187734	0	4	0	0	1	2	835930	0.351442	1
WWC3	169744	NaN	34	3635128	1082039	0	21	9	0	11	67	8789874	0.352329	1
CLN6	376180	365	33	1039542	305418	0	6	2	0	50	117	22952116	0.352877	1
CD163L1	931883	567	13	4900231	1320209	0	108	30	0	4	43	2571769	0.353284	1
LCTL	553330	219	58	1952060	502492	0	13	3	0	5	8	2916415	0.354204	1
FIGNL1	177267	585	25	2212179	630450	0	8	2	0	4	7	2502653	0.354475	1
ACP1	304765	624	-18	758408	157846	0	5	1	0	21	79	10586890	0.356307	1
MORC2	763716	303	37	3297954	912051	0	23	11	0	15	63	8787072	0.358346	1
PIM2	834040	NaN	38	1014791	324565	0	6	0	0	22	44	8840310	0.358728	1
RFPL3	413546	556	-16	1039542	302616	0	16	5	0	3	29	2832822	0.359868	1
LHX4	463883	254	13	1314138	357255	0	12	3	0	3	32	5051072	0.35991	1
EAF2	474007	550	30	902711	225094	0	6	3	0	44	231	23232783	0.360456	1
SLC17A4	272695	635	29	1669058	485680	0	26	7	0	10	62	4334227	0.361944	1
SCAPER	393531	675	22	4854465	1255296	0	18	3	0	5	10	6015427	0.3621	1
RPL22	627248	240	31	456259	105542	0	4	1	0	49	200	23247727	0.36253	1
TIMP3	259538	398	-69	725718	187734	0	7	0	0	4	6	1252494	0.362913	1
GPR20	219865	239	41	1110993	403488	0	14	7	0	8	28	3183539	0.363205	1
APRT	813333	189	51	590288	195673	0	5	1	0	50	192	27031828	0.365273	1
PSMA8	168448	577	57	882163	231632	0	9	3	0	20	82	10019018	0.365882	1
CA7	868790	142	24	901310	246109	0	5	1	0	50	177	25516413	0.366098	1
SDC2	230943	740	-2	679952	191470	0	2	0	0	5	10	3406765	0.366566	1
APBB2	227095	394	39	2574571	703769	0	24	7	0	14	59	8208926	0.367226	1
BLOC1S1	1814311	384	26	437112	114882	0	1	0	0	36	65	15911624	0.367328	1
NKAPL	273319	502	35	1341691	354920	0	14	2	0	19	51	8482121	0.368192	1
PRR16	8721	1054	-19	906914	289540	0	25	7	0	8	48	2523668	0.368612	1
AATF	668463	384	16	1929644	489883	0	9	2	0	6	16	3825664	0.368753	1
F9	69360	NaN	0	1584531	399285	0	18	3	0	3	11	1799818	0.369132	1
COL4A1	429137	434	12	5537686	1767128	0	81	19	0	1	21	2344807	0.36959	1
TBCEL	308922	724	25	1440228	385275	0	10	2	0	7	23	5001570	0.3696	1
GNAL	281108	361	18	1738174	461396	0	5	0	0	13	32	9378294	0.369616	1
DCX	131531	NaN	13	1505141	407224	0	25	8	0	4	24	2143063	0.369838	1
CDC20B	222731	430	2	1764326	482878	0	21	5	0	6	37	5310257	0.370683	1
CCDC74B	348702	548	13	1265570	377803	0	13	1	0	6	23	2911278	0.370873	1
SF3B4	798975	560	17	1371579	445518	0	8	3	0	4	3	1011055	0.371637	1
SYT14	223343	547	-5	2120180	538918	0	11	0	0	2	4	1712022	0.372296	1
TAOK1	822855	224	26	3454866	863016	0	17	2	0	3	9	2158007	0.372589	1
CUTA	1441897	236	31	702835	230231	0	6	3	0	7	33	5048737	0.372909	1
KYNU	48515	369	20	1645708	424970	0	22	6	0	11	85	7054502	0.373424	1
CD3D	963668	192	48	580014	168120	0	7	2	0	38	141	19312318	0.373596	1
PSORS1C2	3364017	401	19	437579	143836	0	4	0	0	22	56	11253766	0.373808	1
KIAA1109	325000	770	8	16934354	4573798	0	80	12	0	4	18	6707521	0.373948	1
BRD7	303953	520	14	2289234	547791	0	11	0	0	0	0	547791	0.37397	1
KIAA0895L	1109491	150	46	1532227	485213	0	6	1	0	8	14	4713898	0.374562	1
LMAN1	292594	549	35	1762925	454858	0	11	1	0	2	5	1807290	0.374826	1
CTAGE9	NaN	NaN	NaN	2562896	707038	0	31	4	0	1	5	1228210	0.374962	1
HOXB1	946208	524	29	975563	304951	0	14	6	0	8	28	2465760	0.376658	1
TNNC2	742720	180	48	582816	124689	0	5	1	0	50	116	20207557	0.376856	1
MYO6	362445	482	17	4513555	1082039	0	21	3	0	2	6	2041257	0.376943	1
ZNF514	223452	616	24	1364574	337641	0	12	3	0	11	32	5609604	0.377014	1
ICT1	1111289	171	31	713109	187734	0	5	0	0	50	166	22741499	0.377372	1
SARS2	1794625	282	21	1827371	551527	0	8	2	0	12	19	6071467	0.378395	1
FCRL3	180228	829	21	2458288	709373	0	41	16	0	10	74	5397119	0.379259	1
ATF2	347113	641	24	1704550	489416	0	8	0	0	2	6	3242848	0.38001	1
SLC25A3	487754	218	21	1351965	389478	0	4	1	0	17	25	8375645	0.380956	1
FCGR1A	NaN	NaN	NaN	1294524	357255	0	18	4	0	1	5	878427	0.381405	1
UBE2A	663615	NaN	48	536116	134963	0	2	0	0	3	3	1433690	0.381408	1
CEACAM3	1360684	454	23	843402	256383	0	10	3	0	10	31	4147894	0.381479	1
TPRG1	131839	421	1	934934	253114	0	18	5	0	1	7	594958	0.381598	1
NDUFA1	772178	NaN	38	248444	63979	0	1	0	0	50	228	29636754	0.384841	1
FAM57B	NaN	NaN	NaN	899909	278332	0	6	1	0	1	2	799504	0.384859	1
ZNF354A	395801	765	5	2044993	524441	0	14	4	0	8	18	2754366	0.384976	1
MT1H	661565	143	26	227429	47167	0	2	0	0	50	150	26666167	0.38522	1
HIST1H1D	390169	544	57	708439	230231	0	5	3	0	27	45	7322093	0.38546	1
SOCS5	630448	252	34	1783473	479142	0	10	2	0	9	16	5082361	0.385697	1
NDUFS4	186422	619	5	605232	159714	0	5	1	0	25	94	13434189	0.386453	1
CCNB1IP1	393743	401	-18	938670	246576	0	3	0	0	1	0	1230545	0.386745	1
CCDC126	389945	361	23	467934	130293	0	2	1	0	9	24	4615828	0.386749	1
POM121	641244	332	59	3136839	1064760	0	27	7	0	6	18	3424511	0.386911	1
TGIF2LY	0	0	0	615506	171856	0	7	2	0	3	2	628115	0.386947	1
TSGA13	278944	433	9	954548	239104	0	5	1	0	6	9	3600570	0.386947	1
VCX3A	41698	NaN	2	621577	169988	0	15	2	0	6	31	2194900	0.387426	1
RBMXL1	316278	598	5	1248758	394615	0	8	1	0	5	10	3026627	0.388512	1
IRX5	100202	762	-46	1532227	513233	0	7	0	0	1	0	803240	0.388915	1
CDKN2C	290894	417	2	554796	166719	0	3	0	0	7	15	3226503	0.38895	1
FAM124B	310772	460	12	1581262	471203	0	8	0	0	2	1	913919	0.389028	1
IL33	355118	432	5	953614	221825	0	9	1	0	18	52	9626271	0.389114	1
GCK	1321842	282	62	1686804	459528	0	20	9	0	4	15	1590602	0.389258	1
CNGA4	466636	728	4	1888548	563202	0	20	6	0	5	27	2976658	0.389897	1
RPIA	103964	309	18	1058222	300748	0	4	4	0	20	99	11072103	0.390722	1
COQ9	749108	159	39	1082973	308220	0	5	0	0	26	57	13411306	0.391283	1
PMM1	1467336	183	66	905513	241906	0	6	2	0	12	29	5009509	0.392975	1
ZMYND15	1272092	222	28	2436806	758875	0	17	8	0	14	59	7633115	0.393253	1
LSM7	1503606	267	31	367996	91532	0	2	0	0	50	183	26824480	0.393747	1
SERPINB5	200746	166	24	1281448	332504	0	14	2	0	3	4	1050750	0.393802	1
GPSM3	2119974	392	28	528644	170455	0	4	1	0	18	68	9960643	0.393873	1
PEX11A	880974	190	35	815849	240505	0	8	0	0	7	28	5164553	0.393973	1
NNAT	790368	549	52	280200	86862	0	2	0	0	50	284	31557058	0.394009	1
CT62	276800	462	10	456726	130293	0	4	1	0	32	108	17643727	0.394349	1
ZNF532	352047	299	51	4291730	1225408	0	21	7	0	8	13	3761218	0.396081	1
UROS	211688	280	-5	921391	247043	0	4	1	0	1	1	1119866	0.397014	1
LEMD1	662921	249	41	375468	99471	0	6	1	0	5	18	2618469	0.397117	1
DNAJB4	373296	256	1	1127805	304017	0	5	1	0	13	52	10017150	0.397244	1
SPATS1	993997	443	40	1045146	263388	0	8	1	0	31	183	22052674	0.397515	1
HLA-B	2552688	347	28	1212799	354920	0	7	1	0	16	117	19223121	0.39785	1
BLVRA	690958	250	45	1017126	273195	0	5	3	0	2	15	3113489	0.398649	1
RARRES1	197614	972	-6	994710	294210	0	5	0	0	1	1	1013857	0.398849	1
SNAP91	181148	734	-28	3043439	929797	0	54	8	0	0	8	929797	0.398862	1
DNAJC5G	1242113	182	45	664541	162049	0	8	1	0	50	216	27693100	0.399003	1
DIRC1	124843	739	-7	347448	99471	0	5	0	0	2	13	1443030	0.399757	1
PRR15L	1183803	203	21	345580	97136	0	5	2	0	3	11	985837	0.400973	1
AP1S3	263604	197	16	546390	127491	0	3	1	0	24	60	9857436	0.401412	1
CBX3	915230	445	43	651465	149907	0	3	0	0	8	12	3625321	0.401556	1
SP7	1701810	166	58	1371112	455792	0	14	3	0	50	194	27092538	0.401652	1
CCL22	716661	153	38	318961	90131	0	3	0	0	50	146	25403866	0.402326	1
BCAM	920101	196	-3	2073480	654267	0	29	9	0	12	58	5235070	0.402396	1
ECE1	744763	196	27	2788457	761677	0	23	6	0	21	95	14802032	0.402454	1
APC	247811	399	28	9416121	2621271	0	38	10	0	3	11	3537058	0.403008	1
RPRD1A	370331	430	22	1067562	284403	0	6	1	0	15	51	10451460	0.403137	1
VAT1	1507064	201	26	1277712	406290	0	5	0	0	6	8	3835471	0.404428	1
CCDC92	903375	539	36	1100719	317093	0	9	1	0	13	29	6173273	0.404665	1
UBXN2A	240935	226	33	906914	219490	0	5	1	0	8	23	2741290	0.404868	1
SYTL4	199096	NaN	47	2315386	598694	0	21	7	0	8	37	4047022	0.405117	1
PIP5K1B	184422	543	27	1856325	487548	0	26	6	0	4	12	1829706	0.405155	1
EGR4	582263	454	36	1846518	641658	0	7	1	0	4	1	1722763	0.405328	1
XAGE2	NaN	NaN	NaN	765880	188201	0	7	0	0	1	1	709373	0.405811	1
SLURP1	427585	373	34	354453	96669	0	3	1	0	50	148	23052521	0.406398	1
THBS3	1801444	194	32	3257792	890569	0	15	3	0	4	5	1872203	0.407113	1
SETD2	593886	365	46	8565247	2330330	0	26	3	0	2	6	3093408	0.409668	1
CBX8	633863	209	31	1257164	407224	0	11	4	0	15	33	6153192	0.410134	1
MMP28	647610	144	6	1715291	529111	0	11	2	0	11	64	10027424	0.410258	1
LSM10	636943	212	28	403955	122821	0	5	2	0	2	17	1650378	0.410763	1
NKD2	692388	484	29	1514481	438513	0	12	2	0	17	64	9896664	0.411016	1
CUL5	421044	572	14	2736153	647262	0	9	2	0	4	3	1920304	0.411149	1
DNAJC17	1011507	172	46	1066161	277398	0	5	2	0	50	207	30374147	0.411401	1
DNAJC12	286530	441	-5	720114	173724	0	7	0	0	2	5	989573	0.411499	1
GCLM	558028	275	9	936802	252647	0	6	0	0	15	61	11001119	0.411978	1
DEK	467694	497	4	1339356	297012	0	4	0	0	4	4	2426532	0.412863	1
CSHL1	1446139	380	27	765413	202678	0	16	6	0	4	23	1142282	0.412942	1
BET1L	1463610	437	24	528177	154110	0	2	0	0	6	14	3323639	0.413314	1
UBXN8	365415	346	28	925127	254515	0	4	0	0	6	14	5815084	0.413446	1
ANXA1	247950	411	-15	1213266	312423	0	10	2	0	7	14	2900537	0.413497	1
SAMHD1	817783	225	47	2172017	552928	0	17	7	0	3	14	2076282	0.414599	1
HOXD4	245316	874	13	823788	257784	0	5	1	0	12	25	4868942	0.414758	1
RLBP1	649712	400	25	1085308	290474	0	8	2	0	7	26	4629371	0.415596	1
KITLG	144795	419	-29	968091	233967	0	13	3	0	3	22	2467161	0.416202	1
CSNK1G1	743794	263	43	1455639	378270	0	6	0	0	2	1	965289	0.416488	1
C19orf73	2011861	267	47	391346	155044	0	1	0	0	5	14	3193346	0.416668	1
EMILIN2	564910	468	37	3455800	1013390	0	28	7	0	7	25	3606641	0.417462	1
CDC14A	387265	622	6	2184159	582816	0	10	1	0	5	6	1941319	0.417555	1
COX8C	NaN	NaN	NaN	232566	82659	0	3	1	0	21	163	12087828	0.417883	1
KRTAP5-6	NaN	NaN	NaN	428706	120486	0	6	1	0	50	572	52127474	0.418199	1
HPGDS	129148	311	14	701901	166719	0	10	2	0	15	79	8423279	0.418286	1
LY96	250079	468	26	570674	134029	0	10	3	0	3	15	1301062	0.41835	1
UBE2U	175464	384	0	814448	184465	0	7	0	0	9	83	9944765	0.41848	1
LPIN3	383021	309	5	2841228	846204	0	17	4	0	11	37	6733206	0.418483	1
RSF1	577731	354	33	4908170	1236616	0	22	6	0	6	23	5018849	0.420523	1
C4orf19	124686	814	32	1047948	287205	0	3	0	0	6	7	4050291	0.421949	1
GFRA2	333006	607	7	1561648	437579	0	8	1	0	4	7	2571302	0.422087	1
COL9A3	1044503	208	48	2270554	785027	0	24	5	0	6	27	3455800	0.4221	1
CSRP3	132848	504	16	673881	173724	0	5	2	0	39	170	19476702	0.422972	1
DHRS9	303546	646	12	1061491	305885	0	12	3	0	4	8	1598541	0.423537	1
ALDH18A1	369001	454	26	2671707	769149	0	10	3	0	6	14	4345435	0.4243	1
TNRC6A	291928	342	19	6588903	1796082	0	23	5	0	9	19	6738810	0.424399	1
RNF126	1832767	218	10	1044212	311956	0	2	1	0	5	4	2994404	0.424851	1
TMEM92	1297691	196	28	543588	159714	0	6	2	0	6	36	5022118	0.425243	1
ICAM4	1729517	200	31	1089978	200343	0	8	3	0	16	40	6498305	0.426306	1
UBE2K	621887	145	45	693962	184465	0	2	0	0	3	0	838265	0.42669	1
ENPP1	168112	699	-5	3237711	791565	0	23	7	0	7	21	4550915	0.427291	1
HEPN1	175852	743	14	291408	82659	0	3	1	0	45	210	27120558	0.427427	1
ISOC2	1048909	399	24	721515	239571	0	3	3	0	17	102	14031482	0.427956	1
FHL1	248739	NaN	23	1352899	303083	0	6	0	0	3	2	1420147	0.428309	1
C9orf135	243260	478	-8	799971	200343	0	10	3	0	2	15	1838579	0.428885	1
CFHR3	200038	941	-27	1136678	285337	0	29	5	0	3	115	4227284	0.428976	1
KLRC2	378365	334	0	805575	200343	0	10	2	0	26	139	13663486	0.429084	1
DDA1	842088	211	43	362859	92466	0	2	0	0	50	239	28387062	0.42951	1
CCDC36	1812695	203	45	2021176	518837	0	10	2	0	11	22	5152878	0.430445	1
CUTC	709789	139	18	930731	265723	0	6	1	0	12	43	7536446	0.431068	1
ZNF782	313097	491	17	2392908	571608	0	16	2	0	4	14	3363334	0.43119	1
ERP44	246986	681	19	1429954	342311	0	3	0	0	1	0	1711555	0.431283	1
BAZ2B	351229	414	23	7374397	1938050	0	29	6	0	10	27	6428722	0.43183	1
POP1	635159	368	44	3432450	959685	0	21	5	0	4	6	2207976	0.433243	1
HLA-DMA	1276842	431	40	877960	248444	0	8	0	0	2	6	1275377	0.433417	1
WBP1	1069803	343	45	878894	272728	0	4	0	0	5	8	2603525	0.433754	1
P2RY14	130485	632	8	1120800	309621	0	13	7	0	3	11	848072	0.433978	1
RPL11	960799	225	28	625313	160648	0	4	1	0	39	139	17179062	0.434371	1
WFDC12	865186	324	46	383407	101339	0	4	2	0	3	10	1081572	0.434712	1
DAZL	140687	470	24	1028334	271794	0	8	3	0	9	50	6795317	0.43617	1
RLN1	398278	629	13	618308	169054	0	5	0	0	27	91	14229490	0.437909	1
INHBE	1347802	194	32	1100719	380138	0	8	5	0	16	68	8487725	0.43798	1
FST	202521	488	-5	1184779	304484	0	7	1	0	1	2	1024131	0.438107	1
HRC	2011861	267	47	2415791	557131	0	18	5	0	5	14	3193346	0.438536	1
MTDH	605177	163	38	1960466	551527	0	6	1	0	8	17	4094189	0.438758	1
NPHP3	211862	768	24	4532702	1209997	0	12	4	0	4	6	2898202	0.440118	1
TAT	446645	530	10	1549506	424503	0	27	6	0	1	10	1052151	0.440535	1
EFEMP1	376977	264	-15	1695210	437112	0	17	4	0	21	84	9805599	0.440575	1
RNF219	58504	954	4	2460623	625780	0	13	3	0	1	26	6763094	0.440664	1
QRFP	727815	241	22	429640	144770	0	3	1	0	50	215	27256455	0.440702	1
CXorf23	339910	NaN	56	2357883	568806	0	12	2	0	21	30	7557928	0.441308	1
CD14	774470	356	31	1164231	421701	0	8	3	0	14	54	8032867	0.441929	1
DHRS12	252271	384	33	1127338	296078	0	4	0	0	4	2	2125317	0.442292	1
PTGFR	249935	671	-16	1281448	347915	0	28	8	0	3	14	1142749	0.442593	1
RUNX1T1	5155	1075	-30	2041257	573009	0	61	14	0	3	90	3681828	0.443097	1
GLIS3	170537	983	-1	3037835	931198	0	37	9	0	4	27	3558540	0.443113	1
TRIT1	996021	270	31	1595739	430107	0	8	2	0	15	48	8727763	0.443127	1
ZFP1	647304	162	19	1401000	330636	0	6	1	0	4	8	2193032	0.444242	1
S100A13	1555611	183	33	344179	85928	0	3	0	0	50	188	27123360	0.444332	1
RPL27	1507064	201	26	474472	126557	0	4	0	0	32	94	14025878	0.444846	1
NUMB	567659	180	41	2161743	634653	0	8	1	0	4	7	3115357	0.446831	1
NT5DC1	260580	640	19	1584998	396016	0	2	0	0	2	0	1839513	0.446922	1
FAM3B	224593	506	24	822387	208749	0	7	3	0	11	31	5372835	0.447428	1
SCLT1	98655	645	8	2436339	571608	0	11	4	0	5	13	3002343	0.44826	1
KLK3	655673	589	25	963888	290007	0	16	5	0	7	41	2490044	0.448267	1
SLC10A4	310162	396	52	1384655	467467	0	6	3	0	32	82	18685604	0.449373	1
GSTZ1	554839	418	37	750469	206414	0	3	1	0	46	177	23815132	0.449993	1
LONRF2	94009	703	5	2488176	746733	0	22	1	0	0	1	746733	0.451006	1
ANGPTL1	NaN	NaN	NaN	1668591	421701	0	13	2	0	1	3	942873	0.45203	1
LIX1	382123	614	38	960619	256850	0	6	2	0	42	193	24565134	0.452462	1
PXT1	968861	146	41	476340	107877	0	5	1	0	50	255	35080106	0.453201	1
UHMK1	334603	248	3	1469649	404889	0	4	0	0	8	15	6546406	0.454244	1
ZNF664	903375	539	36	901777	199409	0	6	1	0	13	29	6173273	0.454591	1
WIPF2	1491292	165	30	1406137	486614	0	10	4	0	26	126	17499891	0.454784	1
YTHDC1	126481	485	0	2515729	633719	0	17	1	0	5	17	2950973	0.455	1
ZNF185	235275	NaN	23	2620804	741596	0	10	3	0	23	55	13379083	0.455938	1
PPFIA2	20298	1132	-25	4321151	1139947	0	78	13	0	0	13	1139947	0.456044	1
KATNAL2	120136	561	12	1613018	428239	0	13	2	0	10	43	5294379	0.456593	1
SLK	508085	271	37	4274918	1023664	0	11	1	0	10	14	7252043	0.456763	1
SSX1	603602	NaN	5	688825	144770	0	6	2	0	2	5	867219	0.456922	1
REEP1	696855	425	37	887767	160181	0	9	3	0	6	30	2872517	0.458364	1
KIAA1467	697100	196	7	2054800	633719	0	15	6	0	2	21	3530053	0.459333	1
GML	447193	438	36	542654	142435	0	15	4	0	3	47	2134657	0.459557	1
RCAN3	470059	348	28	830793	208749	0	6	0	0	3	5	1504674	0.459916	1
NUTF2	959655	143	49	459995	100405	0	1	1	0	44	155	28100791	0.460189	1
PSMA6	452722	188	40	850874	220891	0	7	0	0	4	11	2096363	0.460392	1
C1orf186	755856	400	10	603831	151308	0	11	3	0	4	30	2225255	0.460402	1
LYPD2	427585	373	34	411427	134963	0	3	0	0	25	63	12403053	0.461105	1
DEFB114	70183	1258	-7	245175	53238	0	6	0	0	50	433	25554707	0.461389	1
PPP1R13L	1269856	191	31	2672641	878894	0	16	4	0	6	23	5161751	0.461747	1
PPIB	743794	251	43	728987	205480	0	4	1	0	49	179	29995877	0.462128	1
CREB3L4	2028800	222	34	1323478	391346	0	8	0	0	3	8	2866913	0.462174	1
SLC1A3	376343	436	11	1818498	535182	0	18	6	0	6	53	6893854	0.462355	1
TMEM156	435367	152	49	1023197	258718	0	13	4	0	8	30	3887775	0.462507	1
NEK5	407938	432	42	2498917	593090	0	29	7	0	15	109	9255940	0.464687	1
MMAA	224882	1168	19	1394929	399752	0	10	3	0	5	13	1362706	0.465188	1
ARL16	3745109	205	30	649130	208282	0	6	2	0	15	57	7623775	0.466128	1
SLC24A5	219744	588	-38	1682134	474005	0	6	0	0	3	4	1796549	0.466288	1
TYROBP	1060028	321	47	383874	120486	0	7	2	0	8	83	6267140	0.466322	1
HEMGN	467637	269	40	1648043	412828	0	12	2	0	15	35	7042827	0.466759	1
MYL9	858383	190	46	601963	141968	0	5	3	0	5	35	3496429	0.467042	1
C10orf35	824126	519	31	392747	131227	0	4	0	0	50	216	28129745	0.467277	1
PTGDR	405022	533	18	1134810	386676	0	15	7	0	4	32	2814609	0.467949	1
ARHGAP6	65396	NaN	34	3327842	1005451	0	23	7	0	4	15	3503901	0.46797	1
NOSTRIN	169372	724	12	1998293	467467	0	11	4	0	5	10	2528805	0.469758	1
CUL4B	416744	NaN	14	3195681	778956	0	13	0	0	0	0	778956	0.470089	1
DCAF11	992350	355	19	1871269	506228	0	17	5	0	6	28	3943815	0.47053	1
VEGFA	1564130	278	41	1405203	403488	0	8	3	0	8	32	4237091	0.470538	1
RBM26	161846	521	30	3330177	907848	0	14	0	0	0	0	907848	0.470817	1
RGPD4	NaN	NaN	NaN	5949113	1570054	0	142	28	0	0	28	1570054	0.470981	1
SLC9A5	1155617	142	51	2948638	908315	0	15	5	0	30	84	16255803	0.471217	1
NUDT3	983693	233	31	594024	155511	0	4	0	0	20	76	11337826	0.471217	1
ANKRD49	341083	589	-7	806976	212952	0	3	1	0	3	3	1314138	0.471437	1
ACSM4	1157790	439	27	1973542	535649	0	40	10	0	6	92	5503128	0.471676	1
RBM24	249340	560	-6	806509	255449	0	4	1	0	9	27	5442885	0.472113	1
TCN1	337128	548	8	1485994	385742	0	13	2	0	14	45	7429503	0.472335	1
C16orf54	NaN	NaN	NaN	699099	249378	0	4	0	0	1	1	770550	0.473334	1
BPGM	388879	392	23	870488	233500	0	6	2	0	2	7	1238484	0.47347	1
SHISA2	96652	584	12	953614	298880	0	9	3	0	4	32	3487556	0.474138	1
BRIP1	326357	412	-9	4254370	1105856	0	18	4	0	5	12	4043286	0.475195	1
EXOSC7	479578	326	41	993776	278332	0	7	2	0	6	11	2308381	0.47601	1
TMEM9	572258	333	23	623912	177460	0	3	2	0	9	66	8616617	0.478815	1
SULT4A1	157623	473	13	982568	248911	0	10	2	0	35	158	18912099	0.478977	1
SULT2B1	1590428	242	33	1267905	343245	0	10	4	0	17	66	8165028	0.479032	1
ETV6	233493	629	31	1525689	417498	0	13	4	0	12	16	2582977	0.479064	1
CNTD1	1633092	190	33	1102587	322230	0	5	2	0	50	189	26723141	0.479732	1
DUSP18	723012	330	56	624379	175592	0	2	0	0	23	66	11926713	0.48002	1
SPACA4	1597109	242	31	392747	132628	0	3	0	0	21	71	11808095	0.481206	1
ACBD7	254900	620	21	318494	75187	0	3	1	0	10	46	5227131	0.481445	1
FUBP1	373296	256	1	2201438	618775	0	9	2	0	11	35	8731032	0.482092	1
APOBEC3H	1225154	223	75	722916	165318	0	4	1	0	50	208	24727183	0.482196	1
GALK2	315919	528	8	1582663	430574	0	6	2	0	14	25	7497218	0.483138	1
SPSB1	980939	281	32	881696	275530	0	9	1	0	17	66	9897598	0.48322	1
ZNF750	711691	350	16	2306980	741596	0	13	2	0	4	8	2899136	0.484198	1
IGSF5	285788	762	-70	1379985	381072	0	25	4	0	1	6	688358	0.484777	1
KRIT1	707455	454	27	2549820	637455	0	13	0	0	2	2	1413609	0.484991	1
GLDN	317532	443	10	1839980	530512	0	18	7	0	11	37	5861317	0.485023	1
YWHAQ	700762	154	40	842468	219490	0	4	2	0	6	26	3930272	0.486544	1
SENP3	1957426	194	24	1912832	561334	0	5	0	0	8	9	4398206	0.487104	1
TPK1	123029	998	-17	854610	215754	0	11	3	0	11	60	5625015	0.487162	1
WNT8A	1044706	377	41	1202992	307286	0	9	2	0	8	18	3975104	0.487458	1
SLC26A3	511053	515	19	2591383	735992	0	27	11	0	9	37	4445840	0.487906	1
TMPRSS13	527704	576	45	1892751	564603	0	13	5	0	5	14	3294685	0.488444	1
RPS11	2126800	210	42	551060	145237	0	2	1	0	50	178	28055959	0.488662	1
GABPA	534601	728	31	1558846	403955	0	7	1	0	11	12	4015733	0.489343	1
DPPA3	237142	672	14	544522	147572	0	21	6	0	2	23	700500	0.4898	1
CHD4	2790851	179	51	6558081	1700814	0	31	13	0	16	88	15370371	0.489911	1
CREB3L1	801520	158	36	1740509	506695	0	13	4	0	34	97	16505181	0.489952	1
GOLGA7	284397	522	28	497822	117217	0	2	0	0	35	94	16439801	0.491767	1
DEFB113	70183	1258	-7	279266	63979	0	7	0	0	50	433	25554707	0.491854	1
CRYBB2	174680	535	-35	718713	177927	0	18	4	0	4	39	1985684	0.49226	1
SEMA4B	876945	154	52	2752498	842468	0	7	0	0	2	0	1432289	0.492584	1
C6orf47	2517236	193	20	917188	322697	0	2	0	0	4	2	2655829	0.493055	1
LYRM4	128806	502	24	615506	171856	0	2	0	0	14	75	9085018	0.49346	1
GEMIN7	1135715	208	25	418432	141968	0	3	1	0	12	35	5738496	0.493602	1
FGB	59883	1034	20	1696611	413295	0	14	4	0	6	14	2278026	0.493791	1
DNAJC18	832127	177	48	1236616	314291	0	6	2	0	50	164	27245247	0.493797	1
ASZ1	262404	394	-1	1651779	418899	0	26	4	0	1	6	726185	0.49429	1
NSA2	418815	581	30	896640	231165	0	5	0	0	4	13	2917816	0.494449	1
PSORS1C1	3178076	283	21	514634	150841	0	4	1	0	28	97	15270433	0.494658	1
RAD1	241905	675	21	967624	249845	0	3	1	0	6	10	3286746	0.49561	1
EBNA1BP2	1068006	294	30	1256230	321296	0	7	0	0	5	16	3974637	0.495952	1
C15orf48	214586	299	16	301215	74253	0	2	1	0	7	15	2133723	0.496045	1
VPS28	2043455	200	36	910183	233033	0	5	1	0	3	9	3072860	0.49622	1
CBY1	1056349	262	45	436645	119552	0	4	2	0	27	218	20642801	0.496868	1
CIAPIN1	749108	159	39	1058689	301682	0	6	0	0	26	57	13411306	0.496886	1
ASMT	NaN	NaN	NaN	1270240	354920	0	16	4	0	1	5	876092	0.497412	1
ZNF438	89942	603	20	2745026	774286	0	19	7	0	7	38	5006240	0.497639	1
TMEM14B	263716	468	14	397884	113481	0	4	1	0	32	119	15175165	0.499505	1
FBXL6	2525749	200	28	1727433	592623	0	11	2	0	4	12	2484907	0.49992	1
PSPC1	309425	481	34	1762925	484279	0	7	1	0	6	12	4017134	0.500047	1
GCG	95439	554	7	636521	152242	0	8	2	0	1	4	854610	0.500198	1
KIAA0895	342379	285	17	1788610	475406	0	8	1	0	7	26	5476976	0.500231	1
FAM192A	731638	149	48	880762	224627	0	3	2	0	22	37	7859143	0.500363	1
HOXD12	242935	874	15	858346	286271	0	6	0	0	8	13	3243782	0.50044	1
CLDN10	228898	397	50	998446	291875	0	8	2	0	19	58	8505004	0.500666	1
POU5F1	3364017	401	19	1175439	367062	0	8	0	0	5	18	4580336	0.501278	1
CXorf21	81961	NaN	21	1006852	266657	0	14	3	0	3	8	1181043	0.50181	1
LIN52	541052	236	43	419366	103207	0	1	1	0	50	162	24989637	0.502598	1
SERBP1	454341	466	-6	1376249	382006	0	5	1	0	7	5	3530520	0.503136	1
FAM60A	317612	468	6	771017	190069	0	2	0	0	12	41	6815398	0.503269	1
CHID1	1694280	232	52	1432289	401620	0	5	0	0	2	0	884965	0.503523	1
CXorf66	66755	NaN	14	1204860	330636	0	17	1	0	6	30	3311497	0.503684	1
TAOK3	635780	823	26	3135438	749535	0	13	3	0	14	43	9218113	0.504011	1
POLM	1151124	282	56	1629830	509497	0	5	0	0	1	2	1612084	0.505435	1
HRSP12	635159	368	44	476807	134029	0	4	1	0	2	6	1232413	0.50561	1
DNAJC28	884788	182	63	1319275	321296	0	7	0	0	5	10	3321771	0.506233	1
TUFM	1146511	221	56	1500004	467000	0	9	1	0	2	17	2484907	0.506393	1
HYI	1044061	239	35	929797	280667	0	2	0	0	16	28	7406620	0.506526	1
PSTPIP2	386983	300	54	1220738	268525	0	9	3	0	5	15	2804335	0.506565	1
WDR33	605495	187	43	4917043	1390259	0	35	5	0	1	10	2681514	0.506654	1
PDZD9	643750	326	44	700033	175592	0	6	0	0	24	101	12770582	0.507072	1
BHLHB9	162942	NaN	27	1798884	504360	0	8	1	0	4	10	3094342	0.507128	1
HOXA3	356045	385	28	1410340	461396	0	18	6	0	9	36	3786903	0.507244	1
UGT2B28	21304	997	-3	1794214	464198	0	50	16	0	5	67	2697859	0.507353	1
GRXCR1	32225	966	18	969492	270393	0	38	11	0	1	19	681353	0.507432	1
VGLL1	358658	NaN	43	859280	251713	0	9	2	0	7	40	4286126	0.507458	1
RCN3	2080142	210	41	1107724	308687	0	4	2	0	50	186	28642044	0.507905	1
TPST1	551438	412	26	1238484	347448	0	5	2	0	7	13	2917816	0.508525	1
GPR84	664708	190	45	1264169	410026	0	13	2	0	44	192	25718624	0.50891	1
ZNF341	718430	161	58	2820213	825189	0	28	13	0	15	97	7525705	0.509572	1
CA8	206353	885	-14	1001715	266190	0	10	3	0	3	14	1368310	0.509716	1
HEMK1	583785	302	50	1146018	332037	0	4	1	0	17	29	6962036	0.51022	1
UBXN10	649343	508	30	906447	280200	0	15	5	0	8	45	3241914	0.510896	1
TCEAL2	132641	NaN	4	778022	185866	0	7	3	0	4	12	1436025	0.511333	1
RGS18	96080	925	-20	819118	195206	0	15	3	0	8	73	4949266	0.511701	1
MTHFD2L	180212	330	15	1169368	335306	0	9	4	0	27	114	14421427	0.51218	1
KNG1	463823	395	37	2281295	596359	0	23	6	0	4	8	1528491	0.512316	1
PDP1	319459	423	5	1966537	551060	0	9	3	0	9	20	4512154	0.51243	1
HIST1H4C	398813	636	53	327367	112547	0	4	2	0	13	25	2885593	0.512629	1
CCNJ	518423	857	35	1285651	356321	0	6	0	0	8	7	2170149	0.51275	1
PHF10	233648	447	3	1732570	431975	0	6	1	0	8	13	4443038	0.512825	1
FUT6	1217326	294	35	1170302	348382	0	10	2	0	14	67	7701764	0.513119	1
NONO	728362	NaN	26	1615820	424036	0	14	2	0	11	75	11302334	0.51313	1
IL12A	422983	616	22	863483	237703	0	7	3	0	4	15	2512927	0.514058	1
ZNF586	680410	849	-50	1358036	346981	0	8	0	0	7	16	3297487	0.514728	1
C10orf99	216191	860	-17	276464	82192	0	2	0	0	12	160	9092023	0.515035	1
MLST8	2179404	224	39	1121734	297479	0	4	1	0	25	85	15989146	0.515179	1
SPINK1	137041	470	2	283936	71918	0	3	0	0	24	89	10470607	0.516209	1
ITGBL1	26094	536	-6	1737240	399285	0	22	1	0	1	2	671546	0.516324	1
MUTYH	1002765	249	29	1901624	569740	0	11	4	0	16	63	8561044	0.516391	1
PPM1K	432936	304	25	1252961	348382	0	6	1	0	7	23	5151477	0.516534	1
ARHGEF35	NaN	NaN	NaN	1598541	445518	0	16	2	0	1	3	966690	0.516584	1
TNFSF11	188787	595	67	1064760	294210	0	8	4	0	14	49	5830495	0.516906	1
BTG1	114728	510	7	568339	160181	0	5	1	0	5	20	3120961	0.517027	1
GPATCH1	420460	212	-7	3169062	854610	0	18	3	0	10	36	7158643	0.51727	1
FITM1	974559	220	41	919523	323164	0	6	3	0	20	62	12803272	0.517601	1
PCSK4	2352825	221	38	2481638	777088	0	8	2	0	2	8	3481952	0.51773	1
PLA2G7	141205	551	-1	1536897	382473	0	16	3	0	1	5	816783	0.518176	1
ASCC1	761166	140	40	1249225	305885	0	3	1	0	36	76	16729341	0.518491	1
CSPP1	353616	640	25	4365049	1089044	0	13	2	0	2	6	3242848	0.518647	1
DCUN1D5	166625	585	-9	848539	191003	0	3	0	0	4	4	2328462	0.518886	1
ENO3	1416161	231	30	1478522	414229	0	7	3	0	36	127	18193386	0.519194	1
CCDC140	235091	682	12	530979	158313	0	4	2	0	11	26	4949266	0.520645	1
EML5	161619	704	1	6771500	1777402	0	35	4	0	1	5	2073480	0.521045	1
DCN	24351	591	-19	1217936	334372	0	23	4	0	5	17	1381386	0.52144	1
PMCH	229712	552	12	567872	146638	0	7	0	0	4	11	1320676	0.521601	1
EGFL6	196762	NaN	49	1916101	478208	0	19	5	0	3	10	1480390	0.521904	1
MORN3	743586	194	50	843402	197541	0	6	1	0	50	161	21427828	0.522052	1
HIST1H2BH	390169	544	57	409559	127024	0	3	2	0	27	45	7322093	0.522121	1
TRPC1	414031	437	20	2585779	670145	0	13	1	0	10	44	8866462	0.522472	1
TULP2	1846623	211	38	1766661	491751	0	13	5	0	10	39	5984605	0.52308	1
XPOT	466767	402	-15	3322705	859280	0	17	3	0	7	14	3802314	0.523559	1
CD74	949599	212	40	1043278	255449	0	8	2	0	20	73	10746604	0.523684	1
CCDC137	3745109	205	30	974162	275530	0	3	2	0	50	158	23468618	0.523774	1
SHC3	207531	633	8	1976811	585618	0	22	5	0	4	15	2507323	0.524208	1
FBXW7	117295	501	51	2850568	764012	0	15	1	0	0	1	764012	0.524826	1
RNF112	588566	414	6	1777402	545456	0	15	5	0	7	47	6092949	0.5252	1
PDLIM2	757216	224	45	1321610	383407	0	9	1	0	18	57	12208314	0.525995	1
ZNF419	455231	801	-28	1743778	430574	0	8	2	0	1	4	1538765	0.526556	1
GPR151	377370	463	14	1361772	403488	0	8	4	0	11	26	3930739	0.526652	1
WRNIP1	473112	285	31	2179022	653800	0	11	2	0	8	12	2874385	0.52706	1
GADD45B	1604277	267	35	544055	149440	0	2	0	0	50	208	29916487	0.527127	1
OBP2B	1875784	397	51	601029	152709	0	9	2	0	14	125	9080815	0.527645	1
DNAJC5	1157316	206	36	682287	176526	0	3	0	0	33	102	16365081	0.52793	1
S100A8	1140044	401	32	332504	76588	0	12	2	0	4	23	701901	0.528521	1
GZMK	221322	558	1	886366	252647	0	14	4	0	3	32	2339203	0.529454	1
SURF4	1827885	416	28	910183	252647	0	2	0	0	10	4	3394623	0.529473	1
KLRC3	378365	334	0	949411	234434	0	6	3	0	26	139	13663486	0.529872	1
SH3BP5L	411701	567	-4	1282382	401620	0	8	0	0	2	3	1388391	0.53025	1
ARHGAP17	272834	185	22	2964049	852275	0	15	3	0	2	9	2432136	0.530905	1
ZFY	0	0	0	2745026	665008	0	3	1	0	6	3	3308695	0.531077	1
RNF214	436617	360	36	2370025	667343	0	11	3	0	16	63	10317898	0.53115	1
SYNGR2	527017	217	27	747200	218089	0	5	1	0	9	38	7185262	0.531193	1
NAIF1	1898149	195	32	1042811	341377	0	3	1	0	3	3	1606947	0.53123	1
RSL1D1	558203	294	37	1658784	452523	0	6	0	0	3	5	3368004	0.531351	1
ZNF490	2001150	409	-6	1810559	439447	0	20	3	0	15	68	7891833	0.531988	1
RPL10	2277674	NaN	40	739261	198008	0	5	1	0	50	154	26984194	0.532114	1
LIPH	953031	366	31	1547638	402554	0	17	4	0	22	151	12668309	0.532286	1
HN1L	1591571	320	37	643526	184465	0	6	1	0	50	227	27693100	0.532569	1
SVOP	574926	NaN	32	1025999	300748	0	8	2	0	6	38	5122990	0.53277	1
HIST2H3D	681585	560	28	427772	145237	0	2	3	0	4	23	2946303	0.532792	1
ITGA2	193331	354	4	4050758	1079704	0	21	4	0	3	7	2326127	0.532831	1
RHOA	1623187	201	33	662673	175125	0	8	3	0	7	30	2871116	0.533036	1
UBE2D2	641116	244	39	523507	132161	0	2	0	0	50	211	34196542	0.533178	1
PLEKHA4	1766061	211	34	2568033	816783	0	29	10	0	12	63	8105719	0.533507	1
CELA1	504747	239	33	877960	252647	0	7	2	0	50	183	25061088	0.533668	1
B3GALT1	67289	1010	-14	1084841	289540	0	24	5	0	1	12	745799	0.534534	1
SH3GL2	28189	392	-31	1222139	306352	0	20	2	0	2	14	1324412	0.534584	1
C15orf57	892776	192	48	667343	174658	0	4	0	0	50	192	31866679	0.5352	1
SEC22C	352808	445	32	1080638	292342	0	6	2	0	15	61	8246753	0.535809	1
C3orf38	123481	894	0	1097917	300281	0	7	0	0	9	25	4637777	0.53599	1
PPP4R1	454636	202	51	3247985	855544	0	7	3	0	12	25	6776637	0.537141	1
LHX2	306688	342	19	1336087	396950	0	8	2	0	12	21	6285820	0.537425	1
PEX11B	NaN	NaN	NaN	849940	284870	0	5	0	0	1	1	806042	0.537884	1
ARIH2	1818938	241	37	1755920	398818	0	12	3	0	31	127	17204747	0.538358	1
POLR2G	2405109	248	44	607100	159247	0	3	0	0	50	197	25925038	0.538775	1
C17orf70	3665223	205	12	2792660	962020	0	14	7	0	12	22	4712497	0.538893	1
CHODL	272100	981	-58	936335	243307	0	15	5	0	4	47	2693189	0.540045	1
GCM2	263829	483	14	1687738	468401	0	19	4	0	22	65	8488659	0.540219	1
RPS6	498767	339	12	844803	239571	0	4	0	0	2	7	2317721	0.540613	1
MARCH2	726556	150	0	804641	255916	0	6	4	0	26	94	10996916	0.541246	1
GORASP2	414976	406	36	1481791	472604	0	11	4	0	47	191	27149045	0.541434	1
GAPT	125347	446	5	521172	142902	0	8	3	0	9	31	2789858	0.541531	1
PAGE2B	214019	NaN	18	395082	99471	0	3	1	0	16	62	5882799	0.541729	1
WDR86	608657	190	39	1218870	393681	0	9	0	0	2	6	1498136	0.541732	1
RSPH1	411865	374	67	1082039	265723	0	12	3	0	9	49	5582051	0.541753	1
POC5	265325	605	19	1967471	533314	0	3	0	0	1	0	1902558	0.543668	1
GRAMD1C	442573	363	36	2305579	579080	0	13	4	0	13	53	8424213	0.544281	1
C4BPA	501293	142	22	2042191	532847	0	23	5	0	25	115	13545802	0.544458	1
ASB7	290809	374	-9	1066161	299814	0	2	0	0	2	2	1279113	0.544591	1
DNAJC9	829738	249	44	889635	232566	0	2	0	0	2	0	1385122	0.545305	1
ANXA7	847821	249	45	1657850	468868	0	5	1	0	4	7	3654742	0.545607	1
SFXN5	453374	421	27	1159094	346981	0	6	3	0	8	25	4880150	0.545917	1
COX6B1	1162794	390	27	314291	68182	0	3	0	0	50	233	27056579	0.545996	1
CYS1	863812	214	44	500157	179328	0	2	0	0	6	10	3894780	0.547809	1
TYR	28803	973	-28	1784874	467934	0	13	2	0	3	5	1225875	0.547839	1
OLIG3	210173	486	29	868620	278799	0	5	1	0	1	4	1332351	0.548315	1
PRM2	632841	308	37	345580	92933	0	4	0	0	18	93	9439471	0.548634	1
FAM173B	623675	325	5	782692	226028	0	6	2	0	23	118	12449753	0.549776	1
PLEKHB2	461881	331	16	773819	202678	0	6	1	0	2	1	510898	0.549903	1
CYTL1	76400	557	36	451122	144303	0	3	1	0	50	175	27828530	0.550411	1
PLK3	574317	191	43	2135124	665475	0	8	2	0	4	5	2246737	0.550583	1
NNMT	162422	499	-4	877026	250779	0	16	6	0	5	42	2935562	0.550697	1
PRG2	923815	191	-3	758408	206881	0	5	1	0	50	182	23561084	0.550933	1
CREB3L2	227556	553	20	1740042	511365	0	10	2	0	3	14	3526784	0.55167	1
TMEM68	319097	538	-3	881696	225094	0	3	0	0	8	13	3532388	0.55181	1
SCD	1162653	171	42	1206728	334372	0	5	1	0	24	87	13221237	0.551873	1
FRMD6	238905	442	22	2115977	536116	0	8	0	0	1	4	1808691	0.552426	1
C11orf85	3151458	209	52	774286	186800	0	9	2	0	6	22	2252808	0.552536	1
C19orf40	481910	448	-16	720581	209683	0	2	0	0	8	23	5847774	0.552829	1
C5orf49	65781	1013	-18	492218	141034	0	2	0	0	1	0	750936	0.553578	1
C11orf87	32039	927	-12	614105	218089	0	5	1	0	1	21	3468409	0.553695	1
KRTAP19-5	14979	1035	-68	234901	70517	0	4	0	0	5	4	566938	0.553874	1
RANBP17	214548	691	12	3753746	977431	0	31	7	0	6	13	2445212	0.55435	1
APPL2	233879	387	30	2310716	596359	0	6	0	0	8	14	6065863	0.55452	1
TIMM8A	374364	NaN	37	352585	91532	0	2	1	0	42	127	23214103	0.55484	1
ELOVL3	1041024	187	45	917188	238637	0	10	3	0	6	37	3819593	0.554899	1
NSL1	365714	364	26	1082039	261520	0	5	0	0	9	28	6910666	0.555358	1
MAGEA11	NaN	NaN	NaN	1443497	401620	0	22	5	0	1	6	922792	0.555384	1
MAL2	247332	442	-1	578613	186333	0	5	1	0	7	35	4295466	0.555474	1
ACOT8	742720	180	48	1087643	306352	0	4	1	0	50	116	20207557	0.555532	1
PGLYRP1	997099	261	31	646328	195673	0	1	0	0	15	37	8858523	0.555847	1
ZNF610	526380	960	-32	1575191	393214	0	16	2	0	11	41	5575513	0.557612	1
LCE2D	169158	818	24	368463	103674	0	4	1	0	7	30	2803401	0.557838	1
ANAPC1	NaN	NaN	NaN	6636537	1801686	0	33	5	0	1	6	2322858	0.558173	1
LYRM7	312101	294	34	376402	90131	0	1	0	0	50	175	23935618	0.558548	1
TPX2	890615	237	23	2571769	661739	0	11	2	0	5	4	1888081	0.559094	1
KPNA3	422339	296	51	1810559	473071	0	8	0	0	11	33	6463280	0.559718	1
CATSPER4	896535	217	30	1603211	433843	0	22	8	0	3	91	7343575	0.55973	1
ZNF480	526380	960	-32	1826904	448320	0	13	7	0	8	29	4121275	0.560049	1
TMEM150B	1028808	209	19	780357	236769	0	4	4	0	15	49	4922647	0.56043	1
TIFAB	625030	509	47	509030	177460	0	8	3	0	1	3	429640	0.560847	1
KCTD6	567081	265	35	793900	217622	0	6	1	0	1	1	553395	0.561063	1
LEFTY2	923085	239	20	1176840	382473	0	5	1	0	2	3	1131074	0.561252	1
POLR3H	1467336	183	66	708439	186800	0	3	0	0	50	180	27199948	0.561359	1
CCDC62	1009828	184	40	2419994	596359	0	19	7	0	8	55	5535818	0.561863	1
ECH1	1989663	219	30	1117998	318027	0	5	2	0	50	210	28654186	0.562055	1
DRAM1	340236	238	17	812113	226028	0	4	2	0	23	89	12925159	0.563143	1
ACBD4	806811	207	32	1324412	205480	0	7	2	0	50	240	29185632	0.563408	1
TPRA1	682035	336	42	1324412	303550	0	8	1	0	36	150	24387207	0.563516	1
DIABLO	846994	187	29	813514	223226	0	3	1	0	50	291	35329017	0.564443	1
ASB4	176832	333	14	1506542	405823	0	10	1	0	8	27	4485068	0.564819	1
ZDHHC2	223323	568	3	1297326	316626	0	14	5	0	4	37	3174666	0.565036	1
EFHD1	301517	211	37	793900	231632	0	6	0	0	42	121	18565585	0.565214	1
TNP1	261601	642	23	197074	46700	0	3	0	0	50	284	24226092	0.565246	1
CXorf57	148900	NaN	12	2898202	772418	0	15	3	0	1	5	1641038	0.565632	1
SPATA9	305999	216	35	862082	232099	0	4	1	0	50	168	22559836	0.565771	1
CLYBL	308985	612	45	1146952	333905	0	8	3	0	34	133	14317286	0.566036	1
SPPL2A	329469	225	20	1790945	477274	0	4	0	0	1	0	1246890	0.566192	1
IL9	489402	443	19	503426	131227	0	2	2	0	28	68	10936673	0.566209	1
C10orf10	NaN	NaN	NaN	675749	225094	0	6	1	0	1	2	746266	0.567375	1
WBP2NL	1328069	323	66	1011055	322697	0	12	3	0	39	153	16691514	0.56775	1
PAIP1	482851	434	19	1624693	448787	0	10	2	0	39	94	16276818	0.56839	1
DEFB104A	NaN	NaN	NaN	508096	127958	0	3	0	0	1	1	649130	0.568465	1
ODAM	181352	975	12	974162	261520	0	10	3	0	9	27	3648671	0.569302	1
LPA	287006	545	-24	6874707	1922172	0	95	23	0	10	81	6346997	0.569633	1
KIF15	434707	426	26	4845125	1183378	0	20	6	0	5	21	5234136	0.570015	1
NR0B2	1025094	188	34	819118	270860	0	6	3	0	15	72	8074430	0.570344	1
NEUROD1	210899	380	17	1176840	329235	0	14	7	0	8	24	2754366	0.570397	1
GOT2	572798	188	2	1454238	407691	0	9	2	0	8	16	3360065	0.570678	1
FCN3	866116	188	28	1017126	285804	0	8	3	0	42	251	30053785	0.570804	1
ANKRD13C	295772	396	-1	1851655	493619	0	6	1	0	6	8	3401161	0.570816	1
DEFB118	591819	594	-83	414696	114882	0	15	2	0	5	61	1915167	0.570944	1
SPO11	181292	604	9	1383721	354920	0	8	2	0	7	17	2936029	0.57133	1
PDPN	64295	864	9	781758	253581	0	11	1	0	4	25	2561962	0.571446	1
TM4SF19	1164213	231	36	681353	222292	0	5	3	0	30	88	12664573	0.571479	1
CDCA7L	687019	581	-1	1557445	405356	0	8	2	0	3	6	1950659	0.571819	1
COL17A1	455010	271	19	5080493	1523821	0	38	12	0	2	14	2211712	0.571907	1
MRPL33	1044890	146	30	333905	66781	0	1	0	0	50	188	24988236	0.573107	1
ATF4	721040	467	72	1168901	324565	0	10	3	0	13	39	6586101	0.573221	1
HIST4H4	340728	578	-4	327367	115349	0	3	0	0	5	13	1595739	0.573783	1
KRTAP5-10	586193	626	50	661272	194739	0	19	5	0	4	15	805108	0.574036	1
ASPHD1	NaN	NaN	NaN	1227276	427305	0	12	5	0	1	6	948477	0.574112	1
MAP2K2	2276561	180	36	1350564	390879	0	10	2	0	21	111	15078963	0.574184	1
CALB1	272948	534	25	938203	219023	0	9	2	0	2	8	853676	0.574467	1
NPFF	1469374	191	55	381539	111613	0	2	0	0	11	32	4287527	0.574797	1
HLA-DRA	1070559	595	14	854143	242840	0	14	2	0	15	146	8927639	0.574925	1
MS4A5	383569	899	18	686957	185866	0	4	1	0	11	29	5802008	0.575129	1
YPEL1	447011	252	56	420767	100405	0	2	1	0	27	88	12563234	0.575426	1
GAS2	52076	981	1	1076435	285337	0	16	4	0	1	24	1519151	0.575562	1
OCLN	502559	312	32	1774600	468401	0	12	2	0	11	21	4287994	0.575563	1
MAMDC2	196190	405	-10	2354614	605699	0	24	5	0	1	9	1538298	0.575808	1
C6orf195	467575	342	25	413295	124689	0	6	2	0	3	12	1359904	0.576051	1
LRRIQ3	58597	1188	-18	2146332	516969	0	56	9	0	1	10	772885	0.576227	1
WFDC2	1053862	382	36	426838	116750	0	4	0	0	6	19	2536744	0.576292	1
MTX2	239999	888	11	930731	229297	0	2	0	0	1	0	847138	0.576811	1
TSEN2	352597	317	36	1646175	425904	0	5	1	0	14	35	7249241	0.576865	1
RASGRP4	1459788	221	4	2250940	671546	0	11	5	0	20	56	8696474	0.576901	1
TAC3	2026922	199	41	437112	107877	0	4	0	0	50	190	27903250	0.577142	1
CD3G	963668	192	48	647262	158313	0	3	2	0	38	141	19312318	0.577219	1
HIGD1C	569122	220	40	334372	87329	0	1	0	0	50	263	26161807	0.577299	1
PAPOLB	NaN	NaN	NaN	2088424	593090	0	12	1	0	1	2	1114262	0.578284	1
ERAP2	393863	469	58	3279274	855077	0	21	6	0	37	97	14265916	0.578425	1
RELA	4131934	202	53	1814762	561334	0	6	2	0	6	7	3527718	0.578832	1
ARL3	878626	180	27	631851	165318	0	3	1	0	50	206	26676908	0.578897	1
B3GNTL1	303219	483	14	1251093	340443	0	12	1	0	9	27	4196462	0.579587	1
ARNTL2	544579	377	40	2218250	552928	0	15	4	0	10	30	5075356	0.579679	1
HAL	366272	436	8	2240199	637455	0	22	8	0	12	40	3774294	0.579914	1
RNF217	120614	269	-24	964355	230698	0	20	4	0	13	85	6030838	0.58011	1
TEX13B	184382	NaN	40	1023197	303550	0	10	2	0	20	133	14326159	0.580174	1
BEND2	66906	NaN	11	2743158	728520	0	29	5	0	18	97	11733375	0.580524	1
PMF1	2280435	211	36	700967	190069	0	3	1	0	50	191	29578846	0.580963	1
WISP3	159324	296	16	1267438	325499	0	5	2	0	12	51	6085477	0.58123	1
PRDX1	809450	176	25	690693	177927	0	3	0	0	50	191	28693414	0.581816	1
CCDC18	657064	412	9	4954403	1156759	0	7	0	0	5	0	2009034	0.582198	1
JMJD7	NaN	NaN	NaN	1071298	303083	0	3	0	0	1	1	824255	0.582871	1
RPL12	784133	209	45	580481	156445	0	2	0	0	34	128	20294886	0.582986	1
GAGE10	547555	NaN	25	413762	103207	0	4	1	0	12	34	4526164	0.583265	1
NBEA	38939	1070	11	10005475	2700194	0	88	19	0	4	47	7540182	0.584278	1
SI	13371	1355	-23	6345596	1598074	0	130	33	0	4	81	3787837	0.584298	1
TEKT3	266888	359	-53	1648510	454391	0	16	3	0	17	67	9198032	0.584429	1
DGKQ	675007	256	45	3104149	985370	0	9	1	0	2	5	2500785	0.584602	1
PPIAL4G	119504	375	34	550593	145704	0	8	2	0	2	10	970893	0.585521	1
IGSF6	NaN	NaN	NaN	819118	228830	0	6	0	0	1	1	750002	0.585637	1
CD2AP	203824	554	16	2204707	580481	0	16	4	0	2	10	1829706	0.585767	1
KHDRBS1	1216050	133	33	1457974	452990	0	7	1	0	15	40	9357279	0.585835	1
NR1I3	731911	229	39	1343559	369864	0	6	0	0	7	21	7137161	0.586865	1
TTC30B	380902	434	27	2189296	612704	0	5	0	0	4	5	2835157	0.588751	1
SLC39A11	276039	538	-34	1135277	356788	0	6	3	0	4	20	2612865	0.589193	1
EPB41	619053	227	30	2993937	783159	0	17	4	0	4	10	2159875	0.589292	1
ZSWIM7	943249	350	-33	650531	159247	0	3	0	0	2	1	971827	0.589441	1
PCSK5	96278	886	-24	3162524	793900	0	100	32	0	4	90	2895400	0.589657	1
FAM73B	1473097	203	29	1970273	604765	0	8	2	0	11	35	8079100	0.589728	1
BRIX1	241905	675	21	1243154	300748	0	3	0	0	6	10	3286746	0.58992	1
CD69	226318	648	33	700033	165785	0	6	1	0	12	15	2536277	0.590111	1
BUD31	1327454	288	60	511832	120019	0	3	0	0	50	185	22592993	0.590468	1
LHX6	220092	528	30	1381386	403488	0	7	2	0	4	15	3586560	0.590701	1
RIPPLY2	108781	870	-22	443183	115816	0	4	0	0	1	0	296078	0.591114	1
CAPN6	132204	NaN	23	2191164	574410	0	28	5	0	2	12	1733971	0.591175	1
TMEM155	326547	440	18	439914	127491	0	3	1	0	15	60	10201615	0.591259	1
GOLM1	320201	489	20	1381853	358189	0	6	1	0	7	18	4249233	0.592061	1
PPAPDC1A	261792	849	5	917188	259652	0	18	5	0	13	179	9288163	0.592242	1
CPNE6	992350	355	19	1894619	540319	0	16	2	0	3	21	2710001	0.592405	1
NTSR1	1286411	208	27	1343559	434310	0	10	5	0	14	63	8369574	0.592533	1
RBMS2	2807863	166	57	1403802	383874	0	8	1	0	1	2	946142	0.592701	1
SHROOM4	36907	NaN	11	4926850	1400066	0	35	6	0	4	43	7041426	0.592703	1
TRMT1	1948449	221	41	2202839	663607	0	9	5	0	5	9	2220585	0.593048	1
TMEM185A	206117	NaN	9	1179175	329702	0	7	2	0	13	62	7358986	0.593117	1
TNFRSF13B	1122696	237	2	982101	278799	0	15	3	0	2	20	1732570	0.593301	1
PDZK1IP1	364960	414	3	389945	110212	0	7	2	0	7	45	3287680	0.594408	1
UBE2F	507348	433	27	666876	165318	0	6	1	0	5	45	3606641	0.595404	1
ARF4	703082	422	29	622511	166252	0	3	0	0	8	17	4156300	0.595445	1
MRPL36	394241	608	6	332037	110679	0	2	1	0	32	183	16812000	0.595638	1
FOSB	1259254	191	39	1082506	359123	0	7	2	0	47	157	26937494	0.595778	1
IL27RA	1013197	231	32	2100566	649597	0	15	5	0	5	18	3719188	0.595898	1
ARPC5	608114	407	24	512299	143369	0	1	0	0	36	121	21877549	0.596166	1
ZBTB34	367308	322	48	1652713	458594	0	8	3	0	16	46	8028664	0.596375	1
PRRG1	81601	NaN	3	824255	225094	0	8	1	0	3	99	9505318	0.596422	1
TDRD1	279026	477	22	4118006	1023664	0	41	7	0	2	13	2603525	0.596625	1
DLX4	1160590	191	12	838732	276464	0	6	2	0	8	47	4418754	0.598065	1
TOX	192821	695	19	1772265	487548	0	21	4	0	29	103	10693833	0.598371	1
CFL1	3779084	287	42	569273	149440	0	4	2	0	13	33	5767450	0.598897	1
BSX	698665	416	8	751403	241906	0	1	0	0	8	11	3786903	0.598917	1
COL25A1	157338	437	-5	2358350	711241	0	28	7	0	1	10	1002649	0.599024	1
CRIM1	267484	414	-1	3512774	938203	0	21	1	0	1	3	1245489	0.599096	1
TRAPPC3	800052	190	31	618775	167186	0	6	1	0	50	241	28953533	0.599279	1
ZNF28	557083	1008	-39	2261681	543121	0	21	8	0	16	61	8623622	0.599361	1
BSG	1647685	255	-8	1332818	384808	0	4	2	0	27	91	15018720	0.599474	1
GXYLT1	172471	684	-9	1499070	393681	0	5	2	0	6	19	3375476	0.599943	1
DSG1	255599	412	15	3502967	988639	0	86	19	0	1	20	1246890	0.601066	1
SYF2	613835	460	36	855544	206414	0	3	0	0	8	10	3576286	0.601145	1
ACOT7	643590	176	26	1552308	452523	0	3	0	0	1	0	1351031	0.601419	1
DDIT3	1347795	303	44	563669	162049	0	4	1	0	50	333	38849263	0.601546	1
ZCCHC9	148763	777	23	942873	228363	0	5	1	0	39	149	21966279	0.601665	1
MGP	341752	426	8	366128	89197	0	5	2	0	2	7	771484	0.601876	1
BCL7B	955146	171	48	685556	195673	0	2	1	0	50	177	29644226	0.602068	1
TSSK6	868278	284	7	863950	287672	0	6	1	0	45	159	23055323	0.602264	1
KRTAP6-1	22916	1048	-79	233033	72385	0	4	0	0	9	29	1920771	0.602692	1
DEFB105A	NaN	NaN	NaN	555730	127958	0	4	0	0	1	1	649130	0.60284	1
UFM1	126181	926	-9	304951	84527	0	2	0	0	1	4	894772	0.602983	1
CTSD	NaN	NaN	NaN	1362706	417965	0	6	1	0	1	2	939137	0.603212	1
TXNL4B	414449	479	9	517436	129826	0	3	0	0	12	43	5176695	0.603533	1
NGFRAP1	448080	NaN	32	384341	91999	0	1	0	0	30	99	12505326	0.603605	1
GFRAL	28347	729	-14	1387924	319895	0	69	19	0	2	50	1043278	0.604033	1
TMEM69	953032	157	30	812113	241439	0	2	0	0	7	7	3821461	0.604562	1
ZNF354B	204252	845	6	2089358	509497	0	13	3	0	3	5	1390726	0.604961	1
KCNE1	381338	502	16	425437	126557	0	4	2	0	1	5	807910	0.605121	1
KIF2C	574317	191	43	2513394	650064	0	13	2	0	4	5	2246737	0.605163	1
COPS3	910162	218	11	1477121	369397	0	5	0	0	4	12	2750630	0.605173	1
SLC38A11	80659	427	-3	1297793	370798	0	12	3	0	3	25	2639017	0.60518	1
CEPT1	388536	627	27	1407538	389945	0	5	0	0	2	11	4658792	0.605497	1
C6orf106	920583	132	31	1009187	269926	0	3	0	0	2	1	1062892	0.605675	1
FAM166A	1724821	399	43	1084374	288606	0	6	1	0	17	48	7283799	0.605771	1
NDUFS8	1263224	251	47	719647	200810	0	6	1	0	10	83	8572719	0.606573	1
H3F3B	1885370	198	27	450188	142435	0	4	1	0	50	216	28402940	0.60692	1
LCN8	1898901	190	39	530512	146171	0	4	1	0	50	219	32648904	0.607071	1
ZNF691	803442	334	27	947543	255916	0	4	0	0	24	64	15609475	0.60723	1
OXSR1	301294	386	31	1824102	490350	0	9	3	0	43	148	26106701	0.607232	1
KRTAP5-8	586193	626	50	623912	169054	0	5	2	0	31	106	13518249	0.608297	1
MFAP3	174087	592	16	1193652	337641	0	5	2	0	15	49	7578009	0.608304	1
VGLL4	186722	488	35	1088110	311489	0	6	1	0	3	13	2373761	0.608509	1
EXOC1	579538	452	12	3097611	764946	0	13	1	0	6	5	2328462	0.608797	1
JDP2	758517	239	44	577679	174658	0	2	1	0	50	201	29244474	0.608875	1
ZNF711	90533	NaN	1	2599789	642125	0	52	12	0	2	25	1489263	0.609098	1
IRX4	387770	635	11	1650845	557131	0	10	4	0	12	50	6506244	0.609422	1
ASB5	134663	504	-4	1109592	313824	0	21	7	0	6	45	3226970	0.609444	1
ZNF77	1119793	197	35	1843249	468401	0	9	2	0	17	50	9983993	0.611002	1
OTUD3	437659	348	22	1366442	349783	0	5	1	0	27	65	13249724	0.611089	1
MITD1	504421	770	21	874224	212952	0	3	1	0	15	47	7770880	0.611252	1
MCCD1	2514366	220	34	394148	118618	0	1	0	0	5	6	1248291	0.611323	1
CYTH3	NaN	NaN	NaN	1410340	338108	0	7	1	0	1	2	859280	0.611819	1
ADA	801801	171	42	1254829	336707	0	7	4	0	11	45	6106959	0.612521	1
C16orf70	1093307	150	47	1480390	381539	0	5	1	0	38	90	19987600	0.613721	1
MAP1LC3A	990458	214	54	494086	116750	0	3	0	0	50	215	25226406	0.613805	1
WDR5B	416095	478	34	1084374	306819	0	3	0	0	5	4	2582043	0.613991	1
ROGDI	706891	195	33	989573	279733	0	6	2	0	13	52	7209546	0.614413	1
SKA1	277376	392	52	893371	216221	0	4	2	0	50	169	27043970	0.614426	1
PSG4	310387	125	-33	1398198	397884	0	50	10	0	8	180	5616142	0.61446	1
RASL12	688371	189	44	878427	266190	0	5	4	0	12	46	5860850	0.614697	1
POLR2D	588745	248	39	497355	123288	0	1	1	0	35	141	20753480	0.615055	1
HLA-DMB	1276842	431	40	881696	255916	0	7	1	0	4	17	2936496	0.615496	1
AIRE	1153513	308	65	2098231	670145	0	21	6	0	7	28	3718721	0.61595	1
CHIT1	507603	453	31	1587800	433843	0	15	9	0	6	27	2177154	0.616	1
PTPN2	435935	152	46	1460776	366128	0	3	1	0	7	6	2916882	0.616038	1
RPLP2	1799017	232	51	399752	111613	0	2	0	0	50	137	24614169	0.616218	1
HTN3	34716	965	-1	206881	39695	0	4	1	0	4	39	2300909	0.616341	1
CCDC130	767214	289	6	1346361	367062	0	8	0	0	2	2	897107	0.616379	1
COMMD10	312789	981	8	705170	184465	0	1	0	0	9	18	4909104	0.616391	1
CCK	338797	473	29	378270	120486	0	7	2	0	1	7	631384	0.616907	1
RBX1	1044535	269	43	396483	86862	0	2	0	0	50	297	30839746	0.617104	1
EIF2B3	839426	185	24	1589668	424970	0	6	2	0	6	4	1803554	0.617397	1
RCOR2	1321109	201	51	1732570	531446	0	5	2	0	10	20	5002037	0.618294	1
WIPI2	1750164	417	34	1583597	440848	0	7	1	0	9	13	3668285	0.618762	1
MARS2	642112	684	32	1889482	609902	0	5	0	0	5	4	3183072	0.618862	1
ATP6V1G1	288977	221	10	409559	101806	0	1	0	0	37	92	19415525	0.618919	1
COX19	765060	346	34	329702	66781	0	2	0	0	50	169	27365266	0.619169	1
HSPB7	886121	197	43	556664	173257	0	4	0	0	32	121	17781959	0.619189	1
RPL26L1	488219	181	36	498289	132161	0	3	1	0	50	280	25946520	0.619451	1
CAMP	1113209	193	40	571608	166719	0	3	1	0	50	136	20867428	0.619646	1
CNGA1	220829	474	40	2582977	658937	0	29	8	0	6	58	5228999	0.619901	1
CGB5	2070141	200	35	530512	181196	0	7	2	0	9	25	2631545	0.620427	1
E2F4	1109491	150	46	1388391	404889	0	4	1	0	29	67	16450075	0.620756	1
CCDC71	1855373	203	40	1447700	524908	0	5	5	0	13	31	5672182	0.620776	1
TNFSF14	745830	259	29	778022	257317	0	13	3	0	4	63	3502500	0.620869	1
FAM71F1	875359	304	30	1161429	325032	0	6	2	0	38	147	18093448	0.622021	1
TSPAN9	523539	476	24	828458	219490	0	6	2	0	38	163	18687472	0.622059	1
HTR6	776287	266	32	1358503	506228	0	7	3	0	7	22	4372521	0.622416	1
CXCL10	489826	399	43	345580	90131	0	3	1	0	25	75	9900867	0.622616	1
NEFM	182761	573	-2	3035500	835463	0	36	10	0	6	23	2724945	0.622807	1
POLR2J	642828	230	65	409559	106009	0	3	0	0	48	135	19577107	0.623274	1
ATP5O	948739	419	44	725718	212952	0	2	0	0	16	67	13066660	0.623306	1
LARP4B	378329	515	9	2486775	711708	0	16	3	0	10	22	3618783	0.623517	1
WAC	204806	355	17	2190697	608501	0	8	1	0	4	5	2224321	0.623547	1
LY6G5C	2517236	193	20	509964	135897	0	3	0	0	50	259	36028583	0.623568	1
DMWD	929036	203	43	2131855	730388	0	15	7	0	9	33	5504996	0.62447	1
LRRC66	91954	815	7	2910344	812113	0	36	8	0	1	10	1514481	0.624635	1
APOD	794351	315	38	643993	176993	0	4	1	0	50	183	30045379	0.624859	1
FTSJ1	726793	NaN	2	1139947	317093	0	3	1	0	25	79	13770896	0.625173	1
SLC25A34	683349	174	22	970893	333438	0	4	3	0	9	25	3676224	0.62526	1
ZNF8	1546372	406	-39	1914700	523040	0	12	3	0	8	21	4197863	0.625273	1
DKKL1	2183690	309	30	798103	248444	0	3	1	0	12	42	7200206	0.625636	1
GPAT2	792288	366	33	2637616	825656	0	11	0	0	0	0	825656	0.625857	1
CYP7A1	200469	608	11	1705484	447853	0	10	5	0	5	8	2127185	0.626596	1
RPL32	508965	269	39	463731	124689	0	2	0	0	50	128	26814673	0.626812	1
CANT1	612708	177	22	1313204	393214	0	10	3	0	50	185	24460059	0.626812	1
CFHR2	217857	853	-24	927462	236769	0	34	9	0	1	24	728987	0.626822	1
KCMF1	926772	202	23	1279113	360057	0	5	2	0	17	39	6627664	0.627533	1
CSF2	362855	407	21	493152	135897	0	3	1	0	33	111	19759704	0.628312	1
DCAF4	354097	341	41	1741443	420300	0	8	4	0	41	133	22270296	0.628501	1
TAGAP	509192	447	41	2443811	705637	0	17	5	0	6	53	8529755	0.628964	1
FUT5	1217326	294	35	1211865	369864	0	20	7	0	2	16	1077836	0.62948	1
SLC25A42	1293709	215	30	1045613	334372	0	6	1	0	30	116	18857927	0.629688	1
PRRT1	2119974	392	28	955482	351651	0	4	0	0	4	5	1460776	0.629992	1
HJURP	301500	439	13	2495181	700500	0	15	6	0	15	42	6102756	0.63038	1
C22orf31	759735	335	-19	962954	274129	0	8	2	0	28	107	15312930	0.630944	1
HMGN1	383982	346	44	362392	90131	0	2	0	0	50	164	28070903	0.631424	1
FBXO7	371339	401	3	1771798	525842	0	6	2	0	3	2	1433223	0.631822	1
E2F3	138711	568	7	1524288	467934	0	7	2	0	1	3	1087176	0.631954	1
CPLX2	473039	624	32	470269	113948	0	7	3	0	9	33	2569901	0.63248	1
MYL4	960078	160	22	691160	183064	0	7	3	0	8	46	5048270	0.632756	1
C8orf44	372262	213	38	538451	145237	0	4	0	0	50	170	25572453	0.633018	1
TM2D3	322884	469	-9	834529	238637	0	4	1	0	6	51	7648059	0.633047	1
CRYGC	327858	440	13	595425	156912	0	10	3	0	6	21	2076282	0.633343	1
TUBB6	492344	214	26	1482725	415630	0	10	4	0	2	12	2184626	0.633393	1
DYNC1I2	354433	344	33	2211712	569273	0	11	0	0	3	8	2643220	0.633685	1
MFAP4	630769	332	11	870488	236302	0	3	0	0	11	12	5036595	0.633991	1
SBDS	485411	355	34	859280	218089	0	4	1	0	14	39	6689775	0.634245	1
IREB2	506215	435	33	3268066	901310	0	19	3	0	2	6	1728834	0.634253	1
FLAD1	1612870	224	35	2059003	644927	0	14	2	0	3	6	1483192	0.634332	1
SPG11	666585	441	35	8345757	2147733	0	32	7	0	6	15	5547960	0.634333	1
HAUS1	396070	187	62	973228	247043	0	8	1	0	50	230	28998365	0.634771	1
ART1	537999	403	23	1071298	329702	0	12	6	0	4	23	2153337	0.634773	1
CNRIP1	204433	586	15	614572	172790	0	3	1	0	14	49	5961255	0.634907	1
HDGFRP2	2094827	278	40	2279894	636988	0	6	2	0	2	2	1426218	0.635635	1
YPEL3	2261614	201	56	532380	148506	0	4	0	0	50	221	29000700	0.635785	1
VPS13A	186200	696	-2	11095920	2820213	0	47	9	0	4	12	4160503	0.635786	1
TM4SF1	529009	254	8	679485	196140	0	6	1	0	31	176	24253645	0.635848	1
C3orf22	289633	508	52	468868	144770	0	6	3	0	6	35	2031450	0.63591	1
C8orf22	15071	631	-19	294677	72385	0	6	3	0	2	15	758875	0.63594	1
PGM5	127057	681	-4	1889949	553395	0	11	4	0	3	9	1842315	0.636149	1
FXYD7	745516	357	-9	295611	75654	0	1	1	0	26	145	12714542	0.636182	1
LMAN2	942017	227	53	1202525	337174	0	8	5	0	4	9	1542501	0.636335	1
EXOSC5	1148529	249	36	775220	247510	0	5	1	0	34	78	13275409	0.63644	1
HIST1H3D	398813	636	53	437112	147105	0	5	2	0	13	25	2885593	0.63646	1
CDC42EP3	477159	404	31	829859	241906	0	5	0	0	3	2	720581	0.637231	1
IFIT1B	253827	213	17	1589668	415163	0	11	6	0	13	30	4256238	0.63746	1
ELMO3	1109491	150	46	2594185	768215	0	6	3	0	8	14	4713898	0.637577	1
FTSJ2	814176	430	38	815382	247977	0	6	3	0	41	132	16387030	0.637831	1
NCF4	1261877	537	50	1420614	396483	0	7	3	0	19	78	11426089	0.637895	1
SAT1	491139	NaN	46	611303	139633	0	4	1	0	39	236	23586302	0.638129	1
KRTAP19-8	200531	972	-45	216688	57908	0	5	0	0	12	146	5452692	0.638352	1
RECQL4	1755818	291	7	3935409	1262301	0	9	1	0	6	5	4176381	0.638457	1
LIPC	441540	310	27	1686337	465599	0	18	2	0	5	13	2211712	0.638526	1
ATIC	530312	531	12	2017907	558532	0	6	0	0	7	15	4939926	0.638566	1
RMI1	458954	343	14	2079084	557598	0	6	0	0	9	7	4471058	0.638678	1
COX6A1	1573849	216	44	364727	111613	0	3	0	0	50	259	28153562	0.639301	1
RPS4Y2	0	0	0	893371	249845	0	3	2	0	5	2	1408939	0.639328	1
GPR18	NaN	NaN	NaN	1091379	309621	0	6	1	0	1	2	830793	0.639377	1
DCST2	1654795	214	40	2557292	782692	0	14	10	0	6	17	3116758	0.639595	1
ZNF26	NaN	NaN	NaN	1823168	438046	0	11	1	0	1	2	959218	0.639868	1
KAT5	4131934	202	53	1835777	530512	0	4	0	0	6	7	3527718	0.640107	1
KRTAP3-1	977588	404	10	324098	94801	0	2	1	0	17	53	4296400	0.640187	1
RMND1	336608	468	30	1550907	402087	0	4	0	0	1	0	780357	0.640227	1
SLC25A27	141781	596	1	1100252	306352	0	6	3	0	15	53	8538161	0.640626	1
PGAM2	1151124	282	56	843869	240505	0	6	1	0	45	229	26291633	0.640966	1
ZBTB9	1397665	236	31	1495334	502492	0	12	1	0	6	25	4506550	0.641013	1
C1orf61	2199280	201	27	534715	153176	0	6	1	0	50	317	32318735	0.641061	1
ANTXR2	62176	905	6	1718093	485680	0	6	1	0	1	1	1400066	0.6413	1
MLLT11	1614665	165	40	305418	82659	0	2	0	0	50	187	26721273	0.641526	1
VPS26A	749325	145	48	1155358	268058	0	5	1	0	26	67	10801710	0.641676	1
FAM118A	461688	277	26	1223073	326433	0	5	2	0	3	5	1255763	0.64176	1
SMARCC2	2878044	171	40	4207670	1186180	0	20	11	0	32	125	17540987	0.64205	1
CRADD	375586	385	13	652866	198942	0	2	0	0	6	11	2813208	0.642127	1
COPS7A	2816186	232	48	918589	280667	0	4	2	0	50	218	33228451	0.642495	1
AP2B1	715620	196	9	3224635	894305	0	10	2	0	2	4	2298107	0.642833	1
OGN	537639	574	47	1018060	272261	0	4	0	0	9	22	4623300	0.642914	1
AADACL2	91028	611	-5	1345427	366595	0	21	3	0	12	96	7700830	0.643326	1
KCTD20	994811	148	35	1433223	371265	0	9	1	0	1	3	1124536	0.643475	1
VNN2	127166	569	2	1738174	488015	0	21	3	0	5	15	2138393	0.643584	1
CCL24	1013258	255	46	402554	110212	0	4	0	0	50	273	32282776	0.643587	1
DMC1	1160654	238	38	1202058	304017	0	13	4	0	1	7	737860	0.644217	1
TULP3	494496	336	35	1729768	469802	0	6	1	0	5	8	2030983	0.644293	1
KBTBD8	99545	940	13	2026313	523507	0	23	5	0	1	7	963888	0.64438	1
FAM104A	205112	251	-15	687424	206414	0	6	2	0	9	46	4968413	0.644813	1
DENND1A	314875	517	32	3459069	1050750	0	18	10	0	13	44	6898991	0.645431	1
TXNDC8	210246	302	7	427772	93400	0	3	0	0	50	258	25335684	0.645638	1
CPB2	354901	679	53	1479923	360991	0	5	0	0	6	6	2085155	0.645721	1
IRAK2	744536	224	49	2102434	598694	0	19	10	0	5	19	1952060	0.646352	1
DPT	358217	440	9	706104	162516	0	6	3	0	10	48	5077691	0.646475	1
TTYH1	807048	535	-7	1578927	498756	0	8	2	0	4	20	2805736	0.646531	1
TBX21	1118277	217	27	1751250	529578	0	10	2	0	17	53	8013253	0.647323	1
TFPT	735613	439	-53	832194	268992	0	5	2	0	7	25	3348857	0.647555	1
H2AFX	1390854	195	58	442716	165318	0	2	0	0	28	88	13572421	0.647657	1
ATL2	808394	366	25	2122515	556197	0	3	0	0	1	0	1697545	0.647753	1
SNCB	579630	359	40	469802	125623	0	4	2	0	9	48	4468256	0.648046	1
S100A6	1454773	186	26	314758	81725	0	1	1	0	10	46	4830181	0.64827	1
FAM26F	261319	541	34	1022263	319895	0	8	3	0	6	19	2174819	0.648366	1
EFCAB2	675692	505	10	620643	147105	0	3	0	0	1	0	384341	0.648691	1
PDE8B	276128	451	26	3044373	799971	0	29	8	0	6	22	3042972	0.648697	1
TPP1	424523	491	17	1871269	569273	0	7	5	0	11	46	7350580	0.648707	1
TINAG	58216	617	4	1661586	399285	0	43	10	0	9	83	4055895	0.648993	1
MS4A2	336373	691	4	885899	248911	0	15	4	0	2	7	604765	0.649145	1
STRA6	530359	220	45	2263549	712175	0	16	8	0	4	20	3026160	0.649201	1
IL27	1133167	269	63	789697	261053	0	8	6	0	4	23	2304178	0.64933	1
EPS15	568927	251	11	3221833	820052	0	8	2	0	4	9	3018221	0.649632	1
TMEM52	1434423	233	27	674348	233500	0	6	3	0	2	5	605699	0.649906	1
CASP14	990597	524	16	827524	224627	0	17	8	0	2	26	1070364	0.650016	1
CKAP2	345539	356	45	2303711	615973	0	6	0	0	7	6	2921552	0.650048	1
XRCC6BP1	844463	298	22	851808	217155	0	3	1	0	17	50	8469045	0.650178	1
APOO	509881	NaN	41	702835	178394	0	5	1	0	50	285	35346296	0.650303	1
CALML4	375804	365	28	675282	175125	0	2	0	0	5	20	6560416	0.650845	1
KLF5	274388	328	28	1496268	445518	0	7	1	0	15	37	7061974	0.650938	1
ADAM10	506165	386	31	2591850	640257	0	10	2	0	5	10	3635128	0.651802	1
CCDC64	1390014	218	43	1904893	555263	0	10	5	0	50	252	30961166	0.652018	1
SERPINB3	174293	370	-5	1346828	335773	0	56	17	0	2	39	1015725	0.652666	1
TAF13	989913	215	18	441315	103674	0	1	0	0	50	178	22608404	0.652944	1
KHDC1L	NaN	NaN	NaN	437579	118618	0	3	0	0	1	1	639790	0.652957	1
SPR	450159	421	23	828925	286271	0	5	3	0	7	31	5605868	0.653222	1
SNAP25	168916	372	-41	882163	198008	0	13	2	0	5	30	2624073	0.653405	1
AFAP1L1	386336	380	25	2612398	720581	0	16	2	0	1	3	1179175	0.653557	1
MLANA	337967	183	27	409559	113014	0	2	0	0	50	189	35165567	0.65366	1
GMEB1	817267	128	27	1936182	533781	0	13	6	0	25	90	14306078	0.654244	1
PELI2	315208	818	10	1401934	395549	0	10	5	0	5	18	3063053	0.654952	1
LCE4A	169158	818	24	335773	90131	0	3	0	0	25	117	13063391	0.654978	1
CSTL1	188567	750	-16	500624	127024	0	11	0	0	0	0	127024	0.655035	1
ASB15	86799	644	-7	1976811	549192	0	31	7	0	5	37	3011216	0.655109	1
NXNL2	130577	438	1	623912	197074	0	2	0	0	3	5	1404269	0.655876	1
VASH2	315884	412	12	1200190	329702	0	7	3	0	23	110	14837524	0.655941	1
SNX24	154483	532	18	596826	151308	0	8	2	0	19	106	9686514	0.656039	1
SCGB1C1	1003496	437	11	329235	91065	0	5	1	0	49	242	18554377	0.65656	1
C2CD4A	125995	446	20	1109592	451122	0	4	1	0	1	2	1471050	0.656599	1
CTSH	421272	488	45	1183378	293276	0	3	1	0	2	2	1236616	0.657668	1
RAB25	2005405	213	39	709840	212018	0	5	3	0	13	88	9677174	0.657688	1
EIF3A	701340	194	9	4702223	1228210	0	19	2	0	2	4	2298107	0.65806	1
CD86	557964	715	39	1140881	279733	0	34	6	0	0	6	279733	0.658603	1
HESX1	454806	389	37	637922	160648	0	4	2	0	4	13	2140261	0.658659	1
BOD1	255069	371	31	639790	199409	0	3	0	0	26	58	12121919	0.658822	1
ROPN1L	628188	219	21	784560	211551	0	6	2	0	26	95	13863362	0.65888	1
IL10RB	861800	317	87	1123135	283469	0	6	2	0	20	89	11959403	0.658946	1
FKBP1B	243145	226	33	424503	113481	0	3	0	0	12	41	4011063	0.659196	1
MEF2D	2141203	201	41	1717159	532847	0	11	4	0	16	43	6951295	0.659552	1
TMCO5A	92801	921	-59	1033938	236769	0	16	4	0	2	11	1192251	0.659659	1
HTR3A	175442	586	1	1737707	510898	0	19	6	0	3	27	2474633	0.659714	1
KRTAP4-12	832368	459	-9	673414	178394	0	4	3	0	3	15	1614419	0.660254	1
PSMF1	524116	527	14	912518	269926	0	3	2	0	11	21	6741145	0.660371	1
OR52L1	432250	877	-13	1049816	342778	0	27	12	0	7	67	2544683	0.660424	1
ARMC3	164960	449	12	2976658	792032	0	15	5	0	3	13	2790792	0.660444	1
LIME1	1126597	202	36	940538	331570	0	3	0	0	7	16	4805897	0.660736	1
PPP1R3C	276001	206	16	1068029	274129	0	6	2	0	23	59	9627205	0.660763	1
ATP4A	1081638	390	41	3461404	1013390	0	22	8	0	8	18	3962028	0.661421	1
RPS6KB2	1331051	161	52	1630764	480543	0	4	1	0	9	13	4579402	0.661517	1
CCDC81	356405	283	12	2261681	561334	0	13	6	0	18	66	10125027	0.663115	1
CLUAP1	805495	246	39	1456573	345113	0	3	1	0	50	150	28908701	0.663166	1
YIF1B	1438746	253	-1	1161896	346981	0	3	0	0	18	41	7232896	0.663517	1
KLRG1	301954	416	11	655668	168120	0	4	3	0	8	67	6033640	0.66356	1
ARNT	1787393	188	33	2694123	743931	0	12	3	0	17	44	8467177	0.663922	1
GIN1	205281	565	14	1783940	453457	0	7	1	0	1	2	1006385	0.664143	1
CCDC42	473874	604	17	1091846	274129	0	6	3	0	7	12	2243935	0.664349	1
ANKRD44	744603	444	27	3163458	843402	0	12	4	0	9	33	7092329	0.664358	1
OR9K2	341315	828	-2	1084841	325966	0	23	6	0	9	110	5094036	0.664576	1
MND1	202295	238	27	745332	162516	0	4	1	0	9	15	3012617	0.665308	1
UCK2	321876	403	1	896640	238170	0	4	1	0	4	9	1698479	0.665408	1
BACE2	197460	530	-6	1713890	512299	0	8	2	0	1	3	1231946	0.665578	1
SLC37A1	440393	284	67	1823168	522106	0	12	2	0	11	40	5759044	0.665736	1
VEGFB	1613996	257	65	689292	221358	0	3	0	0	4	2	1187581	0.665911	1
DFNB59	170323	555	37	1191784	325499	0	9	2	0	2	2	770550	0.666569	1
PRSS48	203766	298	16	1085775	316626	0	8	3	0	50	168	20035701	0.666867	1
KLRC4	378365	334	0	546857	138232	0	4	1	0	26	139	13663486	0.667497	1
RNLS	193044	396	33	1242687	336240	0	5	4	0	13	56	7103070	0.667604	1
P2RY4	161347	NaN	27	1149754	388544	0	3	1	0	4	10	3094342	0.668233	1
CALCB	277848	692	-18	431041	129359	0	5	2	0	3	9	1013390	0.668291	1
LBR	660503	319	0	2095429	566471	0	9	0	0	2	2	1407538	0.668326	1
TEAD4	506329	267	35	1489263	400686	0	12	2	0	1	2	672013	0.668403	1
SLC38A2	755445	311	14	1746580	468401	0	4	0	0	3	8	2522734	0.668474	1
ODF4	772200	257	20	860214	235368	0	7	5	0	3	17	1717159	0.668521	1
TNNT1	1036976	266	-1	1006385	239104	0	7	1	0	50	145	19337536	0.668708	1
ZNF296	1135715	208	25	1538298	479142	0	8	1	0	7	18	3425445	0.668849	1
C1orf131	383866	603	14	1006852	268058	0	8	3	0	7	21	2724945	0.66915	1
PDLIM3	168463	422	4	1428086	414229	0	5	1	0	1	1	784560	0.66934	1
GUF1	62787	1009	2	2280361	625313	0	6	1	0	3	4	2198169	0.670186	1
C18orf21	399000	585	15	751870	199409	0	2	1	0	6	28	5476509	0.670454	1
POU6F1	496692	176	40	989573	307753	0	11	5	0	3	7	784093	0.670855	1
TNPO1	469585	388	30	3131235	781758	0	7	1	0	2	10	3914861	0.671193	1
SAMD14	1237828	210	23	1470116	460462	0	9	3	0	25	97	15672520	0.671247	1
MKX	283178	535	0	1187581	329702	0	27	6	0	1	8	636988	0.671346	1
ELN	1047492	240	54	2391507	858813	0	33	11	0	1	17	1308534	0.671534	1
CNKSR2	90158	NaN	-2	3558073	919523	0	18	3	0	2	6	1613952	0.671609	1
ERP27	341752	426	8	942873	245175	0	5	2	0	44	149	22528547	0.671987	1
LIM2	368509	610	-9	720581	209683	0	6	3	0	5	16	1563516	0.67239	1
ZNF557	748801	470	21	1471984	373133	0	9	2	0	9	42	5589056	0.672392	1
COL23A1	533179	634	18	1829239	601496	0	20	5	0	16	99	10212823	0.672466	1
GNG7	1472723	262	33	233967	67248	0	2	1	0	5	17	2061805	0.672921	1
POLR2I	978272	326	6	456726	103674	0	3	0	0	13	40	4766669	0.672925	1
PROX2	884998	232	41	1932913	576278	0	21	10	0	2	15	1587333	0.67304	1
ALDOC	1651143	225	31	1215134	363793	0	3	2	0	9	37	8764189	0.673874	1
PRPF3	1301004	182	34	2327528	631384	0	11	0	0	1	3	1386523	0.674266	1
ARHGAP15	57425	639	11	1664855	408625	0	17	3	0	10	68	8191647	0.674723	1
CPN1	1067171	188	51	1547171	426838	0	13	2	0	8	23	3367537	0.674849	1
CGB8	2070141	200	35	530512	181196	0	3	1	0	12	33	5471372	0.674892	1
WNT3	522194	254	23	1180576	338108	0	13	4	0	9	38	4883886	0.675224	1
VTI1B	479937	260	39	784560	222759	0	2	0	0	21	51	10295949	0.675274	1
VPS54	352987	407	20	3374542	859280	0	14	3	0	3	22	4294532	0.675325	1
FGFBP2	175145	435	33	731789	215287	0	3	2	0	17	106	14606826	0.675407	1
LYZL2	82218	425	28	672013	172790	0	3	0	0	13	41	6577695	0.67552	1
MICB	2514366	220	34	1276778	365194	0	8	2	0	5	6	1248291	0.67587	1
C1orf64	886121	197	43	541253	181663	0	4	0	0	32	121	17781959	0.675913	1
PRRG2	2080142	210	41	675749	211084	0	3	4	0	8	34	3415171	0.675978	1
BLNK	817052	804	34	1593404	417031	0	23	7	0	4	27	2240199	0.676106	1
WWC1	413858	343	23	3763086	1070364	0	26	12	0	7	21	3564611	0.676355	1
PDHB	567081	265	35	1230545	335773	0	1	0	0	7	8	4061499	0.676491	1
FBXO3	755929	424	15	1634967	417498	0	5	2	0	4	7	2922486	0.676542	1
IL12RB2	454381	466	-4	2917816	793433	0	5	0	0	4	1	2686651	0.676627	1
C3orf14	213716	935	-3	451122	113481	0	3	0	0	1	1	573476	0.676675	1
REG1A	10958	1389	-22	589354	140567	0	11	4	0	6	62	2337335	0.676848	1
ZNF684	693560	457	26	1311336	304017	0	10	2	0	5	17	3153184	0.677044	1
ALX3	571576	400	29	1103521	361925	0	8	4	0	8	28	3157387	0.677051	1
TPD52	211901	353	43	876559	234434	0	4	2	0	8	19	3180737	0.677617	1
SOCS4	795059	144	37	1476654	382473	0	5	1	0	16	43	10237107	0.677827	1
PCYT1B	424049	NaN	31	1382787	351651	0	11	5	0	5	20	2659565	0.677934	1
PEX3	318754	401	13	1300128	333438	0	2	0	0	2	1	1355701	0.677961	1
MCM4	898350	459	35	2901938	819118	0	14	4	0	7	34	7895569	0.678005	1
FKBP11	1737773	214	55	734124	222759	0	4	0	0	19	57	9294234	0.678156	1
RUNDC1	1507064	201	26	1981014	627648	0	5	4	0	6	8	3835471	0.678921	1
C17orf100	663953	424	9	353986	141968	0	1	0	0	8	9	3259660	0.678941	1
CNTFR	843127	370	55	1233814	377336	0	5	0	0	6	7	2690854	0.679085	1
MCCC1	275779	546	22	2487709	664541	0	6	0	0	3	6	2639951	0.679263	1
UBAP2L	1841112	185	32	3698173	1093247	0	13	5	0	17	40	9574901	0.679419	1
IFI35	1507064	201	26	955015	293276	0	2	0	0	6	8	3835471	0.679762	1
FN1	585272	533	13	8358366	2352279	0	33	12	0	12	28	7201607	0.680195	1
NUP62CL	227679	NaN	32	645861	170922	0	7	3	0	3	7	840600	0.680783	1
TTC16	1098647	172	32	2930425	818651	0	18	7	0	46	151	19998341	0.680923	1
C22orf29	NaN	NaN	NaN	1157226	376869	0	8	1	0	1	2	898041	0.681052	1
SPARCL1	526761	537	16	2310249	540786	0	13	2	0	4	7	1951126	0.681322	1
SLC26A10	1329939	344	52	1835310	610836	0	10	3	0	5	19	3006079	0.681372	1
PTPN1	621979	153	51	1507009	375935	0	7	2	0	10	27	4831115	0.681439	1
CRTC1	1398467	222	29	2140728	676683	0	11	4	0	45	143	23371949	0.68155	1
TCP10	254009	704	1	1102587	313824	0	12	5	0	6	51	4096524	0.681592	1
CPLX1	694849	268	39	468401	115816	0	2	0	0	50	195	34429108	0.681626	1
SIT1	1202125	248	37	647729	205480	0	3	2	0	8	20	3365202	0.681674	1
TNIP3	214178	900	4	1174038	257784	0	16	4	0	3	28	1858193	0.68174	1
RAD9B	922262	206	43	1502339	366595	0	7	0	0	2	1	775687	0.681851	1
LIFR	159760	271	-2	3752812	968558	0	63	16	0	7	45	3466541	0.681918	1
RASSF5	504163	288	21	1509344	453457	0	6	1	0	7	20	4748456	0.681962	1
LIN28A	1046693	181	33	707038	192404	0	5	2	0	10	51	5636690	0.682316	1
ZNF793	257166	914	-56	1388391	344646	0	13	4	0	5	21	2503120	0.682364	1
PLEKHG7	244442	509	2	1323478	329702	0	7	2	0	5	12	3454866	0.682434	1
LCA5	300263	564	0	2362086	605232	0	18	3	0	18	46	7223089	0.682436	1
RNF31	974559	220	41	3556672	1068029	0	15	5	0	27	103	17618509	0.682626	1
TIGD4	209186	413	41	1687271	468868	0	10	2	0	13	46	7154907	0.682831	1
NAMPT	246330	370	27	1687271	436645	0	6	0	0	1	0	600562	0.683225	1
BTF3	439732	289	38	694896	203145	0	3	0	0	26	90	12061676	0.683344	1
CPEB3	423765	469	33	2352746	673414	0	7	1	0	7	8	3689300	0.683689	1
MNX1	387871	369	24	1322077	458594	0	4	1	0	15	32	8279443	0.683907	1
PRDM11	145644	592	14	1721362	469802	0	13	3	0	16	69	11357907	0.684157	1
SLC25A19	1723762	171	31	1069430	313357	0	6	2	0	50	186	25655579	0.684747	1
TAF9B	549810	NaN	14	856011	239571	0	2	0	0	11	19	4527565	0.684797	1
CNOT8	523671	378	41	1015725	249378	0	5	0	0	17	47	7413158	0.684891	1
COMT	645345	217	24	890102	272728	0	3	1	0	20	104	17050637	0.684977	1
UPK2	1457410	180	55	593557	209216	0	4	1	0	19	73	8810422	0.684998	1
SPP2	288133	558	9	756073	176993	0	7	4	0	2	10	1096983	0.685034	1
GTPBP3	842088	211	43	1664855	583750	0	6	1	0	4	5	2500785	0.685139	1
KDM1B	477756	397	1	2033318	540319	0	9	0	0	2	1	1166566	0.685353	1
HIST1H2BE	398813	636	53	410026	126557	0	3	1	0	50	145	17890303	0.685659	1
USP30	592814	487	20	1757788	486614	0	9	0	0	5	7	2096363	0.686195	1
SKAP2	1041630	540	14	1295925	284403	0	10	0	0	3	9	1878741	0.686354	1
TDP2	419582	373	8	1239885	322230	0	7	2	0	11	19	4836252	0.686589	1
SAC3D1	3267059	207	46	1111927	406757	0	2	0	0	1	0	1232413	0.686706	1
HFE	408919	685	43	1181043	313824	0	8	0	0	5	4	1175439	0.686866	1
SLC25A45	4112809	242	50	954081	294210	0	4	0	0	2	2	1117998	0.68687	1
SPEM1	1906324	206	33	1008720	311022	0	12	3	0	12	61	6345596	0.686896	1
REG3A	10958	1389	-22	610836	162516	0	10	6	0	6	62	2337335	0.687892	1
DNMT3A	330147	286	43	3247051	888701	0	16	7	0	14	38	6789246	0.688153	1
CNN1	1152381	272	31	1012456	273662	0	11	2	0	8	28	3579555	0.688459	1
JKAMP	168237	606	12	1057288	287672	0	4	1	0	8	9	3410034	0.689032	1
RPA1	1473497	224	18	2125317	557598	0	5	0	0	1	5	2044993	0.689201	1
PRM1	632841	308	37	181663	45299	0	1	0	0	19	107	9667834	0.689251	1
IYD	286182	334	29	1207662	278799	0	11	3	0	35	126	17001602	0.690179	1
TMPRSS2	266466	454	61	1820366	488482	0	14	6	0	18	98	10971231	0.690463	1
ADAMTS14	546305	566	37	4086250	1188515	0	30	10	0	5	29	4467322	0.690529	1
C1orf162	397300	348	28	528644	155044	0	2	0	0	13	39	9414720	0.691045	1
GPC3	96913	NaN	25	2052932	530512	0	15	4	0	5	15	2149601	0.691132	1
OCEL1	865138	212	38	877960	266657	0	6	0	0	4	13	1918436	0.691294	1
TMPO	487754	218	21	3154585	934934	0	11	3	0	10	11	4114737	0.69144	1
AFF4	686574	200	66	3949419	1054953	0	18	5	0	5	7	2173418	0.691586	1
SSR1	755548	283	24	980700	264789	0	3	2	0	33	153	24691224	0.691668	1
SIDT2	426428	228	46	2854771	789230	0	10	3	0	19	53	8640901	0.691794	1
ZNF813	361546	876	-58	2099632	514634	0	21	9	0	3	21	2043125	0.691918	1
GSS	968413	236	40	1589201	474472	0	9	3	0	48	188	29227662	0.691976	1
LFNG	783535	226	47	1570521	476340	0	5	2	0	11	32	7146034	0.691999	1
GAP43	43284	622	-2	944741	267124	0	18	3	0	3	34	2219184	0.692256	1
CCNL2	1736268	273	28	1754052	528177	0	6	2	0	11	30	6006554	0.692284	1
MKL2	185822	323	12	3480084	1017126	0	22	6	0	10	27	5148675	0.692485	1
FHL3	445132	232	42	960619	248444	0	5	4	0	10	20	3771959	0.69278	1
RBP5	2422791	224	38	469802	121420	0	4	3	0	1	6	581882	0.693093	1
NF2	734742	149	38	2128119	525375	0	7	2	0	2	8	2881390	0.693753	1
CBLB	169365	628	0	3304492	927929	0	28	8	0	4	29	4062900	0.693994	1
C1QTNF2	197614	469	27	1060557	344646	0	14	5	0	8	55	4586874	0.69409	1
KIAA1045	676166	394	23	1336554	388077	0	8	2	0	4	15	3367537	0.694288	1
COMMD3	195915	462	23	688358	177460	0	2	0	0	13	37	6166268	0.694411	1
HSD17B4	302141	472	27	2536744	689759	0	10	2	0	8	22	4031144	0.69488	1
HLA-DOA	1276842	431	40	825656	254515	0	7	5	0	1	10	1025532	0.695024	1
RIN1	2048585	182	54	2481171	864417	0	12	3	0	2	6	1546704	0.695284	1
TMX1	338961	610	38	970426	249845	0	5	0	0	14	41	6534731	0.695319	1
WT1	356326	749	9	1737707	489883	0	13	2	0	1	2	650998	0.695508	1
INSL4	372067	616	20	456259	140567	0	4	2	0	5	21	2275224	0.695959	1
TMSB4X	NaN	NaN	NaN	165785	34558	0	1	0	0	50	571	52041546	0.69603	1
HIST1H2AB	408919	685	43	411894	141501	0	2	1	0	50	185	22145140	0.696098	1
RXFP3	268032	863	8	1483192	492218	0	7	3	0	5	14	2658631	0.696151	1
MLXIPL	1197825	214	52	2784254	893371	0	23	8	0	7	26	3657077	0.696288	1
MAP1LC3B2	292439	337	1	420300	113481	0	3	1	0	10	60	7808240	0.696382	1
PRRG4	392152	375	10	765880	216221	0	3	0	0	13	43	9266681	0.696697	1
HOXD10	242935	874	15	1137145	304484	0	10	1	0	10	25	3997987	0.69741	1
ALDH8A1	152922	364	19	1624693	462797	0	11	2	0	26	97	15553902	0.697537	1
ITGA6	381919	371	23	3850882	1033004	0	17	6	0	12	28	5979001	0.697605	1
FTH1	2389859	185	53	633719	156445	0	2	0	0	50	187	25534626	0.697855	1
C19orf18	1252385	750	-19	753738	184932	0	11	2	0	8	57	4378125	0.698229	1
GDPD1	896167	379	4	1241753	314758	0	6	1	0	10	28	4685878	0.698281	1
RPL21	284055	265	46	566004	141501	0	2	0	0	50	232	28245561	0.698309	1
WARS2	163335	948	-5	1232880	355854	0	7	3	0	4	11	2254676	0.698414	1
TM4SF4	558016	159	6	683688	191937	0	8	3	0	1	17	1789544	0.698608	1
AP2A1	1686482	172	42	3263396	976030	0	7	6	0	2	9	2351345	0.698735	1
FBLN2	375523	199	36	2701595	733657	0	18	7	0	16	73	9672037	0.69948	1
KHNYN	897668	265	29	2210311	682754	0	7	1	0	4	7	3300756	0.699885	1
FCHO1	1181745	246	21	3007947	898041	0	20	11	0	11	86	11140752	0.699892	1
P4HA1	539936	354	44	1936182	495954	0	14	2	0	4	14	2656296	0.699912	1
STAR	705837	277	46	967624	268058	0	4	0	0	6	16	3096677	0.700106	1
ZFYVE21	765678	266	43	803707	220424	0	3	0	0	5	17	2834223	0.700115	1
C9orf153	311398	417	8	359123	89197	0	2	1	0	21	65	10177331	0.700188	1
FAM98B	97405	643	-15	1556511	444117	0	6	1	0	4	19	4600417	0.700496	1
HRASLS2	854193	303	56	532847	171856	0	6	3	0	11	23	2909877	0.700715	1
CSRP1	842013	209	26	684622	176993	0	3	2	0	42	142	18857460	0.701266	1
PIGF	603816	252	35	833595	232566	0	2	0	0	21	29	9224651	0.701476	1
TMSB10	848135	275	12	164851	35492	0	1	0	0	50	318	32573717	0.701525	1
NUDT4	416655	419	18	618775	168587	0	1	0	0	24	74	12593589	0.701664	1
MARCH11	160001	888	-24	1310869	399752	0	18	4	0	3	9	964355	0.70184	1
QRICH1	1848854	185	39	2574571	741596	0	13	5	0	50	216	31121347	0.701934	1
CTNNBL1	720832	507	48	1959532	497822	0	13	3	0	13	40	6119568	0.702	1
HDAC3	771583	353	25	1508410	375935	0	9	0	0	0	0	375935	0.702088	1
TMEM61	454766	217	13	672480	225561	0	6	1	0	4	15	2146332	0.702115	1
RIT1	2096440	179	32	750936	201744	0	5	0	0	17	108	12638888	0.702248	1
GLRB	44131	733	-34	1699880	443650	0	41	8	0	1	8	540319	0.702279	1
CSTF3	588753	326	16	2607261	647262	0	6	0	0	1	0	904112	0.702773	1
PPP1CA	1269888	177	51	1154424	316626	0	4	1	0	17	42	8426081	0.702781	1
KCNJ13	325071	328	33	1210931	317560	0	4	0	0	5	10	3023825	0.702898	1
COL11A1	37620	742	-20	6288622	1896020	0	115	33	0	2	37	2518064	0.702939	1
NELL2	79685	930	-19	3126098	765880	0	27	7	0	4	19	3011683	0.703125	1
CIAO1	904852	213	43	1148820	313824	0	4	0	0	2	2	978832	0.703264	1
CNN2	2387949	206	26	1049349	287205	0	6	1	0	25	165	24302213	0.703524	1
WFDC9	736165	438	18	322230	72852	0	3	1	0	11	46	3107885	0.703766	1
ABCD3	459824	348	-8	2331264	609435	0	11	1	0	0	1	609435	0.703845	1
HIST1H4F	390169	544	57	327834	112080	0	3	0	0	40	108	12468900	0.704012	1
UNC13D	1727802	178	35	3667351	1091846	0	17	6	0	9	39	6869570	0.704029	1
KIAA1614	232445	398	15	3781766	1271641	0	14	3	0	3	5	2230859	0.704316	1
MSR1	53956	947	-48	1601810	412828	0	64	16	0	1	24	823788	0.704536	1
C14orf119	1261207	185	41	461396	135430	0	3	0	0	50	164	28299266	0.704619	1
ZNF157	792781	NaN	29	1713890	436645	0	13	5	0	10	38	5302318	0.704939	1
C14orf80	689089	298	41	1389325	481010	0	1	0	0	7	7	3980241	0.705503	1
SCEL	193860	752	51	2504054	571141	0	22	8	0	19	66	8317737	0.705571	1
DMRTC2	1360684	454	23	1199723	391813	0	11	4	0	2	9	862549	0.706066	1
LITAF	649939	209	30	630917	190069	0	3	2	0	8	24	3791573	0.706398	1
SLC35C1	431496	381	20	1156292	383407	0	6	2	0	3	10	1962334	0.7064	1
MORN5	220092	528	30	575811	130293	0	4	2	0	2	4	687424	0.706778	1
HIST1H4E	390169	544	57	325499	114415	0	2	0	0	40	108	12468900	0.70695	1
ADM	860704	273	12	607567	191003	0	3	0	0	10	28	3648204	0.706972	1
REP15	346550	376	-4	785027	213886	0	3	1	0	5	14	2518531	0.707008	1
CRYZL1	909314	375	58	1227743	310555	0	5	0	0	2	3	1085775	0.708063	1
SAV1	458995	259	31	1285651	350717	0	6	2	0	5	12	2709534	0.708296	1
SEZ6	1793486	220	36	3293751	996111	0	20	7	0	29	96	14209876	0.708515	1
OSBPL3	254504	312	28	3068190	781758	0	17	8	0	21	68	10744736	0.708584	1
THAP1	594393	454	34	753738	156912	0	2	0	0	50	209	33402175	0.70871	1
PEX14	819616	392	27	1273509	362859	0	5	1	0	8	31	4533169	0.708854	1
MAPK7	630769	332	11	2601657	865818	0	6	4	0	11	12	5036595	0.709147	1
ATF7IP2	199617	364	9	2323792	602897	0	19	5	0	15	50	6754221	0.709315	1
POLR2K	810757	396	25	221825	42964	0	1	0	0	50	250	37665418	0.709467	1
CREBL2	791567	157	32	422635	102740	0	1	1	0	29	139	16717666	0.709543	1
N4BP2	540527	260	45	5997681	1529892	0	31	7	0	4	13	3209224	0.709909	1
CCR9	222879	519	54	1234281	332037	0	11	4	0	9	47	5665644	0.709936	1
PLSCR2	122649	611	-16	785027	194272	0	12	4	0	3	24	1521486	0.71007	1
FGFBP1	175145	435	33	776154	217155	0	8	3	0	4	34	2943968	0.710224	1
METTL14	238966	636	31	1572389	404422	0	5	1	0	11	14	4044687	0.710338	1
IL22	383435	623	12	615039	166719	0	4	1	0	30	112	15814955	0.710414	1
KCNE2	410767	518	61	420767	106009	0	2	1	0	38	90	13170801	0.71058	1
BCL2L10	540700	195	21	648663	221358	0	2	1	0	37	135	18025733	0.710947	1
NEU4	598219	487	29	1563049	546857	0	13	1	0	0	1	546857	0.710968	1
LSM1	705837	277	46	455792	124222	0	2	0	0	6	16	3096677	0.711155	1
ZNF671	680410	849	-50	1791879	476340	0	7	2	0	7	16	3297487	0.711354	1
KIF18A	316347	482	-11	3090606	777555	0	13	3	0	1	3	1363640	0.711362	1
DNAJA3	753259	148	40	1657383	463731	0	5	3	0	38	77	17737127	0.71145	1
PIGU	1057035	190	51	1480390	413762	0	10	2	0	32	107	15632358	0.711602	1
ZNF445	366436	418	42	3464673	900843	0	21	8	0	8	48	7117547	0.711604	1
MYOZ2	241167	683	1	905513	236302	0	13	2	0	14	79	7046563	0.71176	1
ARMCX3	329999	NaN	8	1241753	355387	0	5	0	0	2	3	1064760	0.711767	1
GDNF	176444	628	4	701434	199409	0	6	1	0	21	104	12040661	0.711982	1
DEFB136	467502	451	22	267124	67715	0	2	1	0	15	58	6168136	0.712004	1
ARRB2	1272092	222	28	1408005	393681	0	9	2	0	14	59	7633115	0.712103	1
ACAD11	210777	598	19	2679646	709373	0	12	0	0	1	1	971360	0.712363	1
IL5	713465	320	66	458127	128892	0	3	0	0	50	137	25901221	0.712509	1
TGIF2	1019481	176	62	758875	252647	0	8	2	0	24	87	8916898	0.712522	1
TAZ	2277674	NaN	40	1032537	254982	0	3	2	0	33	108	19239933	0.712572	1
CDC42	441481	155	28	750936	212952	0	3	0	0	8	22	5102442	0.712712	1
TPT1	680643	296	78	618775	139166	0	3	0	0	27	87	16246930	0.712755	1
MR1	201966	253	23	1156759	311489	0	7	2	0	6	23	3517444	0.712959	1
SERF2	784327	286	37	221358	44832	0	1	0	0	50	201	31302543	0.713241	1
FYN	245639	317	21	2009501	537517	0	9	0	0	0	0	537517	0.713663	1
ZIK1	495857	828	-34	1642906	427772	0	13	4	0	9	38	4277720	0.713668	1
CGGBP1	123235	894	-3	549192	162516	0	2	1	0	18	83	8963598	0.713668	1
IFI30	1249693	226	42	846671	244708	0	2	0	0	16	74	13598106	0.714006	1
CRYM	467861	575	37	1055887	312890	0	6	1	0	19	71	10219828	0.714185	1
RPL35	1125524	207	41	418432	125156	0	2	0	0	31	93	13322576	0.714296	1
TIGIT	369332	614	19	808844	240505	0	8	4	0	6	31	2769777	0.71435	1
MRAP	436753	379	8	690226	200810	0	5	1	0	39	187	26577437	0.714644	1
PYGO1	306625	405	-9	1385589	390879	0	10	2	0	24	74	15121927	0.714826	1
AKIRIN1	681587	318	30	651465	182130	0	1	0	0	10	40	7176856	0.714885	1
GATA3	182932	675	-2	1448634	444117	0	13	4	0	3	7	1173571	0.715059	1
MUM1L1	48678	NaN	-10	2319122	610369	0	44	10	0	2	33	2162677	0.715324	1
ATF3	418310	224	22	682287	186333	0	2	0	0	34	103	16635474	0.715935	1
PDLIM5	137154	349	18	2178555	619242	0	13	3	0	31	115	17097804	0.71596	1
ADORA2B	931951	350	-33	1063826	341377	0	4	1	0	2	1	971827	0.716154	1
SLTM	532170	212	23	3548733	916254	0	10	2	0	8	11	4139021	0.716357	1
EXD1	933164	175	39	1743311	471670	0	20	5	0	1	10	802773	0.716575	1
C2orf40	99910	798	0	507162	135897	0	8	4	0	2	4	255449	0.716937	1
PPAP2B	39932	563	7	1048415	290941	0	16	5	0	2	18	1666723	0.716986	1
ZDHHC4	946573	387	40	1162830	323631	0	10	1	0	9	32	4416419	0.717078	1
OLFML3	365516	596	7	1314138	407691	0	8	3	0	21	57	9778980	0.717123	1
KPNA4	444964	408	21	1818965	464665	0	6	0	0	3	5	1612551	0.717522	1
DDX3Y	0	0	0	2283630	589821	0	4	0	0	5	2	2643687	0.717524	1
FBXO47	1256859	143	31	1571922	388077	0	9	3	0	19	56	11222477	0.717631	1
MEPCE	1479297	186	60	2179489	737393	0	6	2	0	6	8	3124697	0.718004	1
TMEM147	1081638	390	41	772418	212485	0	2	0	0	9	18	4554651	0.718218	1
GNAT2	989433	201	29	1231012	303083	0	6	1	0	24	98	11221543	0.718372	1
GSTA5	572117	455	9	778022	192871	0	5	3	0	2	20	1987085	0.718654	1
NKX3-1	378220	544	16	759809	236302	0	7	0	0	2	4	770083	0.718728	1
SERGEF	645462	595	17	1556044	434777	0	6	2	0	6	28	5399454	0.71915	1
PVRIG	1465817	204	59	1036273	360524	0	5	1	0	26	61	11213137	0.71951	1
NCF1	895858	125	49	1339356	362859	0	5	1	0	17	65	14276657	0.719534	1
RAB19	359405	521	24	734591	201277	0	5	1	0	30	151	22759245	0.719565	1
TXLNG	289514	NaN	39	1818965	457660	0	2	1	0	7	6	4103529	0.719664	1
MTFMT	697075	170	51	1311803	375001	0	5	2	0	50	111	19482306	0.719733	1
ALPK2	204534	290	67	7190866	2001095	0	102	22	0	5	36	4233822	0.719769	1
SLC2A4	1782958	316	21	1648043	551527	0	14	5	0	19	59	8040806	0.720024	1
PLA2G4C	983603	431	26	1941319	520238	0	14	5	0	17	119	13930610	0.720201	1
ANKRD42	308108	414	18	1357102	332504	0	6	2	0	24	100	15778529	0.720303	1
CYP27C1	354277	226	19	1246890	360057	0	13	3	0	4	21	2597921	0.720901	1
UQCRB	217849	671	12	400686	86862	0	3	0	0	50	303	32647970	0.720909	1
LGALS2	991778	176	51	461396	117217	0	3	0	0	50	195	26374759	0.720968	1
TFEB	458237	251	49	1588734	460929	0	14	1	0	4	9	1745646	0.721158	1
CMTM5	1220624	456	31	524908	157379	0	8	1	0	24	282	16202098	0.721897	1
AK2	807536	233	27	822854	229297	0	5	3	0	4	12	2342939	0.72196	1
REEP6	2352825	221	38	616440	183531	0	1	1	0	50	138	24044896	0.722006	1
EGFL8	2119974	392	28	993309	287205	0	4	2	0	18	68	9960643	0.722019	1
MTIF2	964970	349	25	2477902	657536	0	6	1	0	2	1	1288920	0.72202	1
NEIL2	470737	360	34	1115663	313357	0	4	3	0	28	73	12190101	0.722355	1
HIST1H2AI	267617	634	32	411427	144770	0	3	1	0	30	96	10118489	0.722432	1
ZNF382	635596	889	-38	1876406	456259	0	14	5	0	28	112	13650877	0.722722	1
CALCA	344274	627	-9	657536	188668	0	5	1	0	22	75	8304194	0.722786	1
SLC14A1	381180	401	25	1492999	431975	0	22	4	0	1	6	863016	0.72279	1
HRASLS	141065	851	-4	568806	155511	0	8	2	0	6	42	3195681	0.722915	1
BRDT	311662	242	9	3289548	795768	0	28	8	0	7	32	4948799	0.722973	1
CEL	1828532	402	50	2455953	787362	0	17	5	0	6	45	4845125	0.722994	1
PLAG1	343641	552	19	1651779	459528	0	21	7	0	5	19	1804955	0.723229	1
ADPRHL2	853740	282	27	1196921	363793	0	7	4	0	14	56	7814311	0.723246	1
TCF23	1214097	238	50	689759	230698	0	9	5	0	1	7	642125	0.723295	1
MCEE	355097	470	40	584684	176059	0	2	1	0	50	220	26031047	0.72418	1
GLUD2	339278	NaN	-6	1812427	539852	0	6	4	0	6	9	2589515	0.724185	1
CABP1	1678287	311	38	1442096	474472	0	6	1	0	13	41	7203475	0.72436	1
DPF2	4112809	242	50	1358036	348382	0	8	1	0	8	29	6139182	0.724411	1
LYZ	675242	361	13	510431	135430	0	5	2	0	5	8	1110993	0.724592	1
SPOCK2	757700	169	40	1518217	389945	0	5	4	0	15	34	7684952	0.72467	1
LNX2	327769	583	60	2302777	651932	0	11	7	0	28	62	9312914	0.724676	1
PRPF39	234083	565	14	2335934	552928	0	5	1	0	2	2	1208129	0.724821	1
MTHFD2	1026994	272	50	1176840	340443	0	3	0	0	4	9	2126718	0.72489	1
NTAN1	564013	463	22	1070364	290007	0	3	0	0	2	3	1217936	0.724977	1
IGFBP6	1726226	177	38	774286	258251	0	5	2	0	2	9	1245489	0.72509	1
CLPS	621095	404	34	382473	106476	0	8	4	0	2	4	309621	0.72513	1
ZAP70	358719	582	36	2094495	578613	0	11	3	0	28	121	18175173	0.725133	1
PARP15	419536	311	44	2360685	654267	0	17	2	0	1	3	928396	0.725241	1
FABP9	191177	595	1	467000	107410	0	7	1	0	1	1	222759	0.725613	1
SYCP1	601139	601	2	3507637	772418	0	49	12	0	2	25	1688205	0.725829	1
ANG	NaN	NaN	NaN	482878	144770	0	2	0	0	1	1	665942	0.725842	1
BYSL	437075	225	41	1434624	439914	0	4	2	0	20	34	7724647	0.726094	1
SOX17	240943	554	-8	1323945	425904	0	10	1	0	3	13	2337802	0.726212	1
FLRT3	NaN	NaN	NaN	2115510	622044	0	17	4	0	1	5	1143216	0.726473	1
PTGS2	275352	552	-19	2051998	541253	0	18	4	0	18	110	14516695	0.72651	1
CLDN6	1443513	234	49	692094	242373	0	9	4	0	3	11	1183378	0.726529	1
THOC7	153669	826	-6	734124	166719	0	3	0	0	5	23	2490511	0.726578	1
EDN2	220093	381	32	591689	185866	0	3	0	0	39	110	21595481	0.72658	1
CDX1	1002307	228	49	845270	286738	0	6	3	0	30	126	14960812	0.726594	1
C4BPB	434877	155	24	893838	205947	0	8	3	0	3	19	1652246	0.726625	1
PRPH2	975176	194	36	1147419	322230	0	9	5	0	6	22	3165326	0.726764	1
SPRY1	98850	613	21	1056821	293743	0	11	3	0	8	37	4628437	0.726861	1
DES	604261	335	38	1567252	459995	0	12	4	0	19	99	11856663	0.726952	1
KDM4C	153801	838	14	3903653	987238	0	10	1	0	2	3	1545770	0.727133	1
NRK	18768	NaN	2	5356023	1454238	0	63	18	0	6	60	4134351	0.727357	1
KRTAP5-1	NaN	NaN	NaN	898975	279266	0	6	1	0	1	2	800438	0.727506	1
RPL39L	475647	452	36	179328	44832	0	1	0	0	50	209	24049566	0.7277	1
KLHL4	34243	NaN	-31	2495648	677617	0	42	8	0	0	8	677617	0.727998	1
PSME3	1633092	190	33	948010	234434	0	3	2	0	50	189	26723141	0.728073	1
SORT1	1030626	302	28	2817878	788296	0	10	3	0	10	23	5217324	0.728248	1
HES6	349323	252	28	715444	247043	0	3	0	0	15	78	12393713	0.728537	1
CCL4	744143	565	28	317560	87329	0	1	0	0	45	203	29402787	0.728649	1
STRBP	341358	431	29	2288300	629983	0	6	0	0	1	2	1614419	0.728693	1
PGAP2	425863	258	23	1394462	218089	0	5	0	0	34	107	18374115	0.728756	1
ALDOB	112947	898	-22	1230545	348382	0	20	7	0	11	101	5782861	0.728861	1
GART	896855	182	65	3399293	976030	0	10	2	0	3	2	1813828	0.728894	1
FAM117B	549913	515	26	1912365	609435	0	13	5	0	10	26	4228685	0.729005	1
LIN9	739974	278	21	1931045	496888	0	8	2	0	11	35	6454874	0.729247	1
CUEDC2	975992	178	39	985370	269926	0	6	1	0	7	53	5058077	0.729457	1
MIDN	2214581	234	29	1496735	508096	0	4	1	0	5	5	1967004	0.729807	1
PAGE2	214019	NaN	18	396016	99938	0	3	0	0	50	254	27305023	0.729888	1
WEE1	553054	158	28	2157540	617841	0	6	0	0	5	9	3247518	0.72989	1
IQCH	275948	360	31	3650539	961553	0	29	11	0	7	25	3892445	0.731007	1
TP53I13	760947	353	26	1251093	441315	0	5	1	0	27	86	17419100	0.731042	1
DEPDC4	184616	650	3	1007319	257784	0	8	2	0	7	53	4101661	0.73119	1
CCR4	511282	469	17	1181043	341844	0	10	3	0	11	44	4590143	0.731789	1
SETD5	781227	404	34	4764801	1412208	0	21	3	0	0	3	1412208	0.731876	1
ZFYVE27	535311	138	44	1421548	396950	0	4	2	0	50	128	22472507	0.731885	1
PICK1	1478013	200	76	1429487	386209	0	6	2	0	50	189	23989323	0.732022	1
PPP2R3C	640994	321	45	1604145	371265	0	4	1	0	3	2	1348229	0.73217	1
CPVL	112083	634	7	1652713	419366	0	7	3	0	3	6	1921238	0.732281	1
CHIC2	92904	472	19	586085	139633	0	1	0	0	33	114	17324766	0.732312	1
TRA2A	432206	231	23	943807	284870	0	3	0	0	15	32	5935103	0.732529	1
RALY	873171	398	61	1023664	311489	0	3	1	0	22	54	12460494	0.732582	1
PIKFYVE	256462	539	10	7188531	1875939	0	28	6	0	6	20	4816638	0.733014	1
DSC3	204823	521	-25	3058383	842001	0	82	16	0	0	16	842001	0.733065	1
TRIM59	435184	513	16	1358503	345113	0	3	1	0	3	9	2127652	0.733502	1
PPP1CB	483830	229	30	1134810	288606	0	5	2	0	10	18	4115671	0.733688	1
CMTM2	777342	214	9	828458	234901	0	5	1	0	15	66	9763102	0.734067	1
PARP11	273563	859	31	1201124	262921	0	5	2	0	7	18	3680894	0.734118	1
SLC16A1	601487	276	16	1641038	487081	0	7	1	0	1	8	2526003	0.734241	1
SH2D1B	363646	391	1	459995	115816	0	8	3	0	3	26	1535029	0.73448	1
KLF15	181307	600	34	1340757	423102	0	7	2	0	26	92	14583943	0.734654	1
GTF3C6	320358	372	33	756073	174191	0	2	0	0	41	130	21920980	0.734741	1
GORAB	72379	883	-2	1332818	355387	0	9	2	0	2	10	1447233	0.734751	1
RRM2	805187	220	47	1534562	410026	0	8	2	0	6	19	4088118	0.735013	1
PCMTD1	63777	905	2	1231946	300748	0	3	0	0	4	4	2151469	0.735133	1
TTC39C	292559	189	54	2004831	522573	0	11	3	0	22	58	10036764	0.735186	1
IFNE	242654	411	-6	696297	182130	0	6	2	0	20	143	11823039	0.73537	1
CALR3	808967	218	35	1353833	314758	0	11	2	0	7	20	3026627	0.735571	1
ALDH5A1	407627	461	18	1805889	560400	0	15	2	0	0	2	560400	0.735623	1
NEK10	107333	515	-15	2506856	618775	0	24	10	0	9	80	5867388	0.735639	1
MT1F	653985	187	28	225561	46233	0	1	0	0	50	138	21525431	0.735641	1
RHOF	826816	195	43	707038	209216	0	7	0	0	1	5	564136	0.735766	1
ZNF384	2816983	210	61	1933847	545923	0	11	4	0	41	183	28117136	0.736059	1
UGT2B11	18988	929	1	1793280	465132	0	38	15	0	1	23	876092	0.736374	1
TSN	227057	517	22	773352	217155	0	2	0	0	9	25	6532863	0.736578	1
MYBPC3	1189866	245	45	4310410	1231946	0	23	8	0	13	43	8161292	0.736682	1
HES1	420702	294	33	906447	291408	0	4	1	0	4	20	3049510	0.736803	1
ANP32E	1207965	197	39	951279	212952	0	1	0	0	29	51	13585964	0.736811	1
ARL13A	414180	NaN	45	1034405	274129	0	3	1	0	5	4	1942720	0.736903	1
COL8A1	226950	419	-2	2316787	825656	0	43	11	0	2	14	1244555	0.736992	1
NRF1	459189	253	32	1673261	505294	0	8	0	0	1	0	597293	0.737423	1
C9orf129	439538	426	41	652399	198008	0	5	4	0	4	15	1616754	0.737608	1
C9orf131	782447	350	42	3485221	1084841	0	24	6	0	8	48	6677633	0.737766	1
HNRNPD	651473	390	26	1228677	312423	0	3	0	0	6	14	4629371	0.737942	1
POU2F3	323392	198	36	1487862	418899	0	13	6	0	20	65	8249555	0.738158	1
APOA1	421374	323	39	896173	249845	0	3	2	0	50	152	24273259	0.738185	1
HIST1H1T	398813	636	53	669211	210617	0	5	2	0	50	145	17890303	0.738224	1
CTDSPL2	697417	534	37	1603678	426371	0	4	1	0	4	12	3779898	0.738251	1
BOLL	639001	684	22	1023664	276464	0	6	2	0	1	9	1970740	0.738512	1
COLEC12	587478	572	14	2490044	683221	0	18	9	0	5	11	1834376	0.738615	1
PSMC1	318736	622	14	1509344	403021	0	4	1	0	2	3	1871269	0.738833	1
TATDN3	331599	445	22	976964	261520	0	4	1	0	5	19	3536124	0.738888	1
NDUFAF1	897414	237	24	1109592	294210	0	4	1	0	8	19	4327689	0.738988	1
SEPW1	812020	262	36	316626	81258	0	2	0	0	50	205	30467547	0.739089	1
CSRP2	182028	705	-11	671546	170455	0	2	0	0	2	2	750469	0.739259	1
CD300LB	698491	504	10	806976	217155	0	10	3	0	15	81	8135140	0.73944	1
ARGLU1	169398	1237	11	910650	257784	0	3	0	0	8	18	3676691	0.739514	1
ADRA2B	792336	366	41	1413142	469802	0	13	6	0	7	47	6511848	0.739734	1
MGA	765304	256	41	10109149	2906141	0	45	16	0	4	23	5267293	0.739759	1
ICA1L	600089	387	25	1696611	417498	0	10	2	0	13	56	9965313	0.739881	1
SLC17A9	961230	336	40	1465913	438046	0	10	4	0	5	39	5114584	0.74002	1
DEFB134	467502	451	22	232566	53238	0	1	0	0	50	192	29154810	0.740274	1
RNF4	816930	179	39	700033	136364	0	1	1	0	50	125	22164754	0.74126	1
CIDEC	950574	170	54	795301	237236	0	4	0	0	5	18	3481018	0.741467	1
WDR17	133039	616	-8	4534103	1194586	0	29	4	0	0	4	1194586	0.741638	1
KIFAP3	181109	743	2	2775381	664074	0	9	1	0	2	3	1485994	0.741741	1
SDHD	389805	179	31	528644	163450	0	1	0	0	15	62	8466243	0.741765	1
PCP4L1	735152	293	41	241439	59776	0	2	1	0	8	25	2434004	0.741994	1
GDF11	1814311	384	26	1316473	412361	0	2	0	0	4	1	1750783	0.742033	1
HIST1H3G	390169	544	57	434310	144303	0	4	3	0	13	23	2397578	0.742107	1
ZDHHC19	1042183	210	51	1030202	311956	0	4	1	0	10	25	4066636	0.742278	1
RBPJ	178487	597	36	1779737	470269	0	8	1	0	7	27	4493941	0.742416	1
STH	365925	469	18	421701	126090	0	1	1	0	22	118	13566817	0.742452	1
COL28A1	220971	682	6	3824730	1101186	0	55	10	0	0	10	1101186	0.743066	1
SIRPB2	397239	386	42	1130140	333905	0	10	4	0	4	27	3769157	0.743171	1
SYNPO	1119691	198	51	3629057	1246423	0	14	1	0	0	1	1246423	0.743294	1
LCN15	1898901	190	39	642592	171389	0	1	2	0	19	55	10060581	0.743404	1
RARB	216662	812	-14	1522420	403955	0	11	2	0	2	3	810712	0.743424	1
G6PC2	173915	724	7	1203459	318027	0	11	3	0	3	9	1275377	0.743478	1
CHRNG	286805	211	36	1717159	524441	0	5	4	0	50	156	21880351	0.743643	1
GNG2	204232	471	27	249845	63979	0	3	2	0	3	7	667810	0.743669	1
RDH8	1555841	413	0	1011522	327834	0	15	5	0	3	69	4762933	0.743724	1
RANBP2	365106	418	20	10838603	2872984	0	43	16	0	12	40	8755316	0.743764	1
BPNT1	638729	613	-6	1047481	296078	0	2	1	0	2	5	1818031	0.743798	1
TMEM35	422603	NaN	29	533314	178394	0	5	3	0	1	8	1211398	0.7438	1
INA	522257	125	41	1596673	518837	0	12	3	0	39	107	16910537	0.743842	1
FBXO2	682357	264	32	1001715	277398	0	4	0	0	1	0	629983	0.744023	1
RWDD1	254581	479	14	868153	191003	0	3	1	0	18	47	7253911	0.744184	1
MB	936853	205	-13	532847	138232	0	5	3	0	4	21	2285498	0.744294	1
SPRED3	1467279	253	0	1341224	470269	0	3	1	0	23	58	9227453	0.744575	1
HERC5	442906	295	29	3536591	894772	0	14	2	0	1	2	1084374	0.744703	1
TPSG1	1275017	294	21	1032070	354920	0	11	2	0	21	122	12413794	0.744827	1
FDXR	1027517	320	20	1635434	522106	0	10	3	0	10	43	6833611	0.7449	1
C8orf76	545561	171	22	1298260	333905	0	2	0	0	2	2	1469649	0.744952	1
TACR3	101583	931	-24	1530359	450655	0	41	17	0	2	31	1046080	0.745003	1
ZNF563	1744621	671	-8	1639170	382473	0	12	3	0	9	77	6967173	0.74503	1
CXorf58	528624	NaN	37	1152089	292342	0	11	2	0	18	106	11034276	0.745129	1
ZNF581	1077402	254	-10	636521	201277	0	2	2	0	11	22	4533636	0.745255	1
KRTAP10-2	860604	461	30	834996	243774	0	8	1	0	4	13	1786742	0.745384	1
TMEFF1	238688	591	-11	1314605	337174	0	3	0	0	1	0	690693	0.745483	1
RGL3	1255985	265	32	2378431	738794	0	14	3	0	1	6	1297793	0.745558	1
C8orf37	313002	375	45	728987	176059	0	2	1	0	2	5	1287052	0.745607	1
EFHB	103479	720	-15	2819279	753271	0	30	4	0	0	4	753271	0.74565	1
CCDC83	361760	380	3	1574257	357722	0	18	6	0	2	6	742530	0.745704	1
CMC1	84882	793	10	382473	84060	0	3	0	0	12	84	5893540	0.745754	1
ARHGAP19	945635	397	26	1693809	451122	0	10	2	0	6	33	4563057	0.745924	1
CSNK1G2	1944774	239	36	1416878	387610	0	7	3	0	41	168	25515479	0.746445	1
PRTG	322073	254	-3	3841075	1105856	0	25	12	0	6	27	4324887	0.746869	1
SH3BP5	516326	303	32	1546237	420767	0	4	4	0	24	70	11759060	0.747104	1
C2orf76	193588	467	26	454858	109745	0	3	0	0	41	146	17172057	0.747118	1
DPEP3	863919	158	54	1672327	544055	0	14	5	0	6	36	4206269	0.747173	1
TTC27	358024	636	17	2899603	754205	0	18	5	0	2	5	1260900	0.747228	1
UBAC2	333101	390	55	1391660	324565	0	4	1	0	42	132	24294741	0.747548	1
UQCRHL	821457	174	37	312890	76588	0	2	0	0	50	128	21284926	0.747824	1
TRAF5	298152	424	2	1929177	470736	0	7	2	0	9	20	4442104	0.747844	1
TARS2	1532790	163	43	2394776	725251	0	10	7	0	50	243	30564683	0.747931	1
ZCCHC17	675993	215	30	854143	202211	0	4	0	0	15	35	7295474	0.748131	1
EBPL	425192	296	62	684622	205013	0	2	1	0	42	152	21423158	0.748498	1
PEX12	756039	227	14	1171236	353052	0	2	2	0	13	26	6917671	0.748653	1
NRIP3	595760	357	33	816783	233967	0	4	1	0	2	10	2374695	0.74868	1
TMEM167B	989913	215	18	257784	71451	0	1	0	0	50	178	22608404	0.748691	1
HIST1H4G	390169	544	57	315692	103207	0	3	3	0	13	23	2397578	0.748829	1
RADIL	1009587	523	13	3468409	1132475	0	24	5	0	3	11	2214047	0.748955	1
TPBG	131014	486	-3	1319275	450188	0	5	3	0	4	18	3577220	0.748969	1
KLRD1	406053	331	1	646328	143836	0	8	2	0	32	190	18076169	0.74906	1
COL10A1	NaN	NaN	NaN	2105236	768215	0	14	3	0	1	4	1289387	0.74907	1
S1PR2	1729517	200	31	1105856	387610	0	4	4	0	38	142	21817773	0.749227	1
ST8SIA2	288853	578	-30	1251093	357255	0	13	6	0	2	8	823321	0.74924	1
PRKAR1A	662487	313	-28	1306199	355387	0	4	2	0	3	6	1509811	0.749251	1
TMEM128	146135	584	35	493619	125623	0	2	0	0	50	147	23225778	0.749314	1
KRTAP19-7	22916	1048	-79	208749	58842	0	2	0	0	9	29	1920771	0.749553	1
SCGB1A1	3053973	413	49	317093	83593	0	2	0	0	50	224	26199167	0.74967	1
SIKE1	600310	596	-5	734591	181663	0	4	1	0	21	155	16870375	0.749968	1
CISH	583785	302	50	915320	292342	0	3	1	0	17	29	6962036	0.750246	1
KCNJ9	829863	386	17	1263235	398351	0	5	1	0	1	2	1088577	0.750333	1
ERMN	78933	837	8	1031603	237703	0	5	1	0	14	78	8453634	0.750471	1
DLL4	1049616	176	50	2285965	653333	0	17	8	0	8	40	4123610	0.750753	1
HSF5	818916	384	23	1949725	587486	0	15	4	0	13	68	8854787	0.75082	1
E2F2	1050775	159	32	1432756	441782	0	6	3	0	17	45	7152572	0.750843	1
CYB5A	152675	989	26	493619	117217	0	3	0	0	35	137	18737908	0.750901	1
COQ7	861035	199	8	740662	206414	0	4	1	0	23	65	10394019	0.751007	1
BTG4	383632	485	15	782225	187267	0	4	0	0	6	12	3042505	0.751019	1
CADM4	441738	209	6	1291255	391346	0	8	7	0	12	51	4744253	0.751158	1
NIT2	378824	361	26	963421	254048	0	3	0	0	4	9	2823015	0.751476	1
CENPE	344088	569	3	9460486	2167814	0	46	9	0	1	10	3507170	0.75154	1
CHTF8	1179391	201	24	404889	124689	0	1	1	0	5	14	3377811	0.751561	1
POLR3E	483001	235	50	2435872	656135	0	10	6	0	23	67	10246914	0.751967	1
CHST11	1030269	419	34	1175906	318961	0	11	4	0	29	101	12451154	0.752424	1
CX3CL1	749108	159	39	1272108	414696	0	6	3	0	31	74	14983695	0.752444	1
NDST4	26862	1055	-20	2951440	787829	0	86	25	0	1	25	874224	0.752574	1
MPHOSPH9	1064138	201	37	3521180	922792	0	13	1	0	0	1	922792	0.752756	1
DDX20	333198	440	25	2775381	748134	0	11	3	0	2	13	3229305	0.752786	1
FCER1G	728669	234	37	305885	84994	0	2	0	0	39	123	20855753	0.752796	1
SH2D1A	216982	NaN	-14	438513	120486	0	6	1	0	29	151	10901648	0.753016	1
MS4A3	336373	691	4	726652	210617	0	9	3	0	2	7	604765	0.753237	1
CHMP2B	57851	415	-19	747667	179795	0	4	1	0	15	59	7248774	0.753252	1
B3GALNT1	340975	583	-20	1112861	288139	0	9	4	0	16	60	7955345	0.753429	1
TGFB2	75157	386	-18	1503273	397884	0	6	1	0	4	12	2861776	0.753569	1
RPH3AL	231893	591	2	1059156	313824	0	10	3	0	12	98	7313220	0.753819	1
ATL1	483990	295	43	1928710	493619	0	15	3	0	6	19	2770244	0.75396	1
PLAC1	268956	NaN	39	709373	191470	0	2	1	0	4	3	1215134	0.753961	1
HADH	230614	771	21	1130140	310088	0	4	1	0	8	12	3883572	0.754071	1
GPR12	173793	619	18	1063359	350250	0	12	6	0	35	148	12097168	0.7544	1
LRRC58	384022	358	6	1193652	389478	0	3	0	0	6	12	5274298	0.754411	1
CCDC47	1259976	346	12	1703149	398351	0	5	0	0	1	2	1255296	0.754684	1
GLO1	280153	845	28	650531	155044	0	2	0	0	6	5	1742377	0.75479	1
PAPLN	525540	269	45	4175914	1226342	0	30	9	0	16	50	7487878	0.754871	1
ANAPC2	1722012	202	36	2717940	813981	0	13	4	0	5	13	3517444	0.755172	1
APPL1	427002	389	33	2483973	620643	0	8	1	0	7	7	3237711	0.755237	1
HSD17B14	1766061	211	34	891503	292342	0	3	2	0	15	64	9368487	0.755288	1
SLC39A2	1005555	429	4	989106	330636	0	8	2	0	4	8	1330016	0.755486	1
ALOXE3	1455014	202	31	2807137	824255	0	15	7	0	44	155	22980603	0.755493	1
SLC35E4	723012	330	56	1067562	413295	0	4	0	0	9	19	5541889	0.755683	1
SERPINF1	1447501	189	32	1388391	411894	0	9	2	0	29	137	17423770	0.755874	1
NOL3	1109491	150	46	828458	127024	0	3	0	0	50	121	25022794	0.756283	1
LIN37	1151198	321	30	859747	228830	0	3	1	0	3	17	2289701	0.7563	1
GALNT1	486812	562	61	1924040	488482	0	5	0	0	6	6	2958912	0.756391	1
OTUD6A	166632	NaN	16	952213	265256	0	13	5	0	5	26	2180890	0.757938	1
VRK3	1661159	187	40	1629363	438513	0	10	4	0	31	128	15029461	0.757993	1
NEURL2	725555	209	59	898975	308687	0	4	0	0	1	0	549192	0.758052	1
FYTTD1	517022	210	47	1114262	309154	0	6	0	0	5	12	2437740	0.7581	1
BAAT	112947	898	-22	1366909	410960	0	22	8	0	11	101	5782861	0.75874	1
SPOCK3	7931	1043	-11	1543902	351651	0	50	11	0	4	105	2754833	0.758752	1
HMGA2	274514	562	-6	459995	128425	0	2	0	0	22	90	13073665	0.758752	1
TMEM53	563553	252	45	895239	287205	0	5	1	0	18	74	11521824	0.758935	1
ACPT	652250	593	27	1374848	478675	0	5	2	0	1	2	809778	0.759685	1
PDE5A	183496	900	-6	3082667	750469	0	12	3	0	1	4	1470116	0.759953	1
RFESD	307041	359	32	721515	187734	0	3	0	0	10	25	5087498	0.760126	1
TTC39A	526044	281	10	2082353	526309	0	10	4	0	20	102	16466887	0.760334	1
RAB3A	1178047	210	43	751870	196607	0	4	1	0	31	118	19736821	0.760444	1
NMD3	242883	581	-16	1778336	424036	0	11	3	0	37	109	16592977	0.760704	1
UNG	595266	487	20	1167500	332971	0	4	0	0	5	7	2096363	0.760726	1
RAB11B	726988	204	0	740195	205480	0	3	1	0	50	209	26861840	0.76081	1
LSM14B	838629	288	-13	1290788	376402	0	4	1	0	6	11	2581576	0.760835	1
CDC27	955548	395	18	2846832	746733	0	12	5	0	4	17	3054180	0.760936	1
SPINT2	1410213	301	-1	853676	243307	0	8	3	0	24	114	11841719	0.760961	1
RNF220	742455	355	34	1913766	542187	0	17	3	0	6	26	3612245	0.761017	1
ANKRA2	403014	289	42	1068963	290007	0	4	0	0	15	64	10377674	0.761076	1
STOML3	181679	1010	-2	1006385	297946	0	17	6	0	2	9	788296	0.761109	1
SURF2	1827885	416	28	877026	236769	0	1	0	0	10	4	3394623	0.761303	1
GEMIN5	519919	378	40	5109447	1386990	0	27	11	0	11	37	5880464	0.761331	1
FGF3	783792	561	37	759809	260119	0	5	2	0	15	40	6700049	0.761339	1
MFNG	979927	179	51	1072699	329702	0	12	5	0	6	51	4527565	0.761528	1
POMC	319647	280	37	880295	257317	0	6	1	0	26	62	10327238	0.761843	1
ATP1B4	484939	NaN	23	1242220	304484	0	12	5	0	4	7	1280514	0.761851	1
ADD3	349258	424	3	2404583	645394	0	9	3	0	1	5	1215601	0.761965	1
PROL1	264684	915	25	790631	267124	0	32	7	0	0	7	267124	0.762026	1
PRMT8	227736	768	15	1368777	341844	0	14	1	0	1	2	600095	0.762088	1
ASB6	794813	198	40	1442096	359590	0	3	0	0	1	0	634186	0.762165	1
RPL35A	612221	410	33	384808	106943	0	1	0	0	5	9	1147419	0.762382	1
ENHO	843127	370	55	243307	80324	0	1	0	0	50	166	21373656	0.762496	1
CR1	442029	361	18	8465309	2257945	0	68	22	0	10	43	5743633	0.762725	1
GPC1	409918	407	20	1830173	564136	0	7	1	0	11	30	7347311	0.762781	1
PPP2R2A	194762	353	13	1613485	377336	0	7	1	0	7	28	4177315	0.762823	1
SEPT2	1242448	383	24	1271641	317093	0	5	2	0	13	45	6205029	0.762845	1
PDZK1	NaN	NaN	NaN	1747047	483345	0	5	0	0	1	1	1004517	0.762855	1
FAM101A	1197100	504	34	446919	135897	0	2	1	0	1	2	698165	0.762861	1
PPP1R14A	1410213	301	-1	490817	150841	0	2	1	0	24	114	11841719	0.762986	1
RIT2	4853	1195	-57	752804	185866	0	19	6	0	2	30	1366442	0.763248	1
DEFB125	86	430	NaN	513233	152242	0	10	3	0	2	14	778956	0.763657	1
SLC8A2	797690	276	38	2975724	949878	0	17	9	0	29	95	16073673	0.763922	1
NRP1	360090	488	-9	3161590	827057	0	35	12	0	3	47	4372521	0.763956	1
APOF	2869106	184	52	1051217	331570	0	8	2	0	50	221	33237324	0.764047	1
METTL2B	893183	199	45	1308534	332037	0	7	0	0	6	23	4393536	0.76421	1
SEPT1	2312884	165	47	1265103	343245	0	3	1	0	11	20	5058544	0.764228	1
CD109	706356	215	15	4932921	1323945	0	21	6	0	3	7	2897268	0.764551	1
SDHAF2	1404745	245	58	574877	146638	0	4	1	0	50	145	20934209	0.764571	1
CD276	312591	374	29	1759189	539852	0	9	6	0	12	49	9446009	0.764635	1
RASGRP1	97743	604	-5	2710468	733190	0	20	6	0	2	12	1564450	0.764816	1
LAX1	515575	280	39	1386056	373600	0	6	3	0	10	22	4192726	0.765185	1
HS1BP3	580167	278	28	1304798	383407	0	8	2	0	17	67	9659895	0.765207	1
EPCAM	806315	246	37	1087176	281601	0	4	0	0	4	6	1915167	0.765301	1
GPC4	66980	NaN	40	1896020	489883	0	16	6	0	13	73	7408488	0.765382	1
BAALC	461588	584	15	487081	137765	0	4	0	0	1	0	240972	0.765501	1
TIMP2	681697	157	24	754672	196607	0	4	1	0	50	186	28744784	0.76554	1
CENPO	299133	374	39	1016659	287672	0	2	0	0	6	9	2580642	0.765552	1
MARVELD2	490595	314	41	1866132	516969	0	14	4	0	2	6	1024131	0.76571	1
MT3	653985	187	28	249845	51370	0	1	0	0	50	138	21525431	0.765769	1
CDO1	384075	759	1	696297	170922	0	7	3	0	4	21	1910497	0.765888	1
BPTF	772730	293	1	10175930	2795929	0	36	9	0	3	13	3844811	0.765912	1
MFSD6	651647	371	30	2602591	759809	0	6	2	0	7	17	5084229	0.766016	1
FOXO1	237876	449	55	2136058	632318	0	14	4	0	24	98	18179376	0.766037	1
LYSMD2	440341	247	34	698165	220891	0	3	0	0	3	3	998446	0.766126	1
PTGES	600401	187	44	498756	158313	0	2	2	0	13	45	8118328	0.766166	1
RAB22A	841935	330	18	676216	176993	0	3	1	0	8	39	5167355	0.766182	1
DDX25	611330	414	14	1664855	431041	0	3	1	0	3	3	2496582	0.766235	1
TP53I11	131819	609	16	643526	188668	0	3	0	0	15	41	8218733	0.766322	1
HAAO	344647	338	34	981167	278332	0	5	1	0	28	69	14391072	0.766356	1
MSH4	146770	535	-10	3196148	851341	0	18	1	0	0	1	851341	0.766395	1
ABCB10	255826	277	20	2384502	791565	0	10	3	0	2	5	1518217	0.766491	1
RABL3	307936	475	10	821920	216221	0	7	3	0	16	77	9974653	0.766721	1
AP3S1	380598	759	6	674815	168587	0	4	3	0	5	9	1662053	0.76694	1
SEMA4A	2294665	211	39	2523201	757941	0	17	10	0	8	25	3220899	0.767006	1
ADIG	525955	539	39	282068	66781	0	2	0	0	50	382	33585706	0.767122	1
PAFAH1B1	612041	184	14	1414543	363326	0	6	2	0	14	38	6381555	0.767177	1
CMTM8	306655	590	11	579080	169054	0	4	2	0	6	34	2981328	0.767363	1
FOXB1	573015	427	14	1043745	334839	0	3	1	0	11	15	4738649	0.767405	1
CHD9	228561	675	-9	9721072	2599322	0	21	3	0	0	3	2599322	0.767519	1
AHCTF1	422581	405	4	7651795	2113175	0	22	6	0	3	8	3127032	0.767525	1
PSME2	974559	220	41	856478	213886	0	5	1	0	50	196	32225335	0.767603	1
PIWIL4	367057	478	6	2924354	767281	0	11	7	0	7	19	4892292	0.768025	1
CNPY2	2869106	184	52	629516	167653	0	3	1	0	50	221	33237324	0.768136	1
ROBO4	175852	743	14	3271802	1060090	0	33	8	0	4	28	3986312	0.768262	1
EPB41L2	122847	707	17	3420775	913919	0	33	4	0	3	13	2268219	0.768381	1
EDEM2	1346435	168	46	1944121	551060	0	8	4	0	11	39	6706120	0.768575	1
DYRK3	491162	261	34	1966070	552928	0	14	2	0	1	3	931665	0.768596	1
DGKE	320339	324	-38	1933847	515101	0	16	6	0	4	16	1993156	0.768649	1
C11orf63	675003	416	7	2706265	699566	0	18	6	0	4	11	2276158	0.76871	1
NETO2	542002	532	7	1794214	461396	0	9	3	0	2	25	4131549	0.768764	1
TFE3	834140	NaN	41	1861929	609435	0	10	3	0	7	20	3909724	0.768829	1
PDHA2	16119	968	-25	1267438	370331	0	28	9	0	6	82	4017601	0.769044	1
NCR2	338294	510	40	911117	281134	0	19	5	0	1	8	646795	0.769062	1
LRRC43	808864	187	12	2158941	669678	0	20	7	0	3	16	2324726	0.769108	1
TCP11L2	204762	396	18	1764793	471203	0	13	4	0	18	65	6655217	0.769121	1
ZNF555	1287128	291	27	2131855	528644	0	14	4	0	1	5	1001715	0.769371	1
ABRA	113560	708	18	1264636	349316	0	28	8	0	2	19	1232880	0.769412	1
ZNF207	679038	286	30	1668124	474005	0	5	2	0	5	29	5697867	0.7695	1
ASL	477708	345	38	1597607	446452	0	10	3	0	38	113	18406805	0.769565	1
RPS14	1087686	188	71	509030	155044	0	2	2	0	22	98	10425308	0.769777	1
RFC3	84617	580	33	1272108	330636	0	4	1	0	32	60	15872396	0.76981	1
ZNF418	1252385	750	-19	2287833	574410	0	18	3	0	7	24	3565078	0.769988	1
ACSM3	211686	580	23	2185093	586085	0	16	4	0	2	6	1458908	0.769997	1
JARID2	86503	782	34	4151163	1185246	0	21	5	0	15	35	8466243	0.770135	1
ARID1B	143122	621	27	7428569	2134657	0	26	8	0	0	8	2134657	0.770161	1
TMEM208	1109491	150	46	592623	166719	0	2	1	0	50	121	25022794	0.77032	1
KRTAP13-1	4608	1035	-69	558532	171389	0	8	1	0	10	26	1667190	0.770449	1
FAM24A	290558	619	14	361925	94801	0	3	3	0	3	11	900376	0.77059	1
CFL2	573593	145	24	582349	143369	0	1	0	0	50	161	24724848	0.770598	1
TRNAU1AP	831495	183	26	1010121	247977	0	2	0	0	2	0	908782	0.771044	1
RAMP2	1633092	190	33	587953	171389	0	3	0	0	50	189	26723141	0.771046	1
STRA8	425774	594	40	1135744	297479	0	6	1	0	2	10	1888081	0.771167	1
RELT	561848	218	56	1415477	452056	0	7	1	0	8	43	6568822	0.771384	1
ZCCHC18	NaN	NaN	NaN	1316473	381539	0	3	0	0	1	1	902711	0.771436	1
KLHDC4	594175	251	28	1768996	483812	0	6	0	0	1	1	1100252	0.771553	1
TNNI3K	87070	1135	-16	3303091	850874	0	23	3	0	2	7	1517283	0.771872	1
ISG15	1971475	239	15	531446	174658	0	3	0	0	50	248	33453545	0.772079	1
BCKDK	1296884	351	35	1379051	415630	0	3	0	0	1	0	868153	0.772164	1
EMID1	854820	251	51	1476654	470736	0	9	7	0	17	90	10314162	0.772188	1
NCOR1	954548	370	-18	8207525	2304178	0	29	6	0	0	6	2304178	0.772237	1
TRIM46	1801444	194	32	2462024	785494	0	15	7	0	29	97	15044405	0.772352	1
NUDT1	814176	430	38	627181	160181	0	2	0	0	25	51	9868644	0.772475	1
CLEC3B	479578	326	41	677617	189602	0	4	2	0	29	113	13365073	0.772509	1
COL13A1	591993	561	26	2459689	776621	0	33	12	0	4	34	3532855	0.772565	1
ZNF652	748320	256	25	2051064	522573	0	14	2	0	14	57	9576769	0.772724	1
PPP2R5A	485902	298	16	1697545	416564	0	6	1	0	4	5	1368310	0.772827	1
ZNF41	791516	NaN	27	2654428	640724	0	17	2	0	1	2	896640	0.773007	1
MAP4K2	2261775	230	61	2813208	813981	0	13	3	0	1	5	1445365	0.773153	1
[truncated: 16,863 more rows]
