# Supplementary material for: Somatic mutation distribution across tumour cohorts provides a signal for positive selection in cancer
Source: Nat Commun. 2022 Nov 17;13:7023. doi: 10.1038/s41467-022-34746-z (PMC9671924; doi:10.1038/s41467-022-34746-z)
Supplement: Supplementary file 7 — Supplementary Data 4 [file 41467_2022_34746_MOESM7_ESM.xlsx]

## Sheet: Supplementary Data 4
Promoter	Tumours with mutations	p	FDR	Portion of mutations adjacent to TTCCG
TERT	55	8.71799e-11	1.27082e-06	0
SEMA3A	4	1.87821e-05	0.0936344	0
KCNK15	2	2.73163e-05	0.0936344	0
NUPR1	1	4.22511e-05	0.0936344	0
EXTL3	1	4.25804e-05	0.0936344	0
ESRRG	4	4.5939e-05	0.0936344	0
FHDC1	1	5.11683e-05	0.0936344	0
GORASP1	4	5.13875e-05	0.0936344	0
OAS3	1	7.48753e-05	0.121273	0
TRIM6	1	9.13075e-05	0.126475	0
WSB1	1	0.000111375	0.126475	0
TADA2A	2	0.00011233	0.126475	0
TMEM268	1	0.000127644	0.126475	0
IL6	2	0.000139071	0.126475	0
PER1	2	0.000145917	0.126475	0
IGLON5	2	0.000147354	0.126475	0
PRSS3	7	0.000177715	0.126475	0
ZNF705G	2	0.000184973	0.126475	0
PDCD4	1	0.000197441	0.126475	0
IER3IP1	3	0.000198838	0.126475	0
CLDN3	1	0.000204367	0.126475	0
YEATS4	1	0.000230007	0.126475	0
CDHR1	1	0.000242747	0.126475	0
SLC9A8	3	0.000244214	0.126475	0
USP17L7	1	0.000254381	0.126475	0
TBC1D9	1	0.00025897	0.126475	0
KDELR2	2	0.000262646	0.126475	0
PLXNB1	1	0.000275162	0.126475	0
FAM111A	1	0.000280514	0.126475	0
YPEL4	1	0.0002876	0.126475	0
POPDC3	1	0.000292762	0.126475	0
PDE6A	3	0.000300557	0.126475	0
PIGO	1	0.000316957	0.126475	0
GALNT14	1	0.000338162	0.126475	0
WASHC2C	1	0.000340421	0.126475	0
CLDN20	2	0.000345156	0.126475	0
PIP4K2A	1	0.000345729	0.126475	0
SNX16	7	0.000365808	0.126475	0.428571
KCNRG	1	0.000367281	0.126475	0
PPP2R2C	1	0.000369646	0.126475	0
MC4R	1	0.000378974	0.126475	0
FOXD1	1	0.000381985	0.126475	0
ZBTB10	1	0.000394367	0.126475	0
DYRK3	5	0.000396799	0.126475	0
SMG9	1	0.000419304	0.126475	0
WTIP	1	0.000423997	0.126475	0
FLNC	1	0.000425467	0.126475	0
TMCO6	1	0.000427701	0.126475	0
CREG1	2	0.000428591	0.126475	0
MLYCD	2	0.000444279	0.126475	0.5
CELA3A	5	0.00045122	0.126475	0
ANKEF1	1	0.000479812	0.126475	0
TNKS1BP1	1	0.0004802	0.126475	0
HS3ST5	2	0.000485018	0.126475	0
GLRX	1	0.000486998	0.126475	0
NRN1	3	0.000498548	0.126475	0
GPR84	3	0.000502654	0.126475	0
ABRA	4	0.000509255	0.126475	0
CD274	1	0.000520225	0.126475	0
PTPN23	1	0.000522221	0.126475	0
DMRT2	2	0.000533118	0.126475	0
POFUT1	1	0.000537934	0.126475	0
ATF7	1	0.000555277	0.128481	0
RARG	1	0.000564753	0.128631	0
DLX2	1	0.000600131	0.134586	0
TMEM71	2	0.000630081	0.13915	0
PPP1R14A	1	0.000650364	0.13915	0
TCN2	2	0.000650967	0.13915	0
DDX17	3	0.000666897	0.13915	0
ABCC3	1	0.000668213	0.13915	0
HSPG2	1	0.000689935	0.140094	0
PF4	3	0.000730945	0.140094	0
TOMM5	1	0.00073245	0.140094	0
HLA-DRB5	1	0.00073886	0.140094	0
SPATC1L	2	0.00075146	0.140094	0
MXRA7	1	0.00075651	0.140094	0
LYPD3	2	0.000761922	0.140094	0
PHRF1	1	0.000768842	0.140094	0
OR7G1	1	0.000775081	0.140094	0
PTX4	1	0.000802543	0.140094	0
NOL3	1	0.0008194	0.140094	0
BTN2A1	2	0.000819559	0.140094	0
RPAP3	1	0.000819624	0.140094	0
THAP2	14	0.000836522	0.140094	0.333333
DIPK1A	1	0.00083766	0.140094	0
ZFC3H1	15	0.000841326	0.140094	0.333333
IL18R1	3	0.000843363	0.140094	0
TMED3	1	0.000845732	0.140094	0
DNAJC9	1	0.000869879	0.141407	0
FBXO22	1	0.000878594	0.141407	0
NDUFB6	2	0.000882763	0.141407	0.5
ZFTA	1	0.000898857	0.142066	0
PKMYT1	1	0.000917282	0.142066	0
MMADHC	1	0.000922867	0.142066	0
TOB1	1	0.000934884	0.142066	0
GFRA1	2	0.000935609	0.142066	0
ELOVL7	1	0.000985302	0.147937	0
OTUD6B	1	0.000998695	0.147937	0
SMIM42	1	0.00100472	0.147937	0
TMEM215	2	0.00101792	0.148383	0
MLLT1	4	0.00106502	0.153711	0
BCL11A	1	0.00108528	0.1551	0
CCT5	8	0.00113802	0.161058	0
EXD2	1	0.00116871	0.16381	0
ATPSCKMT	8	0.0011867	0.164748	0
GNL3	1	0.00120598	0.165846	0
STYXL1	4	0.00122423	0.16612	0.5
TMEM254	1	0.00123285	0.16612	0
PHPT1	4	0.001254	0.16612	0
RTN4RL1	1	0.00125804	0.16612	0
LANCL2	1	0.00128184	0.16612	0
BICRAL	2	0.00128333	0.16612	0
KRTAP23-1	1	0.00128775	0.16612	0
MAD2L1	2	0.00131563	0.167006	0.5
TRIP4	1	0.00131753	0.167006	0
SIRT1	3	0.00134964	0.169226	0
KLHL9	1	0.00135826	0.169226	0
HMGN2	5	0.00141741	0.173169	0
CCDC40	1	0.00141781	0.173169	0
PPM1E	2	0.00142555	0.173169	0
HSP90AB1	3	0.00147993	0.178289	0
CCDC198	2	0.00152483	0.180904	0
SFXN3	1	0.00152646	0.180904	0
MPP4	1	0.00154355	0.181455	0
ZFYVE16	1	0.00157826	0.18405	0
DHX40	5	0.00166241	0.192325	0.2
RASSF1	1	0.0016792	0.192737	0
ATP10B	1	0.00171547	0.195048	0
GTPBP8	1	0.00172608	0.195048	0
ENOSF1	2	0.00177448	0.198973	0
DCLK2	1	0.00179225	0.199433	0
FAM114A1	1	0.00181874	0.200847	0
INPP1	2	0.00184544	0.200853	0
FANCM	2	0.00184635	0.200853	0
WDR11	1	0.00193815	0.205335	1
NUDT19	1	0.00193825	0.205335	0
BEND4	3	0.00193895	0.205335	0
PIERCE2	2	0.0019439	0.205335	0
KATNAL1	2	0.00197967	0.20761	0
ANKRD36B	1	0.00200662	0.208932	0
EDN3	5	0.00203314	0.210192	0
NKAIN1	5	0.00207464	0.210764	0
MAP3K20	1	0.00208995	0.210764	0
EXT1	2	0.00209619	0.210764	0.5
CHMP5	4	0.00209651	0.210764	0.75
MROH2B	5	0.00212863	0.212528	0
SDF2	4	0.00227994	0.224657	0
LGALSL	3	0.00228094	0.224657	0
CEP120	1	0.00232878	0.226655	0
TTC21A	1	0.00233232	0.226655	0
RPA1	1	0.00236598	0.227144	0
TELO2	1	0.00236857	0.227144	0
ST3GAL3	2	0.0023841	0.227144	0
TPPP	1	0.00240782	0.227914	0
TUBGCP4	4	0.00256125	0.237481	0.4
RERE	3	0.00257634	0.237481	0
VLDLR	1	0.00257863	0.237481	0
SYNGR2	3	0.00258552	0.237481	0
RAB32	2	0.00259034	0.237481	0
HSD3B1	2	0.00264168	0.240673	0
OR4C15	14	0.00268247	0.24279	0
CKLF	2	0.00269823	0.24279	0
ZNF773	6	0.00272879	0.243187	0
TFAP2E	1	0.002736	0.243187	0
COQ6	1	0.00283077	0.250086	1
PPID	4	0.00286284	0.251121	0.75
FTH1	18	0.00287694	0.251121	0.947368
TAS2R8	2	0.00295519	0.25571	0
FAM161B	1	0.00298004	0.25571	1
RXFP3	2	0.00298214	0.25571	0
KCNJ5	1	0.00307509	0.258871	0
MBD3L1	10	0.0030844	0.258871	0.8
CYP4A11	7	0.00308699	0.258871	0
CPLANE1	1	0.00310528	0.258871	0
TRABD2A	1	0.0031078	0.258871	0
RPL19	20	0.00317483	0.262951	0.333333
ACSL3	2	0.0032681	0.269148	0
CEACAM5	15	0.00330307	0.2705	0
SEL1L2	7	0.00334619	0.272499	0
EIF4G1	5	0.0034127	0.275342	0
CFTR	6	0.00342373	0.275342	0
EDEM3	13	0.00345617	0.275342	0.307692
RIMS2	3	0.00345665	0.275342	0
BRD7	2	0.00352308	0.279108	0
ZNF708	3	0.00365718	0.288127	0.333333
OLIG2	1	0.00367645	0.288127	0
OR4D6	2	0.003724	0.290293	0
KRTAP19-4	3	0.00377346	0.291226	0
NTMT1	5	0.00377771	0.291226	0.2
TINAGL1	3	0.0037959	0.291226	0
RNF8	1	0.00384551	0.291978	0
OXCT1	1	0.00384576	0.291978	0
SLCO5A1	2	0.00390632	0.294807	0
STOM	7	0.0039387	0.294807	0
GID4	9	0.0039437	0.294807	0
UBE2L6	1	0.00396675	0.295017	0
ZSCAN4	5	0.00411588	0.30302	0
OLFML3	2	0.00411593	0.30302	0
TTC38	3	0.00414692	0.303767	0.333333
EEF2	11	0.00419144	0.305492	0
CNKSR1	2	0.00423419	0.305492	0
C7orf33	2	0.00423524	0.305492	0
AVPR1B	1	0.0042543	0.305492	0
RPS15A	2	0.00431658	0.308445	0
CSHL1	4	0.00440126	0.311902	0
ASPA	2	0.00443539	0.311902	0
SHROOM3	2	0.00445203	0.311902	0
CCDC38	3	0.00446121	0.311902	0.333333
ADGRL3	2	0.00447194	0.311902	0
TMEM74	4	0.00450433	0.312665	0
MYBPHL	1	0.00458152	0.316207	0
VPS13B	2	0.00461159	0.316207	0
HEATR1	3	0.00462044	0.316207	0
STK17B	3	0.00465423	0.317031	0.333333
ITGB7	4	0.00477915	0.322379	0
OR1S2	5	0.0048121	0.322379	0
DNAJC8	3	0.00481313	0.322379	0
DLX1	2	0.0048212	0.322379	0
PAPSS1	2	0.0049751	0.331151	0
ZSWIM1	2	0.00500205	0.331431	0
TARDBP	5	0.00505979	0.33374	0
MAPKAPK3	3	0.00516615	0.339032	0
OR4E2	8	0.00520856	0.339032	0
WDR20	1	0.00523091	0.339032	0
ST8SIA1	2	0.00523541	0.339032	0
PLA2G2C	1	0.005282	0.339032	0
TM2D2	4	0.00529027	0.339032	0
ZNF552	3	0.00530319	0.339032	0
TECPR1	3	0.00532608	0.339032	0
DNAJC17	2	0.0055159	0.346994	0
SNAPC2	3	0.00552162	0.346994	0
DENND4C	3	0.00552257	0.346994	0
CFAP276	1	0.00555737	0.347682	0
C1QL2	1	0.00562037	0.35012	0
HACD3	3	0.00571813	0.354694	0
ZNF805	5	0.00589951	0.36281	0.6
OR7C2	2	0.00594451	0.36281	0
SEC22C	1	0.00594756	0.36281	0
OR2T29	7	0.00595319	0.36281	0
DLX3	3	0.00598778	0.36281	0
NSUN4	1	0.00599831	0.36281	0
ARHGEF10	2	0.00609572	0.36522	0
MFSD14A	2	0.00610521	0.36522	0
IFIT5	1	0.00611331	0.36522	0
BICDL1	2	0.00614506	0.365618	0
MYL1	6	0.0062304	0.368717	0
ZFAND1	1	0.00624772	0.368717	0
KIAA1755	1	0.00629676	0.370112	0
RNF112	3	0.00635457	0.370952	0
SPRN	2	0.00638787	0.370952	0
CHPT1	2	0.00638902	0.370952	0
CHST12	5	0.00641283	0.370952	0
ADAM9	4	0.00644782	0.371501	0
OR4C16	9	0.00650273	0.372632	0
HEBP1	2	0.00651856	0.372632	0
ZSWIM6	11	0.00655451	0.373223	0
SLC25A32	2	0.00659121	0.373853	0.5
GLMN	1	0.00664497	0.375441	0
PRR20A	2	0.00668448	0.376215	0
NCOA7	1	0.00671802	0.376648	0
DUOX1	2	0.0068043	0.380024	0
STC1	5	0.00683622	0.380349	0
PENK	13	0.0069078	0.380625	0
L3MBTL2	6	0.00691194	0.380625	0.166667
OR2K2	3	0.0069195	0.380625	0
KRTAP5-1	2	0.00694934	0.380829	0
H2BC7	3	0.00701673	0.381774	0
BARHL2	1	0.00705738	0.381774	0
CPOX	4	0.00706041	0.381774	0.2
MARCHF1	9	0.00707135	0.381774	0
PTPN11	3	0.00717141	0.385748	0
RBM23	2	0.00723013	0.387476	0
GOLGA6L6	1	0.00736652	0.393007	0
FBXW2	4	0.00738725	0.393007	0.25
SLC2A6	1	0.00744341	0.394555	0
CLPTM1L	2	0.00750087	0.394889	0
SLC5A7	7	0.00750389	0.394889	0
ZNF17	3	0.00756587	0.396719	0
HLCS	1	0.00765188	0.39979	0
BSG	10	0.00780409	0.406286	0
TRADD	2	0.00790813	0.409826	0
CACNA1I	2	0.00793353	0.409826	0
SLC52A3	2	0.00797968	0.409826	0
SPDYE4	4	0.00798454	0.409826	0
COL1A1	6	0.00808056	0.410042	0
APOBEC1	5	0.00808856	0.410042	0
APOC3	2	0.00809023	0.410042	0
SPINDOC	2	0.00812755	0.410042	0
TBP	5	0.00814422	0.410042	0.2
DSCC1	2	0.00815751	0.410042	0
DPP7	3	0.00818748	0.410134	0
KRT19	2	0.0083146	0.415075	0
CERCAM	2	0.00849407	0.422587	0
CDYL	1	0.00870386	0.431201	0
GRK7	6	0.00872637	0.431201	0
RCC2	3	0.00883434	0.435061	0
NUBPL	3	0.0089165	0.437039	0
YAP1	2	0.00893445	0.437039	0.5
ENTPD5	4	0.00905033	0.441226	0
LIPC	2	0.00911854	0.442864	0
CC2D1B	4	0.00918799	0.442864	0
WFDC6	7	0.00921964	0.442864	0
NFKBID	2	0.00922062	0.442864	0
KCNK1	2	0.00923583	0.442864	0
POLD3	4	0.00928163	0.443601	0
OR2M3	9	0.00945088	0.450214	0
FRMD4B	2	0.00957264	0.454529	0
GKN1	4	0.00960622	0.454642	0
HMCN2	2	0.00975513	0.45875	0
TRIOBP	1	0.00975595	0.45875	0
RPAP2	2	0.00981989	0.45919	0
TRAM2	1	0.00983525	0.45919	0
KCNA6	1	0.00985982	0.45919	0
PRR36	2	0.00991031	0.459616	0
PTPRQ	9	0.00993201	0.459616	0
ACO2	15	0.0100042	0.460343	0.647059
POMC	2	0.0100403	0.460343	0
CHAF1A	4	0.0100425	0.460343	0
IFNA14	4	0.0101825	0.465014	0
ZNF626	3	0.0102104	0.465014	0
MAPK9	3	0.0102401	0.465014	0
THAP12	2	0.0103098	0.466726	0
LBHD2	3	0.0103618	0.467342	0
CTU1	8	0.0103875	0.467342	0.333333
SLC10A2	5	0.010486	0.468578	0
SMIM34	4	0.0105303	0.468578	0
CTSV	1	0.0105392	0.468578	0
RHAG	5	0.0105483	0.468578	0
TATDN1	11	0.0105757	0.468578	0.833333
NDUFA13	3	0.0106509	0.470481	0.666667
SLC66A2	3	0.0107066	0.471512	0
MDFI	5	0.0107762	0.473147	0
CFDP1	3	0.0108226	0.473758	0
FAHD1	3	0.0109657	0.477235	0
ENHO	2	0.0109894	0.477235	0
TAOK2	2	0.0110167	0.477235	0
SNX27	4	0.011033	0.477235	0
RAB21	1	0.0111244	0.478146	0
ZBTB32	3	0.011148	0.478146	0
LETMD1	1	0.0111563	0.478146	0
OR52E5	11	0.0111853	0.478146	0
OR5V1	2	0.0113137	0.482221	0
DNASE2B	5	0.011348	0.482275	0
PSG2	13	0.0114178	0.48383	0
GLTPD2	1	0.0116098	0.489241	0
NHLH2	4	0.0116126	0.489241	0
PPIL6	2	0.0117172	0.489991	0
SMIM40	1	0.0117322	0.489991	0
TECPR2	7	0.0117473	0.489991	0.285714
POC1A	1	0.0118108	0.489991	1
DLG4	1	0.0118312	0.489991	0
GP1BB	4	0.0118321	0.489991	0
SRSF11	1	0.0119803	0.494721	0
IL19	2	0.0121304	0.499503	0
ERMN	3	0.0122589	0.503374	0
UBXN8	24	0.0123648	0.503566	1
TNFRSF8	2	0.0123672	0.503566	0
PAPOLG	7	0.0123994	0.503566	0
FAM20A	5	0.0124017	0.503566	0
LILRB3	1	0.0124658	0.504762	0
PRDX1	2	0.0126371	0.510035	0
MIPOL1	2	0.012666	0.510035	0
PLXNC1	2	0.0127136	0.510538	0
NDNF	1	0.0128258	0.51318	0
TMPRSS2	1	0.0128498	0.51318	0
OR14A16	11	0.0129448	0.515565	0.153846
THEM5	4	0.0131846	0.523682	0
FGF3	2	0.0132678	0.524039	0
CPQ	2	0.0132798	0.524039	0
TAX1BP1	21	0.0133344	0.524039	0.954545
TAS2R42	3	0.0133373	0.524039	0
CTSD	2	0.013497	0.526212	0
MCHR1	1	0.0134999	0.526212	0
VPS28	2	0.0135205	0.526212	0
RTF1	3	0.0135371	0.526212	0
FUT10	2	0.0135933	0.526992	0
TRH	5	0.0137215	0.530552	0.2
USH1G	3	0.013883	0.535377	0
AMOTL2	1	0.0139624	0.536826	0
SPRR2F	6	0.013997	0.536826	0
POTED	5	0.0140311	0.536826	0
DPYSL3	1	0.0141091	0.538398	0
HS3ST4	4	0.0141822	0.539774	0
BLM	6	0.0143415	0.543513	0
CST9L	6	0.014392	0.543513	0
KIF6	19	0.0143923	0.543513	0.35
SCEL	3	0.0144641	0.544813	0
CCDC137	5	0.0145131	0.54525	0.2
FGFR4	1	0.0146168	0.547734	0
H4C1	3	0.0146845	0.54886	0
KRTAP10-10	5	0.0148835	0.550836	0
DMGDH	3	0.0148841	0.550836	0
CMC1	4	0.0149504	0.550836	0
KCNH3	1	0.0149929	0.550836	0
ATXN3	1	0.0150054	0.550836	0
ZNF528	2	0.0151122	0.550836	0.5
VWA5A	3	0.0151623	0.550836	0.333333
TMEM270	9	0.0151937	0.550836	0
PRKG1	1	0.0152289	0.550836	0
CHD6	11	0.0152422	0.550836	0
FANCF	4	0.0152506	0.550836	0
WASHC3	7	0.0152677	0.550836	0.714286
NDUFAF7	5	0.0152793	0.550836	0.4
EIF5A2	4	0.0153863	0.550836	0.5
HDAC1	2	0.0153922	0.550836	0
PON2	1	0.0153962	0.550836	0
NDUFAF1	6	0.0154103	0.550836	0
C10orf88	2	0.0154175	0.550836	0
CLEC6A	5	0.0154759	0.551571	0
MEF2A	2	0.0155556	0.553057	0
C1orf210	4	0.0156731	0.553797	0
TMC4	2	0.0156892	0.553797	0
CCAR1	3	0.0157522	0.553797	0
DNAJB14	3	0.0157594	0.553797	0.333333
PRR5	4	0.0157772	0.553797	0
PDE3A	2	0.0158043	0.553797	0
KRTAP3-3	2	0.015937	0.556404	0
MRPL44	3	0.015955	0.556404	0.666667
CAVIN2	4	0.0160431	0.556826	0
MYH8	6	0.0160696	0.556826	0
ATP6V0D1	9	0.0160818	0.556826	0.555556
LCE3A	7	0.0161815	0.558952	0
SERPINH1	2	0.0164279	0.566122	0
MNS1	1	0.0165606	0.568294	0
SLC6A3	1	0.0166357	0.568294	0
TRNAU1AP	1	0.016643	0.568294	0
OPCML	1	0.0167488	0.568294	0
EFCAB8	1	0.0167505	0.568294	0
CDK6	1	0.0167523	0.568294	0
MECR	3	0.0167638	0.568294	0
HAT1	5	0.0168251	0.569046	0.2
PLA2G1B	2	0.0169062	0.569775	0
SLC38A2	2	0.0169248	0.569775	0
GTF3A	1	0.016986	0.570518	0
NCF4	3	0.0170829	0.572454	0
CASQ1	8	0.0172026	0.574656	0
FOXQ1	2	0.0172274	0.574656	0
ARL5A	9	0.0174232	0.579823	0
KRTAP10-11	4	0.0175103	0.579823	0
CGB1	4	0.0175368	0.579823	0.25
GPR146	3	0.0175415	0.579823	0
RBP1	3	0.0175964	0.580054	0
DPP3	2	0.017628	0.580054	0.333333
ZNF558	13	0.0177225	0.580898	0.846154
MARCHF2	7	0.0177405	0.580898	0
PTGFRN	2	0.0177732	0.580898	0
MTMR3	2	0.0178459	0.581969	0
STXBP1	2	0.0179096	0.582383	0
MRGPRE	3	0.0179385	0.582383	0
NOS1	6	0.0181059	0.586512	0
FGF23	3	0.0182193	0.588332	0
UBTD2	1	0.018268	0.588332	0
IL16	2	0.0182832	0.588332	0
KLK14	4	0.0185101	0.591378	0
ZNF415	2	0.0185151	0.591378	0
CD1B	15	0.0185197	0.591378	0
ZNF770	2	0.0185402	0.591378	0
ARPC4	4	0.0186353	0.591541	0.25
H2BC3	22	0.0186854	0.591541	0
SEC16A	3	0.018702	0.591541	0
GRINA	6	0.0187076	0.591541	0.166667
GJB4	4	0.0188547	0.593754	0
TCF4	4	0.018859	0.593754	0
FSD2	2	0.0189754	0.595095	0
RAB11FIP3	2	0.0190286	0.595095	0
NPIPB2	1	0.0190653	0.595095	0
BEST1	1	0.0191026	0.595095	0
KRTAP5-9	3	0.0191057	0.595095	0
MEIG1	2	0.0191539	0.595209	0
SIM1	5	0.0191911	0.595209	0
PSG3	9	0.0192886	0.595688	0
PTPN3	1	0.019289	0.595688	0
CAPN12	2	0.0193291	0.595688	0
ANGPTL8	1	0.0194201	0.59723	0
IL17A	7	0.0195604	0.598374	0
CCDC182	7	0.0196045	0.598374	0
TCTE1	2	0.0196353	0.598374	0
TYW1B	43	0.0196387	0.598374	0.363636
USP17L2	2	0.0196625	0.598374	0
GRID1	2	0.0198335	0.602318	0
ARIH2	1	0.0200519	0.607686	1
NCBP2AS2	2	0.0201302	0.608793	1
SMURF2	2	0.0201962	0.609523	0
CALCOCO2	4	0.0202443	0.609549	0
RGS22	1	0.0203047	0.609549	0
MAMDC2	4	0.0203225	0.609549	0
STK31	3	0.0203716	0.609768	0
ARHGAP40	1	0.0205731	0.613439	0
GABRP	2	0.0205784	0.613439	0
MTIF2	4	0.0206904	0.61552	1
ZNF234	3	0.0207467	0.615936	0
HTR2A	3	0.0208186	0.616814	0
PSTPIP1	6	0.0208911	0.617547	0
ADCYAP1	2	0.0209582	0.617547	0
ZNF619	1	0.0209704	0.617547	0
P3H2	3	0.0213664	0.627057	0.333333
CCDC126	5	0.0213794	0.627057	0
FBXO31	2	0.0215196	0.629901	0
BRAF	2	0.0217808	0.634706	0
PRMT1	14	0.0218028	0.634706	0.2
PPP2R5B	1	0.0218147	0.634706	0
EIF4G3	3	0.0218579	0.634706	0.666667
SEC62	1	0.0219673	0.636616	0
FAM228A	5	0.0221601	0.637378	0
DOCK1	2	0.0222133	0.637378	0
KCP	4	0.0222176	0.637378	0
NDRG1	6	0.0222181	0.637378	0
NCBP2	2	0.0222406	0.637378	1
CSTF2T	4	0.022256	0.637378	0
MAB21L4	3	0.0223032	0.637477	0
RCVRN	5	0.0224236	0.638178	0
GBA2	4	0.0224336	0.638178	0.75
KCNIP4	5	0.0225231	0.638178	0
IP6K2	6	0.0225635	0.638178	0.333333
HS1BP3	1	0.0225895	0.638178	0
HSD17B12	3	0.0225945	0.638178	0
UGGT1	6	0.0226341	0.638178	0.666667
ZNF442	4	0.0226991	0.63821	0
CNPY3	5	0.0227228	0.63821	0
CD1E	10	0.022777	0.6385	0
TEKT1	2	0.0229891	0.64321	0
GDE1	3	0.0231244	0.645754	0
CAB39	4	0.0231962	0.646521	0.5
GLCE	5	0.0232421	0.646565	0
TM4SF20	2	0.0233365	0.647954	0
CDH11	3	0.0234172	0.64896	0
PRNP	3	0.0235098	0.649738	0.333333
SMIM21	2	0.0235344	0.649738	0
OR52A1	7	0.023615	0.650731	0
KCNAB2	2	0.0236701	0.651016	0
AFF3	3	0.0237527	0.652058	0
CCDC61	29	0.023828	0.652898	0.1875
TMEM265	7	0.0239357	0.654617	0
CCDC169	1	0.0240872	0.657528	0
SERPINB3	9	0.0242455	0.658081	0
ATP10D	3	0.0242537	0.658081	0
ADAM11	2	0.0243533	0.658081	0
RTN4RL2	2	0.0243762	0.658081	0
METRN	5	0.0243772	0.658081	0.2
OR5AR1	5	0.024461	0.658081	0
CNOT11	1	0.02449	0.658081	0
C22orf15	1	0.024495	0.658081	0
COPS6	2	0.0245138	0.658081	0.5
NXF1	4	0.0245921	0.65897	0
ANKRD18B	2	0.0247831	0.661005	0.5
PIGS	3	0.024797	0.661005	0
PUM3	10	0.0248041	0.661005	0.3
PHF1	4	0.0249361	0.663309	0
PTH	3	0.0250539	0.665229	0
KRT14	9	0.0251774	0.665641	0
PMVK	7	0.0251866	0.665641	0.142857
FCHSD1	3	0.0252064	0.665641	0
SLCO1C1	4	0.0252978	0.666847	0
RBM7	1	0.0255072	0.670477	0
DIMT1	1	0.0255458	0.670477	0
SUSD5	3	0.0255735	0.670477	0
RPL11	4	0.0256355	0.670896	0.25
SPOCK3	4	0.0257579	0.67289	0
GLP1R	2	0.0258097	0.673038	0
HAMP	7	0.0259972	0.67582	0.142857
PON3	4	0.0260091	0.67582	0
OVGP1	2	0.0260837	0.676551	0
KLHL5	1	0.0262739	0.679283	0
SPEGNB	5	0.0262822	0.679283	0
CDS1	2	0.0263396	0.679562	0
WNK2	3	0.0264867	0.681581	0
IKBKB	1	0.0265114	0.681581	0
MMP9	2	0.0265755	0.682026	0
DEDD	2	0.0266968	0.683934	0
FUT9	5	0.0267823	0.684298	0
TTLL4	5	0.0268048	0.684298	0.4
SHISA2	1	0.026921	0.685013	0
SHISA7	3	0.0269268	0.685013	0
RIOK1	1	0.0269779	0.685117	0
RFPL4B	2	0.0271216	0.686528	0
TTC28	2	0.0271277	0.686528	0
EFCAB11	5	0.0272898	0.688328	0
AADACL2	5	0.0272932	0.688328	0
NPBWR2	3	0.027495	0.692219	0
DCAF15	9	0.0275915	0.69345	0
LUZP1	9	0.0277556	0.695505	0
MBD1	6	0.0277687	0.695505	0.333333
TEX101	6	0.0278467	0.696264	0
EEF1AKMT1	2	0.0279441	0.696303	0
ZNF334	9	0.0279715	0.696303	0.555556
FBRS	12	0.0280168	0.696303	0
ATCAY	4	0.0280794	0.696303	0
TRIAP1	1	0.0280871	0.696303	0
H2AC4	2	0.0282109	0.698183	0
SWT1	6	0.0282733	0.698543	0
UPF1	1	0.0284434	0.701556	0
SCARA3	2	0.0286186	0.704083	0
WNK1	3	0.0286425	0.704083	0
ANPEP	2	0.0287562	0.705688	0
APOC4	4	0.0288239	0.706162	0
KIR2DL1	5	0.0290674	0.70723	0
IFNAR2	4	0.0291464	0.70723	0
CDT1	2	0.0292004	0.70723	0
ACOD1	5	0.0292011	0.70723	0
KEL	7	0.0292268	0.70723	0
SPINK9	3	0.0292676	0.70723	0
TNK1	3	0.0292798	0.70723	0
MTF2	4	0.0292842	0.70723	0
TBCC	3	0.0293042	0.70723	0
FYB1	2	0.0294558	0.709714	0
FADS6	1	0.0295533	0.710888	0
KCNN2	2	0.0297069	0.713407	0
ESRRA	3	0.0298714	0.714399	0
HNRNPC	26	0.0298796	0.714399	0.137931
PPP6R2	3	0.0298953	0.714399	0
CCDC152	6	0.0300392	0.714403	0.5
ANKRD60	2	0.0300468	0.714403	0
PKNOX1	6	0.0300773	0.714403	0
RMC1	7	0.0301318	0.714403	0.285714
SLC6A20	2	0.0301654	0.714403	0
DNAJC2	4	0.0301895	0.714403	0
IGSF9	3	0.0303572	0.716931	0
ITPR3	1	0.0304219	0.716931	0
CHTOP	6	0.0304551	0.716931	0
EML1	1	0.030493	0.716931	0
SLC22A13	2	0.0306315	0.717793	0
TM9SF3	1	0.0306315	0.717793	0
TRIP11	3	0.0306774	0.717793	0
TFPT	4	0.0308176	0.71925	0
DUXA	2	0.0309215	0.71925	0
ABHD4	1	0.0309295	0.71925	0
SLC19A3	5	0.0309658	0.71925	0
MAST1	1	0.0309864	0.71925	0
OR5B12	11	0.0311289	0.720694	0
HES7	1	0.0311534	0.720694	0
CBLB	4	0.031197	0.720694	0
KRBOX5	3	0.0313233	0.722467	0
STAMBP	3	0.0313736	0.722485	0
OLA1	3	0.0314885	0.723988	0
CACNB1	4	0.0316386	0.724696	0
ATP2B2	2	0.0316532	0.724696	0
GLB1L	3	0.0316685	0.724696	0.333333
SPG21	5	0.0318677	0.728112	0.166667
TBX6	5	0.0320188	0.730291	0
NBPF14	1	0.0320918	0.730291	0
NCAM2	2	0.0321134	0.730291	0
FCER1A	10	0.0321812	0.730694	0
GADL1	1	0.032279	0.731123	0
AMZ1	4	0.0323103	0.731123	0
ZBTB44	1	0.0324102	0.731123	0
PHF5A	11	0.0324121	0.731123	0.454545
PDIA6	5	0.0324736	0.731123	0.8
CTSE	5	0.0325162	0.731123	0
FAM214B	4	0.0326598	0.731123	0.75
ACAP1	4	0.0327091	0.731123	0
VSIG2	1	0.032728	0.731123	0
TNFRSF17	2	0.0327503	0.731123	0
IFT22	2	0.0327518	0.731123	1
SENP5	3	0.0328081	0.731259	0.666667
SCN2B	2	0.0331008	0.736656	0
ACBD3	4	0.0332225	0.738238	0.25
GPR108	23	0.033414	0.741363	0.0416667
PAPPA	2	0.0338912	0.748482	0
COPZ1	6	0.0338961	0.748482	0.333333
TMEM203	8	0.0339068	0.748482	0.875
UBL3	2	0.0339402	0.748482	0
CASZ1	3	0.0340418	0.749588	0
EFNA4	3	0.0340985	0.749704	0
GUCA1B	1	0.0342017	0.75084	0
KLKB1	2	0.0343406	0.751178	0
MYH2	10	0.0343439	0.751178	0
GASK1B	3	0.0343962	0.751178	0
CALB2	2	0.0344478	0.751178	0
MANBA	3	0.0344747	0.751178	0
CYB561A3	1	0.0346035	0.751963	0
NDUFAF2	1	0.0347009	0.751963	0
TMED7	4	0.034786	0.751963	0
NUP205	3	0.0348354	0.751963	0.333333
ECEL1	3	0.0348627	0.751963	0
RPL7	2	0.0348866	0.751963	0.5
EMB	5	0.0349116	0.751963	0
SGIP1	4	0.0349234	0.751963	0
MLEC	2	0.0350297	0.753119	0
ANKFN1	21	0.0351197	0.753119	0
JCAD	4	0.0351606	0.753119	0
NR1H4	3	0.0351838	0.753119	0
OR51B6	8	0.0353006	0.754511	0
STIP1	15	0.0353852	0.755212	0
CPA6	8	0.0356183	0.757834	0
GAN	2	0.035622	0.757834	0
CSRNP2	2	0.0357084	0.757834	0
B3GALT6	8	0.0357911	0.757834	0.75
PRRT3	1	0.0359178	0.757834	0
ALKBH4	15	0.0360347	0.757834	0.75
FAM169A	2	0.0360604	0.757834	0
TRPM2	4	0.0360622	0.757834	0
ICE2	2	0.036078	0.757834	0
SFSWAP	13	0.0360833	0.757834	0.307692
TRMU	2	0.0361062	0.757834	0.5
NKD2	4	0.0361856	0.757834	0
OXLD1	5	0.0362265	0.757834	0.2
POTEH	7	0.0362359	0.757834	0
SDF4	7	0.0363214	0.758535	0.857143
CCDC194	5	0.0364947	0.761064	0
TPRA1	6	0.0366103	0.762168	0
SLC22A8	5	0.036658	0.762168	0
ZNF148	4	0.0367045	0.762168	0
TNNI3	5	0.036823	0.763276	0
BTNL2	5	0.0368626	0.763276	0
OR6K3	5	0.0370569	0.766211	0
HDGFL1	5	0.0371434	0.76691	0
APOL1	3	0.0372807	0.767317	0
NDRG3	1	0.0372818	0.767317	0
TIMM13	6	0.0373646	0.767317	0
SPPL2A	7	0.0373939	0.767317	0.714286
DRICH1	1	0.0374376	0.767317	0
DRD5	10	0.0374789	0.767317	0
RND3	2	0.0377381	0.770214	0
LGALS9B	1	0.037781	0.770214	0
NELFCD	3	0.0377864	0.770214	0
HLA-A	2	0.0378317	0.770214	0
CHD9	1	0.037977	0.771293	0
ULK4	11	0.0379906	0.771293	1
TOP2A	21	0.0382495	0.77547	0
TNNT3	3	0.0383671	0.776711	0
CEP20	21	0.0384173	0.776711	0.619048
ATF3	3	0.0385208	0.7775	0
OTUD7B	6	0.0386769	0.7775	0.333333
PCARE	3	0.0387225	0.7775	0
TRAPPC6B	3	0.038743	0.7775	0
ZNF623	2	0.0387706	0.7775	0
ATP2C1	1	0.0387763	0.7775	0
DPYS	4	0.0389858	0.780627	0
PPP1R1A	3	0.0391076	0.781991	0
CALHM5	1	0.0391928	0.782621	0
TENM3	5	0.0395013	0.785641	0
STXBP4	4	0.0395507	0.785641	0
SRD5A3	1	0.0395541	0.785641	0
EVI2B	1	0.0395677	0.785641	0
TMEM138	1	0.0396135	0.785641	0
KDSR	2	0.0396756	0.785804	0
PSMG3	4	0.0397934	0.787066	0.25
CASP8AP2	9	0.0399113	0.787376	0
DGKQ	3	0.0399171	0.787376	0.333333
EPN1	3	0.0401075	0.790063	1
CCDC190	3	0.0403493	0.793754	0
CARD8	4	0.0404201	0.794074	0.75
PCBP2	2	0.0406376	0.797273	0
ATP8B3	6	0.0407048	0.797518	1
SLC2A10	7	0.0407978	0.797568	0
BCL2A1	2	0.0408167	0.797568	0
GOLGA6L2	3	0.0411027	0.800412	0
ZKSCAN3	1	0.041184	0.800412	1
NTM	7	0.0412177	0.800412	0
HPGDS	2	0.0413249	0.800412	0
PDK1	5	0.0413253	0.800412	0
STK19	9	0.0413276	0.800412	0.777778
TTC23	3	0.041382	0.800412	0
NUDT7	2	0.041411	0.800412	0
SLC8A1	1	0.0414649	0.800412	1
NFKBIB	8	0.0415436	0.800412	0.125
NUDCD1	9	0.0415663	0.800412	0.111111
CTDSP1	2	0.0416348	0.800674	0
ROR1	3	0.0418537	0.803822	0
VAV1	2	0.0420324	0.804152	0
HAGH	4	0.0421064	0.804152	0
PAEP	3	0.0421311	0.804152	0
LPCAT2	4	0.0421679	0.804152	0
OR56B2P	5	0.0421692	0.804152	0
LAMA5	3	0.0422019	0.804152	0.25
NEGR1	1	0.0423193	0.805337	0
TSPEAR	4	0.042487	0.806545	0
CADM3	6	0.0425411	0.806545	0
KLK13	1	0.0426383	0.806545	0
AQP10	3	0.0426421	0.806545	0
ABCD4	4	0.0427082	0.806545	0.25
ARPP19	3	0.0427147	0.806545	0
SAMD4B	2	0.0427809	0.80675	0
RPS23	9	0.0428955	0.807866	0
GNG3	2	0.042962	0.808074	0
CCT6A	9	0.0430258	0.808231	0.111111
FTCD	2	0.0431336	0.808938	0
SIRT2	8	0.0431958	0.808938	0.125
CIAO3	13	0.0432299	0.808938	0.230769
MCM7	3	0.0432959	0.809135	0
SCYGR7	2	0.0434314	0.809225	0
KLHDC9	1	0.0434502	0.809225	0
GOLGA7B	1	0.0434831	0.809225	0
ZNF18	4	0.043528	0.809225	0
UBXN2B	2	0.0435783	0.809225	0.5
ALG1L2	2	0.0436936	0.810333	0
SAP30L	6	0.0439829	0.81361	0
HBG1	10	0.0440294	0.81361	0.1
VIL1	3	0.0440615	0.81361	0
SH3RF3	3	0.0440936	0.81361	0
GPR37L1	3	0.0441655	0.813908	0
WDR5	1	0.044645	0.820966	0
ZFP64	2	0.0447617	0.820966	0
C16orf90	1	0.0447638	0.820966	0
ERN1	11	0.0448426	0.820966	0.636364
PKNOX2	1	0.0448606	0.820966	0
MAPK8IP1	4	0.0448864	0.820966	0
COIL	3	0.0449901	0.821186	0
RNF138	1	0.0450112	0.821186	0
CD300H	2	0.0454828	0.828754	0
PAXX	2	0.0458566	0.833649	0
ZFP42	7	0.0458658	0.833649	0
NOM1	5	0.0460342	0.834343	1
FRG2B	5	0.0460739	0.834343	0.142857
TPM1	2	0.0460758	0.834343	0
TERF2IP	5	0.0462192	0.834827	0.6
BRD8	5	0.0462395	0.834827	0
PRSS58	15	0.0462743	0.834827	0
GYPB	4	0.0464628	0.835554	0
SPATA3	2	0.046534	0.835554	0
SPINT2	2	0.0465468	0.835554	0
METTL7A	1	0.0465753	0.835554	0
ACSM2A	2	0.0466012	0.835554	0
LZIC	3	0.0467391	0.836145	1
RAB22A	7	0.046779	0.836145	0
INPP4B	1	0.0468062	0.836145	0
KRTAP5-8	3	0.0468698	0.836257	0
OR1S1	5	0.0470747	0.838349	0
ITGAD	1	0.047117	0.838349	0
TRMT5	2	0.0471597	0.838349	0.5
GSTM2	2	0.0475803	0.843852	0
SHCBP1	3	0.047585	0.843852	0
LMF2	1	0.047851	0.844874	0
CENPB	2	0.0478757	0.844874	0
PRPF40A	3	0.0479127	0.844874	0
SS18	3	0.0479291	0.844874	0
PSPH	9	0.0479739	0.844874	0.111111
GPR17	1	0.0480473	0.844874	0
C16orf72	3	0.0480749	0.844874	0
TEX38	2	0.0481886	0.844874	0
KIF20A	5	0.0481891	0.844874	0
PTTG2	5	0.0482226	0.844874	0
ADPGK	1	0.048385	0.844874	0
CASP5	4	0.0484711	0.844874	0
POGLUT3	2	0.0485674	0.844874	0
ADAM7	12	0.0486542	0.844874	0
ITGA7	1	0.0486639	0.844874	0
C7orf50	5	0.0487845	0.844874	0
LRRTM1	4	0.048859	0.844874	0
CNR2	6	0.0488846	0.844874	0
INTS14	2	0.0489081	0.844874	0
C11orf53	3	0.0489113	0.844874	0
ANAPC7	4	0.0489566	0.844874	0
SLC1A4	2	0.0489697	0.844874	0
TBR1	3	0.0489757	0.844874	0
RAB11A	13	0.04925	0.847606	0.307692
H3C8	3	0.0492779	0.847606	0
PNMA8C	2	0.0493085	0.847606	0.5
HRG	4	0.0494324	0.848735	0
NARS2	3	0.0495804	0.849836	0
KRTAP12-4	10	0.0496959	0.849836	0
RNF146	2	0.0497258	0.849836	0
TMED1	1	0.0497297	0.849836	0
IGF2BP3	3	0.0498173	0.850123	0
ATPAF2	7	0.049928	0.850123	0
TBC1D2B	2	0.0499358	0.850123	0
TMEM256	5	0.0500318	0.850123	0
GTF3C2	1	0.0500381	0.850123	0
LRATD2	1	0.0501762	0.850647	0
DPT	3	0.0501856	0.850647	0
SLC27A5	1	0.0503965	0.852643	0
ARPIN	1	0.050423	0.852643	0
NOL11	4	0.0504789	0.852643	0
RNF2	2	0.0506433	0.85314	0
IL24	2	0.0507307	0.85314	0
FABP4	6	0.050736	0.85314	0
SMARCC2	1	0.0508473	0.85314	0
COL23A1	1	0.0508522	0.85314	0
TAS2R30	1	0.0511099	0.85314	0
ZNF627	2	0.0511383	0.85314	0
ZNF266	4	0.0512014	0.85314	0.75
POLRMT	3	0.0514575	0.85314	0
SLC38A6	2	0.0515389	0.85314	0.5
PRODH2	2	0.0515469	0.85314	0
MPDZ	2	0.0516036	0.85314	0
STYXL2	6	0.0516959	0.85314	0
DNAL1	2	0.0517284	0.85314	0
CFAP300	2	0.05175	0.85314	0
TENT5B	5	0.0518568	0.85314	0.2
PDGFB	1	0.0518755	0.85314	0
DEAF1	4	0.0518972	0.85314	0
PURA	1	0.0519738	0.85314	0
ABCF3	3	0.0520231	0.85314	0
LINGO1	3	0.052061	0.85314	0
OR52E2	10	0.0521306	0.85314	0
NDUFB9	13	0.0521859	0.85314	0.928571
CYB561	1	0.052193	0.85314	0
KLHL41	1	0.0521995	0.85314	0
PLPP5	1	0.0522411	0.85314	0
TMEM273	7	0.0523424	0.85314	0
CHAF1B	9	0.0523871	0.85314	0
RRP15	2	0.052412	0.85314	0.5
GVQW3	1	0.0524593	0.85314	0
TBCA	1	0.0524656	0.85314	0
ARL2BP	4	0.0525312	0.85314	0.6
KDM4A	3	0.0525382	0.85314	0
CLEC16A	10	0.0526016	0.85314	0.0909091
TNFAIP2	3	0.0526789	0.85314	0
CLEC11A	3	0.0527386	0.85314	0
SIRPB2	3	0.052742	0.85314	0
TCF25	3	0.0527958	0.85314	0
GSDMC	2	0.0528377	0.85314	0
RNASEL	1	0.0528494	0.85314	0
SLC38A10	3	0.0529533	0.853873	0.666667
ODAPH	4	0.0531323	0.854463	0
FGL1	4	0.0531566	0.854463	0
DDX21	2	0.0533825	0.854463	0
KCNMB1	3	0.0534685	0.854463	0
TNFAIP6	2	0.0535307	0.854463	0
FANCE	3	0.0536896	0.854463	0
NOD1	1	0.0537681	0.854463	0
PHF19	1	0.053769	0.854463	0
TSPAN19	3	0.0537798	0.854463	0
CCL13	5	0.0538038	0.854463	0
ZNFX1	3	0.0538046	0.854463	0
MRPS14	4	0.0538618	0.854463	0
SLURP2	3	0.0539018	0.854463	0
ZIC5	2	0.0540607	0.854463	0
CLCA1	3	0.0541074	0.854463	0
POTEC	7	0.0541583	0.854463	0
APOC2	4	0.0544091	0.854463	0
ZDHHC12	1	0.0544183	0.854463	0
FNIP1	2	0.0544275	0.854463	0
TTC22	4	0.0545345	0.854463	0
TLN1	2	0.0545501	0.854463	0
SNX11	1	0.054556	0.854463	0
SMIM3	1	0.0546473	0.854463	0
CHID1	2	0.0548833	0.854463	1
OGG1	3	0.0549606	0.854463	0.666667
H2BC6	1	0.0550135	0.854463	0
CFAP206	5	0.0550449	0.854463	0.4
PCDHGA5	3	0.0550783	0.854463	0
PODXL2	2	0.0551162	0.854463	0
NCOA4	1	0.0552729	0.854463	0
RALA	1	0.0553813	0.854463	0
CDK2AP2	9	0.0553912	0.854463	0.888889
CYP19A1	1	0.0554679	0.854463	0
SLC22A14	1	0.0555778	0.854463	0
GJA9	1	0.0556871	0.854463	0
WWTR1	2	0.0556959	0.854463	0
SPRR2E	11	0.0556969	0.854463	0
ARF3	1	0.055721	0.854463	0
ERI3	6	0.0557414	0.854463	0
PRSS57	6	0.055744	0.854463	0.166667
CCL23	1	0.0559258	0.854463	0
HIPK2	1	0.0559433	0.854463	0
RAD9A	10	0.055984	0.854463	0
ACP4	6	0.0560073	0.854463	0
RAVER2	1	0.0560282	0.854463	0
WDTC1	1	0.0561459	0.854463	0
PLA2G4D	5	0.0561599	0.854463	0
ERC2	3	0.0561717	0.854463	0
B9D1	3	0.0562323	0.854463	0
LMOD3	1	0.0562628	0.854463	0
CLEC14A	11	0.0562837	0.854463	0
SLC25A35	2	0.0563081	0.854463	0
SELENBP1	1	0.0563472	0.854463	0
CCDC134	1	0.0563908	0.854463	1
FER	1	0.056408	0.854463	0
MAP3K19	2	0.0564221	0.854463	0
FAM8A1	2	0.0566446	0.854463	1
ARL13B	5	0.056698	0.854463	0.2
MTRF1L	2	0.0567446	0.854463	0.5
CEP68	29	0.0567842	0.854463	0
SNX8	6	0.056804	0.854463	0
AFP	6	0.0568899	0.854463	0
ZNF830	7	0.0569153	0.854463	0.142857
AAAS	2	0.0569485	0.854463	0
DXO	10	0.0569911	0.854463	0.7
APOBEC3B	1	0.0570018	0.854463	0
ARL8A	2	0.0572856	0.854463	0
LY9	2	0.0573532	0.854463	0
TUBB4A	1	0.0574664	0.854463	0
MFSD6L	3	0.0574683	0.854463	0
CLINT1	1	0.0574929	0.854463	1
SMIM7	7	0.0575321	0.854463	0.375
GNAT3	5	0.0576187	0.854463	0
ATL3	1	0.0576492	0.854463	0
PDE7A	1	0.0576964	0.854463	0
PROM1	1	0.0577564	0.854463	0
OR2V2	2	0.0577804	0.854463	0
NRAP	3	0.0577825	0.854463	0
AP4B1	6	0.0579075	0.854463	0.333333
PRAMEF20	1	0.0579168	0.854463	0
MAST3	3	0.0580182	0.854463	0
TBC1D28	6	0.0581374	0.854463	0
MMS22L	1	0.0582341	0.854463	0
KIR2DL3	1	0.0582688	0.854463	0
CALHM6	2	0.0583903	0.854463	0
ZBTB11	1	0.0584979	0.854463	0
WDR6	1	0.058509	0.854463	0
NUB1	15	0.0585104	0.854463	0.0666667
ARHGAP29	2	0.0585495	0.854463	0
PGBD3	2	0.0586081	0.854463	0
FLT4	3	0.0586209	0.854463	0.333333
MEX3C	2	0.0586284	0.854463	0
MISP3	1	0.0586418	0.854463	0
KRT76	7	0.058689	0.854463	0
NGEF	2	0.0587182	0.854463	0
RHOU	3	0.0587482	0.854463	0
ZNF675	1	0.0589478	0.854463	0
TEP1	1	0.0589558	0.854463	0
SCG2	2	0.0590228	0.854463	0
MAFG	1	0.0590551	0.854463	0
OXER1	2	0.0591209	0.854463	0
DHDDS	6	0.059139	0.854463	0.666667
NOS3	6	0.059149	0.854463	0
NRN1L	1	0.0592174	0.854463	0
TADA3	5	0.0592635	0.854463	0.2
FMO3	5	0.0593893	0.854463	0
GCSAM	2	0.0594255	0.854463	0
LEFTY2	8	0.0596171	0.854463	0
CDON	5	0.0596436	0.854463	0
OLFM4	3	0.0596447	0.854463	0
SPATA22	1	0.0596833	0.854463	0
ENOX1	1	0.0597974	0.854463	0
DCLRE1B	6	0.0598053	0.854463	0.333333
MEOX1	2	0.0598558	0.854463	0
CDIPT	15	0.0598938	0.854463	0.0666667
RIOK3	4	0.0599845	0.854463	0.5
LRFN1	1	0.0600336	0.854463	0
TNKS2	2	0.0601924	0.854463	0
CREB3	2	0.0602394	0.854463	0
CLDN15	1	0.0602417	0.854463	0
EMILIN1	1	0.0602517	0.854463	0
GLT8D2	1	0.0602625	0.854463	0
GABRD	1	0.0602733	0.854463	0
SNX18	1	0.060277	0.854463	0
SSBP4	1	0.060384	0.854463	0
UBAP1	1	0.0604367	0.854463	0
FFAR2	2	0.0605499	0.854463	0
NUP107	2	0.06059	0.854463	0.5
RACK1	5	0.0605924	0.854463	0.6
PTGER4	1	0.0606301	0.854463	0
NFKBIA	1	0.0607521	0.854463	0
NUBP1	1	0.0608369	0.854463	0
GLS	6	0.060919	0.854463	0
THRAP3	13	0.061001	0.854463	0.0769231
DERL2	2	0.0611449	0.854463	0
PPP1R9B	3	0.0612428	0.854463	0
BAD	5	0.0612671	0.854463	0
MAN2A1	3	0.0614318	0.854463	0.333333
HTT	3	0.0614552	0.854463	0
DNHD1	4	0.0614768	0.854463	0
CLEC4G	6	0.0614802	0.854463	0
MIS12	2	0.0615351	0.854463	0
PCDHGA11	2	0.0615697	0.854463	0
ZNF837	5	0.0616019	0.854463	0
PTP4A2	4	0.0618795	0.854463	0.25
TTC8	4	0.0618874	0.854463	0
SLF1	1	0.0618897	0.854463	0
CHRNE	2	0.0618995	0.854463	0
HAS2	1	0.0619219	0.854463	0
UPK3A	1	0.0619543	0.854463	0
PCSK7	2	0.0620325	0.854463	0
RPSAP58	7	0.0621589	0.854463	0.142857
SRP54	3	0.0621751	0.854463	0
MYEOV	1	0.0622713	0.854463	0
SECISBP2	14	0.0623075	0.854463	0.928571
SLC5A1	4	0.0623528	0.854463	0
CPA4	4	0.0624938	0.854463	0
SCUBE2	1	0.0625165	0.854463	0
TUFM	5	0.0625628	0.854463	0.8
PTGES3	4	0.0625664	0.854463	0
AOC1	9	0.0626451	0.854463	0
TGM3	1	0.0626751	0.854463	0
LZTS1	1	0.0628126	0.854463	0
SERPINA12	4	0.0629015	0.854463	0
ACOT1	1	0.0629107	0.854463	0
CLDN16	6	0.0630726	0.854463	0
SDC3	1	0.0632842	0.854463	0
IQUB	6	0.0632949	0.854463	0
RECQL	17	0.0633321	0.854463	0.529412
NFYC	1	0.0634266	0.854463	0
DOCK9	1	0.0634285	0.854463	0
RALGAPA1	1	0.0634439	0.854463	0
EDF1	1	0.0634783	0.854463	0
ZNF800	1	0.0634807	0.854463	0
PAQR9	1	0.0634875	0.854463	0
PPP1R12A	1	0.0635012	0.854463	0
TGIF1	1	0.0635044	0.854463	0
KIAA1671	1	0.0635325	0.854463	0
NANOGP8	1	0.0635788	0.854463	0
FAM240C	2	0.0636276	0.854463	0
UBE2R2	1	0.0636368	0.854463	0
KY	1	0.0636583	0.854463	0
OR10J5	12	0.0638609	0.855441	0.0833333
TSC22D2	4	0.0638815	0.855441	0
CEP350	3	0.0639673	0.855441	0
RUNX1T1	2	0.0640962	0.855441	0
TRMT1L	7	0.0641701	0.855441	0
ZNF468	1	0.0641769	0.855441	0
ZNF697	1	0.0642135	0.855441	0
ZDHHC22	1	0.0642707	0.855441	0
RNF214	1	0.0642891	0.855441	0
NT5C2	1	0.064359	0.855441	0
PLEK	6	0.0643767	0.855441	0
RFX1	3	0.0646058	0.857488	0
FLT1	2	0.0647461	0.857488	0
IFNA16	4	0.0647879	0.857488	0
COMMD6	5	0.0649316	0.857488	0.2
TRPM8	3	0.0649549	0.857488	0
GOLT1B	20	0.0649568	0.857488	0.428571
ATP1A2	8	0.0649746	0.857488	0
ZIM3	6	0.0650013	0.857488	0
TUBE1	1	0.065106	0.857516	0
GPA33	4	0.0651897	0.857516	0
ZC3H4	1	0.0652041	0.857516	0
BDP1	2	0.0653524	0.857516	0
IBTK	5	0.0653672	0.857516	0
PLEKHG4B	1	0.0654222	0.857516	0
RBM27	4	0.0654585	0.857516	0
SOX10	1	0.0654741	0.857516	0
FBXO11	9	0.0656199	0.858038	0.222222
NCAPD3	2	0.0656869	0.858038	1
RBBP6	3	0.0657278	0.858038	0.333333
VXN	1	0.0657719	0.858038	0
OR2A12	7	0.0658082	0.858038	0
MAFK	4	0.0659779	0.858984	0
OAF	1	0.0659986	0.858984	0
FIGN	1	0.066243	0.860634	0
PARP11	1	0.0664081	0.860634	0
CCL11	13	0.0665521	0.860634	0
NUS1	1	0.066584	0.860634	0
GLRX2	1	0.0666575	0.860634	0
POU2AF1	3	0.0667256	0.860634	0
CYP2U1	1	0.066749	0.860634	0
CDK18	3	0.0667977	0.860634	0
PUM1	1	0.0667986	0.860634	0
IFNA21	3	0.0668409	0.860634	0
PIK3AP1	1	0.0669522	0.860634	0
TMEM263	2	0.0669603	0.860634	0
HSD17B2	7	0.0670371	0.860634	0
MED12L	1	0.0670952	0.860634	0
HES3	2	0.0671138	0.860634	0
FBXL12	6	0.0671241	0.860634	0.428571
RRM1	1	0.0671291	0.860634	0
PICALM	3	0.0672522	0.861454	0.333333
LPCAT3	2	0.067521	0.861794	0
SNRPF	6	0.0675675	0.861794	0
PRR23A	5	0.0676502	0.861794	0
CA1	9	0.0676541	0.861794	0
IVL	10	0.0676645	0.861794	0
CXCL17	2	0.0676725	0.861794	0
CCDC24	1	0.0678131	0.861794	0
TMEM170B	4	0.067842	0.861794	0
PHYHIP	1	0.0680155	0.861794	0
MPG	1	0.0680293	0.861794	0
OR2AJ1	14	0.0680332	0.861794	0
PCDHGA9	3	0.0680901	0.861794	0
KIAA0825	1	0.0681463	0.861794	0
OR51A7	6	0.0681499	0.861794	0
PALD1	1	0.0683013	0.861794	0
THEM6	1	0.0683055	0.861794	0
ATG10	1	0.0683327	0.861794	0
CD4	1	0.0683919	0.861794	0
FAM53A	2	0.068402	0.861794	0
AKAP8L	10	0.0686202	0.863068	0
ZNF165	1	0.0686894	0.863068	0
PON1	5	0.0687048	0.863068	0.6
SYT16	1	0.0687734	0.863068	0
SLC17A1	3	0.0690598	0.863068	0
DCPS	1	0.069186	0.863068	0
HK1	1	0.0692475	0.863068	0
TTYH1	1	0.0692644	0.863068	0
GPR148	3	0.0692646	0.863068	0
IPO8	2	0.0693972	0.863068	0.5
CDH18	7	0.0694211	0.863068	0
CCDC102A	3	0.0694578	0.863068	0
DENND11	1	0.0694744	0.863068	0
RHOV	1	0.069518	0.863068	0
NEIL1	2	0.069542	0.863068	0.5
TUBA8	1	0.0696227	0.863068	0
CTCF	1	0.0697082	0.863068	0
POLR2K	10	0.0697217	0.863068	0.7
LMX1A	1	0.0697613	0.863068	0
C2orf69	4	0.0697677	0.863068	0
ZNF512B	1	0.0698257	0.863068	0
FAM98A	1	0.06987	0.863068	1
ZNF345	1	0.0699173	0.863068	0
KRT78	1	0.0699778	0.863068	0
BTC	5	0.0699833	0.863068	0
COASY	4	0.070167	0.864602	0
OR4D11	6	0.070239	0.864759	0
ZCCHC8	1	0.0703565	0.865474	0
ANKRD50	1	0.0705766	0.866647	0
TOM1L2	5	0.07064	0.866647	0
FBXO8	2	0.0706456	0.866647	0
AKR1A1	3	0.0707281	0.866647	0.333333
SIGLEC11	4	0.0707747	0.866647	0
CD300LG	3	0.0709849	0.866647	0
LENG8	2	0.0709975	0.866647	0
MEF2D	5	0.071041	0.866647	0
XRCC5	8	0.071144	0.866647	0.25
ZNF24	2	0.0711878	0.866647	0
RCHY1	1	0.0712338	0.866647	1
TRIT1	1	0.071265	0.866647	0
CDKN2D	1	0.0713354	0.866647	0
RTL6	1	0.071347	0.866647	0
FOXP2	1	0.0713919	0.866647	0
KCNMB2	7	0.0714563	0.866647	0
TRPM5	1	0.0715568	0.866647	0
VMP1	6	0.0715845	0.866647	0.5
NWD1	3	0.0716239	0.866647	0
USP17L4	5	0.071641	0.866647	0
AMDHD1	3	0.0718718	0.868719	0.333333
PITPNB	13	0.07205	0.868988	0.461538
CYP4F22	7	0.0720551	0.868988	0
SLC11A1	3	0.0720729	0.868988	0
EPRS1	1	0.0722423	0.870227	0
DENND6B	3	0.0723704	0.870227	0
CDC20	39	0.0724278	0.870227	0.853659
DYNAP	6	0.0724535	0.870227	0
SIGLECL1	4	0.0725283	0.870227	0
FGFR3	2	0.07263	0.870227	0
STARD3	8	0.0726442	0.870227	0.555556
HRH1	4	0.0726533	0.870227	0
SUPT16H	5	0.0728355	0.870319	0.8
B4GAT1	1	0.0728423	0.870319	0
DRC3	5	0.0728705	0.870319	0
S100A7A	14	0.0730338	0.870319	0
MFSD1	2	0.0730552	0.870319	0.5
NIT2	1	0.0731955	0.870319	0
USP32	3	0.0733486	0.870319	0.333333
OBP2A	2	0.0733569	0.870319	0
DHX36	2	0.0733626	0.870319	0.5
TBC1D8	3	0.0733838	0.870319	0
SMCO2	7	0.0734092	0.870319	0
FGFRL1	1	0.0734292	0.870319	0
GJA1	5	0.0734371	0.870319	0
ABLIM1	3	0.0736942	0.872656	0
CRTAP	1	0.0738185	0.873419	0
CHSY1	1	0.0740626	0.875534	0
TUB	1	0.0742742	0.875534	0
OR2B2	3	0.0743662	0.875534	0
AP3M2	1	0.0743886	0.875534	0
FUT4	3	0.0744905	0.875534	0
YDJC	1	0.0745477	0.875534	0
MROH9	2	0.0747279	0.875534	0
CWC25	8	0.074756	0.875534	0.875
NPSR1	15	0.0747877	0.875534	0.133333
ZNF440	3	0.0749462	0.875534	0
RTP2	3	0.0749493	0.875534	0
FAM83H	3	0.0749712	0.875534	0.333333
NADK	1	0.0752562	0.875534	0
NFATC3	4	0.0753551	0.875534	0
PLGLB1	1	0.0755313	0.875534	0
KCNQ1	1	0.0755906	0.875534	0
MANSC4	1	0.075671	0.875534	0
DCBLD2	5	0.0757883	0.875534	0.2
FKBP9	2	0.0759854	0.875534	0
IL17RB	2	0.075989	0.875534	0.5
PEA15	1	0.0763109	0.875534	0
FGF4	5	0.0763665	0.875534	0
RAI1	2	0.076514	0.875534	0
SPRR3	10	0.0765187	0.875534	0
CCDC34	1	0.0765193	0.875534	0
DLGAP3	2	0.0765804	0.875534	0
ARHGAP21	3	0.076683	0.875534	0
KRTAP9-6	4	0.076716	0.875534	0
DCLRE1A	1	0.0767166	0.875534	0
ZFP37	1	0.0767345	0.875534	0
IL36G	12	0.0768896	0.875534	0
ATL2	1	0.0768917	0.875534	0
CLDN14	4	0.0769527	0.875534	0
RGPD4	7	0.0769549	0.875534	0
UNC93B1	5	0.0769847	0.875534	0
FTMT	6	0.0770903	0.875534	0.166667
SLC17A2	5	0.0771601	0.875534	0
MMP7	1	0.0772035	0.875534	0
C1orf68	5	0.0772392	0.875534	0
PHIP	1	0.0773003	0.875534	1
NDUFAB1	2	0.0773895	0.875534	0.333333
TIAM1	2	0.0774101	0.875534	0
PITHD1	1	0.0774228	0.875534	0
DCAKD	1	0.0774409	0.875534	0
SLC35F1	2	0.0775908	0.875534	0
CYLC2	10	0.077602	0.875534	0
OSTM1	2	0.0776375	0.875534	0
BCKDK	3	0.0776684	0.875534	0
PIGG	2	0.0777475	0.875534	1
DVL2	8	0.0777983	0.875534	0
NMBR	1	0.07801	0.875534	1
FAM210A	4	0.0780912	0.875534	0.75
N4BP2L2	1	0.0781012	0.875534	1
RP1	9	0.0781075	0.875534	0
ADAT2	1	0.0781273	0.875534	0
EXOC7	2	0.0781819	0.875534	0
RNF212	1	0.078187	0.875534	0
UQCRQ	7	0.0782017	0.875534	0.285714
GH1	1	0.0782455	0.875534	0
TUBB8B	3	0.0783629	0.875534	0
KRT25	2	0.0784175	0.875534	0
CD164	3	0.078462	0.875534	0.333333
ACSS1	2	0.0785033	0.875534	0
SLC19A2	1	0.0785045	0.875534	0
GSK3B	2	0.0785227	0.875534	1
OR3A3	3	0.0785421	0.875534	0
VTA1	1	0.0785517	0.875534	1
KIF2A	3	0.0786005	0.875534	0
TEKT3	1	0.0786165	0.875534	0
KASH5	1	0.078748	0.875534	0
NLRP6	2	0.0787764	0.875534	0
ALKAL1	5	0.0787783	0.875534	0
RWDD1	3	0.0788092	0.875534	0
COL16A1	7	0.0788181	0.875534	0
MAB21L1	2	0.0789221	0.875534	0
LCN2	2	0.0789811	0.875534	0
SUPT6H	2	0.0789969	0.875534	0
LRRC8D	3	0.0790274	0.875534	0
KRTAP17-1	5	0.0790967	0.875534	0
VPS33B	6	0.0791432	0.875534	0
USP38	1	0.07919	0.875534	0
OR2T34	14	0.0791925	0.875534	0
SMIM10L1	2	0.0792642	0.875534	0
CCNY	2	0.0792878	0.875534	0
SPN	1	0.0792908	0.875534	0
UHRF1BP1L	4	0.0794477	0.875534	0
CAVIN1	1	0.0795496	0.875534	0
BBS12	13	0.0796314	0.875534	0.0769231
KRTAP19-1	3	0.0797699	0.875534	0
FKRP	1	0.0797821	0.875534	0
TBC1D5	3	0.079816	0.875534	0
OR4B1	1	0.079869	0.875534	0
RNF186	3	0.0798699	0.875534	0
UTP6	7	0.0799103	0.875534	0.375
DPH5	2	0.0799447	0.875534	0
OR10G2	6	0.0799939	0.875534	0
FUBP3	14	0.0800316	0.875534	0.928571
OR7D4	5	0.0800624	0.875534	0
OR4S2	5	0.0800742	0.875534	0
TMEM120B	2	0.0801405	0.875534	0
DYNC1LI1	4	0.0801565	0.875534	0
HOATZ	4	0.0801802	0.875534	0
VN1R2	4	0.0803475	0.875534	0
GPR155	2	0.0803732	0.875534	0
TMEM139	3	0.0804221	0.875534	0
CFI	1	0.08044	0.875534	0
PUS3	1	0.0804456	0.875534	0
AFDN	1	0.0805356	0.875534	0
SLC25A30	3	0.0805568	0.875534	0
WFDC12	3	0.0806644	0.875534	0
ANKRD45	1	0.0807282	0.875534	0
PDE4C	1	0.08083	0.875534	0
RPS19BP1	8	0.0808431	0.875534	0.875
MS4A6E	4	0.0808887	0.875534	0
AJUBA	1	0.0809044	0.875534	0
SERPINI2	1	0.0811009	0.875791	0
CLDN5	2	0.0811439	0.875791	0
ARL5C	5	0.0811957	0.875791	0
GFRA4	1	0.0812011	0.875791	0
EIF4ENIF1	2	0.0812414	0.875791	0.5
CKS1B	6	0.0812887	0.875791	0
RAET1L	1	0.0814372	0.876171	0
OR1D2	6	0.0814441	0.876171	0
SMPDL3A	1	0.081594	0.876932	0
TMEM106A	3	0.0817211	0.876932	0
TSEN54	1	0.0817725	0.876932	0
TNFRSF10B	2	0.081782	0.876932	0.5
SIGLEC6	12	0.0819012	0.876932	0
RPS27L	1	0.0819888	0.876932	0
PDCD7	4	0.0820524	0.876932	1
FBXW9	8	0.0821683	0.876932	0.75
CHCHD4	3	0.0821926	0.876932	0
ZNF441	5	0.0822499	0.876932	0
ZNF496	1	0.082353	0.876932	0
PACSIN2	5	0.0823945	0.876932	0
TCF24	5	0.0824675	0.876932	0
SELENOV	1	0.0825903	0.876932	0
EQTN	1	0.0826314	0.876932	0
TLDC2	3	0.0826869	0.876932	0
IQCC	1	0.0826999	0.876932	0
GUCA1ANB	4	0.0827832	0.876932	0
CYC1	1	0.0828505	0.876932	0
DNAH5	6	0.0828961	0.876932	0
SDHAF2	12	0.082948	0.876932	0.916667
BTN3A3	3	0.0829556	0.876932	0
ERLIN1	1	0.0830594	0.876932	0
PARN	2	0.0830736	0.876932	0
PODN	3	0.0830793	0.876932	0.333333
SAGSIN1	5	0.0831273	0.876932	0
SAA2	1	0.0831743	0.876932	0
GLOD4	4	0.0832693	0.876932	0.25
C11orf91	2	0.0833132	0.876932	0.5
FOXA3	1	0.0833196	0.876932	0
CHRM2	5	0.0834927	0.877047	0
OR5AK2	8	0.0835903	0.877047	0
KRAS	2	0.0835977	0.877047	0
CDK3	1	0.0836084	0.877047	0
C17orf114	2	0.0836315	0.877047	0
OSGIN1	4	0.0838237	0.878431	0
SLC35F4	7	0.0840915	0.878901	0
SEMA7A	1	0.084228	0.878901	0
CHEK1	1	0.0842417	0.878901	0
UBE2V1	1	0.0843503	0.878901	0
TNFRSF11A	2	0.0844934	0.878901	0
DENND4B	1	0.084516	0.878901	0
IL36A	8	0.0845317	0.878901	0
CYP27B1	3	0.0846811	0.878901	0
IPCEF1	3	0.0846881	0.878901	0
SGCA	2	0.0847041	0.878901	0
KDR	4	0.0847117	0.878901	0
AHCYL2	3	0.0847635	0.878901	0
ATF4	10	0.0849353	0.878901	0.0909091
DSCAML1	3	0.0850109	0.878901	0
MAP7D1	1	0.0850114	0.878901	0
SRPK1	1	0.0850187	0.878901	0
HP	5	0.0850245	0.878901	0
MBD3	2	0.0850611	0.878901	0
RPL8	26	0.0851935	0.878901	0.741935
MAG	6	0.0853282	0.878901	0
TCP10L	1	0.0853456	0.878901	0
HMBS	4	0.0853654	0.878901	0.5
C11orf68	4	0.0854101	0.878901	0
CAPNS1	2	0.0854226	0.878901	0
SPP2	3	0.085503	0.878901	0
CYTIP	7	0.0855689	0.878901	0
SNX29	1	0.0856231	0.878901	0
LONP2	4	0.0857353	0.878901	0
ATN1	1	0.0858141	0.878901	0
ATAD2B	1	0.0858346	0.878901	0
COLCA2	1	0.0859396	0.878901	0
CNNM2	3	0.0859546	0.878901	0
MRPL45	1	0.0859678	0.878901	0
METTL18	4	0.0860292	0.878901	0.75
ZC3HAV1	1	0.0860475	0.878901	0
C3orf20	2	0.0861675	0.878901	0
NENF	1	0.0861899	0.878901	0
HOXA3	3	0.0863403	0.878901	0
CAPZA3	16	0.0863466	0.878901	0
SLC66A3	1	0.086347	0.878901	0
SPATA20	2	0.0864616	0.878901	0
CD2BP2	7	0.0865928	0.878901	0.857143
VNN1	2	0.0866066	0.878901	0
CA4	1	0.0866817	0.878901	0
HOXC4	3	0.0867411	0.878901	0
CCDC13	3	0.0867462	0.878901	0
KCNT2	8	0.0867809	0.878901	0
FRZB	2	0.0867988	0.878901	0
SLC6A7	2	0.0869316	0.878901	0
BTBD17	4	0.0869731	0.878901	0
HOXC11	2	0.0869982	0.878901	0
DNAI3	1	0.0870038	0.878901	0
ANKK1	5	0.0872462	0.880652	0
CDH22	1	0.0873944	0.880652	0
SCN3A	4	0.0874491	0.880652	0
POTEB	1	0.0875099	0.880652	0
PIAS4	1	0.0875392	0.880652	0
CHDH	1	0.0875479	0.880652	0
CLDN24	1	0.0876094	0.880652	0
PTH2R	1	0.0876604	0.880652	0
FAM220A	5	0.0878813	0.881373	0
HOXD10	2	0.0879411	0.881373	0
ADRA1D	1	0.0879589	0.881373	0
GYPC	1	0.0880469	0.881373	0
NRAS	1	0.0880625	0.881373	0
CCDC12	2	0.088095	0.881373	0.5
OR2L2	1	0.0885924	0.883914	0
STAC2	1	0.0886025	0.883914	0
GP9	5	0.0887861	0.883914	0
DRAP1	4	0.0888164	0.883914	0
GEM	2	0.0889361	0.883914	0
UTP4	1	0.0890091	0.883914	0
LNPK	1	0.0890749	0.883914	0
RASA2	1	0.089157	0.883914	0
SIGLEC15	1	0.0892303	0.883914	0
COL28A1	1	0.0892528	0.883914	0
OR4N4	9	0.0892959	0.883914	0
DNM2	12	0.0893163	0.883914	0.25
SLC35D1	1	0.089344	0.883914	0
SRGAP3	2	0.0894853	0.883914	0
DNAJC6	5	0.0895777	0.883914	0
ZNF883	5	0.0896012	0.883914	0
IL23R	2	0.0896994	0.883914	0
ZC3HC1	1	0.0897114	0.883914	0
CLIC3	1	0.0898271	0.883914	0
PPM1L	1	0.0898809	0.883914	0
CLEC7A	1	0.0899137	0.883914	0
LIFR	1	0.0899141	0.883914	0
TRIM51	5	0.0899305	0.883914	0
ZNF658	1	0.0900037	0.883914	0
VAV2	1	0.0900783	0.883914	0
PAQR5	1	0.0900882	0.883914	0
ZNRF3	5	0.0900947	0.883914	0
SPACDR	1	0.0901864	0.883914	0
SP2	34	0.0903165	0.883914	0
ZWILCH	14	0.0904333	0.883914	0.0714286
MKNK2	4	0.0905395	0.883914	0
LMO7	1	0.0906237	0.883914	0
SPACA3	6	0.0906408	0.883914	0
SPARCL1	1	0.0906902	0.883914	0
GREB1	2	0.0907125	0.883914	0
TEX53	2	0.0907502	0.883914	0
NDOR1	7	0.09086	0.883914	1
KCNK9	1	0.0909684	0.883914	0
TRMT61A	1	0.091001	0.883914	0
OR10H2	11	0.0910739	0.883914	0
PYHIN1	4	0.0912478	0.883914	0
TMEM61	1	0.0912781	0.883914	0
LRRTM4	2	0.0913193	0.883914	0
RFFL	2	0.0914745	0.883914	0
MAJIN	1	0.0915118	0.883914	0
LRRIQ3	2	0.091559	0.883914	0
MOCS3	15	0.0915688	0.883914	0.5
CHD7	1	0.0917212	0.883914	0
SUPT3H	1	0.0919484	0.883914	0
IQCN	1	0.0920815	0.883914	0
SPEF2	4	0.0921004	0.883914	0
ZNF114	1	0.0921092	0.883914	0
GATB	8	0.0921152	0.883914	0.625
SGSM1	2	0.09219	0.883914	0
SSR2	5	0.0922635	0.883914	0.5
ZNF320	2	0.0922707	0.883914	0
PAX5	2	0.0922747	0.883914	0
GRAMD1B	1	0.0924205	0.883914	0
BCAT1	2	0.0924396	0.883914	0
B4GALNT4	1	0.0924456	0.883914	0
GSTM1	1	0.0924537	0.883914	0
BTNL9	8	0.09274	0.883914	0
NPAS3	1	0.0927716	0.883914	0
C9orf43	1	0.0927756	0.883914	0
SNTA1	3	0.092825	0.883914	0.333333
CUL3	10	0.0928295	0.883914	0.25
HES5	3	0.0929291	0.883914	0
CCDC107	19	0.092968	0.883914	0
TMCC2	3	0.0929814	0.883914	0
UBAC2	8	0.0930739	0.883914	0
NT5C3A	2	0.0930869	0.883914	0
SEC13	2	0.093108	0.883914	0
GNGT2	4	0.0931245	0.883914	0
DTNB	1	0.0931521	0.883914	0
ZNF530	4	0.0931829	0.883914	0.5
OSCP1	2	0.0933576	0.883914	0
FARSA	8	0.0934874	0.883914	0.625
PCMTD2	1	0.0935496	0.883914	0
RPL4	14	0.0935535	0.883914	0.0714286
PLPPR5	1	0.0935752	0.883914	0
PEX16	6	0.0935922	0.883914	0.333333
ACTR1B	1	0.0936614	0.883914	0
PATJ	2	0.0936913	0.883914	0
FAM20C	1	0.0937305	0.883914	0
TIGD4	6	0.0937584	0.883914	0.571429
MTCH1	1	0.0937904	0.883914	0
RBM6	2	0.0938183	0.883914	0
CNIH2	1	0.0938189	0.883914	0
OPRM1	4	0.0938464	0.883914	0
POLDIP2	12	0.0938527	0.883914	0.583333
DDX55	1	0.0938669	0.883914	1
MARCHF9	2	0.0940277	0.884375	0
GSTP1	2	0.0940534	0.884375	0
ODF2L	1	0.0940979	0.884375	0
MYL7	7	0.0942105	0.884673	0
BAAT	1	0.094251	0.884673	0
FMO4	1	0.0943344	0.884728	0
PACSIN1	1	0.0944033	0.884728	0
GATA6	1	0.0944839	0.884728	0
PRDM12	1	0.0945118	0.884728	0
ADA	1	0.094622	0.884728	0
ZDHHC13	1	0.0947153	0.884728	0
TRMT44	7	0.0947199	0.884728	0.285714
VIRMA	3	0.0948234	0.884728	0
PHF7	2	0.0949078	0.884728	0.5
TJP3	4	0.0949382	0.884728	0
SPDL1	1	0.0950228	0.884728	0
ELOVL3	3	0.0951405	0.884728	0
HLA-DQA1	1	0.0951521	0.884728	0
PI4KB	1	0.0952031	0.884728	0
TOB2	3	0.0952511	0.884728	0
GCG	4	0.0952763	0.884728	0
SYT5	3	0.0952887	0.884728	0
HMGN4	4	0.0953828	0.885039	0
CLEC2D	2	0.095637	0.885874	0
TUBGCP5	2	0.0957012	0.885874	0
PIP4K2B	1	0.0957039	0.885874	0
TPST2	6	0.0957711	0.885874	0
PHOSPHO2	4	0.0957927	0.885874	0.25
MTFP1	3	0.0958702	0.885874	0
SELENON	1	0.0958983	0.885874	0
GNG4	1	0.0960414	0.886106	0
H4C5	2	0.0961421	0.886106	0
RAPGEF4	3	0.0962946	0.886106	0
CDO1	5	0.096343	0.886106	0
RNF139	1	0.0963677	0.886106	0
MAK	2	0.0964052	0.886106	0
EOMES	1	0.0964353	0.886106	1
KIF20B	1	0.0964666	0.886106	0
TSSK1B	3	0.0964705	0.886106	0
ADGRE1	4	0.0966031	0.886341	0
FPGT	2	0.0966602	0.886341	0
RPL35A	9	0.0966785	0.886341	0
ZNF845	4	0.0967886	0.886793	0
LMOD1	1	0.0970091	0.887197	0
OR10K1	6	0.0970951	0.887197	0
LCE1B	6	0.0971208	0.887197	0
ZNF738	1	0.0971528	0.887197	0
OR10AG1	6	0.0971911	0.887197	0
ZNF718	1	0.0972575	0.887197	0
ITGB4	1	0.0974202	0.887197	0
SYNGAP1	2	0.0974585	0.887197	0
CYP4B1	4	0.0974962	0.887197	0
SMIM33	3	0.0975241	0.887197	0.333333
PCDHB9	3	0.0975372	0.887197	0.333333
FAHD2A	1	0.0976045	0.887197	0
OPTN	2	0.0976239	0.887197	0
PTCRA	7	0.0977651	0.887748	0
EVC2	1	0.097829	0.887748	1
CCAR2	2	0.0978673	0.887748	0.5
CACNA1G	2	0.0981837	0.890064	0
ATP13A3	16	0.0983141	0.890233	0
KIAA0930	1	0.0984005	0.890233	0
HEMK1	6	0.0984091	0.890233	0.714286
PRM1	3	0.098615	0.890233	0
PPP1R18	1	0.0986887	0.890233	0
C15orf40	1	0.0987358	0.890233	0
NOL7	15	0.0988419	0.890233	0.0666667
RPL6	16	0.098866	0.890233	0.647059
LLPH	2	0.0989588	0.890233	0.5
MAP10	2	0.0989767	0.890233	0
ACVR1B	1	0.0990058	0.890233	0
OR1L1	11	0.0990206	0.890233	0
TRIM3	2	0.0990355	0.890233	0
SLC17A3	5	0.0990573	0.890233	0.333333
PSMC4	5	0.0992042	0.890412	0.8
TERF1	4	0.0992765	0.890412	0.25
RBMS3	2	0.0993101	0.890412	0
UGT2B10	3	0.0993415	0.890412	0
RNASE6	3	0.0993844	0.890412	0
ZBTB20	3	0.0994533	0.890412	0
OR6C2	5	0.0995781	0.890412	0
ITPK1	3	0.0996365	0.890412	0.333333
BTF3	2	0.0996455	0.890412	0
ADAM30	7	0.0996881	0.890412	0.142857
MATN1	2	0.0997823	0.890708	0
SLAMF7	5	0.0998728	0.890971	0
ABCB9	3	0.0999723	0.891114	0
EFL1	3	0.100011	0.891114	0
CHMP3	1	0.100277	0.892651	0
TXNL1	8	0.100306	0.892651	0.5
PROS1	4	0.100479	0.893644	0
PGBD2	1	0.100553	0.89376	0
EFNA1	2	0.100686	0.894106	0
OBI1	1	0.100867	0.894106	0
YARS1	3	0.100867	0.894106	0
SIN3A	2	0.100911	0.894106	0
CNGB1	5	0.101048	0.894106	0
HELZ2	1	0.101056	0.894106	0
FNDC3B	3	0.101097	0.894106	0
TNIP3	3	0.1011	0.894106	0
PSORS1C2	1	0.101206	0.894106	0
ISG20L2	1	0.101213	0.894106	0
ZNF396	2	0.101454	0.894106	0
CENPJ	5	0.101455	0.894106	0.2
SRGN	3	0.10148	0.894106	0
SYT11	7	0.101537	0.894106	1
GRXCR1	16	0.101545	0.894106	0
EPHA10	7	0.10175	0.894106	0.142857
SPATA4	1	0.101847	0.894106	1
ACLY	2	0.101848	0.894106	0
RFPL4A	5	0.101858	0.894106	0
PNKD	16	0.101893	0.894106	0.111111
KHDC4	33	0.102044	0.894106	0.970588
UCP2	2	0.102078	0.894106	0
ZBP1	3	0.102119	0.894106	0
ABHD14A	1	0.102133	0.894106	0
PDE8A	1	0.102184	0.894106	0
LOX	3	0.10221	0.894106	0
COL6A6	5	0.102248	0.894106	0
CERS2	1	0.102475	0.89534	0
KRTAP1-3	2	0.102512	0.89534	0
IL1RN	7	0.102701	0.895431	0
TENM2	1	0.102756	0.895431	0
CLDN17	3	0.102767	0.895431	0
TTC36	1	0.102923	0.895431	0
FAM83D	3	0.103011	0.895431	0
EGLN2	3	0.103292	0.895431	0
SLC25A33	5	0.103324	0.895431	0
C2orf66	4	0.103395	0.895431	0
C11orf54	5	0.103455	0.895431	0.4
KHDC1L	3	0.103473	0.895431	0
MYOCOS	1	0.103476	0.895431	0
FBXO6	1	0.103526	0.895431	0
DNAI7	2	0.103645	0.895431	0.5
PTPN1	23	0.103653	0.895431	0.4
ATP4B	5	0.103687	0.895431	0.2
OPLAH	2	0.103775	0.895431	0
ADAMTS18	14	0.1038	0.895431	0
S100A14	7	0.103837	0.895431	0
ERCC4	2	0.10386	0.895431	0
ADIPOQ	3	0.104011	0.895431	0
CA8	4	0.104025	0.895431	0
ANKRD37	1	0.104097	0.895431	0
BMS1	4	0.104197	0.895431	0.5
KRT20	2	0.104282	0.895431	0
ASB6	4	0.104295	0.895431	0.5
MAN2C1	3	0.10436	0.895431	0.666667
THOC1	2	0.104365	0.895431	0
ARHGEF33	4	0.104391	0.895431	0
KCNB2	3	0.104396	0.895431	0
RCL1	2	0.104413	0.895431	0
BBS10	2	0.104461	0.895431	1
CNOT7	5	0.104532	0.895431	0
CEMP1	1	0.104603	0.895431	1
LARP6	2	0.104621	0.895431	0
UNC119	2	0.104673	0.895431	0
CPSF7	11	0.104799	0.895982	0.909091
TEN1	1	0.104923	0.896404	0
TMEM33	5	0.104971	0.896404	0.8
ZBTB49	8	0.105054	0.896584	0.75
NIPBL	1	0.105354	0.898626	1
GPR139	11	0.105543	0.898823	0.0909091
EPB41L4B	1	0.105552	0.898823	0
AAMP	16	0.105599	0.898823	0.111111
ZBED4	2	0.105624	0.898823	0
BTLA	3	0.10573	0.899201	0
KRT33B	4	0.105998	0.900444	0
NXPE4	3	0.106	0.900444	0
UGGT2	4	0.10619	0.901532	0.75
GRM7	5	0.106482	0.902184	0
SLC13A5	2	0.106537	0.902184	0
TNFSF8	5	0.106749	0.902184	0
KLRB1	1	0.106885	0.902184	0
AMTN	3	0.106961	0.902184	0
ALDH1L1	2	0.106965	0.902184	0
MKRN1	3	0.107183	0.902184	0.333333
GABRA1	4	0.107192	0.902184	0
TARM1	4	0.107192	0.902184	0
TMEM235	2	0.107227	0.902184	0
ACP3	1	0.107269	0.902184	0
AKR1C4	3	0.107415	0.902184	0
MRPL20	3	0.107558	0.902184	0.666667
BTBD7	2	0.107583	0.902184	0
TAF15	3	0.107606	0.902184	0
ADPRHL1	1	0.107649	0.902184	0
GBX2	1	0.107676	0.902184	0
CLCN1	5	0.107782	0.902184	0
DSG4	4	0.107989	0.902184	0
PCDHGB4	3	0.107999	0.902184	0
MTFR2	2	0.10816	0.902184	0
HLTF	3	0.108335	0.902184	0
ELF3	5	0.108345	0.902184	0
SLC25A23	2	0.108378	0.902184	0
SLC17A8	4	0.108459	0.902184	0
OR10C1	2	0.108676	0.902184	0
LGI4	10	0.108742	0.902184	0
CPSF1	4	0.10916	0.902184	0
LTA4H	12	0.109296	0.902184	0
IRX4	1	0.109453	0.902184	0
KRTAP10-8	7	0.109474	0.902184	0
LYAR	8	0.109504	0.902184	0.75
VPS72	3	0.109676	0.902184	0.666667
DEFB109B	2	0.109804	0.902184	0
PTGDR2	1	0.110111	0.902184	0
FXYD3	3	0.110171	0.902184	0.333333
NPFFR2	2	0.110206	0.902184	0.5
KRTAP24-1	5	0.110315	0.902184	0
CRY1	4	0.110431	0.902184	0
VPS37A	5	0.110463	0.902184	0
COX6A1	1	0.110479	0.902184	0
HAND1	2	0.110534	0.902184	0
PRDM9	15	0.110662	0.902184	0
TMEM8B	4	0.11079	0.902184	0
UGT2B17	6	0.110823	0.902184	0
DISP1	1	0.110835	0.902184	0
POLR3A	5	0.110889	0.902184	0.6
MINAR1	1	0.111134	0.902184	0
CLEC3A	7	0.111174	0.902184	0
PBOV1	2	0.111178	0.902184	0
REV1	1	0.111237	0.902184	0
NAPSA	1	0.111362	0.902184	0
FETUB	4	0.111507	0.902184	0
TMEM151B	3	0.111527	0.902184	0
PIGC	3	0.111531	0.902184	0.666667
MAP3K5	1	0.111682	0.902184	0
GLRX3	3	0.111702	0.902184	0
TNFRSF6B	1	0.111766	0.902184	0
IMMP2L	1	0.111798	0.902184	1
SLAIN1	1	0.111831	0.902184	0
AGRP	1	0.112064	0.902184	0
RPLP0	8	0.112076	0.902184	0.111111
TCP11	5	0.112166	0.902184	0.2
TMEM80	5	0.112194	0.902184	0
GDF3	4	0.112251	0.902184	0
OCLN	3	0.112273	0.902184	0
KRTAP19-3	2	0.112331	0.902184	0
TXNDC17	5	0.112353	0.902184	0.8
ELF5	6	0.11237	0.902184	0
ZSCAN5A	11	0.112371	0.902184	0.166667
ACADS	3	0.112491	0.902184	0
HSPA4	4	0.112493	0.902184	0
OR5H14	10	0.112498	0.902184	0
STRA8	9	0.112507	0.902184	0
SHANK3	1	0.112641	0.902184	0
E2F3	20	0.112643	0.902184	0.15
SLAMF1	5	0.112654	0.902184	0
MRPS11	2	0.112673	0.902184	0
PCDHGC3	1	0.112681	0.902184	0
KRT16	2	0.112702	0.902184	0
DHX38	12	0.112738	0.902184	0.307692
CUZD1	5	0.112768	0.902184	0
DDX11	2	0.112811	0.902184	0
ALDH4A1	3	0.113064	0.902184	0
HTN1	7	0.113084	0.902184	0.142857
SRL	1	0.113194	0.902184	0
WDR83OS	5	0.113253	0.902184	0.6
GNPAT	4	0.113388	0.902184	0.25
OTOA	2	0.113424	0.902184	0
ZSCAN20	9	0.113516	0.902184	0
PPP1R12B	6	0.113554	0.902184	0
PROCR	1	0.113607	0.902184	0
BAP1	3	0.113697	0.902184	0.666667
FAM221B	4	0.113706	0.902184	0
SEPTIN9	3	0.113727	0.902184	0
IL2RA	2	0.11391	0.902184	0
KRTAP21-3	1	0.114074	0.902184	0
STRAP	4	0.114111	0.902184	0.25
SBSN	2	0.114223	0.902184	0
GOLGA6L7	4	0.114312	0.902184	0
CREB3L4	1	0.114424	0.902184	0
TSKS	3	0.114506	0.902184	0
SOWAHA	1	0.114596	0.902184	0
CCS	1	0.114614	0.902184	0
CPTP	5	0.114851	0.902184	0.4
STX8	1	0.114915	0.902184	0
PRUNE1	8	0.115023	0.902184	0.625
SNAP25	4	0.115061	0.902184	0
SOGA3	2	0.115126	0.902184	0
CTDP1	7	0.1152	0.902184	0
MOB2	2	0.115253	0.902184	0
GNRH2	2	0.115256	0.902184	0
USP8	4	0.115555	0.902184	0
CNIH3	1	0.115566	0.902184	0
CPXM1	1	0.115574	0.902184	0
LY6G6D	7	0.115613	0.902184	0
DNAH10	1	0.115615	0.902184	0
PDS5A	1	0.115616	0.902184	0
S1PR3	1	0.115624	0.902184	0
TTC16	4	0.115652	0.902184	0
COL25A1	1	0.115703	0.902184	0
MOB3A	8	0.115782	0.902184	0
FEM1C	2	0.115876	0.902184	0
CLTC	7	0.115915	0.902184	0.142857
PALB2	1	0.11594	0.902184	0
KBTBD6	2	0.115962	0.902184	0
RFK	4	0.11601	0.902184	0
KRTAP9-8	5	0.11608	0.902184	0.4
FNDC9	5	0.116199	0.902184	0
KIAA0753	5	0.116226	0.902184	0.8
NMNAT1	5	0.116246	0.902184	0.8
NAT16	1	0.116249	0.902184	0
OR2L5	6	0.116348	0.902184	0
RTP4	2	0.116419	0.902184	0
WDR97	2	0.116457	0.902184	0
LHFPL6	4	0.116482	0.902184	0
MAN2B2	8	0.116522	0.902184	0.625
PLA2G4F	1	0.116577	0.902184	0
PTRH1	4	0.116601	0.902184	0
OR2A14	7	0.116614	0.902184	0
SMARCA2	3	0.116662	0.902184	1
KLHL36	1	0.116803	0.902184	0
SEC22A	1	0.116811	0.902184	0
SLC3A1	4	0.116977	0.902184	0
PMCH	2	0.117275	0.902184	0
ZNF79	2	0.117412	0.902184	1
SHKBP1	14	0.117437	0.902184	0.5
NOVA1	2	0.117438	0.902184	0
PRAMEF2	4	0.117585	0.902184	0
PTPDC1	1	0.117718	0.902184	0
SSH1	1	0.11773	0.902184	0
ATP6V0C	2	0.117743	0.902184	0
TMEM68	8	0.117821	0.902184	0
PRLH	3	0.117822	0.902184	0
CRYBG2	5	0.117875	0.902184	0
EVI5L	4	0.118006	0.902184	0
TGM5	3	0.118021	0.902184	0
GET4	6	0.118153	0.902184	0
STRA6	3	0.118209	0.902184	0
UBOX5	3	0.118294	0.902184	0.666667
BCL2L2-PABPN1	1	0.118356	0.902184	0
GALK1	2	0.118363	0.902184	0
NAIP	1	0.11849	0.902184	0
VEGFC	4	0.11852	0.902184	0
ISOC2	6	0.118545	0.902184	0
MIXL1	4	0.118584	0.902184	0.25
ALX1	1	0.118595	0.902184	0
OR2J2	7	0.118846	0.902184	0
PPP1R13L	4	0.119	0.902184	0
C8orf58	1	0.119026	0.902184	0
HOXC9	3	0.119175	0.902184	0
PPP2R3C	1	0.119298	0.902184	0
FOXD2	3	0.119361	0.902184	0.333333
RRM2B	2	0.119485	0.902184	0
GIPC1	1	0.119522	0.902184	0
OC90	1	0.11963	0.902184	0
UBXN1	4	0.119658	0.902184	0.25
RPS24	2	0.119723	0.902184	0
SSTR1	6	0.119742	0.902184	0
LILRA5	5	0.119891	0.902184	0
INTS8	12	0.119974	0.902184	0
PHAX	7	0.120139	0.902184	1
CYP26C1	1	0.120208	0.902184	0
TFAP2A	1	0.120254	0.902184	0
MRPL10	4	0.120257	0.902184	1
ST6GALNAC6	3	0.120322	0.902184	0
CNIH4	1	0.120579	0.902184	0
RAPGEF2	3	0.120682	0.902184	0
CRAT	2	0.120694	0.902184	0
C2orf72	1	0.120706	0.902184	0
FASTKD1	3	0.120724	0.902184	0
NOG	1	0.120831	0.902184	0
VPS25	2	0.120924	0.902184	0.5
C7orf31	1	0.12097	0.902184	1
WDR82	1	0.12101	0.902184	0
PGGT1B	1	0.121041	0.902184	0
GNMT	1	0.121193	0.902184	0
NBN	5	0.121199	0.902184	0
GET3	5	0.121321	0.902184	0.166667
PRORP	1	0.121436	0.902184	0
GHRHR	4	0.121473	0.902184	0
SIDT2	2	0.121475	0.902184	0
RGS13	2	0.121539	0.902184	0
LOC400499	1	0.121592	0.902184	0
CSTPP1	18	0.121661	0.902184	0.777778
ELAPOR2	2	0.121756	0.902184	0
PET117	2	0.121868	0.902184	0
UGT1A3	1	0.121874	0.902184	0
NRG1	1	0.121944	0.902184	0
BCL7B	1	0.121983	0.902184	0
KLHL11	3	0.122038	0.902184	0
CCDC124	20	0.122114	0.902184	0
ASB8	1	0.122214	0.902184	0
EPS8L1	2	0.1223	0.902184	0
PNPLA8	5	0.122439	0.902184	0.4
MAP3K3	2	0.122467	0.902184	0
NDUFB2	1	0.122473	0.902184	0
RBM12B	2	0.122474	0.902184	0
KCTD7	2	0.122491	0.902184	0
ZNF16	3	0.122528	0.902184	0
DMXL1	1	0.122559	0.902184	0
TMEM128	1	0.122653	0.902184	1
SPEM2	1	0.122702	0.902184	0
IL18RAP	7	0.122798	0.902184	0
LHX9	3	0.122803	0.902184	0
DOP1A	1	0.122817	0.902184	0
GOLGA8M	3	0.122979	0.902184	0
EIF5B	1	0.123003	0.902184	0
CDK5RAP1	2	0.123226	0.902184	1
GAL3ST4	1	0.123421	0.902184	0
POP5	3	0.12348	0.902184	0
ACTG1	3	0.123584	0.902184	0.333333
LHPP	2	0.123597	0.902184	0
DTX4	1	0.123665	0.902184	0
KAT14	2	0.123704	0.902184	0
JMJD7	1	0.123763	0.902184	0
EIPR1	3	0.123781	0.902184	0
MRPS36	5	0.123834	0.902184	0
HERC4	2	0.123853	0.902184	1
EHD3	1	0.123955	0.902184	0
CSN2	5	0.124039	0.902184	0
BRME1	1	0.124128	0.902184	0
RSBN1L	2	0.124231	0.902184	0
ZNF300	4	0.124247	0.902184	0
SIX5	3	0.1243	0.902184	0
DEPP1	1	0.124341	0.902184	0
SEMA6C	1	0.124386	0.902184	0
TEPSIN	17	0.124459	0.902184	0.222222
VPS37C	5	0.124474	0.902184	0
AGAP5	1	0.124492	0.902184	0
PIWIL3	5	0.124534	0.902184	0
P2RX3	1	0.124783	0.902184	0
RASL12	1	0.124791	0.902184	0
GLYATL1	6	0.124916	0.902184	0
DNAJB4	1	0.125041	0.902184	0
OR2D2	7	0.125108	0.902184	0.142857
TTC39B	3	0.125134	0.902184	0
ARHGAP25	2	0.125191	0.902184	0
ERFL	1	0.125226	0.902184	0
BOD1	6	0.125346	0.902184	0
ARCN1	1	0.125459	0.902184	0
POLE4	1	0.125489	0.902184	0
VGLL4	1	0.125496	0.902184	0
TUBB8	2	0.125668	0.902184	0
ADAM18	13	0.125698	0.902184	0.153846
WDR37	2	0.125716	0.902184	0
ZNF222	3	0.125734	0.902184	0.666667
HOXD13	2	0.12583	0.902184	0
STAM2	3	0.125896	0.902184	0
MNAT1	1	0.125904	0.902184	0
ZNF747	2	0.125971	0.902184	0.5
SLC26A5	1	0.126022	0.902184	0
BCL2L2	1	0.126067	0.902184	0
TMEM207	6	0.126078	0.902184	0
RAB40B	5	0.126122	0.902184	0
ZNF841	1	0.126153	0.902184	0
GARS1	1	0.126212	0.902184	0
TBC1D21	5	0.126213	0.902184	0
EBAG9	1	0.126371	0.902184	0
AP3M1	7	0.126376	0.902184	0
IGSF21	5	0.126377	0.902184	0
ENDOU	1	0.126396	0.902184	0
[truncated: 12,578 more rows]
