# Supplementary material for: Somatic mutation distribution across tumour cohorts provides a signal for positive selection in cancer
Source: Nat Commun. 2022 Nov 17;13:7023. doi: 10.1038/s41467-022-34746-z (PMC9671924; doi:10.1038/s41467-022-34746-z)
Supplement: Supplementary file 8 — Supplementary Data 5 [file 41467_2022_34746_MOESM8_ESM.xlsx]

## Sheet: Supplementary Data 5
id	pp_element	element_muts_obs	element_muts_exp	element_enriched	pp_site	site_muts_obs	site_muts_exp	site_enriched	fdr_element	fdr_site	has_site_mutations	Portion of mutations adjacent to TTCCG
RPL13A	9.56723e-29	21	0	TRUE	1	NA	NA	NA	1.74937e-24	1	NA	0.813187
TERT	1.02857e-24	26	1	TRUE	1	NA	NA	NA	9.40372e-21	1	NA	0
TYW1B	5.28084e-17	15	0	TRUE	1	NA	NA	NA	3.21867e-13	1	NA	0.363636
UBXN8	3.43771e-14	11	0	TRUE	1	NA	NA	NA	1.57146e-10	1	NA	1
AP3D1	2.10538e-12	10	0	TRUE	1	NA	NA	NA	7.69936e-09	1	NA	0.125
CDC20	2.55739e-12	12	1	TRUE	1	NA	NA	NA	7.79365e-09	1	NA	0.853659
HNRNPC	3.57427e-12	10	0	TRUE	1	NA	NA	NA	8.16944e-09	1	NA	0.137931
SP2	3.52318e-12	10	0	TRUE	1	NA	NA	NA	8.16944e-09	1	NA	0
ACO2	1.54655e-11	9	0	TRUE	1	NA	NA	NA	3.14208e-08	1	NA	0.647059
KHDC4	3.47249e-11	10	0	TRUE	1	NA	NA	NA	6.34946e-08	1	NA	0.970588
NDUFB9	4.46669e-11	9	0	TRUE	1	NA	NA	NA	7.42486e-08	1	NA	0.928571
ING4	1.25771e-10	9	0	TRUE	1	NA	NA	NA	1.91644e-07	1	NA	0.915254
TEDC2	1.92788e-10	9	0	TRUE	1	NA	NA	NA	2.71163e-07	1	NA	0.657895
CCDC61	2.12734e-10	10	0	TRUE	1	NA	NA	NA	2.77846e-07	1	NA	0.1875
PHF5A	4.75748e-10	8	0	TRUE	1	NA	NA	NA	5.79936e-07	1	NA	0.454545
RPL8	5.77339e-10	9	0	TRUE	1	NA	NA	NA	6.20979e-07	1	NA	0.741935
SYNJ1	5.695e-10	9	0	TRUE	1	NA	NA	NA	6.20979e-07	1	NA	0.540541
RPL19	6.36341e-10	9	0	TRUE	1	NA	NA	NA	6.41214e-07	1	NA	0.333333
SMUG1	6.66287e-10	9	0	TRUE	1	NA	NA	NA	6.41214e-07	1	NA	0.74
RPL18A	8.48422e-10	10	0	TRUE	1	NA	NA	NA	7.7567e-07	1	NA	0.625
TBC1D10B	2.12016e-09	8	0	TRUE	1	NA	NA	NA	1.84605e-06	1	NA	0.270833
TMEM208	4.6111e-09	8	0	TRUE	1	NA	NA	NA	3.83245e-06	1	NA	0.128205
RPS18	5.29319e-09	8	0	TRUE	1	NA	NA	NA	4.20808e-06	1	NA	0.3
VPS52	6.4209e-09	8	0	TRUE	1	NA	NA	NA	4.69624e-06	1	NA	0.3
WDR5B	6.40441e-09	7	0	TRUE	1	NA	NA	NA	4.69624e-06	1	NA	0.727273
AP2A1	6.92727e-09	9	0	TRUE	1	NA	NA	NA	4.87174e-06	1	NA	0.0666667
ERGIC3	7.3224e-09	9	1	TRUE	1	NA	NA	NA	4.92639e-06	1	NA	0.666667
EXOC4	7.54382e-09	9	0	TRUE	1	NA	NA	NA	4.92639e-06	1	NA	0.228571
AHSA1	1.32635e-08	8	0	TRUE	1	NA	NA	NA	8.36286e-06	1	NA	0.5
CEP68	1.4613e-08	7	0	TRUE	1	NA	NA	NA	8.90665e-06	1	NA	0
THAP2	1.68316e-08	7	0	TRUE	1	NA	NA	NA	9.92791e-06	1	NA	0.333333
ZFC3H1	1.79958e-08	7	0	TRUE	1	NA	NA	NA	1.02829e-05	1	NA	0.333333
PES1	1.92936e-08	8	0	TRUE	1	NA	NA	NA	1.06904e-05	1	NA	0.822222
TAX1BP1	2.72378e-08	7	0	TRUE	1	NA	NA	NA	1.46483e-05	1	NA	0.954545
TYW1	4.07943e-08	8	0	TRUE	1	NA	NA	NA	2.13121e-05	1	NA	0.142857
TATDN1	8.17399e-08	7	0	TRUE	1	NA	NA	NA	4.1517e-05	1	NA	0.833333
C12orf4	1.02943e-07	7	0	TRUE	1	NA	NA	NA	5.08735e-05	1	NA	0.0555556
FAM32A	1.11463e-07	7	0	TRUE	1	NA	NA	NA	5.09527e-05	1	NA	0.681818
RAD51AP1	1.07074e-07	7	0	TRUE	1	NA	NA	NA	5.09527e-05	1	NA	0.0555556
ZWILCH	1.08928e-07	6	0	TRUE	1	NA	NA	NA	5.09527e-05	1	NA	0.0714286
RPL4	1.15113e-07	6	0	TRUE	1	NA	NA	NA	5.13374e-05	1	NA	0.0714286
SYF2	1.27112e-07	7	0	TRUE	1	NA	NA	NA	5.53391e-05	1	NA	0.904762
PSMC3	2.21458e-07	7	0	TRUE	1	NA	NA	NA	9.41711e-05	1	NA	0.840909
VIPAS39	2.34262e-07	7	0	TRUE	1	NA	NA	NA	9.73516e-05	1	NA	0.481481
TMEM102	2.56067e-07	7	0	TRUE	1	NA	NA	NA	0.000104049	1	NA	0.269231
YJU2	2.71055e-07	7	0	TRUE	1	NA	NA	NA	0.000107744	1	NA	0.457143
ALKBH4	2.83759e-07	6	0	TRUE	1	NA	NA	NA	0.000110394	1	NA	0.75
EEF2	3.70881e-07	6	0	TRUE	1	NA	NA	NA	0.000141282	1	NA	0
FTH1	6.16967e-07	7	0	TRUE	1	NA	NA	NA	0.000225625	1	NA	0.947368
TRMT13	6.13371e-07	6	0	TRUE	1	NA	NA	NA	0.000225625	1	NA	0.961538
UTP11	6.62022e-07	6	0	TRUE	1	NA	NA	NA	0.000237354	1	NA	0.0645161
FDXR	7.21368e-07	7	0	TRUE	1	NA	NA	NA	0.000253658	1	NA	0
SASS6	7.64842e-07	6	0	TRUE	1	NA	NA	NA	0.000263871	1	NA	0.961538
CIAO3	8.22343e-07	7	0	TRUE	1	NA	NA	NA	0.000278454	1	NA	0.230769
GTF3C5	9.33173e-07	7	0	TRUE	1	NA	NA	NA	0.000304964	1	NA	0.0967742
STAG3	9.33988e-07	6	0	TRUE	1	NA	NA	NA	0.000304964	1	NA	0
PTPN1	1.09427e-06	6	0	TRUE	1	NA	NA	NA	0.00035103	1	NA	0.4
CAMTA1	1.2e-06	7	0	TRUE	1	NA	NA	NA	0.000378309	1	NA	0.28125
GPR108	1.23828e-06	7	0	TRUE	1	NA	NA	NA	0.000383763	1	NA	0.0416667
SECISBP2	1.25978e-06	7	0	TRUE	1	NA	NA	NA	0.000383919	1	NA	0.928571
GPC2	1.33494e-06	6	0	TRUE	1	NA	NA	NA	0.000400154	1	NA	0
CDIPT	1.47156e-06	6	0	TRUE	1	NA	NA	NA	0.000433993	1	NA	0.0666667
RPL6	1.75765e-06	6	0	TRUE	1	NA	NA	NA	0.000510138	1	NA	0.647059
NSUN6	1.81831e-06	6	0	TRUE	1	NA	NA	NA	0.000519496	1	NA	1
C16orf91	1.87332e-06	6	0	TRUE	1	NA	NA	NA	0.00052698	1	NA	0.766667
FEM1A	1.92665e-06	7	0	TRUE	1	NA	NA	NA	0.000533771	1	NA	0.1
FBRS	1.99089e-06	6	0	TRUE	1	NA	NA	NA	0.000543336	1	NA	0
OAZ1	2.1502e-06	6	0	TRUE	1	NA	NA	NA	0.000578182	1	NA	0
RSL1D1	2.4431e-06	6	0	TRUE	1	NA	NA	NA	0.000647423	1	NA	0.4375
H2BC3	2.5434e-06	7	0	TRUE	1	NA	NA	NA	0.000655016	1	NA	0
VCPIP1	2.52322e-06	6	0	TRUE	1	NA	NA	NA	0.000655016	1	NA	0.0204082
PPP1R10	3.02421e-06	5	0	TRUE	1	NA	NA	NA	0.000768023	1	NA	0.384615
RPIA	3.455e-06	6	0	TRUE	1	NA	NA	NA	0.000865407	1	NA	0.322581
KIF6	3.76623e-06	8	1	TRUE	1	NA	NA	NA	0.000930616	1	NA	0.35
MRPS18B	3.92235e-06	5	0	TRUE	1	NA	NA	NA	0.000956085	1	NA	0.416667
PNKD	3.97388e-06	6	0	TRUE	1	NA	NA	NA	0.000956085	1	NA	0.111111
AAMP	4.36593e-06	6	0	TRUE	1	NA	NA	NA	0.00103677	1	NA	0.111111
PSPH	4.74197e-06	5	0	TRUE	1	NA	NA	NA	0.00111163	1	NA	0.111111
TRMT10C	5.36276e-06	7	0	TRUE	1	NA	NA	NA	0.00124124	1	NA	0.976744
CCT6A	5.80948e-06	5	0	TRUE	1	NA	NA	NA	0.00132783	1	NA	0.111111
LRWD1	6.63229e-06	5	0	TRUE	1	NA	NA	NA	0.00149718	1	NA	0.8
BLCAP	6.88723e-06	7	1	TRUE	1	NA	NA	NA	0.00153401	1	NA	0
C9orf78	7.04713e-06	5	0	TRUE	1	NA	NA	NA	0.00153401	1	NA	0.166667
MTF1	7.01835e-06	6	0	TRUE	1	NA	NA	NA	0.00153401	1	NA	0.5
FOSB	7.83948e-06	6	0	TRUE	1	NA	NA	NA	0.00168641	1	NA	0
RPL29	7.96741e-06	6	0	TRUE	1	NA	NA	NA	0.001694	1	NA	0.888889
EDEM3	8.43585e-06	7	1	TRUE	1	NA	NA	NA	0.00177298	1	NA	0.307692
RPL15	8.96142e-06	5	0	TRUE	1	NA	NA	NA	0.00186204	1	NA	0.777778
ASXL2	9.09549e-06	6	1	TRUE	1	NA	NA	NA	0.00186866	1	NA	1
NKIRAS1	1.15931e-05	5	0	TRUE	1	NA	NA	NA	0.00235533	1	NA	0.823529
NOL7	1.26544e-05	6	0	TRUE	1	NA	NA	NA	0.00254271	1	NA	0.0666667
CDC45	1.46329e-05	5	0	TRUE	1	NA	NA	NA	0.00290829	1	NA	0.227273
MRPS31	1.50905e-05	5	0	TRUE	1	NA	NA	NA	0.00296699	1	NA	0.913043
NUBP2	1.97848e-05	5	0	TRUE	1	NA	NA	NA	0.00384856	1	NA	0.454545
CENPH	2.14422e-05	5	0	TRUE	1	NA	NA	NA	0.00412528	1	NA	0.85
SPSB3	2.16586e-05	5	0	TRUE	1	NA	NA	NA	0.00412528	1	NA	0.47619
SCYL2	2.29763e-05	5	0	TRUE	1	NA	NA	NA	0.00433115	1	NA	0.392857
PMM1	2.51637e-05	5	0	TRUE	1	NA	NA	NA	0.00469509	1	NA	0.47619
GSPT1	2.55843e-05	5	0	TRUE	1	NA	NA	NA	0.00472535	1	NA	0.136364
DEPDC4	2.62811e-05	5	0	TRUE	1	NA	NA	NA	0.00475792	1	NA	0.44
KATNB1	2.62484e-05	6	0	TRUE	1	NA	NA	NA	0.00475792	1	NA	0
CDKL3	2.76474e-05	5	0	TRUE	1	NA	NA	NA	0.00495621	1	NA	1
UBL7	2.9843e-05	5	0	TRUE	1	NA	NA	NA	0.00529785	1	NA	0.625
REEP6	3.12923e-05	5	0	TRUE	1	NA	NA	NA	0.00550172	1	NA	0.0769231
GOLT1B	3.20749e-05	6	0	TRUE	1	NA	NA	NA	0.00558561	1	NA	0.428571
IQGAP1	3.28874e-05	5	0	TRUE	1	NA	NA	NA	0.00567308	1	NA	0.705882
KDM5A	4.04369e-05	5	0	TRUE	1	NA	NA	NA	0.00691017	1	NA	0.884615
ZNF324	4.37462e-05	5	0	TRUE	1	NA	NA	NA	0.00740647	1	NA	0.617647
PARS2	4.86599e-05	6	1	TRUE	1	NA	NA	NA	0.00816281	1	NA	0.375
LRCH4	5.14037e-05	5	0	TRUE	1	NA	NA	NA	0.0085447	1	NA	0
CEP20	5.41359e-05	6	0	TRUE	1	NA	NA	NA	0.00891779	1	NA	0.619048
CDC37	5.72781e-05	5	0	TRUE	1	NA	NA	NA	0.00935116	1	NA	0.692308
YME1L1	5.85356e-05	4	0	TRUE	1	NA	NA	NA	0.00947189	1	NA	0.875
H2AC11	6.09567e-05	5	0	TRUE	1	NA	NA	NA	0.00977714	1	NA	0
RPS27	6.4267e-05	5	0	TRUE	1	NA	NA	NA	0.0102185	1	NA	0.685714
THRAP3	6.96561e-05	5	0	TRUE	1	NA	NA	NA	0.0109798	1	NA	0.0769231
ETF1	7.18809e-05	4	0	TRUE	1	NA	NA	NA	0.0112337	1	NA	0.833333
H2BC11	7.47683e-05	5	0	TRUE	1	NA	NA	NA	0.0115859	1	NA	0
DNM2	8.17247e-05	4	0	TRUE	1	NA	NA	NA	0.0125575	1	NA	0.25
NTAQ1	9.14418e-05	5	0	TRUE	1	NA	NA	NA	0.0139334	1	NA	0.318182
ZSWIM6	9.52161e-05	5	0	TRUE	1	NA	NA	NA	0.0143887	1	NA	0
EIF3H	9.60203e-05	5	0	TRUE	1	NA	NA	NA	0.0143912	1	NA	0.769231
TOP2A	0.000106703	5	0	TRUE	1	NA	NA	NA	0.0158623	1	NA	0
NFKBIB	0.000115276	4	0	TRUE	1	NA	NA	NA	0.0169986	1	NA	0.125
CEP85	0.000117512	5	0	TRUE	1	NA	NA	NA	0.0171896	1	NA	0
SIRT2	0.000118556	4	0	TRUE	1	NA	NA	NA	0.0172047	1	NA	0.125
USP20	0.00012432	4	0	TRUE	1	NA	NA	NA	0.0178991	1	NA	0.2
PRMT1	0.000126693	5	0	TRUE	1	NA	NA	NA	0.0180983	1	NA	0.2
DPM1	0.000137291	5	0	TRUE	1	NA	NA	NA	0.0194602	1	NA	0.619048
NUMB	0.000142366	4	0	TRUE	1	NA	NA	NA	0.0200244	1	NA	0
MIIP	0.000147129	5	0	TRUE	1	NA	NA	NA	0.0203807	1	NA	0.0588235
RAB11A	0.000146477	5	0	TRUE	1	NA	NA	NA	0.0203807	1	NA	0.307692
ATP5MK	0.000152965	4	0	TRUE	1	NA	NA	NA	0.0210299	1	NA	0.965517
OXNAD1	0.000161412	5	0	TRUE	1	NA	NA	NA	0.021737	1	NA	0.952381
STAT3	0.000161675	4	0	TRUE	1	NA	NA	NA	0.021737	1	NA	0.0526316
ZCCHC17	0.000160306	5	0	TRUE	1	NA	NA	NA	0.021737	1	NA	0
LENG1	0.000164024	4	0	TRUE	1	NA	NA	NA	0.0218918	1	NA	0.428571
ARL5A	0.000181405	5	0	TRUE	1	NA	NA	NA	0.0240362	1	NA	0
BCKDHA	0.000183329	4	0	TRUE	1	NA	NA	NA	0.0241163	1	NA	0
EXOSC5	0.00018569	4	0	TRUE	1	NA	NA	NA	0.0242524	1	NA	0
SNRNP40	0.000188931	5	0	TRUE	1	NA	NA	NA	0.0245008	1	NA	0
ATP6V0D1	0.000200457	4	0	TRUE	1	NA	NA	NA	0.0258123	1	NA	0.555556
ANKMY2	0.000209811	5	0	TRUE	1	NA	NA	NA	0.026828	1	NA	0.0384615
CSTPP1	0.000211534	4	0	TRUE	1	NA	NA	NA	0.0268588	1	NA	0.777778
TRAIP	0.00021299	5	0	TRUE	1	NA	NA	NA	0.0268588	1	NA	0.291667
PDCD11	0.000216708	4	0	TRUE	1	NA	NA	NA	0.0271405	1	NA	0.962963
DPH3	0.000219318	5	0.5	TRUE	1	NA	NA	NA	0.0272805	1	NA	0.952381
UROS	0.000224335	4	0	TRUE	1	NA	NA	NA	0.027716	1	NA	0.461538
TMEM203	0.000227495	4	0	TRUE	1	NA	NA	NA	0.0279178	1	NA	0.875
POLR2K	0.000232149	5	0	TRUE	1	NA	NA	NA	0.0279266	1	NA	0.7
STIP1	0.000230659	4	0	TRUE	1	NA	NA	NA	0.0279266	1	NA	0
TECPR2	0.000229305	4	0	TRUE	1	NA	NA	NA	0.0279266	1	NA	0.285714
SHKBP1	0.00024744	5	0	TRUE	1	NA	NA	NA	0.0295715	1	NA	0.5
RNF185	0.000262964	5	0	TRUE	1	NA	NA	NA	0.0312226	1	NA	0.904762
BZW2	0.000265075	5	0	TRUE	1	NA	NA	NA	0.0312703	1	NA	0.0384615
LCMT1	0.000273928	4	0	TRUE	1	NA	NA	NA	0.0320539	1	NA	0.722222
NDUFAF1	0.000275923	4	0	TRUE	1	NA	NA	NA	0.0320539	1	NA	0
POLDIP3	0.000276976	4	0	TRUE	1	NA	NA	NA	0.0320539	1	NA	0.5
VMP1	0.000281208	4	0	TRUE	1	NA	NA	NA	0.032339	1	NA	0.5
STK11	0.00028572	4	0	TRUE	1	NA	NA	NA	0.0326525	1	NA	0
UFD1	0.000301189	4	0	TRUE	1	NA	NA	NA	0.0342064	1	NA	0.227273
CASP8AP2	0.00031092	4	0	TRUE	1	NA	NA	NA	0.0350936	1	NA	0
SDHD	0.000313093	4	0	TRUE	1	NA	NA	NA	0.0351221	1	NA	0.444444
PPIL4	0.000323477	4	0	TRUE	1	NA	NA	NA	0.0358471	1	NA	1
SLC30A6	0.00032219	4	0	TRUE	1	NA	NA	NA	0.0358471	1	NA	0.814815
PAPOLG	0.000337238	4	0	TRUE	1	NA	NA	NA	0.0371469	1	NA	0
SNRNP200	0.000341792	4	0	TRUE	1	NA	NA	NA	0.0374232	1	NA	0.692308
SNRPD2	0.000365927	4	0	TRUE	1	NA	NA	NA	0.0398272	1	NA	0.266667
LGI4	0.000388543	5	0	TRUE	1	NA	NA	NA	0.0420386	1	NA	0
POFUT2	0.000396724	5	0	TRUE	1	NA	NA	NA	0.0426712	1	NA	0.0555556
ULK4	0.000400597	5	1	TRUE	1	NA	NA	NA	0.0428358	1	NA	1
BCLAF1	0.000403699	5	0.5	TRUE	1	NA	NA	NA	0.0429165	1	NA	0.714286
INTS9	0.000412213	4	0	TRUE	1	NA	NA	NA	0.0435683	1	NA	0
EFCAB6	0.000424073	6	1	TRUE	1	NA	NA	NA	0.0445642	1	NA	0.72
DCAF15	0.000430405	4	0	TRUE	1	NA	NA	NA	0.0449712	1	NA	0
RPS20	0.000433292	6	1	TRUE	1	NA	NA	NA	0.0450156	1	NA	0.128205
SDHAF2	0.000440693	4	0	TRUE	1	NA	NA	NA	0.045521	1	NA	0.916667
TIMM8B	0.000443136	4	0	TRUE	1	NA	NA	NA	0.045521	1	NA	0.411765
NOSIP	0.000449141	4	0	TRUE	1	NA	NA	NA	0.0458801	1	NA	0.722222
L3MBTL2	0.00045311	4	0	TRUE	1	NA	NA	NA	0.0460285	1	NA	0.166667
RNGTT	0.000460795	4	0	TRUE	1	NA	NA	NA	0.0465505	1	NA	0.615385
DPM2	0.000483467	4	0	TRUE	1	NA	NA	NA	0.0485725	1	NA	0.9
PSMC6	0.000490441	4	0	TRUE	1	NA	NA	NA	0.0490039	1	NA	0.666667
BLM	0.000495308	4	0	TRUE	1	NA	NA	NA	0.0492212	1	NA	0
ALYREF	0.000503252	4	0	TRUE	1	NA	NA	NA	0.0495621	1	NA	1
MCM5	0.000504159	4	0	TRUE	1	NA	NA	NA	0.0495621	1	NA	0.913043
RPS23	0.000511934	4	0	TRUE	1	NA	NA	NA	0.0500573	1	NA	0
LUZP1	0.000527106	4	0	TRUE	1	NA	NA	NA	0.0512666	1	NA	0
BLOC1S3	0.000537422	4	0	TRUE	1	NA	NA	NA	0.051535	1	NA	0
CCDC124	0.00053832	5	0	TRUE	1	NA	NA	NA	0.051535	1	NA	0
TOGARAM1	0.000534264	3	0	TRUE	1	NA	NA	NA	0.051535	1	NA	0.75
TRAPPC6A	0.000560438	4	0	TRUE	1	NA	NA	NA	0.0533729	1	NA	0
BMT2	0.000570493	5	0	TRUE	1	NA	NA	NA	0.054049	1	NA	0.705882
SP1	0.000588139	4	0	TRUE	1	NA	NA	NA	0.0554336	1	NA	0
CCDC182	0.000630868	5	0	TRUE	1	NA	NA	NA	0.059156	1	NA	0
ODAD3	0.000642168	4	0	TRUE	1	NA	NA	NA	0.0594188	1	NA	0.4
PRKCSH	0.00064342	4	0	TRUE	1	NA	NA	NA	0.0594188	1	NA	0.4
RECQL	0.000637141	5	0	TRUE	1	NA	NA	NA	0.0594188	1	NA	0.529412
ZNF77	0.00064693	4	0	TRUE	1	NA	NA	NA	0.0594428	1	NA	0
COPZ1	0.000662558	4	0	TRUE	1	NA	NA	NA	0.0605743	1	NA	0.333333
KLHL28	0.000671652	3	0	TRUE	1	NA	NA	NA	0.0611003	1	NA	0.75
NOC2L	0.000704645	4	0	TRUE	1	NA	NA	NA	0.0637843	1	NA	0.588235
E2F3	0.000710005	5	1	TRUE	1	NA	NA	NA	0.0639529	1	NA	0.15
CCDC146	0.000733374	4	0	TRUE	1	NA	NA	NA	0.065734	1	NA	0.166667
DDX27	0.000757701	4	0	TRUE	1	NA	NA	NA	0.0674539	1	NA	0.0666667
GATB	0.00075994	5	0	TRUE	1	NA	NA	NA	0.0674539	1	NA	0.625
LARS1	0.000773218	3	0	TRUE	1	NA	NA	NA	0.0683009	1	NA	0.142857
IFRD1	0.000796961	4	0	TRUE	1	NA	NA	NA	0.0700598	1	NA	0
MYCBP	0.000822384	4	0	TRUE	1	NA	NA	NA	0.0719488	1	NA	0.5625
CHST12	0.000831719	4	0	TRUE	1	NA	NA	NA	0.0720546	1	NA	0
CNR2	0.000835415	4	0	TRUE	1	NA	NA	NA	0.0720546	1	NA	0
TTC13	0.000827612	4	0	TRUE	1	NA	NA	NA	0.0720546	1	NA	0.65
SDHAF3	0.000845913	5	1	TRUE	1	NA	NA	NA	0.0726175	1	NA	0.555556
RMC1	0.00086945	4	0	TRUE	1	NA	NA	NA	0.0739437	1	NA	0.285714
XRCC5	0.000865436	3	0	TRUE	1	NA	NA	NA	0.0739437	1	NA	0.25
ASPSCR1	0.000886029	4	0	TRUE	1	NA	NA	NA	0.0750049	1	NA	0.733333
FBXL19	0.000906522	4	0	TRUE	1	NA	NA	NA	0.0763859	1	NA	0
HMGN2	0.000912254	4	0	TRUE	1	NA	NA	NA	0.0765164	1	NA	0
ARV1	0.000930304	4	0	TRUE	1	NA	NA	NA	0.0773209	1	NA	0.65
SYMPK	0.00092998	4	0	TRUE	1	NA	NA	NA	0.0773209	1	NA	0.611111
DPH2	0.000950305	4	0	TRUE	1	NA	NA	NA	0.0786259	1	NA	0.428571
COG6	0.000955114	4	0	TRUE	1	NA	NA	NA	0.0786678	1	NA	1
CFAP20	0.000964387	4	0	TRUE	1	NA	NA	NA	0.0790754	1	NA	0.461538
TBP	0.000969187	4	0	TRUE	1	NA	NA	NA	0.0791142	1	NA	0.2
RAB3A	0.000989151	4	0	TRUE	1	NA	NA	NA	0.080385	1	NA	0
RDH13	0.00100047	4	0	TRUE	1	NA	NA	NA	0.0809454	1	NA	0.133333
PCNX3	0.00102373	3	0	TRUE	1	NA	NA	NA	0.0823443	1	NA	0.3
TTC9C	0.00102677	3	0	TRUE	1	NA	NA	NA	0.0823443	1	NA	0
NCKAP5L	0.00103397	4	0	TRUE	1	NA	NA	NA	0.0825596	1	NA	0
ZCCHC7	0.00104471	4	0	TRUE	1	NA	NA	NA	0.0830546	1	NA	0.5
STK19	0.00108404	4	0	TRUE	1	NA	NA	NA	0.0858078	1	NA	0.777778
NKAIN1	0.00111717	4	0	TRUE	1	NA	NA	NA	0.0880491	1	NA	0
ATPSCKMT	0.00112501	4	0	TRUE	1	NA	NA	NA	0.0882865	1	NA	0
NGDN	0.00113663	4	0	TRUE	1	NA	NA	NA	0.0886364	1	NA	0.263158
PHAX	0.00113916	4	0	TRUE	1	NA	NA	NA	0.0886364	1	NA	1
COQ10B	0.00123365	4	0	TRUE	1	NA	NA	NA	0.0955816	1	NA	0.851852
PITPNB	0.00127217	4	0	TRUE	1	NA	NA	NA	0.0979514	1	NA	0.461538
PMVK	0.00127495	4	0	TRUE	1	NA	NA	NA	0.0979514	1	NA	0.142857
CCT5	0.00132451	4	0	TRUE	1	NA	NA	NA	0.100492	1	NA	0
CNDP2	0.00132038	4	0	TRUE	1	NA	NA	NA	0.100492	1	NA	0.533333
NUB1	0.00132022	5	0	TRUE	1	NA	NA	NA	0.100492	1	NA	0.0666667
UBAC1	0.00134066	3	0	TRUE	1	NA	NA	NA	0.101297	1	NA	0.111111
TMEM87A	0.00145926	3	0	TRUE	1	NA	NA	NA	0.109805	1	NA	0.833333
MOCS3	0.00151386	4	0	TRUE	1	NA	NA	NA	0.113446	1	NA	0.5
RPLP0	0.00156152	3	0	TRUE	1	NA	NA	NA	0.11654	1	NA	0.111111
ADAM9	0.00159458	3	0	TRUE	1	NA	NA	NA	0.118524	1	NA	0
DXO	0.00161387	4	0	TRUE	1	NA	NA	NA	0.119472	1	NA	0.7
CCNYL1	0.00162794	4	0	TRUE	1	NA	NA	NA	0.120028	1	NA	0.05
TM2D2	0.00164335	3	0	TRUE	1	NA	NA	NA	0.120677	1	NA	0
INO80B	0.00172482	3	0	TRUE	1	NA	NA	NA	0.126153	1	NA	0.571429
NDUFAF8	0.00175856	4	0	TRUE	1	NA	NA	NA	0.128108	1	NA	0.190476
CWC25	0.00177968	3	0	TRUE	1	NA	NA	NA	0.128623	1	NA	0.875
SMIM20	0.00177827	5	1	TRUE	1	NA	NA	NA	0.128623	1	NA	0.0555556
PARP2	0.00186616	3	0	TRUE	1	NA	NA	NA	0.134341	1	NA	0
ZFPL1	0.00192658	3	0	TRUE	1	NA	NA	NA	0.138147	1	NA	0.642857
DLGAP5	0.00200812	4	0	TRUE	1	NA	NA	NA	0.142495	1	NA	0.333333
MARCHF2	0.00199625	3	0	TRUE	1	NA	NA	NA	0.142495	1	NA	0
MTIF2	0.00201059	3	0	TRUE	1	NA	NA	NA	0.142495	1	NA	1
FUBP3	0.0020267	4	0	TRUE	1	NA	NA	NA	0.143082	1	NA	0.928571
UGGT1	0.00203483	4	0	TRUE	1	NA	NA	NA	0.143103	1	NA	0.666667
SFSWAP	0.00208436	4	0	TRUE	1	NA	NA	NA	0.145468	1	NA	0.307692
TEPSIN	0.00207695	4	0	TRUE	1	NA	NA	NA	0.145468	1	NA	0.222222
OSBPL8	0.00210793	4	0	TRUE	1	NA	NA	NA	0.146554	1	NA	0
OR2C1	0.00212506	4	0	TRUE	1	NA	NA	NA	0.147184	1	NA	0
ARHGAP33	0.00215479	4	0	TRUE	1	NA	NA	NA	0.148681	1	NA	0
MRPL43	0.00225324	3	0	TRUE	1	NA	NA	NA	0.154889	1	NA	0.727273
SPOUT1	0.00226351	3	0	TRUE	1	NA	NA	NA	0.155012	1	NA	0.454545
SLC2A8	0.00228623	3	0	TRUE	1	NA	NA	NA	0.155984	1	NA	0
ZNF195	0.00233726	4	0	TRUE	1	NA	NA	NA	0.158873	1	NA	0
SDF2	0.00235235	3	0	TRUE	1	NA	NA	NA	0.159307	1	NA	0
ASF1B	0.0023911	3	0	TRUE	1	NA	NA	NA	0.160142	1	NA	0.222222
CIC	0.00246103	3	0	TRUE	1	NA	NA	NA	0.160142	1	NA	0.0416667
KLC4	0.00242169	3	0	TRUE	1	NA	NA	NA	0.160142	1	NA	0
MED16	0.00245847	3	0	TRUE	1	NA	NA	NA	0.160142	1	NA	0
MRPS36	0.00240686	3	0	TRUE	1	NA	NA	NA	0.160142	1	NA	0
RBM27	0.00243937	3	0	TRUE	1	NA	NA	NA	0.160142	1	NA	0
RPS5	0.00243245	3	0	TRUE	1	NA	NA	NA	0.160142	1	NA	0.2
STARD3	0.0024571	4	0	TRUE	1	NA	NA	NA	0.160142	1	NA	0.555556
TWNK	0.00245547	3	0	TRUE	1	NA	NA	NA	0.160142	1	NA	0.7
ZBTB8OS	0.00238992	3	0	TRUE	1	NA	NA	NA	0.160142	1	NA	0.285714
ZSCAN20	0.00241266	4	0	TRUE	1	NA	NA	NA	0.160142	1	NA	0
ATP13A3	0.00250463	4	0	TRUE	1	NA	NA	NA	0.161827	1	NA	0
INTS8	0.0025035	4	0	TRUE	1	NA	NA	NA	0.161827	1	NA	0
C11orf54	0.00257419	3	0	TRUE	1	NA	NA	NA	0.165736	1	NA	0.4
POLG	0.00261728	4	0.5	TRUE	1	NA	NA	NA	0.167919	1	NA	0.1
ACBD4	0.00266544	3	0	TRUE	1	NA	NA	NA	0.170411	1	NA	0
IDE	0.0026843	3	0	TRUE	1	NA	NA	NA	0.171019	1	NA	0
MYL12B	0.00271105	4	0	TRUE	1	NA	NA	NA	0.172124	1	NA	0.772727
RALGAPA2	0.00274489	4	0	TRUE	1	NA	NA	NA	0.173669	1	NA	0
MAP1S	0.00278485	4	0	TRUE	1	NA	NA	NA	0.17559	1	NA	1
CHCHD7	0.00281887	5	1	TRUE	1	NA	NA	NA	0.177124	1	NA	0
SNX17	0.00286461	3	0	TRUE	1	NA	NA	NA	0.179382	1	NA	0
MALSU1	0.00292821	3	0	TRUE	1	NA	NA	NA	0.182738	1	NA	0.571429
INVS	0.00300587	3	0	TRUE	1	NA	NA	NA	0.186658	1	NA	0.5
MRPL2	0.00301144	3	0	TRUE	1	NA	NA	NA	0.186658	1	NA	0
TOLLIP	0.00304521	4	0	TRUE	1	NA	NA	NA	0.188114	1	NA	0.6
SEL1L2	0.00306925	4	0	TRUE	1	NA	NA	NA	0.18896	1	NA	0
PLAG1	0.00308264	5	1	TRUE	1	NA	NA	NA	0.189148	1	NA	0
NDOR1	0.00309307	3	0	TRUE	1	NA	NA	NA	0.189153	1	NA	1
WRAP73	0.00313854	3	0	TRUE	1	NA	NA	NA	0.191294	1	NA	0.777778
NXF1	0.00318559	3	0	TRUE	1	NA	NA	NA	0.193517	1	NA	0
UVSSA	0.00321359	3	0	TRUE	1	NA	NA	NA	0.194571	1	NA	0.733333
CDCA5	0.00327827	3	0	TRUE	1	NA	NA	NA	0.197832	1	NA	0.642857
CCDC174	0.00329539	4	0	TRUE	1	NA	NA	NA	0.198211	1	NA	0.611111
EIF2B4	0.0033797	3	0	TRUE	1	NA	NA	NA	0.202616	1	NA	0
FRG1	0.00340637	6	1	TRUE	1	NA	NA	NA	0.203547	1	NA	0.578947
CCDC107	0.00343483	3	0	TRUE	1	NA	NA	NA	0.203915	1	NA	0
PTRH2	0.00343016	3	0	TRUE	1	NA	NA	NA	0.203915	1	NA	0.6
PGAM5	0.00348858	3	0	TRUE	1	NA	NA	NA	0.20628	1	NA	0.8
ZSCAN5A	0.00349723	4	0	TRUE	1	NA	NA	NA	0.20628	1	NA	0.166667
ANKRD42	0.00361183	3	0	TRUE	1	NA	NA	NA	0.212141	1	NA	0.545455
FBXL8	0.0036198	3	0	TRUE	1	NA	NA	NA	0.212141	1	NA	0.4
CTU1	0.00370031	5	1	TRUE	1	NA	NA	NA	0.216167	1	NA	0.333333
HNRNPA1	0.00371589	3	0	TRUE	1	NA	NA	NA	0.216386	1	NA	0
RAD9A	0.00382187	3	0	TRUE	1	NA	NA	NA	0.221851	1	NA	0
ZNF549	0.00388355	3	0	TRUE	1	NA	NA	NA	0.224717	1	NA	0.4
TOR1B	0.00389641	3	0	TRUE	1	NA	NA	NA	0.224751	1	NA	0.3
BBS12	0.00393443	4	0.5	TRUE	1	NA	NA	NA	0.22623	1	NA	0.0769231
GPX4	0.00397762	3	0	TRUE	1	NA	NA	NA	0.227996	1	NA	0
NMT1	0.00400651	3	0	TRUE	1	NA	NA	NA	0.228934	1	NA	0
ERP44	0.0040657	3	0	TRUE	1	NA	NA	NA	0.230159	1	NA	0.466667
NBN	0.0040546	3	0	TRUE	1	NA	NA	NA	0.230159	1	NA	0
PADI4	0.00405186	5	1	TRUE	1	NA	NA	NA	0.230159	1	NA	0
DNASE2B	0.00418215	3	0	TRUE	1	NA	NA	NA	0.236021	1	NA	0
FAHD1	0.00420717	3	0	TRUE	1	NA	NA	NA	0.236702	1	NA	0
PPP1R15A	0.0042759	3	0	TRUE	1	NA	NA	NA	0.239831	1	NA	0.1
UBC	0.00433839	3	0	TRUE	1	NA	NA	NA	0.242592	1	NA	0.166667
MAGOH	0.0043712	3	0	TRUE	1	NA	NA	NA	0.243681	1	NA	0.285714
TERF2IP	0.00439446	3	0	TRUE	1	NA	NA	NA	0.244233	1	NA	0.6
CDK5RAP3	0.00442594	3	0	TRUE	1	NA	NA	NA	0.24478	1	NA	0
CPSF7	0.00443107	3	0	TRUE	1	NA	NA	NA	0.24478	1	NA	0.909091
HAGH	0.0045481	3	0	TRUE	1	NA	NA	NA	0.250488	1	NA	0
CCAR1	0.00456355	3	0	TRUE	1	NA	NA	NA	0.250584	1	NA	0
WASHC3	0.00459135	3	0	TRUE	1	NA	NA	NA	0.251356	1	NA	0.714286
CDC40	0.00462645	3	0	TRUE	1	NA	NA	NA	0.251792	1	NA	0.391304
RPS3A	0.00462686	3	0	TRUE	1	NA	NA	NA	0.251792	1	NA	0.863636
BCCIP	0.00465637	3	0	TRUE	1	NA	NA	NA	0.252646	1	NA	0.545455
FGL1	0.00467741	3	0	TRUE	1	NA	NA	NA	0.252703	1	NA	0
ZNF558	0.00468505	6	1.5	TRUE	1	NA	NA	NA	0.252703	1	NA	0.846154
TCERG1	0.00472601	3	0	TRUE	1	NA	NA	NA	0.254162	1	NA	0
OXSR1	0.00478215	3	0	TRUE	1	NA	NA	NA	0.256427	1	NA	0
POLR2J3	0.00481215	2	0	TRUE	1	NA	NA	NA	0.257281	1	NA	0.363636
ACD	0.00490006	3	0	TRUE	1	NA	NA	NA	0.261218	1	NA	0.6
CHAF1A	0.00495059	3	0	TRUE	1	NA	NA	NA	0.263144	1	NA	0
PSMC5	0.00508077	3	0	TRUE	1	NA	NA	NA	0.269281	1	NA	0.764706
TMEM270	0.00516387	4	0.5	TRUE	1	NA	NA	NA	0.272894	1	NA	0
TPRG1L	0.00520099	4	1	TRUE	1	NA	NA	NA	0.274064	1	NA	0.25
APLF	0.00526212	4	0.5	TRUE	1	NA	NA	NA	0.274908	1	NA	0
FBXO48	0.0052465	4	0	TRUE	1	NA	NA	NA	0.274908	1	NA	0
ZNF773	0.00525036	3	0	TRUE	1	NA	NA	NA	0.274908	1	NA	0
FBXL12	0.0053185	3	0	TRUE	1	NA	NA	NA	0.277062	1	NA	0.428571
LYAR	0.00537163	3	0	TRUE	1	NA	NA	NA	0.279035	1	NA	0.75
DHX38	0.00540336	4	0	TRUE	1	NA	NA	NA	0.279888	1	NA	0.307692
PCNP	0.00545841	4	1	TRUE	1	NA	NA	NA	0.281877	1	NA	0.272727
PPID	0.0054726	3	0	TRUE	1	NA	NA	NA	0.281877	1	NA	0.75
EIF4G1	0.00553839	3	0	TRUE	1	NA	NA	NA	0.282876	1	NA	0
GON7	0.00552413	3	0	TRUE	1	NA	NA	NA	0.282876	1	NA	0.0625
RPS14	0.00553688	3	0	TRUE	1	NA	NA	NA	0.282876	1	NA	0.75
RUVBL2	0.00556753	3	0	TRUE	1	NA	NA	NA	0.283572	1	NA	0.428571
KIN	0.00560881	3	0	TRUE	1	NA	NA	NA	0.284881	1	NA	0.785714
APOC4	0.00562908	3	0	TRUE	1	NA	NA	NA	0.285118	1	NA	0
BSG	0.0057215	3	0	TRUE	1	NA	NA	NA	0.288206	1	NA	0
PFDN6	0.00572156	3	0	TRUE	1	NA	NA	NA	0.288206	1	NA	0.588235
C19orf44	0.00583173	3	0	TRUE	1	NA	NA	NA	0.292948	1	NA	0
EXO1	0.00590327	3	0	TRUE	1	NA	NA	NA	0.295304	1	NA	0.142857
HMBOX1	0.00591092	3	0	TRUE	1	NA	NA	NA	0.295304	1	NA	0
RAB5IF	0.00593689	3	0	TRUE	1	NA	NA	NA	0.295312	1	NA	0.727273
TXNL4B	0.00594338	4	0	TRUE	1	NA	NA	NA	0.295312	1	NA	0.25
GTF2H3	0.0060447	3	0	TRUE	1	NA	NA	NA	0.298723	1	NA	0.818182
NEMP1	0.00603908	3	0	TRUE	1	NA	NA	NA	0.298723	1	NA	0.142857
SLC25A44	0.00608268	3	0	TRUE	1	NA	NA	NA	0.299789	1	NA	0.153846
CALR3	0.00618626	3	0	TRUE	1	NA	NA	NA	0.301985	1	NA	0
GORASP1	0.00614993	3	0	TRUE	1	NA	NA	NA	0.301985	1	NA	0
GYS1	0.0061933	3	0	TRUE	1	NA	NA	NA	0.301985	1	NA	0.428571
NFYA	0.006189	3	0	TRUE	1	NA	NA	NA	0.301985	1	NA	0
PEX16	0.00621858	3	0	TRUE	1	NA	NA	NA	0.302412	1	NA	0.333333
LIM2	0.00626233	4	1	TRUE	1	NA	NA	NA	0.303731	1	NA	0.25
VPS33B	0.00628408	3	0	TRUE	1	NA	NA	NA	0.30398	1	NA	0
PELI3	0.00630947	4	1	TRUE	1	NA	NA	NA	0.304403	1	NA	0.142857
ATP5MC1	0.00638855	3	0	TRUE	1	NA	NA	NA	0.306992	1	NA	0
WDR46	0.00639673	3	0	TRUE	1	NA	NA	NA	0.306992	1	NA	0.588235
RNF126	0.00642363	3	0	TRUE	1	NA	NA	NA	0.307477	1	NA	0.142857
RNF5	0.00652842	3	0	TRUE	1	NA	NA	NA	0.311677	1	NA	0
PNO1	0.00654622	3	0	TRUE	1	NA	NA	NA	0.311712	1	NA	0
SETD6	0.00658116	3	0	TRUE	1	NA	NA	NA	0.312563	1	NA	1
RPL32	0.00662013	3	0	TRUE	1	NA	NA	NA	0.313599	1	NA	0.323529
DGKQ	0.00667423	3	0	TRUE	1	NA	NA	NA	0.315218	1	NA	0.333333
SSR2	0.0066888	3	0	TRUE	1	NA	NA	NA	0.315218	1	NA	0.5
YAE1	0.00679731	4	1	TRUE	1	NA	NA	NA	0.319509	1	NA	0.954545
GID4	0.00691919	3	0	TRUE	1	NA	NA	NA	0.321746	1	NA	0
GRINA	0.0069329	3	0	TRUE	1	NA	NA	NA	0.321746	1	NA	0.166667
ITFG2	0.00691381	3	0	TRUE	1	NA	NA	NA	0.321746	1	NA	0.8125
TIMM13	0.00689687	3	0	TRUE	1	NA	NA	NA	0.321746	1	NA	0
WNK2	0.00691555	3	0	TRUE	1	NA	NA	NA	0.321746	1	NA	0
ANAPC11	0.00705273	3	0	TRUE	1	NA	NA	NA	0.323874	1	NA	1
LCE7A	0.00702342	5	1	TRUE	1	NA	NA	NA	0.323874	1	NA	0
PSMB7	0.00708288	3	0	TRUE	1	NA	NA	NA	0.323874	1	NA	0.272727
RFWD3	0.00708502	3	0	TRUE	1	NA	NA	NA	0.323874	1	NA	0.25
TTLL4	0.00706134	3	0	TRUE	1	NA	NA	NA	0.323874	1	NA	0.4
ZBTB49	0.00704647	3	0	TRUE	1	NA	NA	NA	0.323874	1	NA	0.75
MYL6B	0.00723509	3	0	TRUE	1	NA	NA	NA	0.329909	1	NA	0.444444
ERI3	0.00729946	3	0	TRUE	1	NA	NA	NA	0.332017	1	NA	0
FBH1	0.00734572	3	0	TRUE	1	NA	NA	NA	0.333292	1	NA	0.25
LRRC59	0.00738002	3	0	TRUE	1	NA	NA	NA	0.334019	1	NA	0.0909091
PHKG2	0.00746346	3	0	TRUE	1	NA	NA	NA	0.336961	1	NA	0.285714
C2orf69	0.0076776	3	0	TRUE	1	NA	NA	NA	0.342402	1	NA	0
DNAAF10	0.0076402	3	0	TRUE	1	NA	NA	NA	0.342402	1	NA	0
MKRN3	0.00765094	3	0	TRUE	1	NA	NA	NA	0.342402	1	NA	0
NOC3L	0.00767001	3	0	TRUE	1	NA	NA	NA	0.342402	1	NA	0.6
UQCRQ	0.007676	3	0	TRUE	1	NA	NA	NA	0.342402	1	NA	0.285714
GLIPR1L2	0.00776571	4	0	TRUE	1	NA	NA	NA	0.345489	1	NA	0.636364
ANKRD16	0.00787444	3	0	TRUE	1	NA	NA	NA	0.346116	1	NA	0.25
HDGFL2	0.00781287	3	0	TRUE	1	NA	NA	NA	0.346116	1	NA	0.25
KIAA0513	0.00784345	3	0	TRUE	1	NA	NA	NA	0.346116	1	NA	0
PJVK	0.00785189	3	0	TRUE	1	NA	NA	NA	0.346116	1	NA	0
SYNGR4	0.00786017	3	0	TRUE	1	NA	NA	NA	0.346116	1	NA	0.8
PTTG2	0.00812672	3	0	TRUE	1	NA	NA	NA	0.356348	1	NA	0
ERN1	0.00818026	3	0	TRUE	1	NA	NA	NA	0.357837	1	NA	0.636364
CD2BP2	0.00825731	3	0	TRUE	1	NA	NA	NA	0.360346	1	NA	0.857143
IP6K2	0.008429	3	0	TRUE	1	NA	NA	NA	0.366091	1	NA	0.333333
VPS35	0.00841837	3	0	TRUE	1	NA	NA	NA	0.366091	1	NA	0
CNPY3	0.00849312	3	0	TRUE	1	NA	NA	NA	0.367132	1	NA	0
NTMT1	0.00848048	3	0	TRUE	1	NA	NA	NA	0.367132	1	NA	0.2
COX14	0.00858184	3	0	TRUE	1	NA	NA	NA	0.369221	1	NA	0.363636
TRIP11	0.00857692	2	0	TRUE	1	NA	NA	NA	0.369221	1	NA	0
TMEM143	0.00861045	3	0	TRUE	1	NA	NA	NA	0.369582	1	NA	0.8
ORC6	0.00866708	3	0	TRUE	1	NA	NA	NA	0.371142	1	NA	0
GDAP1	0.00874256	4	1	TRUE	1	NA	NA	NA	0.373499	1	NA	0.947368
RCC2	0.00884724	3	0	TRUE	1	NA	NA	NA	0.376214	1	NA	0
RHPN1	0.00883026	4	1	TRUE	1	NA	NA	NA	0.376214	1	NA	0
DIAPH3	0.0089022	4	1	TRUE	1	NA	NA	NA	0.377672	1	NA	0.961538
GBF1	0.00895227	3	0	TRUE	1	NA	NA	NA	0.378917	1	NA	0
HSPA5	0.00902229	3	0	TRUE	1	NA	NA	NA	0.380999	1	NA	0.0833333
ATP1A2	0.00914518	4	1	TRUE	1	NA	NA	NA	0.385298	1	NA	0
CSNK2A1	0.00926437	3	0	TRUE	1	NA	NA	NA	0.386088	1	NA	0.409091
NDUFA13	0.0092564	3	0	TRUE	1	NA	NA	NA	0.386088	1	NA	0.666667
RPL30	0.00926899	3	0	TRUE	1	NA	NA	NA	0.386088	1	NA	0.777778
TXNL1	0.00925623	3	0	TRUE	1	NA	NA	NA	0.386088	1	NA	0.5
UBAC2	0.00926948	4	1	TRUE	1	NA	NA	NA	0.386088	1	NA	0
CLEC16A	0.00936648	3	0	TRUE	1	NA	NA	NA	0.389241	1	NA	0.0909091
EIF3B	0.00955457	3	0	TRUE	1	NA	NA	NA	0.395261	1	NA	0
OR2A7	0.00953369	2	0	TRUE	1	NA	NA	NA	0.395261	1	NA	0
SNX27	0.00973194	3	0	TRUE	1	NA	NA	NA	0.40169	1	NA	0
ZNF12	0.00975652	3	0	TRUE	1	NA	NA	NA	0.401797	1	NA	0.583333
LONP1	0.00982103	3	0	TRUE	1	NA	NA	NA	0.403545	1	NA	0.916667
CIPC	0.00990617	3	0	TRUE	1	NA	NA	NA	0.406131	1	NA	0.352941
MICOS13	0.01009	3	0	TRUE	1	NA	NA	NA	0.412744	1	NA	0
PTCRA	0.0101627	3	0	TRUE	1	NA	NA	NA	0.412943	1	NA	0
TIGD4	0.0101562	3	0	TRUE	1	NA	NA	NA	0.412943	1	NA	0.571429
ZGLP1	0.0101475	3	0	TRUE	1	NA	NA	NA	0.412943	1	NA	0.142857
CATSPERD	0.0102482	3	0	TRUE	1	NA	NA	NA	0.415443	1	NA	0.916667
HSD11B1L	0.0102696	3	0	TRUE	1	NA	NA	NA	0.415443	1	NA	0
ISOC2	0.0104373	3	0	TRUE	1	NA	NA	NA	0.421293	1	NA	0
RPS10	0.0104682	3	0	TRUE	1	NA	NA	NA	0.421611	1	NA	0.818182
IREB2	0.0107552	3	0	TRUE	1	NA	NA	NA	0.430341	1	NA	0
PKNOX1	0.0107576	3	0	TRUE	1	NA	NA	NA	0.430341	1	NA	0
SUPT20H	0.0107791	3	0	TRUE	1	NA	NA	NA	0.430341	1	NA	0.666667
TMEM104	0.0107672	3	0	TRUE	1	NA	NA	NA	0.430341	1	NA	0.692308
TSC22D2	0.0108157	2	0	TRUE	1	NA	NA	NA	0.430861	1	NA	0
NOP53	0.0108745	3	0	TRUE	1	NA	NA	NA	0.432261	1	NA	0.2
COX5B	0.0109033	3	0	TRUE	1	NA	NA	NA	0.432467	1	NA	0.857143
EBNA1BP2	0.0109818	4	1	TRUE	1	NA	NA	NA	0.434595	1	NA	0.714286
HGS	0.0110045	3	0	TRUE	1	NA	NA	NA	0.434595	1	NA	0.142857
KCTD10	0.0111576	3	0	TRUE	1	NA	NA	NA	0.43969	1	NA	0.5
NAT9	0.011211	3	0	TRUE	1	NA	NA	NA	0.440845	1	NA	0.642857
CHTOP	0.0112369	3	0	TRUE	1	NA	NA	NA	0.440915	1	NA	0
SHPK	0.0113114	3	0	TRUE	1	NA	NA	NA	0.442887	1	NA	0.444444
ATP8B3	0.0113646	3	0	TRUE	1	NA	NA	NA	0.442961	1	NA	1
CTNS	0.0113642	3	0	TRUE	1	NA	NA	NA	0.442961	1	NA	0.444444
STK17B	0.0113859	3	0	TRUE	1	NA	NA	NA	0.442961	1	NA	0.333333
DHX8	0.0116294	3	0	TRUE	1	NA	NA	NA	0.451471	1	NA	0
H1-4	0.0118358	3	0	TRUE	1	NA	NA	NA	0.458511	1	NA	0
KIAA0753	0.0122657	3	0	TRUE	1	NA	NA	NA	0.472666	1	NA	0.8
METTL6	0.0123563	3	0	TRUE	1	NA	NA	NA	0.472666	1	NA	0.6
MTRF1	0.0123325	3	0	TRUE	1	NA	NA	NA	0.472666	1	NA	0.818182
PTBP1	0.012338	3	0	TRUE	1	NA	NA	NA	0.472666	1	NA	0.230769
SDR39U1	0.0123306	3	0	TRUE	1	NA	NA	NA	0.472666	1	NA	0.75
VAC14	0.0122966	3	0	TRUE	1	NA	NA	NA	0.472666	1	NA	0.727273
RNF112	0.0124073	3	0	TRUE	1	NA	NA	NA	0.473626	1	NA	0
ASCC2	0.012477	3	0	TRUE	1	NA	NA	NA	0.475295	1	NA	0.125
PSMD1	0.0127536	3	0	TRUE	1	NA	NA	NA	0.484822	1	NA	0.142857
ATF4	0.0128584	3	0	TRUE	1	NA	NA	NA	0.486784	1	NA	0.0909091
CHD6	0.0128407	4	1	TRUE	1	NA	NA	NA	0.486784	1	NA	0
CACTIN	0.0131202	3	0	TRUE	1	NA	NA	NA	0.494646	1	NA	0.263158
CEBPG	0.0131057	3	0	TRUE	1	NA	NA	NA	0.494646	1	NA	0
PSTPIP1	0.0133384	3	0	TRUE	1	NA	NA	NA	0.501836	1	NA	0
DOP1B	0.0134901	3	0	TRUE	1	NA	NA	NA	0.506502	1	NA	0.0909091
PMM2	0.01358	3	0	TRUE	1	NA	NA	NA	0.508833	1	NA	0.285714
ALG11	0.0136361	3	0	TRUE	1	NA	NA	NA	0.509891	1	NA	0
CCDC13	0.0137167	2	0	TRUE	1	NA	NA	NA	0.510947	1	NA	0
CEACAM5	0.013769	6	2	TRUE	1	NA	NA	NA	0.510947	1	NA	0
EGR1	0.0138444	3	0	TRUE	1	NA	NA	NA	0.510947	1	NA	0.275862
ICE1	0.013741	3	0	TRUE	1	NA	NA	NA	0.510947	1	NA	0
PER2	0.0137877	3	0	TRUE	1	NA	NA	NA	0.510947	1	NA	0
SLC39A3	0.0138879	3	0	TRUE	1	NA	NA	NA	0.510947	1	NA	0
TCF3	0.0138155	3	0	TRUE	1	NA	NA	NA	0.510947	1	NA	0.025641
URB1	0.0138661	3	0	TRUE	1	NA	NA	NA	0.510947	1	NA	0.956522
ITGB7	0.0139696	2	0	TRUE	1	NA	NA	NA	0.512921	1	NA	0
RAD1	0.0143669	2	0	TRUE	1	NA	NA	NA	0.526452	1	NA	1
LYRM4	0.0144287	3	0	TRUE	1	NA	NA	NA	0.527656	1	NA	0
C21orf58	0.0146202	3	0	TRUE	1	NA	NA	NA	0.533593	1	NA	0.272727
GNG3	0.0147308	2	0	TRUE	1	NA	NA	NA	0.535281	1	NA	0
PCNT	0.0147543	3	0	TRUE	1	NA	NA	NA	0.535281	1	NA	0.3
ZNF148	0.0147102	3	0	TRUE	1	NA	NA	NA	0.535281	1	NA	0
DHDDS	0.0148065	3	0	TRUE	1	NA	NA	NA	0.536113	1	NA	0.666667
NOM1	0.0148389	3	0	TRUE	1	NA	NA	NA	0.536224	1	NA	1
LMAN1L	0.0149226	3	0	TRUE	1	NA	NA	NA	0.538185	1	NA	0
ACTL6A	0.0151277	3	0	TRUE	1	NA	NA	NA	0.541313	1	NA	0
CD1B	0.0151191	7	2	TRUE	1	NA	NA	NA	0.541313	1	NA	0
DHX40	0.015073	3	0	TRUE	1	NA	NA	NA	0.541313	1	NA	0.2
TMEM186	0.015109	3	0	TRUE	1	NA	NA	NA	0.541313	1	NA	0.285714
ING3	0.0153421	4	1	TRUE	1	NA	NA	NA	0.546048	1	NA	0
NDUFAF7	0.0153497	3	0	TRUE	1	NA	NA	NA	0.546048	1	NA	0.4
TMEM39A	0.0153105	2	0	TRUE	1	NA	NA	NA	0.546048	1	NA	1
STXBP1	0.0153949	2	0	TRUE	1	NA	NA	NA	0.546593	1	NA	0
SHLD3	0.0154857	2	0	TRUE	1	NA	NA	NA	0.547692	1	NA	0.777778
TRAPPC13	0.0154857	2	0	TRUE	1	NA	NA	NA	0.547692	1	NA	0.777778
FBXO11	0.0157477	3	0	TRUE	1	NA	NA	NA	0.555881	1	NA	0.222222
CELA3A	0.0159805	3	0	TRUE	1	NA	NA	NA	0.561154	1	NA	0
GRK7	0.0160121	3	0	TRUE	1	NA	NA	NA	0.561154	1	NA	0
PUM3	0.0160198	3	0	TRUE	1	NA	NA	NA	0.561154	1	NA	0.3
SESN2	0.0159855	3	0	TRUE	1	NA	NA	NA	0.561154	1	NA	0.0434783
RPLP2	0.0161172	2	0	TRUE	1	NA	NA	NA	0.561337	1	NA	0.153846
TRH	0.0161149	3	0	TRUE	1	NA	NA	NA	0.561337	1	NA	0.2
TXNDC17	0.016112	3	0	TRUE	1	NA	NA	NA	0.561337	1	NA	0.8
GUCA1C	0.0162034	5	1	TRUE	1	NA	NA	NA	0.563267	1	NA	0
ORMDL3	0.01626	3	0	TRUE	1	NA	NA	NA	0.564162	1	NA	0.684211
KATNIP	0.0163137	3	0	TRUE	1	NA	NA	NA	0.564954	1	NA	0.047619
KRTAP12-4	0.0164044	5	1	TRUE	1	NA	NA	NA	0.567023	1	NA	0
RCOR1	0.0164499	3	0	TRUE	1	NA	NA	NA	0.567523	1	NA	0.2
ARHGEF18	0.0166785	3	0	TRUE	1	NA	NA	NA	0.574325	1	NA	0
C11orf58	0.0167165	3	0	TRUE	1	NA	NA	NA	0.574551	1	NA	0
LENG9	0.0167609	3	0	TRUE	1	NA	NA	NA	0.574997	1	NA	0.181818
ZPBP2	0.0168645	4	1	TRUE	1	NA	NA	NA	0.577468	1	NA	0
GATD3	0.0169474	3	0	TRUE	1	NA	NA	NA	0.579222	1	NA	0.705882
GTF2H4	0.0171852	3	0	TRUE	1	NA	NA	NA	0.58615	1	NA	0
PRSS3	0.0172142	4	1	TRUE	1	NA	NA	NA	0.58615	1	NA	0
ABCB8	0.0172669	3	0	TRUE	1	NA	NA	NA	0.586848	1	NA	0
SKIV2L	0.0174212	3	0	TRUE	1	NA	NA	NA	0.590994	1	NA	0.777778
ADK	0.0175197	2	0	TRUE	1	NA	NA	NA	0.591048	1	NA	0
NAPA	0.0175178	3	0	TRUE	1	NA	NA	NA	0.591048	1	NA	0.666667
PSMB3	0.017471	2	0	TRUE	1	NA	NA	NA	0.591048	1	NA	0.153846
ATG13	0.0176059	2	0	TRUE	1	NA	NA	NA	0.591773	1	NA	0
GPR31	0.0175898	3	0	TRUE	1	NA	NA	NA	0.591773	1	NA	0
HSPA4	0.0178371	2	0	TRUE	1	NA	NA	NA	0.598443	1	NA	0
CETN3	0.0179023	3	0	TRUE	1	NA	NA	NA	0.59953	1	NA	0
SEPTIN10	0.0179773	3	0	TRUE	1	NA	NA	NA	0.600942	1	NA	0.75
NELFE	0.018045	3	0	TRUE	1	NA	NA	NA	0.602104	1	NA	0.736842
AP3M1	0.0183575	2	0	TRUE	1	NA	NA	NA	0.604877	1	NA	0
BRIX1	0.0183063	2	0	TRUE	1	NA	NA	NA	0.604877	1	NA	0.857143
CDK2AP2	0.0183597	3	0	TRUE	1	NA	NA	NA	0.604877	1	NA	0.888889
GTF3C1	0.0183581	3	0	TRUE	1	NA	NA	NA	0.604877	1	NA	0.05
IFNAR2	0.0182559	3	0	TRUE	1	NA	NA	NA	0.604877	1	NA	0
NUP98	0.0183231	2	0	TRUE	1	NA	NA	NA	0.604877	1	NA	0
SPEGNB	0.0182979	3	0	TRUE	1	NA	NA	NA	0.604877	1	NA	0
BSDC1	0.0187035	3	0	TRUE	1	NA	NA	NA	0.615096	1	NA	0
HS2ST1	0.0188504	2	0	TRUE	1	NA	NA	NA	0.618815	1	NA	0
CLDN20	0.0189677	2	0	TRUE	1	NA	NA	NA	0.62155	1	NA	0
SELENOF	0.01904	2	0	TRUE	1	NA	NA	NA	0.621941	1	NA	0
WBP2	0.0190477	2	0	TRUE	1	NA	NA	NA	0.621941	1	NA	0.111111
KCP	0.0193623	3	0	TRUE	1	NA	NA	NA	0.631088	1	NA	0
CRYM	0.019401	2	0	TRUE	1	NA	NA	NA	0.631223	1	NA	0
POGLUT1	0.0194928	2	0	TRUE	1	NA	NA	NA	0.633083	1	NA	0
FCHSD1	0.0198036	2	0	TRUE	1	NA	NA	NA	0.640902	1	NA	0
TBPL1	0.0197768	3	0.5	TRUE	1	NA	NA	NA	0.640902	1	NA	0.0909091
B3GNTL1	0.0198812	3	0	TRUE	1	NA	NA	NA	0.641333	1	NA	0
KLHL11	0.0199497	2	0	TRUE	1	NA	NA	NA	0.641333	1	NA	0
SLC2A13	0.0199923	3	0	TRUE	1	NA	NA	NA	0.641333	1	NA	0
SMTN	0.0199829	3	0	TRUE	1	NA	NA	NA	0.641333	1	NA	0
SOWAHC	0.0199614	3	0	TRUE	1	NA	NA	NA	0.641333	1	NA	0.75
PCF11	0.0202716	3	0	TRUE	1	NA	NA	NA	0.649154	1	NA	0.478261
CYBC1	0.0204196	2	0	TRUE	1	NA	NA	NA	0.65275	1	NA	0.565217
MRPL44	0.0205199	2	0	TRUE	1	NA	NA	NA	0.654809	1	NA	0.666667
TPMT	0.0205679	3	0	TRUE	1	NA	NA	NA	0.6552	1	NA	0.181818
INTS1	0.02063	3	1	TRUE	1	NA	NA	NA	0.656035	1	NA	0.944444
HJURP	0.0206953	4	1	TRUE	1	NA	NA	NA	0.656967	1	NA	0.217391
PHF1	0.020775	3	0	TRUE	1	NA	NA	NA	0.658354	1	NA	0
SPPL2A	0.0208297	3	0	TRUE	1	NA	NA	NA	0.658945	1	NA	0.714286
RPS19BP1	0.020894	3	0	TRUE	1	NA	NA	NA	0.659838	1	NA	0.875
C17orf100	0.02118	3	0	TRUE	1	NA	NA	NA	0.666634	1	NA	0.818182
RAB14	0.0211821	2	0	TRUE	1	NA	NA	NA	0.666634	1	NA	0.222222
POLRMT	0.0213117	2	0	TRUE	1	NA	NA	NA	0.66956	1	NA	0
PAIP2B	0.0213591	4	1	TRUE	1	NA	NA	NA	0.6699	1	NA	0
DNAAF3	0.0218722	3	0	TRUE	1	NA	NA	NA	0.682479	1	NA	0
RALBP1	0.0218371	3	0	TRUE	1	NA	NA	NA	0.682479	1	NA	0
TTC1	0.0218592	2	0	TRUE	1	NA	NA	NA	0.682479	1	NA	0.166667
MRPL52	0.0219257	2	0	TRUE	1	NA	NA	NA	0.682983	1	NA	0.111111
C7orf50	0.02206	3	0	TRUE	1	NA	NA	NA	0.685026	1	NA	0
MSRB1	0.0220662	3	0	TRUE	1	NA	NA	NA	0.685026	1	NA	0.25
CFAP206	0.0222132	3	0	TRUE	1	NA	NA	NA	0.688421	1	NA	0.4
RPL11	0.0223119	3	0	TRUE	1	NA	NA	NA	0.690308	1	NA	0.25
MLLT1	0.0223993	3	0	TRUE	1	NA	NA	NA	0.691842	1	NA	0
OSTM1	0.0226294	2	0	TRUE	1	NA	NA	NA	0.697771	1	NA	0
ZNF576	0.0226836	2	0	TRUE	1	NA	NA	NA	0.698265	1	NA	0
HAUS6	0.0228158	2	0	TRUE	1	NA	NA	NA	0.701155	1	NA	0.8125
IRGQ	0.0229435	2	0	TRUE	1	NA	NA	NA	0.702717	1	NA	0
OR4D11	0.0229435	3	0.5	TRUE	1	NA	NA	NA	0.702717	1	NA	0
DNASE1L3	0.0231029	3	0	TRUE	1	NA	NA	NA	0.705959	1	NA	0.142857
TMCC2	0.0231266	2	0	TRUE	1	NA	NA	NA	0.705959	1	NA	0
TAF1D	0.0232485	2	0	TRUE	1	NA	NA	NA	0.708499	1	NA	0.25
KRTAP12-1	0.0232986	4	1	TRUE	1	NA	NA	NA	0.708843	1	NA	0
HBG1	0.0236213	6	2	TRUE	1	NA	NA	NA	0.717468	1	NA	0.1
OR5B12	0.0240179	5	2	TRUE	1	NA	NA	NA	0.72811	1	NA	0
SNX16	0.0240513	4	1	TRUE	1	NA	NA	NA	0.72811	1	NA	0.428571
RECQL5	0.0241868	2	0	TRUE	1	NA	NA	NA	0.731001	1	NA	0.2
SEC16A	0.0242445	2	0	TRUE	1	NA	NA	NA	0.731536	1	NA	0
MICOS10	0.0248537	3	0	TRUE	1	NA	NA	NA	0.748681	1	NA	0.916667
MCM3	0.0250275	3	0	TRUE	1	NA	NA	NA	0.752679	1	NA	0.222222
C12orf57	0.0252575	2	0	TRUE	1	NA	NA	NA	0.755025	1	NA	0.25
CFDP1	0.025231	2	0	TRUE	1	NA	NA	NA	0.755025	1	NA	0
LRRC3C	0.0252516	3	0	TRUE	1	NA	NA	NA	0.755025	1	NA	0.722222
SAP30BP	0.0252707	2	0	TRUE	1	NA	NA	NA	0.755025	1	NA	0.2
GIT2	0.0254262	2	0	TRUE	1	NA	NA	NA	0.758431	1	NA	0.846154
H4C1	0.0255215	3	0	TRUE	1	NA	NA	NA	0.760033	1	NA	0
MED19	0.0257477	2	0	TRUE	1	NA	NA	NA	0.765524	1	NA	0.181818
BRPF1	0.0258094	3	0	TRUE	1	NA	NA	NA	0.766112	1	NA	0
DHX16	0.0259113	2	0	TRUE	1	NA	NA	NA	0.767675	1	NA	0.904762
SEL1L	0.025946	3	0	TRUE	1	NA	NA	NA	0.767675	1	NA	0
ANKHD1	0.0260454	2	0	TRUE	1	NA	NA	NA	0.769047	1	NA	0.25
MTX3	0.0260765	3	0	TRUE	1	NA	NA	NA	0.769047	1	NA	0.416667
RACK1	0.0261519	2	0	TRUE	1	NA	NA	NA	0.770029	1	NA	0.6
RAB22A	0.0263616	3	0	TRUE	1	NA	NA	NA	0.774955	1	NA	0
RBM23	0.0266226	2	0	TRUE	1	NA	NA	NA	0.781372	1	NA	0
CKS2	0.0266666	3	0	TRUE	1	NA	NA	NA	0.781409	1	NA	0.5
CDON	0.0269222	3	1	TRUE	1	NA	NA	NA	0.78272	1	NA	0
DYRK3	0.0269254	3	0	TRUE	1	NA	NA	NA	0.78272	1	NA	0
PMS2	0.0268802	2	0	TRUE	1	NA	NA	NA	0.78272	1	NA	0.2
PSIP1	0.0267934	2	0	TRUE	1	NA	NA	NA	0.78272	1	NA	0
SEMA3A	0.0268056	3	0	TRUE	1	NA	NA	NA	0.78272	1	NA	0
MAN2B2	0.0271272	3	0	TRUE	1	NA	NA	NA	0.787334	1	NA	0.625
HINFP	0.0273363	2	0	TRUE	1	NA	NA	NA	0.792145	1	NA	0.8
ZSCAN4	0.0274441	3	0	TRUE	1	NA	NA	NA	0.794012	1	NA	0
IER3IP1	0.0275223	3	0	TRUE	1	NA	NA	NA	0.795016	1	NA	0
NDRG1	0.0276234	3	1	TRUE	1	NA	NA	NA	0.796678	1	NA	0
CALCOCO1	0.0277506	3	0	TRUE	1	NA	NA	NA	0.797829	1	NA	0
NCBP3	0.0277151	2	0	TRUE	1	NA	NA	NA	0.797829	1	NA	0
RMDN1	0.0278594	2	0	TRUE	1	NA	NA	NA	0.7997	1	NA	1
COL16A1	0.0279971	3	0	TRUE	1	NA	NA	NA	0.801131	1	NA	0
OR4C16	0.0280428	5	1	TRUE	1	NA	NA	NA	0.801131	1	NA	0
STRADB	0.0280845	2	0	TRUE	1	NA	NA	NA	0.801131	1	NA	0
ZNF121	0.0279585	3	0	TRUE	1	NA	NA	NA	0.801131	1	NA	0.666667
PHPT1	0.0281872	2	0	TRUE	1	NA	NA	NA	0.802808	1	NA	0
RPF2	0.0283814	2	0	TRUE	1	NA	NA	NA	0.807081	1	NA	0.6
MED31	0.0287074	3	1	TRUE	1	NA	NA	NA	0.813821	1	NA	0.666667
TRAK2	0.0286761	2	0	TRUE	1	NA	NA	NA	0.813821	1	NA	0
UBB	0.0288512	2	0	TRUE	1	NA	NA	NA	0.816633	1	NA	0
OR2T29	0.0292483	4	1	TRUE	1	NA	NA	NA	0.826593	1	NA	0
CST9L	0.0295518	4	1	TRUE	1	NA	NA	NA	0.83388	1	NA	0
C19orf54	0.0299428	2	0	TRUE	1	NA	NA	NA	0.840842	1	NA	0.222222
COASY	0.0301204	2	0	TRUE	1	NA	NA	NA	0.840842	1	NA	0
MARCHF6	0.030095	2	0	TRUE	1	NA	NA	NA	0.840842	1	NA	1
NOS3	0.0300134	3	0	TRUE	1	NA	NA	NA	0.840842	1	NA	0
PRPF8	0.0300288	2	0	TRUE	1	NA	NA	NA	0.840842	1	NA	0.833333
TADA2A	0.0299773	2	0	TRUE	1	NA	NA	NA	0.840842	1	NA	0
TICRR	0.0298687	3	0	TRUE	1	NA	NA	NA	0.840842	1	NA	0
MARF1	0.0301998	2	0	TRUE	1	NA	NA	NA	0.841125	1	NA	0
REG4	0.0302225	3	0	TRUE	1	NA	NA	NA	0.841125	1	NA	0
EIF5A2	0.0302959	3	1	TRUE	1	NA	NA	NA	0.841886	1	NA	0.5
OSTC	0.0306113	2	0	TRUE	1	NA	NA	NA	0.849358	1	NA	0
DENND4C	0.03079	2	0	TRUE	1	NA	NA	NA	0.851851	1	NA	0
GLT8D1	0.030816	2	0	TRUE	1	NA	NA	NA	0.851851	1	NA	0.5
MBD3L1	0.0308409	5	1	TRUE	1	NA	NA	NA	0.851851	1	NA	0.8
IL16	0.0310042	2	0	TRUE	1	NA	NA	NA	0.85507	1	NA	0
ACSS2	0.031121	3	0	TRUE	1	NA	NA	NA	0.857	1	NA	0.586207
ICE2	0.031202	2	0	TRUE	1	NA	NA	NA	0.857937	1	NA	0
CALCOCO2	0.031586	3	0	TRUE	1	NA	NA	NA	0.865893	1	NA	0
SPCS1	0.0315403	2	0	TRUE	1	NA	NA	NA	0.865893	1	NA	0.5
NUCB2	0.0316586	3	0	TRUE	1	NA	NA	NA	0.866584	1	NA	0
TTC23	0.0317589	2	0	TRUE	1	NA	NA	NA	0.868029	1	NA	0
AIMP2	0.0321787	2	0	TRUE	1	NA	NA	NA	0.878191	1	NA	0.2
MMAA	0.0324354	3	0	TRUE	1	NA	NA	NA	0.878638	1	NA	0.615385
PDAP1	0.0323988	2	0	TRUE	1	NA	NA	NA	0.878638	1	NA	0.125
PRLH	0.0323657	2	0	TRUE	1	NA	NA	NA	0.878638	1	NA	0
TIMM21	0.0323448	3	0	TRUE	1	NA	NA	NA	0.878638	1	NA	0
ZNF226	0.0323421	3	0	TRUE	1	NA	NA	NA	0.878638	1	NA	0.5
WFDC6	0.0325697	4	1	TRUE	1	NA	NA	NA	0.880972	1	NA	0
EML6	0.0327195	3	0	TRUE	1	NA	NA	NA	0.883717	1	NA	0.666667
ZSWIM1	0.032824	2	0	TRUE	1	NA	NA	NA	0.885232	1	NA	0
C2orf66	0.032883	2	0	TRUE	1	NA	NA	NA	0.885515	1	NA	0
TUSC2	0.0329622	2	0	TRUE	1	NA	NA	NA	0.886343	1	NA	0.333333
KRT76	0.0330724	4	1	TRUE	1	NA	NA	NA	0.888002	1	NA	0
SRGN	0.0332848	2	0	TRUE	1	NA	NA	NA	0.892393	1	NA	0
KRT14	0.0335745	3	0	TRUE	1	NA	NA	NA	0.898843	1	NA	0
BUD31	0.0337818	2	0	TRUE	1	NA	NA	NA	0.901751	1	NA	0.125
TRADD	0.0337785	2	0	TRUE	1	NA	NA	NA	0.901751	1	NA	0
CLDN14	0.0341504	3	0	TRUE	1	NA	NA	NA	0.906328	1	NA	0
PCBP2	0.0341515	2	0	TRUE	1	NA	NA	NA	0.906328	1	NA	0
POLDIP2	0.0340293	2	0	TRUE	1	NA	NA	NA	0.906328	1	NA	0.583333
WDR43	0.0340975	2	0	TRUE	1	NA	NA	NA	0.906328	1	NA	0
METTL15	0.0344863	2	0	TRUE	1	NA	NA	NA	0.910414	1	NA	0.25
MYL7	0.0344529	3	1	TRUE	1	NA	NA	NA	0.910414	1	NA	0
NR6A1	0.0344868	2	0	TRUE	1	NA	NA	NA	0.910414	1	NA	0
ZRANB2	0.0345046	3	0	TRUE	1	NA	NA	NA	0.910414	1	NA	0.333333
PACSIN2	0.0345693	2	0	TRUE	1	NA	NA	NA	0.910806	1	NA	0
C4orf51	0.0347053	3	0	TRUE	1	NA	NA	NA	0.911946	1	NA	0
POTEH	0.0347123	3	1	TRUE	1	NA	NA	NA	0.911946	1	NA	0
CRYZL1	0.0347899	2	0	TRUE	1	NA	NA	NA	0.912675	1	NA	0.125
ATAD3B	0.0350105	2	0	TRUE	1	NA	NA	NA	0.917144	1	NA	0.125
AKAP8L	0.0354561	2	0	TRUE	1	NA	NA	NA	0.920787	1	NA	0
ARPC4	0.0354877	2	0	TRUE	1	NA	NA	NA	0.920787	1	NA	0.25
FKBP2	0.0353591	2	0	TRUE	1	NA	NA	NA	0.920787	1	NA	0.25
LOC114841035	0.0353591	2	0	TRUE	1	NA	NA	NA	0.920787	1	NA	0.25
OSBPL1A	0.035475	2	0	TRUE	1	NA	NA	NA	0.920787	1	NA	0
TADA3	0.0353324	2	0	TRUE	1	NA	NA	NA	0.920787	1	NA	0.2
TMX2	0.035502	2	0	TRUE	1	NA	NA	NA	0.920787	1	NA	0.181818
RTN4RL2	0.0355836	2	0	TRUE	1	NA	NA	NA	0.921595	1	NA	0
ADAM30	0.0358233	3	0	TRUE	1	NA	NA	NA	0.925184	1	NA	0.142857
ZNF837	0.0358048	2	0	TRUE	1	NA	NA	NA	0.925184	1	NA	0
CARD8	0.0361693	2	0	TRUE	1	NA	NA	NA	0.926989	1	NA	0.75
CCDC126	0.0362481	3	0	TRUE	1	NA	NA	NA	0.926989	1	NA	0
CNEP1R1	0.036191	3	0	TRUE	1	NA	NA	NA	0.926989	1	NA	0
HSPA9	0.0362474	2	0	TRUE	1	NA	NA	NA	0.926989	1	NA	0
SBNO2	0.0359485	2	0	TRUE	1	NA	NA	NA	0.926989	1	NA	0.333333
UGT2B11	0.0362216	5	2	TRUE	1	NA	NA	NA	0.926989	1	NA	0
USP21	0.0361012	2	0	TRUE	1	NA	NA	NA	0.926989	1	NA	0
C19orf38	0.0363804	2	0	TRUE	1	NA	NA	NA	0.929072	1	NA	0
OOSP4A	0.0364347	3	1	TRUE	1	NA	NA	NA	0.929161	1	NA	0
TOM1L2	0.0366035	2	0	TRUE	1	NA	NA	NA	0.932166	1	NA	0
ADPRM	0.03687	2	0	TRUE	1	NA	NA	NA	0.935651	1	NA	1
CSHL1	0.0368194	3	1	TRUE	1	NA	NA	NA	0.935651	1	NA	0
DNAJC6	0.0369962	3	1	TRUE	1	NA	NA	NA	0.935651	1	NA	0
KNTC1	0.036964	2	0	TRUE	1	NA	NA	NA	0.935651	1	NA	0
TPX2	0.0369942	2	0	TRUE	1	NA	NA	NA	0.935651	1	NA	0.2
ALG10B	0.0371758	4	1	TRUE	1	NA	NA	NA	0.936231	1	NA	0.583333
BICRAL	0.0371802	2	0	TRUE	1	NA	NA	NA	0.936231	1	NA	0
FDFT1	0.0370782	2	0	TRUE	1	NA	NA	NA	0.936231	1	NA	0
PRCC	0.037224	2	0	TRUE	1	NA	NA	NA	0.936231	1	NA	0
ERICH1	0.0373841	3	1	TRUE	1	NA	NA	NA	0.937708	1	NA	0.222222
RAB4B	0.0373852	2	0	TRUE	1	NA	NA	NA	0.937708	1	NA	0
TOR1AIP2	0.037509	2	0	TRUE	1	NA	NA	NA	0.938237	1	NA	0.916667
ZNF552	0.0374912	2	0	TRUE	1	NA	NA	NA	0.938237	1	NA	0
CCDC85B	0.0377687	2	0	TRUE	1	NA	NA	NA	0.939836	1	NA	0.666667
COPS5	0.0377248	2	0	TRUE	1	NA	NA	NA	0.939836	1	NA	0.866667
DDX24	0.0377785	2	0	TRUE	1	NA	NA	NA	0.939836	1	NA	0
DRC3	0.0376284	2	0	TRUE	1	NA	NA	NA	0.939836	1	NA	0
GAK	0.0378938	2	0	TRUE	1	NA	NA	NA	0.941425	1	NA	0
RPL35A	0.0380088	2	0	TRUE	1	NA	NA	NA	0.943001	1	NA	0
DEPDC5	0.038077	2	0	TRUE	1	NA	NA	NA	0.9431	1	NA	0
SHCBP1	0.0381378	2	0	TRUE	1	NA	NA	NA	0.9431	1	NA	0
TMEM259	0.0381676	2	0	TRUE	1	NA	NA	NA	0.9431	1	NA	0
USP36	0.0383067	2	0	TRUE	1	NA	NA	NA	0.945261	1	NA	0.5
ZW10	0.038505	2	0	TRUE	1	NA	NA	NA	0.948874	1	NA	0.75
DVL2	0.0386854	2	0	TRUE	1	NA	NA	NA	0.952036	1	NA	0
CIAO2A	0.0390216	2	0	TRUE	1	NA	NA	NA	0.956984	1	NA	0.142857
CSRNP2	0.0390047	2	0	TRUE	1	NA	NA	NA	0.956984	1	NA	0
KXD1	0.0390958	2	0	TRUE	1	NA	NA	NA	0.956984	1	NA	0.333333
NTHL1	0.0390743	2	0	TRUE	1	NA	NA	NA	0.956984	1	NA	0.571429
SLC41A1	0.0391811	3	1	TRUE	1	NA	NA	NA	0.957752	1	NA	0
SMCO2	0.0392319	3	0	TRUE	1	NA	NA	NA	0.957752	1	NA	0
L2HGDH	0.0393671	2	0	TRUE	1	NA	NA	NA	0.959769	1	NA	0.666667
STXBP4	0.0397177	2	0	TRUE	1	NA	NA	NA	0.967028	1	NA	0
CREB3L2	0.0398432	3	1	TRUE	1	NA	NA	NA	0.968793	1	NA	0
CGGBP1	0.0399671	2	0	TRUE	1	NA	NA	NA	0.969669	1	NA	0.444444
DDA1	0.0399853	2	0	TRUE	1	NA	NA	NA	0.969669	1	NA	0.75
DNAJC2	0.0400616	2	0	TRUE	1	NA	NA	NA	0.970234	1	NA	0
FARSA	0.0403175	2	0	TRUE	1	NA	NA	NA	0.973852	1	NA	0.625
PNPLA8	0.0402939	2	0	TRUE	1	NA	NA	NA	0.973852	1	NA	0.4
CPTP	0.0404951	2	0	TRUE	1	NA	NA	NA	0.976852	1	NA	0.4
TCF25	0.040731	2	0	TRUE	1	NA	NA	NA	0.981247	1	NA	0
CKS1B	0.0408748	2	0	TRUE	1	NA	NA	NA	0.982124	1	NA	0
ITSN1	0.0408362	2	0	TRUE	1	NA	NA	NA	0.982124	1	NA	0
POLR3E	0.0409913	2	0	TRUE	1	NA	NA	NA	0.98363	1	NA	0
RLN3	0.0412278	2	0	TRUE	1	NA	NA	NA	0.985817	1	NA	0
RSRC2	0.0412126	2	0	TRUE	1	NA	NA	NA	0.985817	1	NA	0
TMEM260	0.0412442	3	1	TRUE	1	NA	NA	NA	0.985817	1	NA	0
CHAF1B	0.0413327	2	0	TRUE	1	NA	NA	NA	0.986642	1	NA	0
COL1A1	0.0415259	3	1	TRUE	1	NA	NA	NA	0.989962	1	NA	0
SF3A2	0.0416052	2	0	TRUE	1	NA	NA	NA	0.990562	1	NA	0.75
JMJD8	0.0418811	2	0	TRUE	1	NA	NA	NA	0.991057	1	NA	0.857143
MAPK6	0.041846	2	0	TRUE	1	NA	NA	NA	0.991057	1	NA	0
SERP1	0.0417942	2	0	TRUE	1	NA	NA	NA	0.991057	1	NA	0.9
SLC34A1	0.0418787	2	0	TRUE	1	NA	NA	NA	0.991057	1	NA	0
TMEM258	0.041897	2	0	TRUE	1	NA	NA	NA	0.991057	1	NA	0.9
PHB2	0.042043	2	0	TRUE	1	NA	NA	NA	0.993225	1	NA	0.6
RNF181	0.0421939	2	0	TRUE	1	NA	NA	NA	0.995504	1	NA	0.75
PLEKHJ1	0.0422711	2	0	TRUE	1	NA	NA	NA	0.99604	1	NA	0.75
MAMDC2	0.0423285	3	1	TRUE	1	NA	NA	NA	0.996108	1	NA	0
HNRNPCL2	0.0424645	3	1	TRUE	1	NA	NA	NA	0.998024	1	NA	0
MRPL34	0.0425833	2	0	TRUE	1	NA	NA	NA	0.999532	1	NA	0
AAAS	0.0609834	2	0	TRUE	1	NA	NA	NA	1	1	NA	0
AACS	0.419425	1	0	TRUE	1	NA	NA	NA	1	1	NA	0
AADAC	0.730648	1	0	TRUE	1	NA	NA	NA	1	1	NA	0
AADACL2	0.20749	2	1	TRUE	1	NA	NA	NA	1	1	NA	0
AADACL4	0.756824	1	1	TRUE	1	NA	NA	NA	1	1	NA	0.142857
AAGAB	0.58126	1	0	TRUE	1	NA	NA	NA	1	1	NA	0.666667
AAMDC	0.441581	1	0	TRUE	1	NA	NA	NA	1	1	NA	0
AARD	0.753961	1	1	FALSE	1	NA	NA	NA	1	1	NA	0
AARS2	0.374711	1	0	TRUE	1	NA	NA	NA	1	1	NA	0
ABAT	0.716291	1	0	TRUE	1	NA	NA	NA	1	1	NA	0
ABCA3	0.659156	1	0	TRUE	1	NA	NA	NA	1	1	NA	0
ABCA4	0.315133	2	0	TRUE	1	NA	NA	NA	1	1	NA	0
ABCA5	0.687362	1	0	TRUE	1	NA	NA	NA	1	1	NA	0
ABCA7	0.330526	1	0	TRUE	1	NA	NA	NA	1	1	NA	0
ABCA9	0.458663	1	0	TRUE	1	NA	NA	NA	1	1	NA	0
ABCB5	0.873997	1	1	TRUE	1	NA	NA	NA	1	1	NA	0
ABCB9	0.521085	1	0	TRUE	1	NA	NA	NA	1	1	NA	0
ABCC12	0.17895	2	1	TRUE	1	NA	NA	NA	1	1	NA	0
ABCC3	0.988322	1	1	FALSE	1	NA	NA	NA	1	1	NA	0
ABCC8	0.982061	1	1	TRUE	1	NA	NA	NA	1	1	NA	0
ABCC9	0.881654	1	1	TRUE	1	NA	NA	NA	1	1	NA	0
ABCD4	0.0875931	2	0	TRUE	1	NA	NA	NA	1	1	NA	0.25
ABCF3	0.102839	2	0	TRUE	1	NA	NA	NA	1	1	NA	0
ABHD12B	0.372716	1	0	TRUE	1	NA	NA	NA	1	1	NA	0
ABHD14A	0.491374	1	0	TRUE	1	NA	NA	NA	1	1	NA	0
ABHD14B	0.475459	1	0	TRUE	1	NA	NA	NA	1	1	NA	0
ABHD16B	0.488271	1	0	TRUE	1	NA	NA	NA	1	1	NA	0
ABHD17A	0.303117	1	0	TRUE	1	NA	NA	NA	1	1	NA	0
ABHD17B	0.423212	1	0	TRUE	1	NA	NA	NA	1	1	NA	0.111111
ABHD2	0.497166	1	0	TRUE	1	NA	NA	NA	1	1	NA	0.111111
ABHD4	0.488331	1	0	TRUE	1	NA	NA	NA	1	1	NA	0
ABHD8	0.370548	1	0	TRUE	1	NA	NA	NA	1	1	NA	0
ABI3	0.300174	2	1	TRUE	1	NA	NA	NA	1	1	NA	0
ABLIM1	0.359598	1	0	TRUE	1	NA	NA	NA	1	1	NA	0
ABLIM2	0.114214	2	0	TRUE	1	NA	NA	NA	1	1	NA	0
ABO	0.250467	2	1	TRUE	1	NA	NA	NA	1	1	NA	0.2
ABRA	0.079933	3	1	TRUE	1	NA	NA	NA	1	1	NA	0
ACAA1	0.631834	1	0	TRUE	1	NA	NA	NA	1	1	NA	0.555556
ACAD9	0.266092	1	0	TRUE	1	NA	NA	NA	1	1	NA	0
ACADS	0.349554	1	0	TRUE	1	NA	NA	NA	1	1	NA	0
ACAP1	0.395709	1	0	TRUE	1	NA	NA	NA	1	1	NA	0
ACAP2	0.469333	1	0	TRUE	1	NA	NA	NA	1	1	NA	0
ACBD3	0.0875298	2	0	TRUE	1	NA	NA	NA	1	1	NA	0.25
ACKR1	0.682248	1	1	FALSE	1	NA	NA	NA	1	1	NA	0
ACLY	0.315458	1	0	TRUE	1	NA	NA	NA	1	1	NA	0
ACMSD	0.95623	1	1	TRUE	1	NA	NA	NA	1	1	NA	0
ACO1	0.619139	1	0	TRUE	1	NA	NA	NA	1	1	NA	0
ACOD1	0.201224	2	1	TRUE	1	NA	NA	NA	1	1	NA	0
ACOT1	0.21653	1	0	TRUE	1	NA	NA	NA	1	1	NA	0
ACOT8	0.0498618	2	0	TRUE	1	NA	NA	NA	1	1	NA	0.117647
ACOX1	0.591638	1	0	TRUE	1	NA	NA	NA	1	1	NA	0.5
ACOX2	0.589058	1	0	TRUE	1	NA	NA	NA	1	1	NA	0
ACOX3	0.111252	2	0	TRUE	1	NA	NA	NA	1	1	NA	0.285714
ACOXL	0.913163	1	1	FALSE	1	NA	NA	NA	1	1	NA	0
ACP3	0.819457	1	1	TRUE	1	NA	NA	NA	1	1	NA	0
ACP4	0.180009	2	0	TRUE	1	NA	NA	NA	1	1	NA	0
ACRBP	0.357725	1	0	TRUE	1	NA	NA	NA	1	1	NA	0
ACRV1	0.535695	1	0	TRUE	1	NA	NA	NA	1	1	NA	0
ACSL3	0.0851757	2	0	TRUE	1	NA	NA	NA	1	1	NA	0
ACSL5	0.123805	2	0	TRUE	1	NA	NA	NA	1	1	NA	0
ACSM1	0.749837	1	1	FALSE	1	NA	NA	NA	1	1	NA	0
ACSM2A	0.807548	1	1	FALSE	1	NA	NA	NA	1	1	NA	0
ACSM3	0.612187	1	0	TRUE	1	NA	NA	NA	1	1	NA	0
ACSM4	0.673209	3	2	TRUE	1	NA	NA	NA	1	1	NA	0.0833333
ACSS1	0.690364	1	0	TRUE	1	NA	NA	NA	1	1	NA	0
ACSS3	0.619867	1	2	FALSE	1	NA	NA	NA	1	1	NA	0.153846
ACTC1	0.0660991	4	1	TRUE	1	NA	NA	NA	1	1	NA	0
ACTG2	0.372815	1	0	TRUE	1	NA	NA	NA	1	1	NA	0
ACTL10	0.368782	1	0	TRUE	1	NA	NA	NA	1	1	NA	0
ACTL8	0.891459	1	1	TRUE	1	NA	NA	NA	1	1	NA	0.25
ACTL9	0.677085	1	1	FALSE	1	NA	NA	NA	1	1	NA	0
ACTR10	0.492159	1	0	TRUE	1	NA	NA	NA	1	1	NA	0
ACTR1B	0.485871	1	0	TRUE	1	NA	NA	NA	1	1	NA	0
ACTR2	0.424464	1	0	TRUE	1	NA	NA	NA	1	1	NA	0.714286
ACTR3	0.307883	1	0	TRUE	1	NA	NA	NA	1	1	NA	0
ACTRT2	0.907362	1	1	FALSE	1	NA	NA	NA	1	1	NA	0
ACVR1B	0.484102	1	0	TRUE	1	NA	NA	NA	1	1	NA	0
ACVR2B	0.38198	1	0	TRUE	1	NA	NA	NA	1	1	NA	1
ADA	0.518127	1	0	TRUE	1	NA	NA	NA	1	1	NA	0
ADAD2	0.161171	2	0	TRUE	1	NA	NA	NA	1	1	NA	0.166667
ADAL	0.345449	1	0	TRUE	1	NA	NA	NA	1	1	NA	0.8
ADAM10	0.0516776	2	0	TRUE	1	NA	NA	NA	1	1	NA	0
ADAM11	0.462756	1	0	TRUE	1	NA	NA	NA	1	1	NA	0
ADAM12	0.435944	1	0	TRUE	1	NA	NA	NA	1	1	NA	1
ADAM18	0.739762	3	2	TRUE	1	NA	NA	NA	1	1	NA	0.153846
ADAM2	0.74251	3	2	TRUE	1	NA	NA	NA	1	1	NA	0
ADAM20	0.798571	1	1	TRUE	1	NA	NA	NA	1	1	NA	0
ADAM21	0.782593	1	1	TRUE	1	NA	NA	NA	1	1	NA	0
ADAM28	0.372315	3	1	TRUE	1	NA	NA	NA	1	1	NA	0
ADAM29	0.54159	1	2	FALSE	1	NA	NA	NA	1	1	NA	0
ADAM7	0.356083	3	1	TRUE	1	NA	NA	NA	1	1	NA	0
ADAMDEC1	0.526859	1	1	FALSE	1	NA	NA	NA	1	1	NA	0
ADAMTS15	0.673764	1	0	TRUE	1	NA	NA	NA	1	1	NA	0
ADAMTS17	0.639684	1	0	TRUE	1	NA	NA	NA	1	1	NA	0.5
ADAMTS18	0.513468	4	3	TRUE	1	NA	NA	NA	1	1	NA	0
ADAMTS3	0.982036	1	1	FALSE	1	NA	NA	NA	1	1	NA	0
ADAMTSL4	0.474429	1	0	TRUE	1	NA	NA	NA	1	1	NA	0
ADAT1	0.238468	1	0	TRUE	1	NA	NA	NA	1	1	NA	0.5
ADAT2	0.337506	1	0	TRUE	1	NA	NA	NA	1	1	NA	0
ADCK5	0.496714	1	0	TRUE	1	NA	NA	NA	1	1	NA	0
ADCY5	0.721608	1	0	TRUE	1	NA	NA	NA	1	1	NA	0
ADCYAP1	0.323234	2	1	TRUE	1	NA	NA	NA	1	1	NA	0
ADD3	0.362831	1	0	TRUE	1	NA	NA	NA	1	1	NA	0
ADGRD2	0.693661	1	0.5	TRUE	1	NA	NA	NA	1	1	NA	0
ADGRE1	0.869317	1	1	FALSE	1	NA	NA	NA	1	1	NA	0
ADGRF1	0.650882	1	0	TRUE	1	NA	NA	NA	1	1	NA	0
ADGRF2	0.753899	1	1	TRUE	1	NA	NA	NA	1	1	NA	0
ADGRL3	0.74352	1	1	FALSE	1	NA	NA	NA	1	1	NA	0
ADGRL4	0.547225	1	2	FALSE	1	NA	NA	NA	1	1	NA	0
ADH1A	0.511029	1	1	FALSE	1	NA	NA	NA	1	1	NA	0
ADH1B	0.860076	2	2	TRUE	1	NA	NA	NA	1	1	NA	0
ADH1C	0.862992	2	2	TRUE	1	NA	NA	NA	1	1	NA	0
ADH5	0.446911	1	0	TRUE	1	NA	NA	NA	1	1	NA	0.75
ADIPOQ	0.682117	1	0	TRUE	1	NA	NA	NA	1	1	NA	0
ADM5	0.523851	1	0	TRUE	1	NA	NA	NA	1	1	NA	0
ADNP2	0.508211	1	1	TRUE	1	NA	NA	NA	1	1	NA	0
ADPGK	0.605758	1	0	TRUE	1	NA	NA	NA	1	1	NA	0
ADPRHL1	0.359524	1	0	TRUE	1	NA	NA	NA	1	1	NA	0
ADPRS	0.432846	1	0	TRUE	1	NA	NA	NA	1	1	NA	0.428571
ADRA1D	0.804416	1	1	FALSE	1	NA	NA	NA	1	1	NA	0
ADRB2	0.693063	1	0	TRUE	1	NA	NA	NA	1	1	NA	0
AFAP1	0.47126	1	0	TRUE	1	NA	NA	NA	1	1	NA	0
AFDN	0.574418	1	0	TRUE	1	NA	NA	NA	1	1	NA	0
AFF3	0.203774	2	1	TRUE	1	NA	NA	NA	1	1	NA	0
AFM	0.930166	1	1	FALSE	1	NA	NA	NA	1	1	NA	0
AFMID	0.633774	1	0	TRUE	1	NA	NA	NA	1	1	NA	0
AFP	0.160109	3	1	TRUE	1	NA	NA	NA	1	1	NA	0
AFTPH	0.393701	1	0	TRUE	1	NA	NA	NA	1	1	NA	0
AGAP5	0.289456	1	0	TRUE	1	NA	NA	NA	1	1	NA	0
AGBL3	0.523087	1	0	TRUE	1	NA	NA	NA	1	1	NA	0
AGBL5	0.371209	1	0	TRUE	1	NA	NA	NA	1	1	NA	0
AGFG1	0.445784	1	0	TRUE	1	NA	NA	NA	1	1	NA	0
AGFG2	0.546885	1	0	TRUE	1	NA	NA	NA	1	1	NA	0
AGL	0.245827	2	1	TRUE	1	NA	NA	NA	1	1	NA	0.5
AGPAT5	0.408089	1	0	TRUE	1	NA	NA	NA	1	1	NA	0
AGR2	0.758188	1	0.5	TRUE	1	NA	NA	NA	1	1	NA	0
AGRP	0.292433	1	0	TRUE	1	NA	NA	NA	1	1	NA	0
AGT	0.688362	1	0	TRUE	1	NA	NA	NA	1	1	NA	0
AGTR1	0.609168	1	1	FALSE	1	NA	NA	NA	1	1	NA	0
AGXT2	0.091941	4	1	TRUE	1	NA	NA	NA	1	1	NA	0
AHCTF1	0.13154	2	0	TRUE	1	NA	NA	NA	1	1	NA	0.7
AHCY	0.424802	1	0	TRUE	1	NA	NA	NA	1	1	NA	0
AHCYL1	0.60422	1	0	TRUE	1	NA	NA	NA	1	1	NA	0
AHCYL2	0.610733	1	0	TRUE	1	NA	NA	NA	1	1	NA	0
AHSP	0.868746	1	1	TRUE	1	NA	NA	NA	1	1	NA	0
AIF1	0.46468	1	0	TRUE	1	NA	NA	NA	1	1	NA	0
AIM2	0.719785	1	0	TRUE	1	NA	NA	NA	1	1	NA	0
AIMP1	0.436069	1	0	TRUE	1	NA	NA	NA	1	1	NA	0
AJUBA	0.423312	1	0	TRUE	1	NA	NA	NA	1	1	NA	0
AK1	0.376667	1	0	TRUE	1	NA	NA	NA	1	1	NA	0
AK2	0.314035	1	0	TRUE	1	NA	NA	NA	1	1	NA	0
AK5	0.842625	1	1	TRUE	1	NA	NA	NA	1	1	NA	0
AKAP8	0.321397	1	0	TRUE	1	NA	NA	NA	1	1	NA	0.5
AKR1A1	0.53464	1	0	TRUE	1	NA	NA	NA	1	1	NA	0.333333
AKR1B10	0.404463	2	1	TRUE	1	NA	NA	NA	1	1	NA	0
AKR1B15	0.990315	1	1	TRUE	1	NA	NA	NA	1	1	NA	0
AKR1C4	0.2404	2	1	TRUE	1	NA	NA	NA	1	1	NA	0
AKR1D1	0.438826	3	2	TRUE	1	NA	NA	NA	1	1	NA	0
AKR7A2	0.4912	1	0	TRUE	1	NA	NA	NA	1	1	NA	0
AKT1S1	0.344305	1	0	TRUE	1	NA	NA	NA	1	1	NA	0.4
AKTIP	0.162335	2	0	TRUE	1	NA	NA	NA	1	1	NA	0.5
ALAD	0.200814	1	0	TRUE	1	NA	NA	NA	1	1	NA	0
ALB	0.930603	1	1	FALSE	1	NA	NA	NA	1	1	NA	0
ALDH1A1	0.401533	1	0	TRUE	1	NA	NA	NA	1	1	NA	0
ALDH1L1	0.713398	1	1	TRUE	1	NA	NA	NA	1	1	NA	0
ALDH3B2	0.661301	1	0	TRUE	1	NA	NA	NA	1	1	NA	0
ALDH4A1	0.0742745	2	0	TRUE	1	NA	NA	NA	1	1	NA	0
ALDH6A1	0.0648184	2	0	TRUE	1	NA	NA	NA	1	1	NA	0.0454545
ALDH9A1	0.448121	1	0	TRUE	1	NA	NA	NA	1	1	NA	0
ALDOA	0.589021	1	0	TRUE	1	NA	NA	NA	1	1	NA	0.333333
ALDOB	0.503167	1	0	TRUE	1	NA	NA	NA	1	1	NA	0
ALG10	0.199723	3	1	TRUE	1	NA	NA	NA	1	1	NA	0.842105
ALG1L2	0.114741	2	0	TRUE	1	NA	NA	NA	1	1	NA	0
ALG2	0.368998	1	0	TRUE	1	NA	NA	NA	1	1	NA	0
ALG3	0.571715	1	0	TRUE	1	NA	NA	NA	1	1	NA	0.5
ALG6	0.680408	1	0	TRUE	1	NA	NA	NA	1	1	NA	1
ALKAL1	0.991673	2	2	FALSE	1	NA	NA	NA	1	1	NA	0
ALKBH3	0.393807	1	0	TRUE	1	NA	NA	NA	1	1	NA	0.2
ALKBH6	0.0638347	2	0	TRUE	1	NA	NA	NA	1	1	NA	0.25
ALOX5AP	0.72292	1	1	TRUE	1	NA	NA	NA	1	1	NA	0
ALPI	0.580281	1	0	TRUE	1	NA	NA	NA	1	1	NA	0
ALPK2	0.775392	1	1	TRUE	1	NA	NA	NA	1	1	NA	0
ALPK3	0.698152	1	0	TRUE	1	NA	NA	NA	1	1	NA	0
ALX1	0.4176	1	0	TRUE	1	NA	NA	NA	1	1	NA	0
AMBRA1	0.219545	1	0	TRUE	1	NA	NA	NA	1	1	NA	0
AMDHD1	0.752858	1	1	TRUE	1	NA	NA	NA	1	1	NA	0.333333
AMER3	0.90084	1	1	FALSE	1	NA	NA	NA	1	1	NA	0
AMHR2	0.0493245	2	0	TRUE	1	NA	NA	NA	1	1	NA	0
AMIGO2	0.815231	1	1	FALSE	1	NA	NA	NA	1	1	NA	0
AMN	0.231412	1	0	TRUE	1	NA	NA	NA	1	1	NA	0
AMN1	0.446782	1	0	TRUE	1	NA	NA	NA	1	1	NA	0.857143
AMOTL2	0.63431	1	0	TRUE	1	NA	NA	NA	1	1	NA	0
AMTN	0.824432	1	1	TRUE	1	NA	NA	NA	1	1	NA	0
AMZ1	0.0579053	2	0	TRUE	1	NA	NA	NA	1	1	NA	0
ANAPC7	0.0492834	2	0	TRUE	1	NA	NA	NA	1	1	NA	0
ANGEL1	0.113144	2	0	TRUE	1	NA	NA	NA	1	1	NA	0
ANGPT4	0.957395	1	1	FALSE	1	NA	NA	NA	1	1	NA	0
ANGPTL1	0.450606	1	0	TRUE	1	NA	NA	NA	1	1	NA	0
ANGPTL6	0.109488	2	0	TRUE	1	NA	NA	NA	1	1	NA	0
ANGPTL8	0.449697	1	0	TRUE	1	NA	NA	NA	1	1	NA	0
ANHX	0.839366	2	1	TRUE	1	NA	NA	NA	1	1	NA	0
ANK1	0.922321	1	1	TRUE	1	NA	NA	NA	1	1	NA	0
ANK2	0.349021	1	0	TRUE	1	NA	NA	NA	1	1	NA	0
ANK3	0.828607	1	1	FALSE	1	NA	NA	NA	1	1	NA	0.2
ANKDD1B	0.237929	1	0	TRUE	1	NA	NA	NA	1	1	NA	0
ANKEF1	0.958801	1	1	FALSE	1	NA	NA	NA	1	1	NA	0
ANKFN1	0.074415	6	2	TRUE	1	NA	NA	NA	1	1	NA	0
ANKK1	0.83293	1	1	TRUE	1	NA	NA	NA	1	1	NA	0
ANKRD12	0.293332	1	0	TRUE	1	NA	NA	NA	1	1	NA	0
ANKRD13D	0.37258	1	0	TRUE	1	NA	NA	NA	1	1	NA	0
ANKRD18B	0.839598	1	1	TRUE	1	NA	NA	NA	1	1	NA	0.5
ANKRD2	0.310851	1	0	TRUE	1	NA	NA	NA	1	1	NA	0
ANKRD28	0.243885	1	0	TRUE	1	NA	NA	NA	1	1	NA	0
ANKRD30A	0.690193	2	2	FALSE	1	NA	NA	NA	1	1	NA	0.25
ANKRD30BL	0.506801	1	1	FALSE	1	NA	NA	NA	1	1	NA	0.25
ANKRD31	0.333672	2	1	TRUE	1	NA	NA	NA	1	1	NA	1
ANKRD33	0.592829	1	1	TRUE	1	NA	NA	NA	1	1	NA	0
ANKRD34A	0.39214	1	0	TRUE	1	NA	NA	NA	1	1	NA	0
ANKRD36B	0.317118	1	0	TRUE	1	NA	NA	NA	1	1	NA	0
ANKRD37	0.189369	1	0	TRUE	1	NA	NA	NA	1	1	NA	0
ANKRD40CL	0.390309	1	0	TRUE	1	NA	NA	NA	1	1	NA	0
ANKRD45	0.936932	1	1	FALSE	1	NA	NA	NA	1	1	NA	0
ANKRD50	0.797958	1	1	TRUE	1	NA	NA	NA	1	1	NA	0
ANKRD60	0.608974	1	0	TRUE	1	NA	NA	NA	1	1	NA	0
ANKRD62	0.231448	2	1	TRUE	1	NA	NA	NA	1	1	NA	0
ANKRD7	0.641029	1	0	TRUE	1	NA	NA	NA	1	1	NA	0
ANKS3	0.376171	1	0	TRUE	1	NA	NA	NA	1	1	NA	0.75
ANLN	0.587625	1	0	TRUE	1	NA	NA	NA	1	1	NA	0
ANO5	0.618422	2	1	TRUE	1	NA	NA	NA	1	1	NA	0
ANO8	0.411854	1	0	TRUE	1	NA	NA	NA	1	1	NA	0
ANP32A	0.621855	1	0	TRUE	1	NA	NA	NA	1	1	NA	0
ANP32D	0.255118	3	1	TRUE	1	NA	NA	NA	1	1	NA	0
ANPEP	0.048828	2	0	TRUE	1	NA	NA	NA	1	1	NA	0
ANTKMT	0.516246	1	0	TRUE	1	NA	NA	NA	1	1	NA	0
ANTXR2	0.988279	1	1	FALSE	1	NA	NA	NA	1	1	NA	0
ANXA3	0.0602988	2	0	TRUE	1	NA	NA	NA	1	1	NA	0
AOC1	0.758572	1	1	FALSE	1	NA	NA	NA	1	1	NA	0
AP1G1	0.347985	1	0	TRUE	1	NA	NA	NA	1	1	NA	0.25
AP1M1	0.404153	1	0	TRUE	1	NA	NA	NA	1	1	NA	0.142857
AP1M2	0.0470496	2	0	TRUE	1	NA	NA	NA	1	1	NA	0
AP1S1	0.422558	1	0	TRUE	1	NA	NA	NA	1	1	NA	0
AP2B1	0.0951018	2	0	TRUE	1	NA	NA	NA	1	1	NA	0
AP2M1	0.0596305	2	0	TRUE	1	NA	NA	NA	1	1	NA	0
AP3B1	0.529163	1	0	TRUE	1	NA	NA	NA	1	1	NA	0
AP3B2	0.705828	1	0	TRUE	1	NA	NA	NA	1	1	NA	0
AP3M2	0.490615	1	0	TRUE	1	NA	NA	NA	1	1	NA	0
AP4B1	0.575695	1	0	TRUE	1	NA	NA	NA	1	1	NA	0.333333
AP5Z1	0.241747	1	0	TRUE	1	NA	NA	NA	1	1	NA	0
APCS	0.740374	2	2	FALSE	1	NA	NA	NA	1	1	NA	0
APELA	0.7001	1	1	FALSE	1	NA	NA	NA	1	1	NA	0
APEX1	0.0919628	2	0	TRUE	1	NA	NA	NA	1	1	NA	0
APLNR	0.778571	1	1	FALSE	1	NA	NA	NA	1	1	NA	0
APLP1	0.845411	1	1	TRUE	1	NA	NA	NA	1	1	NA	0
APMAP	0.34332	1	0	TRUE	1	NA	NA	NA	1	1	NA	0.857143
APOA2	0.171302	2	1	TRUE	1	NA	NA	NA	1	1	NA	0
APOB	0.132599	3	1	TRUE	1	NA	NA	NA	1	1	NA	0
APOBEC1	0.0985709	3	1	TRUE	1	NA	NA	NA	1	1	NA	0
APOBEC2	0.531172	1	0	TRUE	1	NA	NA	NA	1	1	NA	0
APOBEC3B	0.698727	1	0	TRUE	1	NA	NA	NA	1	1	NA	0
APOBR	0.0699533	2	0	TRUE	1	NA	NA	NA	1	1	NA	0
APOC2	0.0675472	2	0	TRUE	1	NA	NA	NA	1	1	NA	0
APOC3	0.0782176	2	0	TRUE	1	NA	NA	NA	1	1	NA	0
APOF	0.395321	1	0	TRUE	1	NA	NA	NA	1	1	NA	0
APOL1	0.104435	2	0	TRUE	1	NA	NA	NA	1	1	NA	0
APOL4	0.199922	2	0	TRUE	1	NA	NA	NA	1	1	NA	0
APOL5	0.617307	1	0	TRUE	1	NA	NA	NA	1	1	NA	0
APPBP2	0.371886	1	0	TRUE	1	NA	NA	NA	1	1	NA	0.333333
APTX	0.049728	2	0	TRUE	1	NA	NA	NA	1	1	NA	0
AQP10	0.143496	2	0	TRUE	1	NA	NA	NA	1	1	NA	0
AQP2	0.531886	1	0	TRUE	1	NA	NA	NA	1	1	NA	0
AQP7	0.64454	1	0	TRUE	1	NA	NA	NA	1	1	NA	0
ARCN1	0.170853	1	0	TRUE	1	NA	NA	NA	1	1	NA	0
AREL1	0.365681	1	0	TRUE	1	NA	NA	NA	1	1	NA	0.8
ARF3	0.410834	1	0	TRUE	1	NA	NA	NA	1	1	NA	0
ARFIP1	0.0979385	2	0	TRUE	1	NA	NA	NA	1	1	NA	0.6
ARFIP2	0.40695	1	0	TRUE	1	NA	NA	NA	1	1	NA	0.333333
ARG1	0.520389	1	0	TRUE	1	NA	NA	NA	1	1	NA	0
ARGFX	0.647462	1	0	TRUE	1	NA	NA	NA	1	1	NA	0
ARGLU1	0.656284	1	0	TRUE	1	NA	NA	NA	1	1	NA	0
ARHGAP1	0.366917	1	0	TRUE	1	NA	NA	NA	1	1	NA	0.166667
ARHGAP11B	0.136662	1	0	TRUE	1	NA	NA	NA	1	1	NA	0
ARHGAP15	0.945676	1	1	FALSE	1	NA	NA	NA	1	1	NA	0
ARHGAP21	0.142703	2	0	TRUE	1	NA	NA	NA	1	1	NA	0
ARHGAP25	0.513494	1	0	TRUE	1	NA	NA	NA	1	1	NA	0
ARHGAP27	0.474505	1	0	TRUE	1	NA	NA	NA	1	1	NA	0
ARHGAP29	0.892134	1	1	TRUE	1	NA	NA	NA	1	1	NA	0
ARHGAP39	0.409307	1	0	TRUE	1	NA	NA	NA	1	1	NA	0
ARHGAP40	0.853144	1	1	TRUE	1	NA	NA	NA	1	1	NA	0
ARHGAP44	0.504933	1	1.5	FALSE	1	NA	NA	NA	1	1	NA	0
ARHGAP8	0.376433	1	0	TRUE	1	NA	NA	NA	1	1	NA	0
ARHGDIB	0.45738	1	0	TRUE	1	NA	NA	NA	1	1	NA	0
ARHGEF10	0.547278	1	0	TRUE	1	NA	NA	NA	1	1	NA	0
ARHGEF17	0.526649	1	0	TRUE	1	NA	NA	NA	1	1	NA	0
ARHGEF33	0.321284	1	0	TRUE	1	NA	NA	NA	1	1	NA	0
ARHGEF4	0.918406	1	1	TRUE	1	NA	NA	NA	1	1	NA	0
ARID4B	0.322684	1	0	TRUE	1	NA	NA	NA	1	1	NA	0
ARID5A	0.696259	1	1	TRUE	1	NA	NA	NA	1	1	NA	0
ARID5B	0.0516622	2	0	TRUE	1	NA	NA	NA	1	1	NA	0
ARIH1	0.464723	1	0	TRUE	1	NA	NA	NA	1	1	NA	0
ARIH2	0.25489	1	0	TRUE	1	NA	NA	NA	1	1	NA	1
ARL1	0.540819	1	0	TRUE	1	NA	NA	NA	1	1	NA	0
ARL13B	0.577515	1	0	TRUE	1	NA	NA	NA	1	1	NA	0.2
ARL14EP	0.061731	3	1	TRUE	1	NA	NA	NA	1	1	NA	0.916667
ARL16	0.0874334	2	0	TRUE	1	NA	NA	NA	1	1	NA	0.153846
ARL2BP	0.373406	1	0	TRUE	1	NA	NA	NA	1	1	NA	0.6
ARL3	0.347344	1	0	TRUE	1	NA	NA	NA	1	1	NA	0
ARL4C	0.949978	1	1	TRUE	1	NA	NA	NA	1	1	NA	0
ARL4D	0.56683	1	0	TRUE	1	NA	NA	NA	1	1	NA	0
ARL5C	0.577442	1	0	TRUE	1	NA	NA	NA	1	1	NA	0
ARL8A	0.629729	1	0	TRUE	1	NA	NA	NA	1	1	NA	0
ARMC1	0.333357	1	0	TRUE	1	NA	NA	NA	1	1	NA	0.25
ARMC10	0.601734	1	0	TRUE	1	NA	NA	NA	1	1	NA	0
ARMC3	0.566853	1	0	TRUE	1	NA	NA	NA	1	1	NA	0
ARMC7	0.473175	1	0	TRUE	1	NA	NA	NA	1	1	NA	0
ARPC1A	0.437437	1	0	TRUE	1	NA	NA	NA	1	1	NA	0.4
ARPC2	0.439572	1	0	TRUE	1	NA	NA	NA	1	1	NA	1
ARPC5L	0.0718606	2	0	TRUE	1	NA	NA	NA	1	1	NA	0
ARPIN	0.459182	1	0	TRUE	1	NA	NA	NA	1	1	NA	0
ARPP19	0.0510962	2	0	TRUE	1	NA	NA	NA	1	1	NA	0
ARRDC3	0.468653	1	0	TRUE	1	NA	NA	NA	1	1	NA	0
ARRDC4	0.248409	2	1	TRUE	1	NA	NA	NA	1	1	NA	0.0909091
ART5	0.737117	1	1	TRUE	1	NA	NA	NA	1	1	NA	0
ASAH2	0.864058	1	1	TRUE	1	NA	NA	NA	1	1	NA	0
ASAP3	0.655263	1	1	TRUE	1	NA	NA	NA	1	1	NA	0
ASB1	0.464242	1	0	TRUE	1	NA	NA	NA	1	1	NA	0
ASB10	0.643743	1	0	TRUE	1	NA	NA	NA	1	1	NA	0
ASB18	0.678926	1	0	TRUE	1	NA	NA	NA	1	1	NA	0
ASB2	0.505006	1	0	TRUE	1	NA	NA	NA	1	1	NA	0
ASB6	0.0650639	2	0	TRUE	1	NA	NA	NA	1	1	NA	0.5
ASB7	0.526122	1	0	TRUE	1	NA	NA	NA	1	1	NA	0
ASB8	0.435029	1	0	TRUE	1	NA	NA	NA	1	1	NA	0
ASCL2	0.834091	1	1	TRUE	1	NA	NA	NA	1	1	NA	0
ASCL4	0.43267	1	0	TRUE	1	NA	NA	NA	1	1	NA	0
ASCL5	0.792437	1	1	TRUE	1	NA	NA	NA	1	1	NA	0
ASGR1	0.560525	1	0	TRUE	1	NA	NA	NA	1	1	NA	0
ASGR2	0.869031	1	0.5	TRUE	1	NA	NA	NA	1	1	NA	0
ASIC4	0.515216	1	0	TRUE	1	NA	NA	NA	1	1	NA	0
ASPA	0.463201	1	0	TRUE	1	NA	NA	NA	1	1	NA	0
ASPH	0.222618	2	1	TRUE	1	NA	NA	NA	1	1	NA	0.333333
ASPHD2	0.75931	1	0	TRUE	1	NA	NA	NA	1	1	NA	0
ATAD2B	0.230918	1	0	TRUE	1	NA	NA	NA	1	1	NA	0
ATAD3C	0.303009	1	0	TRUE	1	NA	NA	NA	1	1	NA	0
ATAD5	0.197447	1	0	TRUE	1	NA	NA	NA	1	1	NA	0
ATCAY	0.260774	2	0	TRUE	1	NA	NA	NA	1	1	NA	0
ATF3	0.886539	1	1	TRUE	1	NA	NA	NA	1	1	NA	0
ATF5	0.600825	1	0	TRUE	1	NA	NA	NA	1	1	NA	0
ATF6B	0.0590567	2	0	TRUE	1	NA	NA	NA	1	1	NA	0.666667
ATF7	0.375128	1	0	TRUE	1	NA	NA	NA	1	1	NA	0
ATF7IP	0.603654	1	0	TRUE	1	NA	NA	NA	1	1	NA	0
ATG10	0.626798	1	0	TRUE	1	NA	NA	NA	1	1	NA	0
ATG101	0.111968	2	0	TRUE	1	NA	NA	NA	1	1	NA	0.181818
ATG12	0.49462	1	0	TRUE	1	NA	NA	NA	1	1	NA	0
ATG16L1	0.122837	2	0	TRUE	1	NA	NA	NA	1	1	NA	0.818182
ATG4B	0.271965	1	0	TRUE	1	NA	NA	NA	1	1	NA	0
ATG9B	0.511673	1	0	TRUE	1	NA	NA	NA	1	1	NA	0
ATL2	0.714057	1	0	TRUE	1	NA	NA	NA	1	1	NA	0
ATL3	0.290646	1	0	TRUE	1	NA	NA	NA	1	1	NA	0
ATN1	0.57545	1	0	TRUE	1	NA	NA	NA	1	1	NA	0
ATP10B	0.785409	1	1	TRUE	1	NA	NA	NA	1	1	NA	0
ATP10D	0.120694	2	0	TRUE	1	NA	NA	NA	1	1	NA	0
ATP13A1	0.119764	2	0	TRUE	1	NA	NA	NA	1	1	NA	0.909091
ATP13A2	0.283701	1	0	TRUE	1	NA	NA	NA	1	1	NA	0
ATP13A5	0.296674	3	1	TRUE	1	NA	NA	NA	1	1	NA	0
ATP1A1	0.53763	1	0	TRUE	1	NA	NA	NA	1	1	NA	0
ATP1A3	0.654611	1	0	TRUE	1	NA	NA	NA	1	1	NA	0
ATP2B2	0.709708	1	1	FALSE	1	NA	NA	NA	1	1	NA	0
ATP2C1	0.706702	1	1	TRUE	1	NA	NA	NA	1	1	NA	0
ATP4B	0.19046	2	0	TRUE	1	NA	NA	NA	1	1	NA	0.2
ATP5F1C	0.052783	2	0	TRUE	1	NA	NA	NA	1	1	NA	0.785714
ATP5F1E	0.120241	2	0	TRUE	1	NA	NA	NA	1	1	NA	0.583333
ATP5IF1	0.500241	1	0	TRUE	1	NA	NA	NA	1	1	NA	0
ATP5MGL	0.0460021	2	0	TRUE	1	NA	NA	NA	1	1	NA	0
ATP5MJ	0.604882	1	0	TRUE	1	NA	NA	NA	1	1	NA	0.25
ATP5PB	0.761582	1	1	TRUE	1	NA	NA	NA	1	1	NA	0.5
ATP6V0B	0.489166	1	0	TRUE	1	NA	NA	NA	1	1	NA	0
ATP6V0C	0.167876	1	0	TRUE	1	NA	NA	NA	1	1	NA	0
ATP6V0D2	0.99796	1	1	FALSE	1	NA	NA	NA	1	1	NA	0
ATP6V1E1	0.284637	1	0	TRUE	1	NA	NA	NA	1	1	NA	0
ATP6V1F	0.488641	1	0	TRUE	1	NA	NA	NA	1	1	NA	0.5
ATP6V1G1	0.415598	1	0	TRUE	1	NA	NA	NA	1	1	NA	0
ATP6V1G3	0.546362	1	2	FALSE	1	NA	NA	NA	1	1	NA	0
ATP8B4	0.929518	1	1	FALSE	1	NA	NA	NA	1	1	NA	0
ATPAF2	0.0616264	2	0	TRUE	1	NA	NA	NA	1	1	NA	0
ATR	0.465992	1	0	TRUE	1	NA	NA	NA	1	1	NA	0.5
ATRAID	0.644254	1	1	TRUE	1	NA	NA	NA	1	1	NA	0
ATRN	0.588437	1	0	TRUE	1	NA	NA	NA	1	1	NA	0
ATXN3	0.295418	1	0	TRUE	1	NA	NA	NA	1	1	NA	0
ATXN7L3	0.486933	1	0	TRUE	1	NA	NA	NA	1	1	NA	0
AURKA	0.0863291	2	0	TRUE	1	NA	NA	NA	1	1	NA	0.818182
AURKAIP1	0.3341	1	0	TRUE	1	NA	NA	NA	1	1	NA	0.538462
AVPI1	0.325156	1	0	TRUE	1	NA	NA	NA	1	1	NA	0
AVPR1A	0.938023	1	1	TRUE	1	NA	NA	NA	1	1	NA	0
AVPR1B	0.994663	1	1	TRUE	1	NA	NA	NA	1	1	NA	0
AXIN1	0.400875	1	0	TRUE	1	NA	NA	NA	1	1	NA	0
AZIN2	0.413686	1	0	TRUE	1	NA	NA	NA	1	1	NA	0.25
AZU1	0.429068	1	0	TRUE	1	NA	NA	NA	1	1	NA	0
B3GALNT1	0.204433	2	1	TRUE	1	NA	NA	NA	1	1	NA	0
B3GALT6	0.0622679	2	0	TRUE	1	NA	NA	NA	1	1	NA	0.75
B3GLCT	0.359988	1	0	TRUE	1	NA	NA	NA	1	1	NA	0
B3GNT4	0.677677	1	0	TRUE	1	NA	NA	NA	1	1	NA	0
B4GALNT2	0.931596	1	1	TRUE	1	NA	NA	NA	1	1	NA	0
B4GALNT4	0.549071	1	0	TRUE	1	NA	NA	NA	1	1	NA	0
B4GAT1	0.677213	1	0	TRUE	1	NA	NA	NA	1	1	NA	0
B9D1	0.377518	1	0	TRUE	1	NA	NA	NA	1	1	NA	0
BAAT	0.699001	1	1	TRUE	1	NA	NA	NA	1	1	NA	0
BAD	0.0531622	2	0	TRUE	1	NA	NA	NA	1	1	NA	0
BAG1	0.383067	1	0	TRUE	1	NA	NA	NA	1	1	NA	1
BAG3	0.424374	1	0	TRUE	1	NA	NA	NA	1	1	NA	0.333333
BAG4	0.349861	1	0	TRUE	1	NA	NA	NA	1	1	NA	0
BAHD1	0.33749	1	0	TRUE	1	NA	NA	NA	1	1	NA	0
BANF1	0.472872	1	0	TRUE	1	NA	NA	NA	1	1	NA	0.5
BANP	0.0717208	2	0	TRUE	1	NA	NA	NA	1	1	NA	0.2
BAP1	0.632746	1	0	TRUE	1	NA	NA	NA	1	1	NA	0.666667
BARHL2	0.994438	1	1	FALSE	1	NA	NA	NA	1	1	NA	0
BBS10	0.646277	1	0.5	TRUE	1	NA	NA	NA	1	1	NA	1
BCAS1	0.800282	1	0	TRUE	1	NA	NA	NA	1	1	NA	0
BCAT1	0.963235	1	1	TRUE	1	NA	NA	NA	1	1	NA	0
BCKDK	0.350416	1	0	TRUE	1	NA	NA	NA	1	1	NA	0
BCL10	0.0786466	2	0	TRUE	1	NA	NA	NA	1	1	NA	0.125
BCL11A	0.937644	1	1	FALSE	1	NA	NA	NA	1	1	NA	0
BCL2A1	0.058858	2	0	TRUE	1	NA	NA	NA	1	1	NA	0
BCL2L12	0.42043	1	0	TRUE	1	NA	NA	NA	1	1	NA	0.875
BCL2L2	0.413467	1	0	TRUE	1	NA	NA	NA	1	1	NA	0
BCL2L2-PABPN1	0.413467	1	0	TRUE	1	NA	NA	NA	1	1	NA	0
BCL3	0.494399	1	0	TRUE	1	NA	NA	NA	1	1	NA	0
BCL6	0.108948	2	0	TRUE	1	NA	NA	NA	1	1	NA	0
BCL6B	0.565631	1	0	TRUE	1	NA	NA	NA	1	1	NA	0
BCL7B	0.472252	1	0	TRUE	1	NA	NA	NA	1	1	NA	0
BDKRB1	0.696502	1	1	TRUE	1	NA	NA	NA	1	1	NA	0
BDNF	0.964548	1	1	TRUE	1	NA	NA	NA	1	1	NA	0
BDP1	0.350747	1	0	TRUE	1	NA	NA	NA	1	1	NA	0
BEGAIN	0.534292	1	0	TRUE	1	NA	NA	NA	1	1	NA	0
BEND4	0.942069	2	2	TRUE	1	NA	NA	NA	1	1	NA	0
BEST1	0.477513	1	0	TRUE	1	NA	NA	NA	1	1	NA	0
BEST2	0.343607	1	0	TRUE	1	NA	NA	NA	1	1	NA	0
BET1L	0.490707	1	0	TRUE	1	NA	NA	NA	1	1	NA	0.692308
BFAR	0.305319	1	0	TRUE	1	NA	NA	NA	1	1	NA	0
BFSP1	0.300092	1	0	TRUE	1	NA	NA	NA	1	1	NA	0
BFSP2	0.625045	1	1	TRUE	1	NA	NA	NA	1	1	NA	0
BGLAP	0.527092	1	0	TRUE	1	NA	NA	NA	1	1	NA	0
BHLHE40	0.601242	1	0	TRUE	1	NA	NA	NA	1	1	NA	0
BHMT	0.684247	1	0	TRUE	1	NA	NA	NA	1	1	NA	0
BICDL1	0.986557	1	1	TRUE	1	NA	NA	NA	1	1	NA	0
BICDL2	0.0820199	2	0	TRUE	1	NA	NA	NA	1	1	NA	0
BIN1	0.755585	1	0	TRUE	1	NA	NA	NA	1	1	NA	0
BIN2	0.165821	2	0	TRUE	1	NA	NA	NA	1	1	NA	0
BIN3	0.470044	1	0	TRUE	1	NA	NA	NA	1	1	NA	0.25
BIRC3	0.446608	1	0	TRUE	1	NA	NA	NA	1	1	NA	0
BIRC5	0.597628	1	0	TRUE	1	NA	NA	NA	1	1	NA	0
BLID	0.849044	1	1	TRUE	1	NA	NA	NA	1	1	NA	0
BLOC1S2	0.302325	1	0	TRUE	1	NA	NA	NA	1	1	NA	0
BLVRB	0.565589	1	0	TRUE	1	NA	NA	NA	1	1	NA	0
BLZF1	0.0683389	2	0	TRUE	1	NA	NA	NA	1	1	NA	0.571429
BMP6	0.758619	1	1	TRUE	1	NA	NA	NA	1	1	NA	0
BMP7	0.91379	1	0	TRUE	1	NA	NA	NA	1	1	NA	0
BMS1	0.0483455	3	0	TRUE	1	NA	NA	NA	1	1	NA	0.5
BNIP3L	0.243536	1	0	TRUE	1	NA	NA	NA	1	1	NA	0
BNIP5	0.750647	1	1	TRUE	1	NA	NA	NA	1	1	NA	0
BOD1	0.378339	1	0	TRUE	1	NA	NA	NA	1	1	NA	0
BOD1L2	0.216652	5	2	TRUE	1	NA	NA	NA	1	1	NA	0
BOLL	0.89593	1	1	TRUE	1	NA	NA	NA	1	1	NA	0
BORCS5	0.429337	1	0	TRUE	1	NA	NA	NA	1	1	NA	0.666667
BORCS6	0.381745	1	0	TRUE	1	NA	NA	NA	1	1	NA	0.333333
BPGM	0.0964532	2	0.5	TRUE	1	NA	NA	NA	1	1	NA	0.692308
BPIFA2	0.205723	3	1	TRUE	1	NA	NA	NA	1	1	NA	0
BPIFB1	0.772162	1	1	TRUE	1	NA	NA	NA	1	1	NA	0
BPIFB2	0.416017	2	1	TRUE	1	NA	NA	NA	1	1	NA	0.0909091
BPIFB6	0.40833	2	1	TRUE	1	NA	NA	NA	1	1	NA	0
BRAF	0.118289	2	0	TRUE	1	NA	NA	NA	1	1	NA	0
BRAT1	0.382508	1	0	TRUE	1	NA	NA	NA	1	1	NA	0
BRD7	0.767417	1	1	TRUE	1	NA	NA	NA	1	1	NA	0
BRD8	0.429051	1	0	TRUE	1	NA	NA	NA	1	1	NA	0
BRF1	0.384679	1	0	TRUE	1	NA	NA	NA	1	1	NA	0
BRF2	0.235779	1	0	TRUE	1	NA	NA	NA	1	1	NA	0.666667
BRICD5	0.245309	1	0	TRUE	1	NA	NA	NA	1	1	NA	0
BRINP1	0.767331	2	2	FALSE	1	NA	NA	NA	1	1	NA	0.142857
BRK1	0.344388	1	0	TRUE	1	NA	NA	NA	1	1	NA	0
BRME1	0.576316	1	0	TRUE	1	NA	NA	NA	1	1	NA	0
BRMS1L	0.221385	1	0	TRUE	1	NA	NA	NA	1	1	NA	0
BRSK1	0.636609	1	0	TRUE	1	NA	NA	NA	1	1	NA	0
BSPH1	0.653507	1	1	TRUE	1	NA	NA	NA	1	1	NA	0
BSX	0.754759	1	0	TRUE	1	NA	NA	NA	1	1	NA	0
BTBD11	0.705312	1	1	FALSE	1	NA	NA	NA	1	1	NA	0
BTBD17	0.383601	2	1	TRUE	1	NA	NA	NA	1	1	NA	0
BTBD19	0.506279	1	0	TRUE	1	NA	NA	NA	1	1	NA	0
BTBD7	0.591326	1	0	TRUE	1	NA	NA	NA	1	1	NA	0
BTBD8	0.912581	1	1	TRUE	1	NA	NA	NA	1	1	NA	0
BTC	0.949959	2	2	FALSE	1	NA	NA	NA	1	1	NA	0
BTF3	0.717848	1	1	TRUE	1	NA	NA	NA	1	1	NA	0
BTG1	0.401528	1	0	TRUE	1	NA	NA	NA	1	1	NA	0
BTLA	0.0729995	2	0	TRUE	1	NA	NA	NA	1	1	NA	0
BTN2A1	0.503524	1	0	TRUE	1	NA	NA	NA	1	1	NA	0
BTN3A3	0.275005	1	0	TRUE	1	NA	NA	NA	1	1	NA	0
BTNL2	0.188876	2	0.5	TRUE	1	NA	NA	NA	1	1	NA	0
BTNL9	0.102982	3	1	TRUE	1	NA	NA	NA	1	1	NA	0
BTRC	0.0807174	2	0	TRUE	1	NA	NA	NA	1	1	NA	0
BUB1	0.128425	2	0	TRUE	1	NA	NA	NA	1	1	NA	0
BUB3	0.156926	2	0	TRUE	1	NA	NA	NA	1	1	NA	0.5
C10orf105	0.754492	1	0	TRUE	1	NA	NA	NA	1	1	NA	0.2
C10orf120	0.570438	1	1	FALSE	1	NA	NA	NA	1	1	NA	0
C10orf143	0.488296	1	0	TRUE	1	NA	NA	NA	1	1	NA	0.444444
C10orf53	0.737979	2	1	TRUE	1	NA	NA	NA	1	1	NA	0
C10orf88	0.446597	1	0	TRUE	1	NA	NA	NA	1	1	NA	0
C11orf1	0.344549	1	0	TRUE	1	NA	NA	NA	1	1	NA	0
C11orf16	0.426906	1	0	TRUE	1	NA	NA	NA	1	1	NA	0
C11orf24	0.169113	2	0	TRUE	1	NA	NA	NA	1	1	NA	0.333333
C11orf53	0.0838075	2	0	TRUE	1	NA	NA	NA	1	1	NA	0
C11orf68	0.0646976	2	0	TRUE	1	NA	NA	NA	1	1	NA	0
C11orf71	0.695297	1	0	TRUE	1	NA	NA	NA	1	1	NA	0
C11orf91	0.232511	1	0	TRUE	1	NA	NA	NA	1	1	NA	0.5
C12orf43	0.517731	1	0	TRUE	1	NA	NA	NA	1	1	NA	0
C12orf54	0.808118	2	1	TRUE	1	NA	NA	NA	1	1	NA	0
C12orf60	0.0699684	2	0	TRUE	1	NA	NA	NA	1	1	NA	0.909091
C12orf73	0.440995	1	0	TRUE	1	NA	NA	NA	1	1	NA	0
C13orf46	0.369054	1	0	TRUE	1	NA	NA	NA	1	1	NA	0
C15orf40	0.272721	1	0	TRUE	1	NA	NA	NA	1	1	NA	0
C16orf54	0.513188	1	0	TRUE	1	NA	NA	NA	1	1	NA	0
C16orf72	0.0872446	2	0	TRUE	1	NA	NA	NA	1	1	NA	0
C16orf90	0.558476	1	0	TRUE	1	NA	NA	NA	1	1	NA	0
C17orf114	0.502278	1	0	TRUE	1	NA	NA	NA	1	1	NA	0
C17orf80	0.373082	1	0	TRUE	1	NA	NA	NA	1	1	NA	0
C17orf97	0.114681	2	0	TRUE	1	NA	NA	NA	1	1	NA	0.75
C18orf21	0.394592	1	0	TRUE	1	NA	NA	NA	1	1	NA	1
C18orf63	0.722535	1	0	TRUE	1	NA	NA	NA	1	1	NA	0
C19orf47	0.318059	1	0	TRUE	1	NA	NA	NA	1	1	NA	0.5
C19orf53	0.244566	1	0	TRUE	1	NA	NA	NA	1	1	NA	1
C19orf81	0.337598	2	1	TRUE	1	NA	NA	NA	1	1	NA	0
C1orf100	0.675133	1	0.5	TRUE	1	NA	NA	NA	1	1	NA	0
C1orf112	0.915236	1	1	TRUE	1	NA	NA	NA	1	1	NA	0.8
C1orf131	0.560735	1	0	TRUE	1	NA	NA	NA	1	1	NA	0.5
C1orf146	0.774528	1	1	TRUE	1	NA	NA	NA	1	1	NA	0
C1orf159	0.146275	2	0	TRUE	1	NA	NA	NA	1	1	NA	0
C1orf162	0.381639	1	0	TRUE	1	NA	NA	NA	1	1	NA	0
C1orf210	0.970555	1	1	FALSE	1	NA	NA	NA	1	1	NA	0
C1orf232	0.157802	2	1	TRUE	1	NA	NA	NA	1	1	NA	0
C1orf43	0.452199	1	0	TRUE	1	NA	NA	NA	1	1	NA	0.7
C1orf50	0.419616	1	0	TRUE	1	NA	NA	NA	1	1	NA	0
C1orf52	0.497452	1	0	TRUE	1	NA	NA	NA	1	1	NA	0.375
C1orf54	0.480927	1	0	TRUE	1	NA	NA	NA	1	1	NA	0
C1orf68	0.380012	2	1	TRUE	1	NA	NA	NA	1	1	NA	0
C1orf87	0.830455	1	1	FALSE	1	NA	NA	NA	1	1	NA	0
C1orf94	0.561814	1	2	FALSE	1	NA	NA	NA	1	1	NA	0
C1QA	0.677888	1	0.5	TRUE	1	NA	NA	NA	1	1	NA	0
C1QL1	0.557318	1	0	TRUE	1	NA	NA	NA	1	1	NA	0
C1QL2	0.838637	1	1	FALSE	1	NA	NA	NA	1	1	NA	0
C20orf144	0.310105	1	0	TRUE	1	NA	NA	NA	1	1	NA	0
C20orf203	0.476477	1	0	TRUE	1	NA	NA	NA	1	1	NA	0
C20orf27	0.333912	1	0	TRUE	1	NA	NA	NA	1	1	NA	0
C20orf85	0.212734	2	0	TRUE	1	NA	NA	NA	1	1	NA	0
C22orf15	0.337171	1	0	TRUE	1	NA	NA	NA	1	1	NA	0
C2CD2L	0.274994	1	0	TRUE	1	NA	NA	NA	1	1	NA	0
C2CD3	0.0835718	2	0	TRUE	1	NA	NA	NA	1	1	NA	1
C2CD4C	0.70141	1	0	TRUE	1	NA	NA	NA	1	1	NA	0
C2orf15	0.564299	1	0	TRUE	1	NA	NA	NA	1	1	NA	0
C2orf16	0.657285	1	0	TRUE	1	NA	NA	NA	1	1	NA	0
C2orf42	0.425646	1	0	TRUE	1	NA	NA	NA	1	1	NA	0
C2orf49	0.325851	1	0	TRUE	1	NA	NA	NA	1	1	NA	0
C2orf72	0.699949	1	0	TRUE	1	NA	NA	NA	1	1	NA	0
C3orf20	0.505649	1	0	TRUE	1	NA	NA	NA	1	1	NA	0
C3orf56	0.63539	2	1	TRUE	1	NA	NA	NA	1	1	NA	0.0909091
C3orf85	0.773427	1	1	FALSE	1	NA	NA	NA	1	1	NA	0
C4BPA	0.551913	1	0	TRUE	1	NA	NA	NA	1	1	NA	0
C4BPB	0.503199	1	0	TRUE	1	NA	NA	NA	1	1	NA	0
C4orf17	0.292104	2	1	TRUE	1	NA	NA	NA	1	1	NA	0
C4orf46	0.677427	1	0.5	TRUE	1	NA	NA	NA	1	1	NA	0.25
C4orf47	0.200495	1	0	TRUE	1	NA	NA	NA	1	1	NA	0
C5orf22	0.393277	1	0	TRUE	1	NA	NA	NA	1	1	NA	0
C5orf34	0.46433	1	0	TRUE	1	NA	NA	NA	1	1	NA	0.444444
C5orf46	0.739976	1	0	TRUE	1	NA	NA	NA	1	1	NA	0
C5orf58	0.557644	1	0	TRUE	1	NA	NA	NA	1	1	NA	0
C6orf132	0.815336	1	1	TRUE	1	NA	NA	NA	1	1	NA	0
C6orf141	0.623598	1	1	FALSE	1	NA	NA	NA	1	1	NA	0.25
C6orf15	0.7392	1	0	TRUE	1	NA	NA	NA	1	1	NA	0
C6orf52	0.413296	1	0	TRUE	1	NA	NA	NA	1	1	NA	0
C6orf89	0.0771802	2	0	TRUE	1	NA	NA	NA	1	1	NA	0.285714
C7	0.866778	1	1	FALSE	1	NA	NA	NA	1	1	NA	0
C7orf31	0.876368	1	1	TRUE	1	NA	NA	NA	1	1	NA	1
C7orf33	0.521614	1	0	TRUE	1	NA	NA	NA	1	1	NA	0
C8A	0.780081	1	1	FALSE	1	NA	NA	NA	1	1	NA	0
C8orf34	0.665689	2	3	FALSE	1	NA	NA	NA	1	1	NA	0
C8orf58	0.551266	1	0	TRUE	1	NA	NA	NA	1	1	NA	0
C8orf74	0.752683	1	1	TRUE	1	NA	NA	NA	1	1	NA	0.142857
C8orf82	0.405241	1	0	TRUE	1	NA	NA	NA	1	1	NA	0.857143
C9orf43	0.189651	1	0	TRUE	1	NA	NA	NA	1	1	NA	0
C9orf72	0.517677	1	0	TRUE	1	NA	NA	NA	1	1	NA	0
C9orf85	0.437903	1	0	TRUE	1	NA	NA	NA	1	1	NA	0.111111
CA1	0.392192	3	2	TRUE	1	NA	NA	NA	1	1	NA	0
CA10	0.656931	2	3	FALSE	1	NA	NA	NA	1	1	NA	0
CA4	0.512575	1	0	TRUE	1	NA	NA	NA	1	1	NA	0
CA7	0.586115	1	0	TRUE	1	NA	NA	NA	1	1	NA	0
CA8	0.779282	1	1	FALSE	1	NA	NA	NA	1	1	NA	0
CAB39	0.135043	2	0.5	TRUE	1	NA	NA	NA	1	1	NA	0.5
CABLES2	0.669735	1	1	TRUE	1	NA	NA	NA	1	1	NA	0.5
CABP4	0.425389	1	0	TRUE	1	NA	NA	NA	1	1	NA	0
CABP5	0.664512	1	0	TRUE	1	NA	NA	NA	1	1	NA	0
CACNA1G	0.603133	1	0	TRUE	1	NA	NA	NA	1	1	NA	0
CACNA1I	0.767523	1	0	TRUE	1	NA	NA	NA	1	1	NA	0
CACNA1S	0.862588	1	1	TRUE	1	NA	NA	NA	1	1	NA	0
CACNB1	0.171392	2	1	TRUE	1	NA	NA	NA	1	1	NA	0
CACNG3	0.617124	1	2	FALSE	1	NA	NA	NA	1	1	NA	0
CACUL1	0.0787467	2	0	TRUE	1	NA	NA	NA	1	1	NA	0
CADM1	0.643097	1	0	TRUE	1	NA	NA	NA	1	1	NA	0
CADM3	0.216843	3	1	TRUE	1	NA	NA	NA	1	1	NA	0
CALB2	0.668158	2	2	TRUE	1	NA	NA	NA	1	1	NA	0
CALCB	0.781477	1	1	FALSE	1	NA	NA	NA	1	1	NA	0
CALHM1	0.454504	1	0	TRUE	1	NA	NA	NA	1	1	NA	0
CALHM5	0.68386	1	0.5	TRUE	1	NA	NA	NA	1	1	NA	0
CALHM6	0.683597	1	0	TRUE	1	NA	NA	NA	1	1	NA	0
CALM2	0.537399	1	0	TRUE	1	NA	NA	NA	1	1	NA	0
CALM3	0.408402	1	0	TRUE	1	NA	NA	NA	1	1	NA	0
CALML3	0.557898	1	0	TRUE	1	NA	NA	NA	1	1	NA	0
CALR	0.0507142	2	0	TRUE	1	NA	NA	NA	1	1	NA	0
CAMKMT	0.0745417	2	0	TRUE	1	NA	NA	NA	1	1	NA	0.363636
CAMKV	0.621927	1	0	TRUE	1	NA	NA	NA	1	1	NA	0
CAP1	0.500818	1	0	TRUE	1	NA	NA	NA	1	1	NA	0.333333
CAPN12	0.050932	2	0	TRUE	1	NA	NA	NA	1	1	NA	0
CAPN14	0.790791	1	0	TRUE	1	NA	NA	NA	1	1	NA	0
CAPN15	0.0871054	2	0	TRUE	1	NA	NA	NA	1	1	NA	0
CAPNS1	0.384285	1	0	TRUE	1	NA	NA	NA	1	1	NA	0
CAPRIN2	0.485295	1	0	TRUE	1	NA	NA	NA	1	1	NA	1
CAPSL	0.699041	1	2	FALSE	1	NA	NA	NA	1	1	NA	0
CAPZA3	0.685439	3	2	TRUE	1	NA	NA	NA	1	1	NA	0
CAPZB	0.51671	1	0	TRUE	1	NA	NA	NA	1	1	NA	0
CARD16	0.633215	1	0	TRUE	1	NA	NA	NA	1	1	NA	0
CARNMT1	0.198294	1	0	TRUE	1	NA	NA	NA	1	1	NA	0.5
CARS2	0.561981	1	0	TRUE	1	NA	NA	NA	1	1	NA	0.5
CASKIN2	0.468023	1	0	TRUE	1	NA	NA	NA	1	1	NA	0
CASP5	0.103926	2	0	TRUE	1	NA	NA	NA	1	1	NA	0
CASQ1	0.0457763	3	0	TRUE	1	NA	NA	NA	1	1	NA	0
CASQ2	0.607609	1	0	TRUE	1	NA	NA	NA	1	1	NA	0
CASZ1	0.304279	2	1	TRUE	1	NA	NA	NA	1	1	NA	0
CATSPER1	0.386548	1	0	TRUE	1	NA	NA	NA	1	1	NA	0.142857
CATSPER2	0.195718	1	0	TRUE	1	NA	NA	NA	1	1	NA	0
CATSPERB	0.809906	1	1	FALSE	1	NA	NA	NA	1	1	NA	0
CATSPERZ	0.401657	1	0	TRUE	1	NA	NA	NA	1	1	NA	0
CAV3	0.350625	2	1	TRUE	1	NA	NA	NA	1	1	NA	0
CAVIN1	0.253843	1	0	TRUE	1	NA	NA	NA	1	1	NA	0
CAVIN2	0.090994	3	1	TRUE	1	NA	NA	NA	1	1	NA	0
CBARP	0.349764	1	0	TRUE	1	NA	NA	NA	1	1	NA	0
CBFA2T2	0.471287	1	0	TRUE	1	NA	NA	NA	1	1	NA	0.666667
CBLB	0.0486301	3	1	TRUE	1	NA	NA	NA	1	1	NA	0
CBLN4	0.587018	1	2	FALSE	1	NA	NA	NA	1	1	NA	0.0909091
CBR4	0.430461	1	0	TRUE	1	NA	NA	NA	1	1	NA	0.875
CBWD2	0.537774	1	0	TRUE	1	NA	NA	NA	1	1	NA	0
CBX4	0.66516	1	0	TRUE	1	NA	NA	NA	1	1	NA	0
CBX5	0.32591	1	0	TRUE	1	NA	NA	NA	1	1	NA	0
CBY2	0.684671	1	0	TRUE	1	NA	NA	NA	1	1	NA	0
CC2D1B	0.0536774	2	0	TRUE	1	NA	NA	NA	1	1	NA	0
CCAR2	0.30904	1	0	TRUE	1	NA	NA	NA	1	1	NA	0.5
CCBE1	0.535905	3	2	TRUE	1	NA	NA	NA	1	1	NA	0
CCDC102A	0.578386	1	0	TRUE	1	NA	NA	NA	1	1	NA	0
CCDC103	0.0487403	2	0	TRUE	1	NA	NA	NA	1	1	NA	0
CCDC117	0.324801	1	0	TRUE	1	NA	NA	NA	1	1	NA	0.875
CCDC12	0.301856	1	0	TRUE	1	NA	NA	NA	1	1	NA	0.5
CCDC134	0.495072	1	1	TRUE	1	NA	NA	NA	1	1	NA	1
CCDC136	0.525624	1	0	TRUE	1	NA	NA	NA	1	1	NA	0.25
CCDC137	0.0781527	2	0	TRUE	1	NA	NA	NA	1	1	NA	0.2
CCDC15	0.129996	2	0	TRUE	1	NA	NA	NA	1	1	NA	0.3125
CCDC150	0.805818	1	0	TRUE	1	NA	NA	NA	1	1	NA	0
CCDC152	0.127159	4	1.5	TRUE	1	NA	NA	NA	1	1	NA	0.5
CCDC154	0.41403	1	0	TRUE	1	NA	NA	NA	1	1	NA	0
CCDC159	0.417393	1	0	TRUE	1	NA	NA	NA	1	1	NA	0
CCDC163	0.367348	1	0	TRUE	1	NA	NA	NA	1	1	NA	0
CCDC166	0.660537	1	0	TRUE	1	NA	NA	NA	1	1	NA	0
CCDC167	0.103859	2	0	TRUE	1	NA	NA	NA	1	1	NA	0
CCDC169	0.548293	1	0	TRUE	1	NA	NA	NA	1	1	NA	0
CCDC178	0.788879	2	1	TRUE	1	NA	NA	NA	1	1	NA	0
CCDC185	0.506549	2	1	TRUE	1	NA	NA	NA	1	1	NA	0
CCDC190	0.820842	1	1	TRUE	1	NA	NA	NA	1	1	NA	0
CCDC191	0.338508	1	0	TRUE	1	NA	NA	NA	1	1	NA	0
CCDC194	0.487839	1	0	TRUE	1	NA	NA	NA	1	1	NA	0
CCDC198	0.833826	1	1	TRUE	1	NA	NA	NA	1	1	NA	0
CCDC24	0.551706	1	0	TRUE	1	NA	NA	NA	1	1	NA	0
CCDC28A	0.357516	1	0	TRUE	1	NA	NA	NA	1	1	NA	0.384615
CCDC34	0.296888	1	0	TRUE	1	NA	NA	NA	1	1	NA	0
CCDC38	0.829059	1	1	TRUE	1	NA	NA	NA	1	1	NA	0.333333
CCDC39	0.625682	2	1	TRUE	1	NA	NA	NA	1	1	NA	0
CCDC40	0.314244	1	0	TRUE	1	NA	NA	NA	1	1	NA	0
CCDC51	0.345267	1	0	TRUE	1	NA	NA	NA	1	1	NA	0.1
CCDC59	0.592916	1	0	TRUE	1	NA	NA	NA	1	1	NA	0
CCDC60	0.758325	1	0	TRUE	1	NA	NA	NA	1	1	NA	0
CCDC68	0.704706	2	1	TRUE	1	NA	NA	NA	1	1	NA	0
CCDC73	0.224576	2	1	TRUE	1	NA	NA	NA	1	1	NA	0
CCDC82	0.153949	2	0	TRUE	1	NA	NA	NA	1	1	NA	0.8125
CCDC87	0.372185	1	0	TRUE	1	NA	NA	NA	1	1	NA	0
CCDC88A	0.713584	1	0	TRUE	1	NA	NA	NA	1	1	NA	0.5
CCDC9	0.281827	1	0	TRUE	1	NA	NA	NA	1	1	NA	0.466667
CCDC96	0.279481	1	0	TRUE	1	NA	NA	NA	1	1	NA	0
CCHCR1	0.744125	1	1	TRUE	1	NA	NA	NA	1	1	NA	0
CCK	0.876527	1	1	FALSE	1	NA	NA	NA	1	1	NA	0
CCL1	0.718131	1	0	TRUE	1	NA	NA	NA	1	1	NA	0
CCL11	0.0962147	3	1	TRUE	1	NA	NA	NA	1	1	NA	0
CCL13	0.791837	1	1	TRUE	1	NA	NA	NA	1	1	NA	0
CCL16	0.517533	1	0	TRUE	1	NA	NA	NA	1	1	NA	0
CCL23	0.528445	1	0	TRUE	1	NA	NA	NA	1	1	NA	0
CCL28	0.0720435	2	0	TRUE	1	NA	NA	NA	1	1	NA	0
CCL8	0.990293	1	1	TRUE	1	NA	NA	NA	1	1	NA	0
CCM2L	0.333354	2	1	TRUE	1	NA	NA	NA	1	1	NA	0
CCN1	0.663364	1	0	TRUE	1	NA	NA	NA	1	1	NA	0
CCN6	0.571417	1	0	TRUE	1	NA	NA	NA	1	1	NA	0
CCNB1	0.045136	2	0	TRUE	1	NA	NA	NA	1	1	NA	0.4
CCNG1	0.475251	1	0	TRUE	1	NA	NA	NA	1	1	NA	0
CCNI2	0.494328	1	0	TRUE	1	NA	NA	NA	1	1	NA	0
CCNK	0.237925	1	0	TRUE	1	NA	NA	NA	1	1	NA	0.2
CCNL1	0.529478	1	0	TRUE	1	NA	NA	NA	1	1	NA	0.666667
CCNT2	0.65524	1	0	TRUE	1	NA	NA	NA	1	1	NA	0.333333
CCNY	0.368053	1	0	TRUE	1	NA	NA	NA	1	1	NA	0
CCR1	0.99773	1	1	FALSE	1	NA	NA	NA	1	1	NA	0
CCR2	0.302431	2	1	TRUE	1	NA	NA	NA	1	1	NA	0
CCR4	0.51547	1	0	TRUE	1	NA	NA	NA	1	1	NA	0
CCR5	0.657599	1	0	TRUE	1	NA	NA	NA	1	1	NA	0
CCR7	0.67384	1	1	TRUE	1	NA	NA	NA	1	1	NA	0
CCS	0.313965	1	0	TRUE	1	NA	NA	NA	1	1	NA	0
CCT2	0.493453	1	0	TRUE	1	NA	NA	NA	1	1	NA	0.444444
CCT3	0.0831303	2	0	TRUE	1	NA	NA	NA	1	1	NA	0
CCT6B	0.0699294	2	0	TRUE	1	NA	NA	NA	1	1	NA	0.25
CCT8	0.499952	1	0	TRUE	1	NA	NA	NA	1	1	NA	0
CCZ1B	0.592187	1	0	TRUE	1	NA	NA	NA	1	1	NA	1
CD14	0.456058	1	0	TRUE	1	NA	NA	NA	1	1	NA	0
CD160	0.322525	1	0	TRUE	1	NA	NA	NA	1	1	NA	0
CD163	0.710839	1	1	FALSE	1	NA	NA	NA	1	1	NA	0
CD163L1	0.715247	2	1	TRUE	1	NA	NA	NA	1	1	NA	0
CD164	0.0510849	2	0	TRUE	1	NA	NA	NA	1	1	NA	0.333333
CD180	0.57915	1	0	TRUE	1	NA	NA	NA	1	1	NA	0
CD1A	0.592675	1	1	FALSE	1	NA	NA	NA	1	1	NA	0
CD1C	0.65831	1	2	FALSE	1	NA	NA	NA	1	1	NA	0
CD1E	0.140508	5	2	TRUE	1	NA	NA	NA	1	1	NA	0
CD200R1L	0.945277	1	1	FALSE	1	NA	NA	NA	1	1	NA	0
CD207	0.734399	1	1	TRUE	1	NA	NA	NA	1	1	NA	0
CD209	0.338623	2	1	TRUE	1	NA	NA	NA	1	1	NA	0
CD22	0.513773	1	1	TRUE	1	NA	NA	NA	1	1	NA	0
CD274	0.321133	1	0	TRUE	1	NA	NA	NA	1	1	NA	0
CD2AP	0.675518	1	0	TRUE	1	NA	NA	NA	1	1	NA	0
CD300E	0.969922	1	1	FALSE	1	NA	NA	NA	1	1	NA	0
CD300H	0.938257	1	1	FALSE	1	NA	NA	NA	1	1	NA	0
CD300LB	0.930107	1	1	TRUE	1	NA	NA	NA	1	1	NA	0
CD300LD	0.841946	1	1	FALSE	1	NA	NA	NA	1	1	NA	0
CD300LF	0.746872	1	0.5	TRUE	1	NA	NA	NA	1	1	NA	0
CD300LG	0.381288	1	0	TRUE	1	NA	NA	NA	1	1	NA	0
CD3D	0.545728	1	0	TRUE	1	NA	NA	NA	1	1	NA	0
CD3G	0.118028	2	0	TRUE	1	NA	NA	NA	1	1	NA	0
CD4	0.513374	1	0	TRUE	1	NA	NA	NA	1	1	NA	0
CD5L	0.816765	2	2	TRUE	1	NA	NA	NA	1	1	NA	0
CD72	0.0607429	2	0	TRUE	1	NA	NA	NA	1	1	NA	0
CD84	0.819717	1	1	TRUE	1	NA	NA	NA	1	1	NA	0
CD86	0.866769	2	2	TRUE	1	NA	NA	NA	1	1	NA	0
CDC14C	0.584216	2	1	TRUE	1	NA	NA	NA	1	1	NA	0
CDC23	0.0653931	2	0	TRUE	1	NA	NA	NA	1	1	NA	0.238095
CDC26	0.364877	1	0	TRUE	1	NA	NA	NA	1	1	NA	0
CDC37L1	0.284807	1	0	TRUE	1	NA	NA	NA	1	1	NA	1
CDC42EP4	0.382733	1	0	TRUE	1	NA	NA	NA	1	1	NA	0
CDC7	0.581125	1	0	TRUE	1	NA	NA	NA	1	1	NA	0
CDCA2	0.326414	1	0	TRUE	1	NA	NA	NA	1	1	NA	0
CDCA3	0.402364	1	0	TRUE	1	NA	NA	NA	1	1	NA	0
CDCA7	0.82359	1	1	TRUE	1	NA	NA	NA	1	1	NA	0
CDCA8	0.71062	1	1	TRUE	1	NA	NA	NA	1	1	NA	0.142857
CDCP1	0.888162	1	1	TRUE	1	NA	NA	NA	1	1	NA	0
CDCP2	0.554519	1	0	TRUE	1	NA	NA	NA	1	1	NA	0
CDH11	0.270826	3	1	TRUE	1	NA	NA	NA	1	1	NA	0
CDH12	0.682837	1	2	FALSE	1	NA	NA	NA	1	1	NA	0
CDH18	0.544537	3	2	TRUE	1	NA	NA	NA	1	1	NA	0
CDH20	0.696497	1	1	FALSE	1	NA	NA	NA	1	1	NA	0
CDH22	0.981593	1	1	FALSE	1	NA	NA	NA	1	1	NA	0
CDH26	0.493279	1	0	TRUE	1	NA	NA	NA	1	1	NA	0.125
CDH7	0.731394	1	2	FALSE	1	NA	NA	NA	1	1	NA	0
CDH9	0.215157	5	2	TRUE	1	NA	NA	NA	1	1	NA	0
CDHR1	0.676137	1	0	TRUE	1	NA	NA	NA	1	1	NA	0
CDHR2	0.510236	1	0	TRUE	1	NA	NA	NA	1	1	NA	0
CDHR4	0.298324	1	0	TRUE	1	NA	NA	NA	1	1	NA	0
CDHR5	0.31291	1	0	TRUE	1	NA	NA	NA	1	1	NA	0
CDIN1	0.753682	1	1	TRUE	1	NA	NA	NA	1	1	NA	0
CDIP1	0.375479	1	0	TRUE	1	NA	NA	NA	1	1	NA	0
CDK18	0.285562	2	1	TRUE	1	NA	NA	NA	1	1	NA	0
CDK2	0.0566012	2	0	TRUE	1	NA	NA	NA	1	1	NA	0
CDK3	0.546695	1	0	TRUE	1	NA	NA	NA	1	1	NA	0
CDK4	0.0894451	2	0	TRUE	1	NA	NA	NA	1	1	NA	0.25
CDK5RAP1	0.262177	1	0	TRUE	1	NA	NA	NA	1	1	NA	1
CDK6	0.660176	1	1	TRUE	1	NA	NA	NA	1	1	NA	0
CDKL4	0.112399	2	0	TRUE	1	NA	NA	NA	1	1	NA	0.25
CDKN2D	0.491558	1	0	TRUE	1	NA	NA	NA	1	1	NA	0
CDKN3	0.57597	1	0	TRUE	1	NA	NA	NA	1	1	NA	0
CDNF	0.335019	1	0	TRUE	1	NA	NA	NA	1	1	NA	0.333333
CDO1	0.221914	2	1	TRUE	1	NA	NA	NA	1	1	NA	0
CDS1	0.859619	1	1	FALSE	1	NA	NA	NA	1	1	NA	0
CDS2	0.300032	1	0	TRUE	1	NA	NA	NA	1	1	NA	0
CDT1	0.274656	1	0	TRUE	1	NA	NA	NA	1	1	NA	0
CDV3	0.500531	1	0	TRUE	1	NA	NA	NA	1	1	NA	0
CDYL	0.840593	1	1	TRUE	1	NA	NA	NA	1	1	NA	0
CEACAM18	0.115289	3	1	TRUE	1	NA	NA	NA	1	1	NA	0
CEACAM20	0.579963	2	1	TRUE	1	NA	NA	NA	1	1	NA	0
CEACAM6	0.488031	2	1	TRUE	1	NA	NA	NA	1	1	NA	0
CEACAM7	0.561638	1	2	FALSE	1	NA	NA	NA	1	1	NA	0
CEBPZ	0.488818	1	0	TRUE	1	NA	NA	NA	1	1	NA	0.5
CEBPZOS	0.0550299	2	0	TRUE	1	NA	NA	NA	1	1	NA	0.6875
CELA1	0.613592	1	0	TRUE	1	NA	NA	NA	1	1	NA	0
CELA2A	0.427346	1	0	TRUE	1	NA	NA	NA	1	1	NA	0
CELA3B	0.519775	1	0	TRUE	1	NA	NA	NA	1	1	NA	0
CELF6	0.334618	1	0	TRUE	1	NA	NA	NA	1	1	NA	0
CEMP1	0.134882	1	0	TRUE	1	NA	NA	NA	1	1	NA	1
CENPB	0.241921	1	0	TRUE	1	NA	NA	NA	1	1	NA	0
CENPE	0.842503	1	1	TRUE	1	NA	NA	NA	1	1	NA	0
CENPJ	0.551901	1	0	TRUE	1	NA	NA	NA	1	1	NA	0.2
CENPX	0.422175	1	0	TRUE	1	NA	NA	NA	1	1	NA	0
CEP120	0.556826	1	0	TRUE	1	NA	NA	NA	1	1	NA	0
CEP128	0.566884	1	0	TRUE	1	NA	NA	NA	1	1	NA	0
CEP131	0.168354	2	1	TRUE	1	NA	NA	NA	1	1	NA	0
CEP152	0.0525321	2	0	TRUE	1	NA	NA	NA	1	1	NA	0
CEP162	0.934781	1	1	FALSE	1	NA	NA	NA	1	1	NA	0
CEP350	0.532932	1	0	TRUE	1	NA	NA	NA	1	1	NA	0
CEP44	0.315463	1	0	TRUE	1	NA	NA	NA	1	1	NA	0.25
CEP70	0.368452	1	0	TRUE	1	NA	NA	NA	1	1	NA	0
CEP76	0.412806	1	0	TRUE	1	NA	NA	NA	1	1	NA	0
CEP89	0.367204	1	0	TRUE	1	NA	NA	NA	1	1	NA	0.384615
CERCAM	0.465534	1	0	TRUE	1	NA	NA	NA	1	1	NA	0
CERKL	0.842813	2	2	TRUE	1	NA	NA	NA	1	1	NA	0
CERS2	0.342968	1	0	TRUE	1	NA	NA	NA	1	1	NA	0
CERS5	0.35568	1	0	TRUE	1	NA	NA	NA	1	1	NA	0.666667
CERS6	0.720479	1	0.5	TRUE	1	NA	NA	NA	1	1	NA	0
CFAP107	0.521769	2	1	TRUE	1	NA	NA	NA	1	1	NA	0
CFAP221	0.952894	1	1	FALSE	1	NA	NA	NA	1	1	NA	0
CFAP276	0.54681	1	0	TRUE	1	NA	NA	NA	1	1	NA	0
CFAP298	0.578868	1	0	TRUE	1	NA	NA	NA	1	1	NA	0.833333
CFAP299	0.719024	2	1	TRUE	1	NA	NA	NA	1	1	NA	0.125
CFAP300	0.664537	1	0	TRUE	1	NA	NA	NA	1	1	NA	0
CFAP418	0.850294	1	1	TRUE	1	NA	NA	NA	1	1	NA	0
CFAP45	0.124523	2	0	TRUE	1	NA	NA	NA	1	1	NA	0
CFAP54	0.627532	1	0	TRUE	1	NA	NA	NA	1	1	NA	0
CFAP57	0.79618	1	0	TRUE	1	NA	NA	NA	1	1	NA	0.625
CFAP61	0.112433	2	0	TRUE	1	NA	NA	NA	1	1	NA	0.583333
CFAP73	0.537204	1	0	TRUE	1	NA	NA	NA	1	1	NA	0
CFB	0.119912	2	0.5	TRUE	1	NA	NA	NA	1	1	NA	0
CFH	0.958285	1	1	FALSE	1	NA	NA	NA	1	1	NA	0
CFHR3	0.884858	1	1	FALSE	1	NA	NA	NA	1	1	NA	0
CFHR4	0.515004	1	2	FALSE	1	NA	NA	NA	1	1	NA	0
CFHR5	0.164113	4	2	TRUE	1	NA	NA	NA	1	1	NA	0
CFI	0.481205	1	0	TRUE	1	NA	NA	NA	1	1	NA	0
CFTR	0.610761	3	2	TRUE	1	NA	NA	NA	1	1	NA	0
CGA	0.667233	1	0.5	TRUE	1	NA	NA	NA	1	1	NA	0
CGB1	0.0672037	2	0	TRUE	1	NA	NA	NA	1	1	NA	0.25
CGB2	0.0759671	2	0	TRUE	1	NA	NA	NA	1	1	NA	0
CGB5	0.0973998	2	0	TRUE	1	NA	NA	NA	1	1	NA	0
CGRRF1	0.434364	1	0	TRUE	1	NA	NA	NA	1	1	NA	0
CHCHD2	0.73545	1	1	TRUE	1	NA	NA	NA	1	1	NA	0.863636
CHCHD3	0.472039	1	0	TRUE	1	NA	NA	NA	1	1	NA	0.333333
CHCHD4	0.713569	1	0	TRUE	1	NA	NA	NA	1	1	NA	0
CHD7	0.354123	1	0	TRUE	1	NA	NA	NA	1	1	NA	0
CHD9	0.483102	1	0	TRUE	1	NA	NA	NA	1	1	NA	0
CHDH	0.542688	1	0	TRUE	1	NA	NA	NA	1	1	NA	0
CHEK1	0.262577	1	0	TRUE	1	NA	NA	NA	1	1	NA	0
CHFR	0.288619	1	0	TRUE	1	NA	NA	NA	1	1	NA	0.4
CHGB	0.975938	1	1	FALSE	1	NA	NA	NA	1	1	NA	0
CHI3L1	0.781743	1	0.5	TRUE	1	NA	NA	NA	1	1	NA	0
CHID1	0.409282	1	0	TRUE	1	NA	NA	NA	1	1	NA	1
CHKA	0.544556	1	0	TRUE	1	NA	NA	NA	1	1	NA	0
CHML	0.667736	1	0	TRUE	1	NA	NA	NA	1	1	NA	0.6
CHMP2A	0.0452167	2	0	TRUE	1	NA	NA	NA	1	1	NA	1
CHMP3	0.348141	1	0	TRUE	1	NA	NA	NA	1	1	NA	0
CHMP4B	0.0593609	2	0	TRUE	1	NA	NA	NA	1	1	NA	0.375
CHMP5	0.0767758	2	0	TRUE	1	NA	NA	NA	1	1	NA	0.75
CHMP6	0.473422	1	0	TRUE	1	NA	NA	NA	1	1	NA	0
CHP1	0.455944	1	0	TRUE	1	NA	NA	NA	1	1	NA	0.5
CHPF2	0.382969	1	0	TRUE	1	NA	NA	NA	1	1	NA	0
CHPT1	0.532153	1	0	TRUE	1	NA	NA	NA	1	1	NA	0
CHRM2	0.731737	2	1	TRUE	1	NA	NA	NA	1	1	NA	0
CHRNA5	0.485236	1	0	TRUE	1	NA	NA	NA	1	1	NA	0
CHRNB1	0.462252	1	0	TRUE	1	NA	NA	NA	1	1	NA	0
CHRNE	0.295487	1	0	TRUE	1	NA	NA	NA	1	1	NA	0
CHRNG	0.440067	1	0	TRUE	1	NA	NA	NA	1	1	NA	0
CHST4	0.964613	1	1	FALSE	1	NA	NA	NA	1	1	NA	0
CHSY1	0.487585	1	0	TRUE	1	NA	NA	NA	1	1	NA	0
CHTF18	0.617629	1	0.5	TRUE	1	NA	NA	NA	1	1	NA	0
CIAO1	0.332662	1	0	TRUE	1	NA	NA	NA	1	1	NA	0.2
CIART	0.468261	1	0	TRUE	1	NA	NA	NA	1	1	NA	0
CIDEA	0.637948	1	0	TRUE	1	NA	NA	NA	1	1	NA	0
CILK1	0.272036	1	0	TRUE	1	NA	NA	NA	1	1	NA	0
CINP	0.429489	1	0	TRUE	1	NA	NA	NA	1	1	NA	1
CIP2A	0.379591	1	0	TRUE	1	NA	NA	NA	1	1	NA	0.333333
CIRBP	0.281968	1	0	TRUE	1	NA	NA	NA	1	1	NA	0.4
CISH	0.439617	1	0	TRUE	1	NA	NA	NA	1	1	NA	0
CIT	0.135583	2	0	TRUE	1	NA	NA	NA	1	1	NA	0
CKLF	0.374734	1	0	TRUE	1	NA	NA	NA	1	1	NA	0
CKM	0.599604	1	0	TRUE	1	NA	NA	NA	1	1	NA	0
CLBA1	0.323527	1	0	TRUE	1	NA	NA	NA	1	1	NA	0.666667
CLCA1	0.176442	2	1	TRUE	1	NA	NA	NA	1	1	NA	0
CLCN1	0.240715	2	1	TRUE	1	NA	NA	NA	1	1	NA	0
CLCN6	0.140785	2	0	TRUE	1	NA	NA	NA	1	1	NA	0.8
CLDN15	0.401383	1	0	TRUE	1	NA	NA	NA	1	1	NA	0
CLDN16	0.0967979	3	1	TRUE	1	NA	NA	NA	1	1	NA	0
CLDN17	0.443501	1	0	TRUE	1	NA	NA	NA	1	1	NA	0
CLDN19	0.0820685	2	0	TRUE	1	NA	NA	NA	1	1	NA	0
CLDN22	0.29476	1	0	TRUE	1	NA	NA	NA	1	1	NA	0
CLDN24	0.353945	1	0	TRUE	1	NA	NA	NA	1	1	NA	0
CLDN25	0.374069	1	0	TRUE	1	NA	NA	NA	1	1	NA	0
CLDN3	0.731815	1	1	TRUE	1	NA	NA	NA	1	1	NA	0
CLDN5	0.7764	1	0.5	TRUE	1	NA	NA	NA	1	1	NA	0
CLDN6	0.411814	1	0	TRUE	1	NA	NA	NA	1	1	NA	0
CLDN7	0.315778	1	0	TRUE	1	NA	NA	NA	1	1	NA	0.25
CLDND1	0.77058	1	0.5	TRUE	1	NA	NA	NA	1	1	NA	0
CLEC10A	0.768852	1	1	TRUE	1	NA	NA	NA	1	1	NA	0
CLEC11A	0.176165	2	0	TRUE	1	NA	NA	NA	1	1	NA	0
CLEC14A	0.476987	4	2.5	TRUE	1	NA	NA	NA	1	1	NA	0
CLEC19A	0.809724	1	1	FALSE	1	NA	NA	NA	1	1	NA	0
CLEC1A	0.613251	1	0	TRUE	1	NA	NA	NA	1	1	NA	0
CLEC2A	0.726883	1	1	TRUE	1	NA	NA	NA	1	1	NA	0
CLEC2D	0.215852	1	0	TRUE	1	NA	NA	NA	1	1	NA	0
CLEC3A	0.187424	3	1	TRUE	1	NA	NA	NA	1	1	NA	0
CLEC4C	0.840908	1	1	FALSE	1	NA	NA	NA	1	1	NA	0
CLEC4D	0.905563	1	1	TRUE	1	NA	NA	NA	1	1	NA	0
CLEC4E	0.990236	1	1	FALSE	1	NA	NA	NA	1	1	NA	0
CLEC4F	0.873649	1	1	TRUE	1	NA	NA	NA	1	1	NA	0
CLEC4G	0.1214	3	1	TRUE	1	NA	NA	NA	1	1	NA	0
CLEC4M	0.370047	2	1	TRUE	1	NA	NA	NA	1	1	NA	0
CLEC5A	0.481252	4	2	TRUE	1	NA	NA	NA	1	1	NA	0
CLEC6A	0.158003	2	1	TRUE	1	NA	NA	NA	1	1	NA	0
CLEC7A	0.433969	1	0	TRUE	1	NA	NA	NA	1	1	NA	0
CLEC9A	0.471986	1	0	TRUE	1	NA	NA	NA	1	1	NA	0
CLHC1	0.0806514	2	0	TRUE	1	NA	NA	NA	1	1	NA	0
CLIC1	0.559256	1	0	TRUE	1	NA	NA	NA	1	1	NA	0
CLIC3	0.374121	1	0	TRUE	1	NA	NA	NA	1	1	NA	0
CLIC6	0.360522	2	1	TRUE	1	NA	NA	NA	1	1	NA	0
CLINT1	0.436913	1	0	TRUE	1	NA	NA	NA	1	1	NA	1
CLIP4	0.510527	1	0	TRUE	1	NA	NA	NA	1	1	NA	0
CLK2	0.365189	1	0	TRUE	1	NA	NA	NA	1	1	NA	0
CLN3	0.0501397	2	0	TRUE	1	NA	NA	NA	1	1	NA	0.6
CLNK	0.95205	1	1	FALSE	1	NA	NA	NA	1	1	NA	0
CLNS1A	0.649142	1	1	TRUE	1	NA	NA	NA	1	1	NA	1
CLPB	0.071502	2	0	TRUE	1	NA	NA	NA	1	1	NA	0
CLPS	0.587752	1	0	TRUE	1	NA	NA	NA	1	1	NA	0
CLPSL2	0.817959	1	1	TRUE	1	NA	NA	NA	1	1	NA	0
CLPTM1L	0.321398	2	1	TRUE	1	NA	NA	NA	1	1	NA	0
CLRN1	0.513661	2	1	TRUE	1	NA	NA	NA	1	1	NA	0.333333
CLRN3	0.777502	1	1	TRUE	1	NA	NA	NA	1	1	NA	0
CLSPN	0.352466	1	0	TRUE	1	NA	NA	NA	1	1	NA	0
CLSTN2	0.615926	1	1	FALSE	1	NA	NA	NA	1	1	NA	0
CLTC	0.0445505	2	0	TRUE	1	NA	NA	NA	1	1	NA	0.142857
CLU	0.582717	1	0	TRUE	1	NA	NA	NA	1	1	NA	0
CLUL1	0.272299	2	0	TRUE	1	NA	NA	NA	1	1	NA	0
CLVS1	0.833373	2	1	TRUE	1	NA	NA	NA	1	1	NA	0
CLVS2	0.51471	1	2	FALSE	1	NA	NA	NA	1	1	NA	0
CLXN	0.0962301	2	0	TRUE	1	NA	NA	NA	1	1	NA	0
CMAS	0.123663	2	0	TRUE	1	NA	NA	NA	1	1	NA	0
CMC1	0.195517	2	0	TRUE	1	NA	NA	NA	1	1	NA	0
CMKLR2	0.608296	1	0	TRUE	1	NA	NA	NA	1	1	NA	0
CMSS1	0.344884	1	0	TRUE	1	NA	NA	NA	1	1	NA	0
CNBD2	0.530142	1	0	TRUE	1	NA	NA	NA	1	1	NA	0
CNGA3	0.92317	1	1	TRUE	1	NA	NA	NA	1	1	NA	0
CNGB1	0.607028	1	0	TRUE	1	NA	NA	NA	1	1	NA	0
CNIH1	0.214285	1	0	TRUE	1	NA	NA	NA	1	1	NA	0
CNIH2	0.473349	1	0	TRUE	1	NA	NA	NA	1	1	NA	0
CNIH3	0.738237	1	0	TRUE	1	NA	NA	NA	1	1	NA	0
CNIH4	0.324885	1	0	TRUE	1	NA	NA	NA	1	1	NA	0
CNKSR1	0.129155	2	0	TRUE	1	NA	NA	NA	1	1	NA	0
CNMD	0.766143	1	0	TRUE	1	NA	NA	NA	1	1	NA	0
CNN1	0.445258	1	0	TRUE	1	NA	NA	NA	1	1	NA	0
CNNM2	0.305598	1	0	TRUE	1	NA	NA	NA	1	1	NA	0
CNNM4	0.50364	1	0	TRUE	1	NA	NA	NA	1	1	NA	0
CNOT1	0.417909	1	0	TRUE	1	NA	NA	NA	1	1	NA	0
CNOT10	0.359902	1	0	TRUE	1	NA	NA	NA	1	1	NA	0
CNOT11	0.428865	1	0	TRUE	1	NA	NA	NA	1	1	NA	0
CNOT2	0.449615	1	0	TRUE	1	NA	NA	NA	1	1	NA	0.5
CNOT3	0.463743	1	0	TRUE	1	NA	NA	NA	1	1	NA	0
CNOT7	0.129915	2	1	TRUE	1	NA	NA	NA	1	1	NA	0
CNPY1	0.820316	1	0.5	TRUE	1	NA	NA	NA	1	1	NA	0
CNST	0.572541	1	0	TRUE	1	NA	NA	NA	1	1	NA	0.5
CNTLN	0.601418	1	0	TRUE	1	NA	NA	NA	1	1	NA	0
CNTN1	0.651589	1	1	TRUE	1	NA	NA	NA	1	1	NA	0
CNTN2	0.227832	2	0	TRUE	1	NA	NA	NA	1	1	NA	0.25
CNTN6	0.734618	2	2	TRUE	1	NA	NA	NA	1	1	NA	0
CNTRL	0.319334	1	0	TRUE	1	NA	NA	NA	1	1	NA	0
CNTROB	0.495021	1	0	TRUE	1	NA	NA	NA	1	1	NA	0.571429
COA6	0.0527012	3	1	TRUE	1	NA	NA	NA	1	1	NA	0.166667
COG2	0.241327	2	1	TRUE	1	NA	NA	NA	1	1	NA	0
COG4	0.348233	1	0	TRUE	1	NA	NA	NA	1	1	NA	0
COIL	0.0490639	2	0	TRUE	1	NA	NA	NA	1	1	NA	0
COL11A1	0.816655	1	1	FALSE	1	NA	NA	NA	1	1	NA	0
COL18A1	0.716475	1	0	TRUE	1	NA	NA	NA	1	1	NA	0.5
COL21A1	0.913182	3	3	TRUE	1	NA	NA	NA	1	1	NA	0
COL23A1	0.642145	1	0	TRUE	1	NA	NA	NA	1	1	NA	0
COL24A1	0.680019	1	0	TRUE	1	NA	NA	NA	1	1	NA	0
COL25A1	0.815916	1	1	TRUE	1	NA	NA	NA	1	1	NA	0
COL28A1	0.424146	1	0	TRUE	1	NA	NA	NA	1	1	NA	0
COL2A1	0.612019	1	0	TRUE	1	NA	NA	NA	1	1	NA	0.25
COL6A5	0.858971	1	1	FALSE	1	NA	NA	NA	1	1	NA	0
COL6A6	0.118754	3	1	TRUE	1	NA	NA	NA	1	1	NA	0
COL8A1	0.586999	1	2	FALSE	1	NA	NA	NA	1	1	NA	0
COL9A2	0.779474	1	1	TRUE	1	NA	NA	NA	1	1	NA	0
COLCA2	0.723939	1	1	TRUE	1	NA	NA	NA	1	1	NA	0
COLEC10	0.962338	1	1	FALSE	1	NA	NA	NA	1	1	NA	0
COLQ	0.4879	1	0	TRUE	1	NA	NA	NA	1	1	NA	0
COMMD2	0.625878	1	0	TRUE	1	NA	NA	NA	1	1	NA	0.714286
COMMD4	0.422855	1	0	TRUE	1	NA	NA	NA	1	1	NA	0.8
COMMD6	0.134259	2	0	TRUE	1	NA	NA	NA	1	1	NA	0.2
COPB1	0.28752	1	0	TRUE	1	NA	NA	NA	1	1	NA	0
COPG2	0.914625	1	1	TRUE	1	NA	NA	NA	1	1	NA	0
COPS2	0.368254	1	0	TRUE	1	NA	NA	NA	1	1	NA	0.857143
COPS3	0.323305	1	0	TRUE	1	NA	NA	NA	1	1	NA	0.5
COPS6	0.200795	1	0	TRUE	1	NA	NA	NA	1	1	NA	0.5
COQ6	0.25287	1	0	TRUE	1	NA	NA	NA	1	1	NA	1
COQ8A	0.396019	1	0	TRUE	1	NA	NA	NA	1	1	NA	0
COQ8B	0.37593	1	0	TRUE	1	NA	NA	NA	1	1	NA	0
COTL1	0.429264	1	0	TRUE	1	NA	NA	NA	1	1	NA	0
COX11	0.296108	1	0	TRUE	1	NA	NA	NA	1	1	NA	0
COX6A1	0.285189	1	0	TRUE	1	NA	NA	NA	1	1	NA	0
COX6A2	0.40521	1	0	TRUE	1	NA	NA	NA	1	1	NA	0
COX7A2	0.386603	1	0	TRUE	1	NA	NA	NA	1	1	NA	0.75
COX7A2L	0.0880448	2	0	TRUE	1	NA	NA	NA	1	1	NA	0
COX7C	0.0950678	3	1	TRUE	1	NA	NA	NA	1	1	NA	0.235294
CPA1	0.670464	1	0	TRUE	1	NA	NA	NA	1	1	NA	0
CPA2	0.518696	1	0	TRUE	1	NA	NA	NA	1	1	NA	0
CPA4	0.151487	2	0	TRUE	1	NA	NA	NA	1	1	NA	0
CPA6	0.592459	3	2	TRUE	1	NA	NA	NA	1	1	NA	0
CPB2	0.278176	1	0	TRUE	1	NA	NA	NA	1	1	NA	0
CPEB4	0.428602	1	0	TRUE	1	NA	NA	NA	1	1	NA	0.190476
CPHXL	0.658319	1	0.5	TRUE	1	NA	NA	NA	1	1	NA	0
CPLANE1	0.568219	1	0	TRUE	1	NA	NA	NA	1	1	NA	0
CPNE4	0.600426	1	1	FALSE	1	NA	NA	NA	1	1	NA	0
CPNE9	0.512415	1	0	TRUE	1	NA	NA	NA	1	1	NA	0
CPOX	0.0440495	3	0	TRUE	1	NA	NA	NA	1	1	NA	0.2
CPPED1	0.709913	1	0	TRUE	1	NA	NA	NA	1	1	NA	0
CPQ	0.144254	2	0	TRUE	1	NA	NA	NA	1	1	NA	0
CPSF1	0.0790934	2	0	TRUE	1	NA	NA	NA	1	1	NA	0
CPSF3	0.426436	1	0	TRUE	1	NA	NA	NA	1	1	NA	0
CPSF4L	0.33749	1	0	TRUE	1	NA	NA	NA	1	1	NA	0
CPT1C	0.517638	1	0	TRUE	1	NA	NA	NA	1	1	NA	0
CPT2	0.11908	2	0	TRUE	1	NA	NA	NA	1	1	NA	1
CPXM1	0.613203	1	0	TRUE	1	NA	NA	NA	1	1	NA	0
CPXM2	0.718281	1	1	FALSE	1	NA	NA	NA	1	1	NA	0
CPZ	0.929263	1	1	TRUE	1	NA	NA	NA	1	1	NA	0
CRABP1	0.514555	1	0	TRUE	1	NA	NA	NA	1	1	NA	0
CRACR2B	0.256716	1	0	TRUE	1	NA	NA	NA	1	1	NA	0
CRADD	0.507139	1	0	TRUE	1	NA	NA	NA	1	1	NA	0
CRAMP1	0.426188	1	0	TRUE	1	NA	NA	NA	1	1	NA	0
CRAT	0.308019	1	0	TRUE	1	NA	NA	NA	1	1	NA	0
CRBN	0.833289	1	1	TRUE	1	NA	NA	NA	1	1	NA	0
CRCT1	0.641211	1	1	FALSE	1	NA	NA	NA	1	1	NA	0
CREB3	0.328763	1	0	TRUE	1	NA	NA	NA	1	1	NA	0
CREB3L4	0.423634	1	0	TRUE	1	NA	NA	NA	1	1	NA	0
CREBRF	0.351374	1	0	TRUE	1	NA	NA	NA	1	1	NA	0
CREG1	0.389089	2	1	TRUE	1	NA	NA	NA	1	1	NA	0
CRH	0.580451	1	2	FALSE	1	NA	NA	NA	1	1	NA	0
CRHR1	0.942635	1	1	TRUE	1	NA	NA	NA	1	1	NA	0
CRISP1	0.755823	2	1	TRUE	1	NA	NA	NA	1	1	NA	0
CRISP2	0.705256	2	2	FALSE	1	NA	NA	NA	1	1	NA	0
CRISP3	0.830155	2	1	TRUE	1	NA	NA	NA	1	1	NA	0
CRISPLD1	0.697344	1	0	TRUE	1	NA	NA	NA	1	1	NA	0.333333
CRK	0.045233	2	0	TRUE	1	NA	NA	NA	1	1	NA	0
CRLF1	0.504684	1	0	TRUE	1	NA	NA	NA	1	1	NA	0
CRNKL1	0.561486	1	0	TRUE	1	NA	NA	NA	1	1	NA	0
CROCC	0.694058	1	0	TRUE	1	NA	NA	NA	1	1	NA	0
CROCC2	0.818609	1	1	TRUE	1	NA	NA	NA	1	1	NA	0
CROT	0.350666	2	1	TRUE	1	NA	NA	NA	1	1	NA	0.333333
CRP	0.142007	4	2	TRUE	1	NA	NA	NA	1	1	NA	0
CRTAP	0.464757	1	0	TRUE	1	NA	NA	NA	1	1	NA	0
CRTC2	0.433635	1	0	TRUE	1	NA	NA	NA	1	1	NA	0.1
CRY1	0.669649	1	0	TRUE	1	NA	NA	NA	1	1	NA	0
CRY2	0.54057	1	0	TRUE	1	NA	NA	NA	1	1	NA	0.111111
CRYBB1	0.600675	1	0	TRUE	1	NA	NA	NA	1	1	NA	0
CRYBB2	0.158161	2	0	TRUE	1	NA	NA	NA	1	1	NA	0
CRYBG1	0.745108	1	0	TRUE	1	NA	NA	NA	1	1	NA	0
CRYBG2	0.335025	2	1	TRUE	1	NA	NA	NA	1	1	NA	0
CRYGA	0.561935	1	0	TRUE	1	NA	NA	NA	1	1	NA	0
CRYGC	0.510601	1	0	TRUE	1	NA	NA	NA	1	1	NA	0
CRYGN	0.815638	1	1	TRUE	1	NA	NA	NA	1	1	NA	0
CRYGS	0.282798	1	0	TRUE	1	NA	NA	NA	1	1	NA	0
CSF2	0.759153	1	1	TRUE	1	NA	NA	NA	1	1	NA	0
CSH1	0.698379	1	0	TRUE	1	NA	NA	NA	1	1	NA	0
CSH2	0.593333	1	0	TRUE	1	NA	NA	NA	1	1	NA	0
CSKMT	0.193215	1	0	TRUE	1	NA	NA	NA	1	1	NA	0
CSMD1	0.633202	1	2	FALSE	1	NA	NA	NA	1	1	NA	0
CSN1S1	0.915563	1	1	TRUE	1	NA	NA	NA	1	1	NA	0
CSN2	0.132676	3	1	TRUE	1	NA	NA	NA	1	1	NA	0
CSN3	0.556513	1	0	TRUE	1	NA	NA	NA	1	1	NA	0
CSNK1G1	0.312567	1	0	TRUE	1	NA	NA	NA	1	1	NA	0.75
CSNK2A2	0.534623	1	0	TRUE	1	NA	NA	NA	1	1	NA	0
CSNK2B	0.0591655	2	0	TRUE	1	NA	NA	NA	1	1	NA	0
CSNKA2IP	0.757498	1	1	FALSE	1	NA	NA	NA	1	1	NA	0
CSRP2	0.866119	1	1	TRUE	1	NA	NA	NA	1	1	NA	0
CST1	0.483981	2	1	TRUE	1	NA	NA	NA	1	1	NA	0
CST11	0.993902	1	1	FALSE	1	NA	NA	NA	1	1	NA	0
CST2	0.796977	1	0	TRUE	1	NA	NA	NA	1	1	NA	0
CST4	0.970356	1	1	FALSE	1	NA	NA	NA	1	1	NA	0
CST5	0.903653	1	1	TRUE	1	NA	NA	NA	1	1	NA	0
CST6	0.487669	1	0	TRUE	1	NA	NA	NA	1	1	NA	0
CST8	0.929668	1	1	FALSE	1	NA	NA	NA	1	1	NA	0
CSTA	0.944932	1	1	FALSE	1	NA	NA	NA	1	1	NA	0
CSTF1	0.0875677	2	0	TRUE	1	NA	NA	NA	1	1	NA	0.818182
CSTF2T	0.222321	2	0	TRUE	1	NA	NA	NA	1	1	NA	0
CSTF3	0.550672	1	0	TRUE	1	NA	NA	NA	1	1	NA	0.375
CSTL1	0.76325	1	1	TRUE	1	NA	NA	NA	1	1	NA	0
CTAGE1	0.891016	1	1	FALSE	1	NA	NA	NA	1	1	NA	0.142857
CTAGE6	0.409817	1	0	TRUE	1	NA	NA	NA	1	1	NA	0
CTAGE8	0.189819	1	0	TRUE	1	NA	NA	NA	1	1	NA	0
CTBP2	0.219585	1	0	TRUE	1	NA	NA	NA	1	1	NA	0
CTCF	0.348917	1	0	TRUE	1	NA	NA	NA	1	1	NA	0
CTDNEP1	0.303766	1	0	TRUE	1	NA	NA	NA	1	1	NA	0
CTDP1	0.108224	2	0	TRUE	1	NA	NA	NA	1	1	NA	0
CTDSP1	0.599	1	0	TRUE	1	NA	NA	NA	1	1	NA	0
CTDSP2	0.433043	1	0	TRUE	1	NA	NA	NA	1	1	NA	0
CTF1	0.447348	1	0	TRUE	1	NA	NA	NA	1	1	NA	0
CTNNA1	0.394388	1	0	TRUE	1	NA	NA	NA	1	1	NA	0
CTNNA3	0.736961	1	1	TRUE	1	NA	NA	NA	1	1	NA	0
CTNNBIP1	0.528058	1	0	TRUE	1	NA	NA	NA	1	1	NA	0
CTNNBL1	0.0986849	2	0	TRUE	1	NA	NA	NA	1	1	NA	0.142857
CTSA	0.412143	1	0	TRUE	1	NA	NA	NA	1	1	NA	0
CTSD	0.654405	1	0	TRUE	1	NA	NA	NA	1	1	NA	0
CTSE	0.304602	2	1	TRUE	1	NA	NA	NA	1	1	NA	0
CTSG	0.776565	1	0.5	TRUE	1	NA	NA	NA	1	1	NA	0
CTSV	0.597446	1	0	TRUE	1	NA	NA	NA	1	1	NA	0
CTTN	0.347442	1	0	TRUE	1	NA	NA	NA	1	1	NA	0
CTTNBP2	0.698433	1	1	TRUE	1	NA	NA	NA	1	1	NA	0
CTTNBP2NL	0.743029	1	1	TRUE	1	NA	NA	NA	1	1	NA	0.25
CTU2	0.320798	1	0	TRUE	1	NA	NA	NA	1	1	NA	0
CTXN2	0.469054	1	0	TRUE	1	NA	NA	NA	1	1	NA	0
CTXND2	0.40291	1	0	TRUE	1	NA	NA	NA	1	1	NA	0
CUL2	0.353239	1	0	TRUE	1	NA	NA	NA	1	1	NA	0.8
CUL3	0.216558	2	1	TRUE	1	NA	NA	NA	1	1	NA	0.25
CUTA	0.494036	1	0	TRUE	1	NA	NA	NA	1	1	NA	0.25
CUZD1	0.610273	2	1	TRUE	1	NA	NA	NA	1	1	NA	0
CWC15	0.344014	1	0	TRUE	1	NA	NA	NA	1	1	NA	0.333333
CX3CL1	0.0808917	2	0	TRUE	1	NA	NA	NA	1	1	NA	0
CX3CR1	0.639747	1	1	FALSE	1	NA	NA	NA	1	1	NA	0
CXCL1	0.776533	1	1	TRUE	1	NA	NA	NA	1	1	NA	1
CXCL10	0.0672711	2	0	TRUE	1	NA	NA	NA	1	1	NA	0.142857
CXCL13	0.39221	2	1	TRUE	1	NA	NA	NA	1	1	NA	0.2
CXCL17	0.366971	1	0	TRUE	1	NA	NA	NA	1	1	NA	0
CXCL6	0.784878	1	1	TRUE	1	NA	NA	NA	1	1	NA	0
CXCL9	0.378885	1	0	TRUE	1	NA	NA	NA	1	1	NA	0
CXXC1	0.147591	2	0	TRUE	1	NA	NA	NA	1	1	NA	0.4
CYB561	0.637172	1	0	TRUE	1	NA	NA	NA	1	1	NA	0
CYB561A3	0.278413	1	0	TRUE	1	NA	NA	NA	1	1	NA	0
CYB561D2	0.383329	1	0	TRUE	1	NA	NA	NA	1	1	NA	0
CYB5A	0.726513	1	1	TRUE	1	NA	NA	NA	1	1	NA	0
CYB5B	0.372786	1	0	TRUE	1	NA	NA	NA	1	1	NA	0.25
CYB5D1	0.25099	1	0	TRUE	1	NA	NA	NA	1	1	NA	0.5
CYBA	0.479658	1	0	TRUE	1	NA	NA	NA	1	1	NA	0
CYC1	0.510962	1	0	TRUE	1	NA	NA	NA	1	1	NA	0
CYCS	0.682499	1	0	TRUE	1	NA	NA	NA	1	1	NA	0
CYFIP2	0.661862	1	1	TRUE	1	NA	NA	NA	1	1	NA	0
CYLC2	0.227899	3	1	TRUE	1	NA	NA	NA	1	1	NA	0
CYP11B1	0.967628	1	1	FALSE	1	NA	NA	NA	1	1	NA	0
CYP11B2	0.206621	3	1	TRUE	1	NA	NA	NA	1	1	NA	0
CYP19A1	0.784787	1	1	TRUE	1	NA	NA	NA	1	1	NA	0
CYP20A1	0.283857	1	0	TRUE	1	NA	NA	NA	1	1	NA	0
CYP26C1	0.350467	1	0	TRUE	1	NA	NA	NA	1	1	NA	0
CYP27B1	0.481701	1	0	TRUE	1	NA	NA	NA	1	1	NA	0
CYP2A13	0.175692	2	0	TRUE	1	NA	NA	NA	1	1	NA	0
CYP2A6	0.474085	1	0	TRUE	1	NA	NA	NA	1	1	NA	0
CYP2C18	0.572182	1	2	FALSE	1	NA	NA	NA	1	1	NA	0
CYP2C19	0.551771	1	2	FALSE	1	NA	NA	NA	1	1	NA	0
CYP2C8	0.353438	3	1	TRUE	1	NA	NA	NA	1	1	NA	0
CYP2C9	0.528552	1	2	FALSE	1	NA	NA	NA	1	1	NA	0
CYP2D6	0.419769	1	0	TRUE	1	NA	NA	NA	1	1	NA	0
CYP2U1	0.311616	1	0	TRUE	1	NA	NA	NA	1	1	NA	0
CYP3A4	0.863198	1	1	FALSE	1	NA	NA	NA	1	1	NA	0
CYP3A43	0.812895	1	0	TRUE	1	NA	NA	NA	1	1	NA	0
CYP3A5	0.780214	1	1	TRUE	1	NA	NA	NA	1	1	NA	0
CYP3A7	0.932047	1	1	FALSE	1	NA	NA	NA	1	1	NA	0
CYP46A1	0.525217	1	0	TRUE	1	NA	NA	NA	1	1	NA	0
CYP4A11	0.143818	4	2	TRUE	1	NA	NA	NA	1	1	NA	0
CYP4B1	0.511922	1	2	FALSE	1	NA	NA	NA	1	1	NA	0
CYP4F11	0.530515	1	2	FALSE	1	NA	NA	NA	1	1	NA	0
CYP4F12	0.749506	2	1	TRUE	1	NA	NA	NA	1	1	NA	0
CYP4F2	0.473969	2	1	TRUE	1	NA	NA	NA	1	1	NA	0
CYP4F22	0.325659	2	1	TRUE	1	NA	NA	NA	1	1	NA	0
CYP4Z1	0.872085	1	1	FALSE	1	NA	NA	NA	1	1	NA	0
CYP8B1	0.694022	1	0	TRUE	1	NA	NA	NA	1	1	NA	0
CYTIP	0.520685	2	1	TRUE	1	NA	NA	NA	1	1	NA	0
CYTL1	0.609794	1	0	TRUE	1	NA	NA	NA	1	1	NA	0
D2HGDH	0.371318	1	0	TRUE	1	NA	NA	NA	1	1	NA	0
DAAM1	0.081897	2	0	TRUE	1	NA	NA	NA	1	1	NA	0.0833333
DAAM2	0.551992	1	0	TRUE	1	NA	NA	NA	1	1	NA	0
DACT3	0.31422	1	0	TRUE	1	NA	NA	NA	1	1	NA	0
DAGLB	0.321251	1	0	TRUE	1	NA	NA	NA	1	1	NA	0.4
DAND5	0.0563664	2	0	TRUE	1	NA	NA	NA	1	1	NA	0
DAOA	0.754609	1	0	TRUE	1	NA	NA	NA	1	1	NA	0
DAP3	0.0700539	2	0	TRUE	1	NA	NA	NA	1	1	NA	0
DAPK3	0.446111	1	0	TRUE	1	NA	NA	NA	1	1	NA	0.5
DAPP1	0.874365	1	1	FALSE	1	NA	NA	NA	1	1	NA	0
DAXX	0.435612	1	0	TRUE	1	NA	NA	NA	1	1	NA	0.1
DAZAP1	0.300812	1	0	TRUE	1	NA	NA	NA	1	1	NA	0
DAZAP2	0.435123	1	0	TRUE	1	NA	NA	NA	1	1	NA	0
DBH	0.623601	1	0	TRUE	1	NA	NA	NA	1	1	NA	0
DBT	0.434672	1	0	TRUE	1	NA	NA	NA	1	1	NA	0
DCAF16	0.435217	1	0	TRUE	1	NA	NA	NA	1	1	NA	0
DCAF4	0.506836	1	0	TRUE	1	NA	NA	NA	1	1	NA	0
DCAF4L2	0.912315	1	1	TRUE	1	NA	NA	NA	1	1	NA	0
DCAF7	0.559221	1	0	TRUE	1	NA	NA	NA	1	1	NA	0.35
DCAF8	0.316475	1	0	TRUE	1	NA	NA	NA	1	1	NA	0
DCAKD	0.437497	1	0	TRUE	1	NA	NA	NA	1	1	NA	0
DCBLD2	0.183691	3	1	TRUE	1	NA	NA	NA	1	1	NA	0.2
DCD	0.566639	1	2	FALSE	1	NA	NA	NA	1	1	NA	0
DCDC1	0.719693	1	0	TRUE	1	NA	NA	NA	1	1	NA	0.5
DCLK2	0.709354	1	1	TRUE	1	NA	NA	NA	1	1	NA	0
DCLK3	0.556049	1	1	FALSE	1	NA	NA	NA	1	1	NA	0.166667
DCLRE1A	0.476587	1	0	TRUE	1	NA	NA	NA	1	1	NA	0
DCLRE1B	0.58803	1	0	TRUE	1	NA	NA	NA	1	1	NA	0.333333
DCP1A	0.661702	1	0	TRUE	1	NA	NA	NA	1	1	NA	0.125
DCPS	0.236595	1	0	TRUE	1	NA	NA	NA	1	1	NA	0
DCSTAMP	0.817677	1	1	FALSE	1	NA	NA	NA	1	1	NA	0
DCTN3	0.329067	1	0	TRUE	1	NA	NA	NA	1	1	NA	0
DCTN6	0.532392	1	0	TRUE	1	NA	NA	NA	1	1	NA	0
DCTPP1	0.0910026	2	0	TRUE	1	NA	NA	NA	1	1	NA	0.2
DCUN1D1	0.46846	1	0	TRUE	1	NA	NA	NA	1	1	NA	0
DCUN1D3	0.512668	1	0	TRUE	1	NA	NA	NA	1	1	NA	0
DCUN1D5	0.357074	1	0	TRUE	1	NA	NA	NA	1	1	NA	0
DCXR	0.338611	1	0	TRUE	1	NA	NA	NA	1	1	NA	0
DDAH2	0.584977	1	0	TRUE	1	NA	NA	NA	1	1	NA	0
DDIT3	0.420373	1	0	TRUE	1	NA	NA	NA	1	1	NA	0.272727
DDIT4	0.240445	1	0	TRUE	1	NA	NA	NA	1	1	NA	0
DDO	0.846798	1	1	TRUE	1	NA	NA	NA	1	1	NA	0
DDX1	0.482965	1	0	TRUE	1	NA	NA	NA	1	1	NA	0.4
DDX10	0.0764786	2	0	TRUE	1	NA	NA	NA	1	1	NA	0
DDX11	0.430835	1	0	TRUE	1	NA	NA	NA	1	1	NA	0
DDX17	0.0598147	2	0	TRUE	1	NA	NA	NA	1	1	NA	0
DDX18	0.660718	1	0.5	TRUE	1	NA	NA	NA	1	1	NA	0
DDX19B	0.217141	1	0	TRUE	1	NA	NA	NA	1	1	NA	0.5
DDX21	0.226532	1	0	TRUE	1	NA	NA	NA	1	1	NA	0
DDX31	0.467683	1	0	TRUE	1	NA	NA	NA	1	1	NA	0.75
DDX39A	0.279571	1	0	TRUE	1	NA	NA	NA	1	1	NA	0
DDX39B	0.696266	1	0.5	TRUE	1	NA	NA	NA	1	1	NA	0.333333
[truncated: 16,286 more rows]
