# Supplementary material for: Somatic mutation distribution across tumour cohorts provides a signal for positive selection in cancer
Source: Nat Commun. 2022 Nov 17;13:7023. doi: 10.1038/s41467-022-34746-z (PMC9671924; doi:10.1038/s41467-022-34746-z)
Supplement: Supplementary file 9 — Supplementary Data 6 [file 41467_2022_34746_MOESM9_ESM.xlsx]

## Sheet: Supplementary Data 6
Cancer	Tumours in cohort	Gene	Tumours with mutations	p	FDR	Gene in CGC
pancancer	2658	TERT	144	9.25687e-21	1.44389e-16	Yes
pancancer	2658	BCL7A	39	7.06012e-10	5.50618e-06	Yes
pancancer	2658	IGLL5	27	4.17547e-08	0.000217096
pancancer	2658	BCL2	19	8.35124e-07	0.00325657	Yes
pancancer	2658	POLR3E	27	1.98169e-06	0.00618208
pancancer	2658	H2BC4	19	5.9529e-05	0.154756
pancancer	2658	MED16	33	0.000212979	0.474578
pancancer	2658	PPT2	6	0.000329103	0.550536
pancancer	2658	GSTA4	25	0.000437745	0.550536
pancancer	2658	NDUFB6	8	0.000453939	0.550536
pancancer	2658	ZNF773	8	0.00046637	0.550536
pancancer	2658	KCNV1	14	0.000470447	0.550536
pancancer	2658	ACTL9	14	0.000506991	0.550536
pancancer	2658	H2BC8	19	0.000516255	0.550536
pancancer	2658	RXRA	9	0.000627063	0.550536
pancancer	2658	YPEL5	7	0.000733006	0.550536
pancancer	2658	NDN	17	0.000781872	0.550536
pancancer	2658	KNL1	19	0.000810664	0.550536	Yes
pancancer	2658	PATL2	24	0.000873133	0.550536
pancancer	2658	FBXL17	7	0.000933301	0.550536
pancancer	2658	PDF	4	0.000958169	0.550536
pancancer	2658	KCNA4	15	0.000965086	0.550536
pancancer	2658	CAB39L	6	0.00102056	0.550536
pancancer	2658	H2AC17	24	0.00106423	0.550536
pancancer	2658	DMPK	3	0.00112577	0.550536
pancancer	2658	ZNF585B	7	0.00112717	0.550536
pancancer	2658	SLC7A14	6	0.00117945	0.550536
pancancer	2658	CMPK1	6	0.00118181	0.550536
pancancer	2658	PTGIS	6	0.0012063	0.550536
pancancer	2658	ZBTB12	8	0.0012706	0.550536
pancancer	2658	CDC14C	28	0.00130015	0.550536
pancancer	2658	SLC39A1	9	0.0014177	0.550536
pancancer	2658	PAXBP1	5	0.00142597	0.550536
pancancer	2658	H2BC13	16	0.00143975	0.550536
pancancer	2658	ITPRID2	8	0.00144245	0.550536
pancancer	2658	ZNF74	9	0.00154403	0.550536
pancancer	2658	H2AC6	22	0.00157606	0.550536
pancancer	2658	SYT14	12	0.00159038	0.550536
pancancer	2658	TMED4	8	0.00170945	0.550536
pancancer	2658	LILRB3	7	0.00180128	0.550536
pancancer	2658	CD300C	9	0.00187905	0.550536
pancancer	2658	LNPEP	6	0.00188002	0.550536
pancancer	2658	KIAA0895	5	0.00203411	0.550536
pancancer	2658	H2BC17	25	0.00203758	0.550536
pancancer	2658	CCDC107	49	0.0021408	0.550536
pancancer	2658	HNRNPR	8	0.00216348	0.550536
pancancer	2658	TARDBP	12	0.00218639	0.550536
pancancer	2658	PRKG1	5	0.00235008	0.550536
pancancer	2658	WBP1	6	0.00236633	0.550536
pancancer	2658	CDRT15L2	6	0.00242195	0.550536
pancancer	2658	KIAA0232	6	0.0024443	0.550536
pancancer	2658	UBE2D2	5	0.00251881	0.550536
pancancer	2658	RHOBTB1	4	0.00259686	0.550536
pancancer	2658	BCL6	31	0.00259834	0.550536	Yes
pancancer	2658	USP48	14	0.00285988	0.550536
pancancer	2658	ZPBP	20	0.00295284	0.550536
pancancer	2658	CD177	15	0.00298257	0.550536
pancancer	2658	ERAP1	8	0.00307221	0.550536
pancancer	2658	TOB2	8	0.00310964	0.550536
pancancer	2658	CUL7	10	0.00311835	0.550536
pancancer	2658	GAS1	4	0.00312847	0.550536
pancancer	2658	TCF12	6	0.00320398	0.550536	Yes
pancancer	2658	HMGN4	12	0.00323581	0.550536
pancancer	2658	ESR1	8	0.00325516	0.550536	Yes
pancancer	2658	KLRG2	4	0.00327182	0.550536
pancancer	2658	RBMS1	4	0.00344775	0.550536
pancancer	2658	FERD3L	11	0.00347808	0.550536
pancancer	2658	CDH24	4	0.0035506	0.550536
pancancer	2658	NPAT	10	0.0036506	0.550536
pancancer	2658	KHDC3L	15	0.00368065	0.550536
pancancer	2658	TMEM39B	5	0.00368222	0.550536
pancancer	2658	SYNCRIP	6	0.00371808	0.550536
pancancer	2658	LTC4S	9	0.00377524	0.550536
pancancer	2658	BEND4	14	0.00381073	0.550536
pancancer	2658	H2AC8	26	0.00382643	0.550536
pancancer	2658	TAF5	6	0.00396694	0.550536
pancancer	2658	MT1B	7	0.00403195	0.550536
pancancer	2658	ITGA3	5	0.00403696	0.550536
pancancer	2658	ARL8A	7	0.00404052	0.550536
pancancer	2658	CCNE1	7	0.00418166	0.550536	Yes
pancancer	2658	GCLM	7	0.00419174	0.550536
pancancer	2658	RRP15	8	0.00419361	0.550536
pancancer	2658	PATZ1	8	0.00420004	0.550536	Yes
pancancer	2658	NCK2	3	0.00420228	0.550536
pancancer	2658	NRDE2	5	0.00420419	0.550536
pancancer	2658	SLC4A1	5	0.00420597	0.550536
pancancer	2658	TP53I3	7	0.00427926	0.550536
pancancer	2658	SCAF4	9	0.00441746	0.550536
pancancer	2658	ALPK2	5	0.00445919	0.550536
pancancer	2658	LTBR	9	0.00448073	0.550536
pancancer	2658	CEP19	10	0.00463461	0.550536
pancancer	2658	CSTB	6	0.00469638	0.550536
pancancer	2658	ARMH1	4	0.00475541	0.550536
pancancer	2658	SNX7	13	0.00482086	0.550536
pancancer	2658	ANKRD23	5	0.0048417	0.550536
pancancer	2658	DCLK2	7	0.00487481	0.550536
pancancer	2658	LRRC1	6	0.00492721	0.550536
pancancer	2658	TBL1XR1	5	0.00494139	0.550536	Yes
pancancer	2658	UNC13B	10	0.00502647	0.550536
pancancer	2658	COX6A1	3	0.00507976	0.550536
pancancer	2658	AZGP1	7	0.00509595	0.550536
pancancer	2658	FHL2	3	0.00516911	0.550536
pancancer	2658	SLC40A1	3	0.00518104	0.550536
pancancer	2658	ACTR3	7	0.00518511	0.550536
pancancer	2658	ANKRD39	13	0.00520189	0.550536
pancancer	2658	COIL	11	0.00525319	0.550536
pancancer	2658	LACC1	4	0.00526289	0.550536
pancancer	2658	UBAP1	7	0.00538484	0.550536
pancancer	2658	ZBTB18	5	0.00550219	0.550536
pancancer	2658	RNF149	6	0.00552263	0.550536
pancancer	2658	HEY1	6	0.00557793	0.550536	Yes
pancancer	2658	GPHB5	21	0.00562537	0.550536
pancancer	2658	VSTM2B	8	0.00568402	0.550536
pancancer	2658	CCNI	9	0.00570437	0.550536
pancancer	2658	AP4M1	7	0.0057488	0.550536
pancancer	2658	PTPN23	5	0.00586254	0.550536
pancancer	2658	RFK	13	0.0058819	0.550536
pancancer	2658	AUTS2	7	0.00592139	0.550536
pancancer	2658	STX6	5	0.00595329	0.550536
pancancer	2658	IRS2	12	0.00602802	0.550536
pancancer	2658	USP39	4	0.00604831	0.550536
pancancer	2658	HNRNPK	6	0.00605597	0.550536
pancancer	2658	CRB2	4	0.00608179	0.550536
pancancer	2658	MOV10L1	7	0.00616936	0.550536
pancancer	2658	TRIM63	8	0.00619347	0.550536
pancancer	2658	KCNE4	5	0.0062392	0.550536
pancancer	2658	ST8SIA5	10	0.00625843	0.550536
pancancer	2658	SLC39A10	10	0.00627424	0.550536
pancancer	2658	DNAJB14	8	0.00628622	0.550536
pancancer	2658	PSAPL1	5	0.00630049	0.550536
pancancer	2658	MUC19	8	0.00638085	0.550536
pancancer	2658	NPHS1	8	0.00645614	0.550536
pancancer	2658	MMP16	17	0.00647636	0.550536
pancancer	2658	CCDC122	6	0.00647904	0.550536
pancancer	2658	ARFRP1	4	0.00648013	0.550536
pancancer	2658	SLC6A18	6	0.00654103	0.550536
pancancer	2658	RPUSD4	6	0.00654574	0.550536
pancancer	2658	SERINC4	6	0.00656664	0.550536
pancancer	2658	ROBO3	6	0.00659508	0.550536
pancancer	2658	LLGL2	6	0.00672995	0.550536
pancancer	2658	MDM1	5	0.00673357	0.550536
pancancer	2658	CAPRIN1	6	0.00678438	0.550536
pancancer	2658	PKN2	7	0.00678826	0.550536
pancancer	2658	NEPRO	6	0.00680493	0.550536
pancancer	2658	OPA3	7	0.00685989	0.550536
pancancer	2658	PIGO	4	0.00699905	0.550536
pancancer	2658	PAIP2	7	0.00709806	0.550536
pancancer	2658	RSU1	17	0.00711297	0.550536
pancancer	2658	IDH2	4	0.00713522	0.550536	Yes
pancancer	2658	TAPBPL	7	0.00714399	0.550536
pancancer	2658	ATG14	3	0.007273	0.550536
pancancer	2658	SSX2IP	6	0.00730796	0.550536
pancancer	2658	E2F5	5	0.00739585	0.550536
pancancer	2658	TM2D2	4	0.00742528	0.550536
pancancer	2658	SPAG8	6	0.00742855	0.550536
pancancer	2658	MTHFS	4	0.0075116	0.550536
pancancer	2658	AGO3	3	0.00759393	0.550536
pancancer	2658	ADAM9	4	0.00764278	0.550536
pancancer	2658	NCR3	7	0.0076707	0.550536
pancancer	2658	H2BC11	24	0.00787012	0.550536
pancancer	2658	CCDC3	10	0.00788183	0.550536
pancancer	2658	EPS15	3	0.0078898	0.550536	Yes
pancancer	2658	IFT172	6	0.00789416	0.550536
pancancer	2658	MLLT1	10	0.00792728	0.550536	Yes
pancancer	2658	WTIP	6	0.00795605	0.550536
pancancer	2658	IL27	6	0.00797656	0.550536
pancancer	2658	ZNF91	6	0.0080772	0.550536
pancancer	2658	EPB41L4A	4	0.00820344	0.550536
pancancer	2658	TRIOBP	5	0.00824463	0.550536
pancancer	2658	NFAT5	7	0.00825501	0.550536
pancancer	2658	NAF1	7	0.00836237	0.550536
pancancer	2658	UBE2I	4	0.00847554	0.550536
pancancer	2658	XRN2	6	0.00851122	0.550536
pancancer	2658	NFYC	6	0.00853629	0.550536
pancancer	2658	KPTN	7	0.00861615	0.550536
pancancer	2658	KCTD12	4	0.00866328	0.550536
pancancer	2658	ERI2	7	0.00870307	0.550536
pancancer	2658	PRRT4	5	0.00871747	0.550536
pancancer	2658	CENPQ	7	0.00874424	0.550536
pancancer	2658	SYT6	8	0.00875977	0.550536
pancancer	2658	KCNT1	6	0.00876397	0.550536
pancancer	2658	ZNF575	4	0.00883435	0.550536
pancancer	2658	TOB1	10	0.00895142	0.550536
pancancer	2658	GSTO1	7	0.00905196	0.550536
pancancer	2658	SHANK2	6	0.00905581	0.550536
pancancer	2658	ZNF613	5	0.00910084	0.550536
pancancer	2658	FBN2	6	0.00910754	0.550536
pancancer	2658	TNNC1	4	0.00925916	0.550536
pancancer	2658	GOLGA4	4	0.00927278	0.550536
pancancer	2658	NDST2	6	0.00936122	0.550536
pancancer	2658	KPRP	12	0.00938629	0.550536
pancancer	2658	PEX2	5	0.0094001	0.550536
pancancer	2658	HBG1	11	0.00940664	0.550536
pancancer	2658	CSRNP3	4	0.00944689	0.550536
pancancer	2658	ZNF747	11	0.00946315	0.550536
pancancer	2658	MBNL2	5	0.00951398	0.550536
pancancer	2658	TAS1R3	6	0.00952896	0.550536
pancancer	2658	ZNF716	17	0.00953474	0.550536
pancancer	2658	GPSM2	4	0.00955692	0.550536
pancancer	2658	POLG	19	0.0095634	0.550536	Yes
pancancer	2658	EIF2AK4	6	0.00962244	0.550536
pancancer	2658	ZNF652	7	0.00963544	0.550536
pancancer	2658	C6orf47	12	0.00963849	0.550536
pancancer	2658	CFAP418	12	0.00965094	0.550536
pancancer	2658	HSF2	13	0.00969011	0.550536
pancancer	2658	KIF15	6	0.00972033	0.550536
pancancer	2658	OGFOD3	7	0.00976644	0.550536
pancancer	2658	LTV1	8	0.00977379	0.550536
pancancer	2658	AKAP10	5	0.00979929	0.550536
pancancer	2658	SLC29A4	3	0.0098919	0.550536
pancancer	2658	ZNF181	7	0.0099049	0.550536
pancancer	2658	PLOD2	11	0.00993557	0.550536
pancancer	2658	SULT1B1	9	0.00994425	0.550536
pancancer	2658	EGFL8	3	0.00997572	0.550536
pancancer	2658	CCNT1	8	0.0099807	0.550536
pancancer	2658	GTPBP1	8	0.0100252	0.550536
pancancer	2658	RASL11A	6	0.0100354	0.550536
pancancer	2658	PIM3	8	0.0100403	0.550536
pancancer	2658	EEF1A1	6	0.010103	0.550536
pancancer	2658	SLC38A10	5	0.0101371	0.550536
pancancer	2658	TRIB1	3	0.0101557	0.550536
pancancer	2658	PARPBP	8	0.0101579	0.550536
pancancer	2658	PLS1	10	0.010163	0.550536
pancancer	2658	P2RY6	4	0.0102016	0.550536
pancancer	2658	ANGEL2	4	0.0102771	0.550536
pancancer	2658	PARP9	4	0.0102929	0.550536
pancancer	2658	TSPOAP1	3	0.0102961	0.550536
pancancer	2658	STRADA	5	0.0102968	0.550536
pancancer	2658	CDKN1B	9	0.0103565	0.550536	Yes
pancancer	2658	ATP1B2	3	0.0103583	0.550536
pancancer	2658	TNFRSF11B	11	0.0103699	0.550536
pancancer	2658	C18orf63	7	0.0103962	0.550536
pancancer	2658	TMEM18	9	0.0104157	0.550536
pancancer	2658	C5orf58	6	0.0104313	0.550536
pancancer	2658	LYRM2	5	0.0104895	0.550536
pancancer	2658	NDUFA13	8	0.0105444	0.550536
pancancer	2658	SRRM4	14	0.0105562	0.550536
pancancer	2658	FBXO24	12	0.0105612	0.550536
pancancer	2658	RPL10A	8	0.0105655	0.550536
pancancer	2658	TNKS2	8	0.0106059	0.550536
pancancer	2658	ADGRG1	3	0.010642	0.550536
pancancer	2658	NAA15	9	0.0106423	0.550536
pancancer	2658	RBM5	3	0.0106894	0.550536
pancancer	2658	EFR3A	9	0.0106986	0.550536
pancancer	2658	KTI12	4	0.0106987	0.550536
pancancer	2658	ZNF672	9	0.0107569	0.550536
pancancer	2658	MPPE1	5	0.0107999	0.550536
pancancer	2658	DBF4	8	0.010846	0.550536
pancancer	2658	KCNN3	5	0.0108901	0.550536
pancancer	2658	PSME4	9	0.0108966	0.550536
pancancer	2658	SNRNP70	6	0.0109228	0.550536
pancancer	2658	AGFG2	13	0.0110421	0.550536
pancancer	2658	TMEM30B	4	0.0111046	0.550536
pancancer	2658	PRPF4B	4	0.0111207	0.550536
pancancer	2658	H2BC7	15	0.0111341	0.550536
pancancer	2658	CACNG2	9	0.0111389	0.550536
pancancer	2658	CYP1B1	4	0.0111415	0.550536
pancancer	2658	CASZ1	7	0.0112018	0.550536
pancancer	2658	CGAS	7	0.0112662	0.550536
pancancer	2658	KIAA0040	10	0.0112856	0.550536
pancancer	2658	C12orf57	6	0.0113293	0.550536
pancancer	2658	SMIM26	8	0.0113325	0.550536
pancancer	2658	YWHAE	4	0.0114223	0.550536	Yes
pancancer	2658	STOX1	7	0.0114289	0.550536
pancancer	2658	OR52A5	16	0.0114455	0.550536
pancancer	2658	NT5DC1	4	0.0114465	0.550536
pancancer	2658	GYPB	8	0.0114705	0.550536
pancancer	2658	ANKRD30B	17	0.0114821	0.550536
pancancer	2658	GNL1	6	0.0115296	0.550536
pancancer	2658	PYGL	3	0.0115398	0.550536
pancancer	2658	MSI2	3	0.0115835	0.550536	Yes
pancancer	2658	GARIN4	9	0.0116373	0.550536
pancancer	2658	KLK6	10	0.0116652	0.550536
pancancer	2658	CCDC74A	6	0.0116659	0.550536
pancancer	2658	TEF	12	0.0116811	0.550536
pancancer	2658	REV1	6	0.0117498	0.550536
pancancer	2658	PCSK5	8	0.0117678	0.550536
pancancer	2658	RFX7	6	0.0118044	0.550536
pancancer	2658	CARD16	3	0.0118172	0.550536
pancancer	2658	FSCB	8	0.0118289	0.550536
pancancer	2658	PRKG2	4	0.0118761	0.550536
pancancer	2658	NAB2	4	0.0119183	0.550536	Yes
pancancer	2658	CRYGC	5	0.0119358	0.550536
pancancer	2658	MRPL30	5	0.0119753	0.550536
pancancer	2658	FIGNL1	9	0.0120485	0.550536
pancancer	2658	CA9	4	0.01216	0.550536
pancancer	2658	LPP	4	0.0122296	0.550536	Yes
pancancer	2658	FKBP6	5	0.0123356	0.550536
pancancer	2658	TLE5	3	0.0123711	0.550536
pancancer	2658	GRP	6	0.012453	0.550536
pancancer	2658	HECTD1	7	0.0125413	0.550536
pancancer	2658	HACD2	3	0.0125454	0.550536
pancancer	2658	CNPY2	4	0.0126299	0.550536
pancancer	2658	JUN	10	0.0127	0.550536	Yes
pancancer	2658	JADE2	5	0.0128024	0.550536
pancancer	2658	H2AC11	28	0.0128176	0.550536
pancancer	2658	LEPROTL1	15	0.012833	0.550536	Yes
pancancer	2658	TMEM250	6	0.0128862	0.550536
pancancer	2658	ZBTB41	12	0.0129078	0.550536
pancancer	2658	ZNF155	6	0.0129275	0.550536
pancancer	2658	VSX1	10	0.0130582	0.550536
pancancer	2658	R3HCC1	8	0.0130886	0.550536
pancancer	2658	MLEC	8	0.0130991	0.550536
pancancer	2658	PPM1H	7	0.0131935	0.550536
pancancer	2658	PRKCG	6	0.0132023	0.550536
pancancer	2658	NREP	5	0.013237	0.550536
pancancer	2658	OVOL1	5	0.013296	0.550536
pancancer	2658	SP8	9	0.0133038	0.550536
pancancer	2658	PTPN3	8	0.0133118	0.550536
pancancer	2658	HPS6	7	0.0133133	0.550536
pancancer	2658	ITM2C	6	0.0133294	0.550536
pancancer	2658	ZNF497	5	0.0133954	0.550536
pancancer	2658	GTF3C2	9	0.0134134	0.550536
pancancer	2658	SNRPD3	4	0.0134294	0.550536
pancancer	2658	REXO5	4	0.0134489	0.550536
pancancer	2658	SLC4A1AP	6	0.0134884	0.550536
pancancer	2658	TSPAN10	8	0.0134969	0.550536
pancancer	2658	ZC3H4	8	0.0135242	0.550536
pancancer	2658	B2M	10	0.0135938	0.550536	Yes
pancancer	2658	FBXL14	4	0.0136413	0.550536
pancancer	2658	MAP3K8	6	0.0136481	0.550536
pancancer	2658	SPACA7	12	0.0137053	0.550536
pancancer	2658	TEX261	6	0.0137168	0.550536
pancancer	2658	FAM120A	5	0.0137499	0.550536
pancancer	2658	SNX16	6	0.0137648	0.550536
pancancer	2658	NIF3L1	8	0.0138245	0.550536
pancancer	2658	CISD3	6	0.0138379	0.550536
pancancer	2658	TENM2	11	0.0138426	0.550536
pancancer	2658	OXGR1	10	0.0138661	0.550536
pancancer	2658	LAD1	5	0.0139123	0.550536
pancancer	2658	KIF12	8	0.0139251	0.550536
pancancer	2658	LNX2	9	0.0139435	0.550536
pancancer	2658	SPOCK2	8	0.0139763	0.550536
pancancer	2658	PTGR2	7	0.0140087	0.550536
pancancer	2658	SOCS6	6	0.0140581	0.550536
pancancer	2658	TUBA3C	18	0.0140707	0.550536
pancancer	2658	CTNNBIP1	6	0.0140849	0.550536
pancancer	2658	EME2	6	0.0142353	0.550536
pancancer	2658	ZHX3	5	0.0142596	0.550536
pancancer	2658	IL4R	4	0.0142927	0.550536
pancancer	2658	PRADC1	11	0.0143016	0.550536
pancancer	2658	C10orf99	6	0.0143269	0.550536
pancancer	2658	GLI1	6	0.01434	0.550536	Yes
pancancer	2658	ADI1	8	0.0143424	0.550536
pancancer	2658	FLRT2	13	0.0143812	0.550536
pancancer	2658	GATD1	3	0.0144217	0.550536
pancancer	2658	FFAR1	3	0.0144652	0.550536
pancancer	2658	HSPBAP1	3	0.0144828	0.550536
pancancer	2658	PCDHB5	8	0.0145176	0.550536
pancancer	2658	RBM4	7	0.0145468	0.550536
pancancer	2658	PRMT5	12	0.0146369	0.550536
pancancer	2658	SPDL1	7	0.0147013	0.550536
pancancer	2658	SMARCA4	11	0.0147324	0.550536	Yes
pancancer	2658	SH3D19	5	0.0147496	0.550536
pancancer	2658	DRG1	6	0.0147641	0.550536
pancancer	2658	RAB33B	6	0.0148067	0.550536
pancancer	2658	GALNT8	9	0.0148214	0.550536
pancancer	2658	EMC3	9	0.0148399	0.550536
pancancer	2658	SETD7	4	0.0148881	0.550536
pancancer	2658	HDAC1	7	0.0149108	0.550536
pancancer	2658	PFN2	5	0.0149829	0.550536
pancancer	2658	HSD17B1	5	0.015013	0.550536
pancancer	2658	ARL5A	15	0.0150626	0.550536
pancancer	2658	TBP	13	0.0150732	0.550536
pancancer	2658	RCC1	15	0.015087	0.550536
pancancer	2658	NMI	6	0.0151206	0.550536
pancancer	2658	TNNI3	9	0.015153	0.550536
pancancer	2658	C9orf72	6	0.015183	0.550536
pancancer	2658	MYH14	8	0.0151864	0.550536
pancancer	2658	MFGE8	3	0.0152111	0.550536
pancancer	2658	ARHGAP5	6	0.0152162	0.550536	Yes
pancancer	2658	MBD1	8	0.0152588	0.550536
pancancer	2658	FAM161B	7	0.0152697	0.550536
pancancer	2658	IDH3B	6	0.015303	0.550536
pancancer	2658	CGB1	12	0.015314	0.550536
pancancer	2658	CTSA	6	0.0153751	0.550536
pancancer	2658	MS4A1	7	0.0153863	0.550536
pancancer	2658	MS4A5	13	0.0154118	0.550536
pancancer	2658	FBL	5	0.0154385	0.550536
pancancer	2658	MSX1	8	0.0154457	0.550536
pancancer	2658	CHUK	8	0.0155421	0.550536
pancancer	2658	ZNF503	14	0.0156521	0.550536
pancancer	2658	METTL7B	5	0.0156872	0.550536
pancancer	2658	C6orf62	6	0.0157243	0.550536
pancancer	2658	NIT1	3	0.0157925	0.550536
pancancer	2658	SPG11	7	0.0158421	0.550536
pancancer	2658	NAPEPLD	4	0.0159136	0.550536
pancancer	2658	SLC2A1	7	0.0159142	0.550536
pancancer	2658	TSPAN19	5	0.0159444	0.550536
pancancer	2658	CHN2	4	0.0159614	0.550536
pancancer	2658	EXOSC2	4	0.0159761	0.550536
pancancer	2658	KRT5	6	0.0160085	0.550536
pancancer	2658	AGMO	4	0.0160571	0.550536
pancancer	2658	QKI	3	0.016077	0.550536	Yes
pancancer	2658	DIMT1	6	0.0160781	0.550536
pancancer	2658	MAPK10	7	0.0160806	0.550536
pancancer	2658	FAM219B	4	0.01612	0.550536
pancancer	2658	ATXN7L2	5	0.0161477	0.550536
pancancer	2658	PTMA	6	0.0161565	0.550536
pancancer	2658	ATM	11	0.0161664	0.550536	Yes
pancancer	2658	PDPN	12	0.0161801	0.550536
pancancer	2658	TMEM132D	16	0.0161928	0.550536
pancancer	2658	PAXIP1	10	0.0162598	0.550536
pancancer	2658	JPH2	6	0.0163009	0.550536
pancancer	2658	MFSD12	3	0.0163143	0.550536
pancancer	2658	SON	3	0.0163185	0.550536
pancancer	2658	PTCH2	3	0.0163319	0.550536
pancancer	2658	BACH2	9	0.0163489	0.550536
pancancer	2658	ADH5	6	0.0163648	0.550536
pancancer	2658	MSL2	4	0.0163783	0.550536
pancancer	2658	KRTAP4-16	5	0.0163921	0.550536
pancancer	2658	GPR63	7	0.0164041	0.550536
pancancer	2658	C11orf80	6	0.0164382	0.550536
pancancer	2658	FADD	7	0.0164778	0.550536
pancancer	2658	CETN1	16	0.0165073	0.550536
pancancer	2658	SVIL	5	0.016511	0.550536
pancancer	2658	MOCS2	4	0.0165265	0.550536
pancancer	2658	SLC12A6	5	0.0165633	0.550536
pancancer	2658	SSH3	5	0.0165789	0.550536
pancancer	2658	CDH11	4	0.0165848	0.550536	Yes
pancancer	2658	PACSIN3	4	0.016627	0.550536
pancancer	2658	PPWD1	6	0.0166619	0.550536
pancancer	2658	SMPD4	10	0.0167289	0.550536
pancancer	2658	PHLDA1	4	0.0167335	0.550536
pancancer	2658	GAS8	3	0.0167368	0.550536
pancancer	2658	SCO2	4	0.0167604	0.550536
pancancer	2658	CADM2	12	0.0167734	0.550536
pancancer	2658	ZNF713	11	0.0168064	0.550536
pancancer	2658	QPCT	5	0.0170956	0.550536
pancancer	2658	H2AC13	14	0.0171942	0.550536
pancancer	2658	BMP2	3	0.0172281	0.550536
pancancer	2658	RAD52	6	0.0172367	0.550536
pancancer	2658	FHL5	9	0.0172431	0.550536
pancancer	2658	ATP6V1G2	6	0.0172739	0.550536
pancancer	2658	BCL7B	5	0.0172893	0.550536
pancancer	2658	KCNJ14	11	0.0173659	0.550536
pancancer	2658	C1orf53	6	0.0173797	0.550536
pancancer	2658	ZNF32	8	0.0173938	0.550536
pancancer	2658	DNAJC21	9	0.0174139	0.550536
pancancer	2658	ARNTL	8	0.0174156	0.550536
pancancer	2658	ABCC2	7	0.0174428	0.550536
pancancer	2658	MYC	11	0.0174675	0.550536	Yes
pancancer	2658	HOXB6	5	0.0175265	0.550536
pancancer	2658	SNX10	4	0.017529	0.550536
pancancer	2658	RFTN2	5	0.0175592	0.550536
pancancer	2658	CELF2	8	0.0175594	0.550536
pancancer	2658	PLIN5	6	0.0175688	0.550536
pancancer	2658	SMDT1	4	0.0175995	0.550536
pancancer	2658	TRAF7	14	0.0176695	0.550536	Yes
pancancer	2658	MRM1	4	0.0176902	0.550536
pancancer	2658	CLEC18B	7	0.0177481	0.550536
pancancer	2658	CARNMT1	7	0.017797	0.550536
pancancer	2658	NCAM2	11	0.0178014	0.550536
pancancer	2658	SCRG1	6	0.0179173	0.550536
pancancer	2658	SLC35D1	5	0.0179778	0.550536
pancancer	2658	SNCB	3	0.0179799	0.550536
pancancer	2658	LOC112694756	8	0.0180147	0.550536
pancancer	2658	AGPAT1	3	0.018065	0.550536
pancancer	2658	TIPARP	4	0.0180875	0.550536
pancancer	2658	JTB	7	0.0181105	0.550536
pancancer	2658	RTN4RL1	3	0.018224	0.550536
pancancer	2658	PHYHIP	5	0.0182413	0.550536
pancancer	2658	MAB21L2	4	0.0182714	0.550536
pancancer	2658	COL12A1	5	0.0182955	0.550536
pancancer	2658	SYT2	8	0.0183114	0.550536
pancancer	2658	TAB1	6	0.0183212	0.550536
pancancer	2658	GPR39	6	0.0183309	0.550536
pancancer	2658	HOXA13	3	0.0183731	0.550536	Yes
pancancer	2658	PDP1	10	0.0184065	0.550536
pancancer	2658	FAM8A1	7	0.0184369	0.550536
pancancer	2658	ATG5	3	0.0184748	0.550536
pancancer	2658	IQGAP2	3	0.0184772	0.550536
pancancer	2658	SIAH2	8	0.0185664	0.550536
pancancer	2658	PTGIR	7	0.0186429	0.550536
pancancer	2658	SRSF5	7	0.0186732	0.550536
pancancer	2658	DCUN1D2	6	0.0186842	0.550536
pancancer	2658	KRT76	12	0.0187008	0.550536
pancancer	2658	PIP4K2A	5	0.0187284	0.550536
pancancer	2658	FREM3	6	0.0187516	0.550536
pancancer	2658	PCDHGB4	10	0.0187647	0.550536
pancancer	2658	HOXD9	5	0.0187891	0.550536
pancancer	2658	WTAP	5	0.0188832	0.550536
pancancer	2658	BPIFA2	8	0.0189156	0.550536
pancancer	2658	SLC25A42	6	0.0189206	0.550536
pancancer	2658	TNFRSF10B	5	0.0189264	0.550536
pancancer	2658	TIAL1	3	0.0189709	0.550536
pancancer	2658	ZNF525	3	0.0189877	0.550536
pancancer	2658	ALDH1A1	11	0.0190007	0.550536
pancancer	2658	PAN2	8	0.0190119	0.550536
pancancer	2658	MYO5B	5	0.0190583	0.550536
pancancer	2658	GTPBP8	6	0.0190608	0.550536
pancancer	2658	CHRNA6	8	0.0191046	0.550536
pancancer	2658	OSBP	8	0.0191061	0.550536
pancancer	2658	SPTBN5	4	0.0191221	0.550536
pancancer	2658	UBR1	6	0.0191342	0.550536
pancancer	2658	CS	3	0.0191526	0.550536
pancancer	2658	FZD3	3	0.01916	0.550536
pancancer	2658	CMBL	7	0.0192032	0.550536
pancancer	2658	TIMM9	7	0.0192207	0.550536
pancancer	2658	CDK6	5	0.0192283	0.550536	Yes
pancancer	2658	PDE3A	10	0.0192595	0.550536
pancancer	2658	C2orf72	3	0.0192653	0.550536
pancancer	2658	CDK13	4	0.0193525	0.550536
pancancer	2658	POLR3GL	3	0.0194123	0.550536
pancancer	2658	C14orf119	3	0.0194433	0.550536
pancancer	2658	SLCO4C1	7	0.0195201	0.550536
pancancer	2658	DDR2	7	0.0195349	0.550536	Yes
pancancer	2658	NAT14	6	0.0195424	0.550536
pancancer	2658	DPP6	16	0.0196077	0.550536
pancancer	2658	METTL16	5	0.0196281	0.550536
pancancer	2658	LIMA1	3	0.0196453	0.550536
pancancer	2658	ACIN1	3	0.019789	0.550536
pancancer	2658	CUL1	3	0.0197949	0.550536
pancancer	2658	ZNF524	6	0.0198736	0.550536
pancancer	2658	MAPKAPK2	6	0.0198814	0.550536
pancancer	2658	PILRA	5	0.0199307	0.550536
pancancer	2658	ABHD10	5	0.0199313	0.550536
pancancer	2658	CMYA5	3	0.0199972	0.550536
pancancer	2658	RNF215	5	0.0202027	0.550536
pancancer	2658	DTL	11	0.020256	0.550536
pancancer	2658	RPS15A	9	0.0203283	0.550536
pancancer	2658	TNKS1BP1	6	0.020352	0.550536
pancancer	2658	PRRC2A	13	0.0204677	0.550536
pancancer	2658	CTSZ	9	0.0205359	0.550536
pancancer	2658	TGFBR2	6	0.0205619	0.550536	Yes
pancancer	2658	RDH11	8	0.020606	0.550536
pancancer	2658	OR4C6	8	0.0206764	0.550536
pancancer	2658	C11orf71	4	0.0206898	0.550536
pancancer	2658	PRKCI	8	0.0206924	0.550536
pancancer	2658	GZF1	5	0.0207232	0.550536
pancancer	2658	TRIM44	7	0.020755	0.550536
pancancer	2658	NHLRC4	4	0.0207782	0.550536
pancancer	2658	HERC1	5	0.0208615	0.550536
pancancer	2658	ZNF311	3	0.0209444	0.550536
pancancer	2658	TBX3	11	0.0209478	0.550536	Yes
pancancer	2658	SMCO4	5	0.0209531	0.550536
pancancer	2658	ST3GAL1	13	0.0209639	0.550536
pancancer	2658	CASS4	8	0.021003	0.550536
pancancer	2658	TMEM106B	6	0.0210318	0.550536
pancancer	2658	ARFGEF1	7	0.0210433	0.550536
pancancer	2658	GTF2I	9	0.0210876	0.550536
pancancer	2658	NANOS2	5	0.0211503	0.550536
pancancer	2658	STAT5A	4	0.0212087	0.550536
pancancer	2658	COX20	5	0.0212114	0.550536
pancancer	2658	HLA-A	4	0.021233	0.550536	Yes
pancancer	2658	CASP2	3	0.0212808	0.550536
pancancer	2658	KDM2A	3	0.0213244	0.550536
pancancer	2658	SULT1C2	4	0.0213281	0.550536
pancancer	2658	COL4A1	16	0.0213342	0.550536
pancancer	2658	SND1	3	0.0213463	0.550536	Yes
pancancer	2658	PPP4R2	3	0.0213928	0.550536
pancancer	2658	C3orf56	18	0.0214077	0.550536
pancancer	2658	BCL9	5	0.0214163	0.550536	Yes
pancancer	2658	MFSD6	7	0.0215022	0.550536
pancancer	2658	KLHL21	11	0.0215137	0.550536
pancancer	2658	OTULIN	10	0.0215404	0.550536
pancancer	2658	RICTOR	5	0.0215826	0.550536
pancancer	2658	PSMD3	7	0.0215833	0.550536
pancancer	2658	PNN	9	0.0216206	0.550536
pancancer	2658	NKIRAS2	6	0.0216405	0.550536
pancancer	2658	KIRREL2	6	0.02168	0.550536
pancancer	2658	ID3	5	0.0217179	0.550536	Yes
pancancer	2658	RAB35	7	0.0217541	0.550536
pancancer	2658	SIAH1	5	0.0218136	0.550536
pancancer	2658	MMUT	8	0.0218714	0.550536
pancancer	2658	OVCH1	11	0.0218774	0.550536
pancancer	2658	TRIM67	3	0.0219092	0.550536
pancancer	2658	ABCD4	7	0.0219133	0.550536
pancancer	2658	FAM98A	5	0.0219143	0.550536
pancancer	2658	CKAP2	5	0.0219204	0.550536
pancancer	2658	PTGES3	9	0.0219306	0.550536
pancancer	2658	SRSF9	9	0.0219726	0.550536
pancancer	2658	PDIK1L	4	0.0219843	0.550536
pancancer	2658	ECSCR	9	0.0220091	0.550536
pancancer	2658	JHY	3	0.0221412	0.550536
pancancer	2658	AGPAT3	4	0.0221552	0.550536
pancancer	2658	GPR137B	3	0.0222143	0.550536
pancancer	2658	CCND1	4	0.0222334	0.550536	Yes
pancancer	2658	BBS7	4	0.0222402	0.550536
pancancer	2658	KCNE2	7	0.0222408	0.550536
pancancer	2658	TBCB	7	0.022286	0.550536
pancancer	2658	ZBTB8B	3	0.0223479	0.550536
pancancer	2658	MRPL21	3	0.0224274	0.550536
pancancer	2658	FOXB1	7	0.0224904	0.550536
pancancer	2658	SERPINE1	3	0.0224916	0.550536
pancancer	2658	GBX2	10	0.0225207	0.550536
pancancer	2658	UBXN10	6	0.0225563	0.550536
pancancer	2658	ACAP3	5	0.0226207	0.550536
pancancer	2658	ZNF234	6	0.0226661	0.550536
pancancer	2658	ENOSF1	6	0.0226778	0.550536
pancancer	2658	FNTA	6	0.0227658	0.550536
pancancer	2658	SEC22C	6	0.0227887	0.550536
pancancer	2658	IL11RA	4	0.0228502	0.550536
pancancer	2658	DCTD	8	0.0228857	0.550536
pancancer	2658	RGR	8	0.0229016	0.550536
pancancer	2658	PGGT1B	4	0.0229685	0.550536
pancancer	2658	ADGRD2	8	0.0229977	0.550536
pancancer	2658	EFNA1	12	0.0229987	0.550536
pancancer	2658	TUBGCP2	5	0.0230182	0.550536
pancancer	2658	HSPB1	3	0.0230587	0.550536
pancancer	2658	UQCRQ	7	0.0230818	0.550536
pancancer	2658	NPFFR1	9	0.0230877	0.550536
pancancer	2658	IGSF3	8	0.0230955	0.550536
pancancer	2658	TJP1	5	0.0231056	0.550536
pancancer	2658	ZBTB3	8	0.0231294	0.550536
pancancer	2658	LIMK2	5	0.0232316	0.550536
pancancer	2658	HAUS5	7	0.0232565	0.550536
pancancer	2658	RBM33	6	0.0232592	0.550536
pancancer	2658	MAPK1IP1L	3	0.02326	0.550536
pancancer	2658	MOGAT1	6	0.0232691	0.550536
pancancer	2658	LGALS12	4	0.0232703	0.550536
pancancer	2658	DNAJC17	5	0.0232796	0.550536
pancancer	2658	CHRM4	3	0.0233289	0.550536
pancancer	2658	H2AC12	17	0.0233562	0.550536
pancancer	2658	CCDC91	3	0.0233865	0.550536
pancancer	2658	COL1A2	7	0.0234304	0.550536
pancancer	2658	FAM135A	8	0.0234308	0.550536
pancancer	2658	TCF4	8	0.0234694	0.550536
pancancer	2658	PRPF31	9	0.0234924	0.550536
pancancer	2658	TMC4	3	0.0235648	0.550536
pancancer	2658	CSTF2T	14	0.0236335	0.550536
pancancer	2658	CYP27B1	6	0.0236498	0.550536
pancancer	2658	OOSP1	7	0.0236527	0.550536
pancancer	2658	TSGA10IP	3	0.0236718	0.550536
pancancer	2658	SESN1	8	0.0237309	0.550536
pancancer	2658	OTOP2	6	0.0239272	0.550536
pancancer	2658	CATSPERG	5	0.0239376	0.550536
pancancer	2658	TTLL9	5	0.0239679	0.550536
pancancer	2658	PPP2CB	6	0.0239718	0.550536
pancancer	2658	CDC6	8	0.0241285	0.550536
pancancer	2658	SNAPIN	3	0.0241318	0.550536
pancancer	2658	NPY1R	7	0.0241436	0.550536
pancancer	2658	LAPTM5	9	0.0241614	0.550536
pancancer	2658	ELMOD1	5	0.0242123	0.550536
pancancer	2658	DEFB124	8	0.0242177	0.550536
pancancer	2658	SLC33A1	9	0.0242645	0.550536
pancancer	2658	DBX2	9	0.0243046	0.550536
pancancer	2658	TSEN54	6	0.02433	0.550536
pancancer	2658	UBXN2A	8	0.0243335	0.550536
pancancer	2658	EFS	4	0.0243415	0.550536
pancancer	2658	WASF1	16	0.0243473	0.550536
pancancer	2658	IFNA14	7	0.0243529	0.550536
pancancer	2658	PIK3R1	7	0.0243831	0.550536	Yes
pancancer	2658	TRDN	11	0.0243841	0.550536
pancancer	2658	GPBP1	14	0.0243958	0.550536
pancancer	2658	FLOT1	6	0.0244412	0.550536
pancancer	2658	BATF2	5	0.0244803	0.550536
pancancer	2658	NEUROD1	9	0.0244837	0.550536
pancancer	2658	TIMM17A	6	0.0244975	0.550536
pancancer	2658	INPPL1	4	0.0246297	0.550536
pancancer	2658	NCAPD2	4	0.0246832	0.550536
pancancer	2658	CADM1	12	0.024732	0.550536
pancancer	2658	SPPL2B	9	0.0248338	0.550536
pancancer	2658	CYP51A1	8	0.0248385	0.550536
pancancer	2658	THAP7	7	0.0248653	0.550536
pancancer	2658	ANKRD62	11	0.0248664	0.550536
pancancer	2658	USH1G	5	0.0248727	0.550536
pancancer	2658	AMOTL2	5	0.0248996	0.550536
pancancer	2658	SPRR2F	17	0.0249623	0.550536
pancancer	2658	TRAF5	4	0.0249682	0.550536
pancancer	2658	AVL9	9	0.0249945	0.550536
pancancer	2658	NXPE3	4	0.0250207	0.550536
pancancer	2658	NCOA1	4	0.0250723	0.550536	Yes
pancancer	2658	CNGB3	9	0.0251116	0.550536
pancancer	2658	CDH7	16	0.0251164	0.550536
pancancer	2658	RAB32	11	0.0252096	0.550536
pancancer	2658	SMIM13	8	0.0252351	0.550536
pancancer	2658	HYPK	5	0.0252384	0.550536
pancancer	2658	MEMO1	6	0.0253427	0.550536
pancancer	2658	DUSP16	4	0.025391	0.550536
pancancer	2658	TTC9	5	0.0253953	0.550536
pancancer	2658	PHYHIPL	5	0.025428	0.550536
pancancer	2658	CCT6B	12	0.0254354	0.550536
pancancer	2658	CDK19	5	0.0254488	0.550536
pancancer	2658	ARL6IP6	3	0.0254492	0.550536
pancancer	2658	CXCR4	11	0.0254499	0.550536	Yes
pancancer	2658	NKX2-2	7	0.0254678	0.550536
pancancer	2658	TMTC3	5	0.0254754	0.550536
pancancer	2658	C4orf3	5	0.0255149	0.550536
pancancer	2658	ZNF99	12	0.02554	0.550536
pancancer	2658	RAB11FIP2	8	0.0255409	0.550536
pancancer	2658	ARHGEF3	4	0.0255421	0.550536
pancancer	2658	TEP1	10	0.0255853	0.550536
pancancer	2658	UTP15	4	0.0255936	0.550536
pancancer	2658	TMEM138	3	0.0256561	0.550536
pancancer	2658	PGRMC2	7	0.0256998	0.550536
pancancer	2658	PRDM12	5	0.0257034	0.550536
pancancer	2658	HOMEZ	4	0.0257127	0.550536
pancancer	2658	NOTCH2NLA	9	0.0257391	0.550536
pancancer	2658	CEBPB	5	0.0257545	0.550536
pancancer	2658	SMG1	3	0.0257687	0.550536
pancancer	2658	HLA-E	8	0.0259307	0.550536
pancancer	2658	OR8K3	13	0.0259353	0.550536
pancancer	2658	C16orf90	9	0.025946	0.550536
pancancer	2658	NMBR	8	0.0259591	0.550536
pancancer	2658	LCORL	9	0.0259815	0.550536
pancancer	2658	OR10AD1	6	0.0260371	0.550536
pancancer	2658	MTCH1	8	0.0260519	0.550536
pancancer	2658	PCP4L1	8	0.0260978	0.550536
pancancer	2658	MAL	5	0.026155	0.550536
pancancer	2658	TTC33	4	0.0262026	0.550536
pancancer	2658	BCL6B	5	0.026208	0.550536
pancancer	2658	NINJ2	4	0.0262144	0.550536
pancancer	2658	ANO8	5	0.0262164	0.550536
pancancer	2658	CYB561A3	3	0.0262364	0.550536
pancancer	2658	CACNA1H	6	0.0262507	0.550536
pancancer	2658	HYAL1	5	0.0262748	0.550536
pancancer	2658	ATP4B	8	0.0263436	0.550536
pancancer	2658	SLX9	6	0.0263504	0.550536
pancancer	2658	CORO2A	4	0.0263598	0.550536
pancancer	2658	ZNF888	7	0.0264134	0.550536
pancancer	2658	AIMP1	8	0.0264172	0.550536
pancancer	2658	ADGRL3	8	0.0264262	0.550536
pancancer	2658	IL17B	3	0.0264541	0.550536
pancancer	2658	LSR	7	0.0264604	0.550536
pancancer	2658	RASIP1	4	0.026603	0.550536
pancancer	2658	PNP	6	0.0266384	0.550536
pancancer	2658	DNAJC24	9	0.0266415	0.550536
pancancer	2658	MZT2A	4	0.026647	0.550536
pancancer	2658	TCHH	7	0.026655	0.550536
pancancer	2658	ZNF850	7	0.0266636	0.550536
pancancer	2658	FBXO10	4	0.0267072	0.550536
pancancer	2658	ZC3H12C	3	0.02684	0.550536
pancancer	2658	TP53RK	7	0.0270023	0.550536
pancancer	2658	GFAP	7	0.0270389	0.550536
pancancer	2658	FAXC	3	0.0270581	0.550536
pancancer	2658	FBRSL1	6	0.0270684	0.550536
pancancer	2658	FANCM	6	0.0270808	0.550536
pancancer	2658	ACHE	5	0.0270965	0.550536
pancancer	2658	PRAME	3	0.0271178	0.550536
pancancer	2658	GPR149	7	0.0271205	0.550536
pancancer	2658	ZNF667	16	0.0271627	0.550536
pancancer	2658	LY6G6F	7	0.0271996	0.550536
pancancer	2658	CCL3	6	0.0272128	0.550536
pancancer	2658	DTX4	6	0.0272283	0.550536
pancancer	2658	RAD23B	4	0.027251	0.550536
pancancer	2658	HAUS1	11	0.0272565	0.550536
pancancer	2658	ZDHHC14	4	0.0272648	0.550536
pancancer	2658	PTOV1	6	0.0272676	0.550536
pancancer	2658	LSM7	8	0.0272723	0.550536
pancancer	2658	PHF14	6	0.0272833	0.550536
pancancer	2658	GALNT6	3	0.0273892	0.550536
pancancer	2658	DLGAP1	9	0.0274089	0.550536
pancancer	2658	DLX2	5	0.0274096	0.550536
pancancer	2658	C1QTNF12	4	0.0274202	0.550536
pancancer	2658	CPOX	6	0.0275409	0.550536
pancancer	2658	VDR	5	0.0275943	0.550536
pancancer	2658	INSYN2A	5	0.0276039	0.550536
pancancer	2658	QTRT1	6	0.0276128	0.550536
pancancer	2658	HEY2	6	0.0276168	0.550536
pancancer	2658	OTULINL	5	0.0276261	0.550536
pancancer	2658	MRPS7	11	0.0276268	0.550536
pancancer	2658	ZDHHC12	5	0.027691	0.550536
pancancer	2658	CNOT6L	3	0.0277201	0.550536
pancancer	2658	SF3B5	8	0.0277908	0.550536
pancancer	2658	COX7A2L	12	0.0278169	0.550536
pancancer	2658	HERC5	3	0.0278921	0.550536
pancancer	2658	RFPL4B	6	0.0279241	0.550536
pancancer	2658	MRPL53	7	0.0279428	0.550536
pancancer	2658	TRAM2	7	0.0279525	0.550536
pancancer	2658	WNT2B	3	0.0279528	0.550536
pancancer	2658	KCNIP2	3	0.0280239	0.550536
pancancer	2658	PRIMA1	7	0.0280592	0.550536
pancancer	2658	KCNAB2	6	0.0281576	0.550536
pancancer	2658	CAPNS1	10	0.0281656	0.550536
pancancer	2658	UBE2V2	8	0.0281777	0.550536
pancancer	2658	AATF	7	0.0282015	0.550536
pancancer	2658	NEURL2	8	0.0282156	0.550536
pancancer	2658	VWA5B2	5	0.0282241	0.550536
pancancer	2658	AP3B1	5	0.0282248	0.550536
pancancer	2658	PAEP	11	0.0282419	0.550536
pancancer	2658	WDR83	9	0.0282896	0.550536
pancancer	2658	NANP	4	0.0283258	0.550536
pancancer	2658	LYG2	6	0.028332	0.550536
pancancer	2658	ZYG11B	7	0.0284746	0.550536
pancancer	2658	ATP6V0A2	4	0.0285056	0.550536
pancancer	2658	ZNF415	7	0.0285091	0.550536
pancancer	2658	WDR49	9	0.0285245	0.550536
pancancer	2658	TBC1D15	4	0.0285523	0.550536
pancancer	2658	NIPSNAP3B	8	0.0285603	0.550536
pancancer	2658	ITGAL	6	0.0286432	0.550536
pancancer	2658	ATP23	14	0.028655	0.550536
pancancer	2658	REC114	9	0.0287015	0.550536
pancancer	2658	CX3CL1	4	0.0287147	0.550536
pancancer	2658	NDUFA4L2	7	0.0287491	0.550536
pancancer	2658	RBBP5	10	0.0288153	0.550536
pancancer	2658	CCDC74B	3	0.0288454	0.550536
pancancer	2658	R3HDM2	3	0.0288818	0.550536
pancancer	2658	AAAS	6	0.0288919	0.550536
pancancer	2658	TIGD7	8	0.0289343	0.550536
pancancer	2658	ZNF248	8	0.0289561	0.550536
pancancer	2658	ELK4	4	0.0289615	0.550536	Yes
pancancer	2658	CASP9	3	0.0289914	0.550536	Yes
pancancer	2658	WDR61	7	0.0290633	0.550536
pancancer	2658	PARP2	24	0.0291732	0.550536
pancancer	2658	SPINK4	9	0.0292064	0.550536
pancancer	2658	MRPL40	9	0.0292337	0.550536
pancancer	2658	HEATR9	3	0.0292853	0.550536
pancancer	2658	PROCR	4	0.0293358	0.550536
pancancer	2658	EP300	5	0.0293418	0.550536	Yes
pancancer	2658	MYOG	5	0.0293441	0.550536
pancancer	2658	FASLG	8	0.029366	0.550536
pancancer	2658	SPART	5	0.0293685	0.550536
pancancer	2658	CCDC88A	4	0.0294939	0.550536
pancancer	2658	ANO4	6	0.0295091	0.550536
pancancer	2658	RNF40	7	0.0295795	0.550536
pancancer	2658	USP49	7	0.0295894	0.550536
pancancer	2658	GNAT1	4	0.0296096	0.550536
pancancer	2658	FBXO31	13	0.0296798	0.550536
pancancer	2658	DOP1A	10	0.0296849	0.550536
pancancer	2658	GNAI1	6	0.0297366	0.550536
pancancer	2658	AKR1E2	7	0.0297554	0.550536
pancancer	2658	TAGLN2	3	0.0298337	0.550536
pancancer	2658	EPB41L1	5	0.0298349	0.550536
pancancer	2658	SGPP2	4	0.0298439	0.550536
pancancer	2658	USP17L7	3	0.0298581	0.550536
pancancer	2658	TBCA	3	0.0298648	0.550536
pancancer	2658	DLX6	4	0.0299031	0.550536
pancancer	2658	MRPL44	8	0.0299137	0.550536
pancancer	2658	RETN	13	0.0299725	0.550536
pancancer	2658	KRT75	9	0.0299862	0.550536
pancancer	2658	H2BC21	12	0.0299971	0.550536
pancancer	2658	GNG13	4	0.0300056	0.550536
pancancer	2658	IGDCC4	3	0.030032	0.550536
pancancer	2658	CCNJ	7	0.0300347	0.550536
pancancer	2658	SCRN1	3	0.0300364	0.550536
pancancer	2658	EEF1AKMT4	4	0.0300393	0.550536
pancancer	2658	MEIS3	11	0.0300703	0.550536
pancancer	2658	ZNF440	6	0.0301501	0.550536
pancancer	2658	ZNF445	4	0.0301927	0.550536
pancancer	2658	PSMA6	4	0.0302117	0.550536
pancancer	2658	ATP6V1G1	8	0.0302376	0.550536
pancancer	2658	PPP1R17	10	0.0302765	0.550536
pancancer	2658	FRAT1	6	0.0304018	0.550536
pancancer	2658	ZNF692	6	0.0304159	0.550536
pancancer	2658	HS3ST5	3	0.0304288	0.550536
pancancer	2658	RAN	3	0.0306521	0.550536
pancancer	2658	MINPP1	7	0.0306716	0.550536
pancancer	2658	FOXO3	5	0.0306798	0.550536	Yes
pancancer	2658	TPPP	7	0.0306859	0.550536
pancancer	2658	MAJIN	8	0.0306971	0.550536
pancancer	2658	SUMF2	3	0.0307736	0.550536
pancancer	2658	EDN3	6	0.0308025	0.550536
pancancer	2658	STAG1	4	0.0308785	0.550536	Yes
pancancer	2658	CD40	3	0.0309	0.550536
pancancer	2658	ZNF423	3	0.0309265	0.550536
pancancer	2658	BRSK2	6	0.030945	0.550536
pancancer	2658	KL	7	0.0309461	0.550536
pancancer	2658	SRSF11	10	0.0309835	0.550536
pancancer	2658	ZNF703	8	0.0310205	0.550536
pancancer	2658	SUPT5H	3	0.0310261	0.550536
pancancer	2658	IFIT2	5	0.0310291	0.550536
pancancer	2658	ZRANB2	9	0.0310446	0.550536
pancancer	2658	FUT8	3	0.0310478	0.550536
pancancer	2658	ALDH16A1	3	0.0310546	0.550536
pancancer	2658	GAPDHS	13	0.0310702	0.550536
pancancer	2658	TRIM33	8	0.0311008	0.550536	Yes
pancancer	2658	PPP4R3B	8	0.0311153	0.550536
pancancer	2658	MEI1	4	0.0311517	0.550536
pancancer	2658	RNLS	6	0.0311722	0.550536
pancancer	2658	PSTPIP2	3	0.031255	0.550536
pancancer	2658	TTC21A	7	0.0312617	0.550536
pancancer	2658	LEP	13	0.031264	0.550536
pancancer	2658	DARS1	3	0.0312705	0.550536
pancancer	2658	ABT1	10	0.0312763	0.550536
pancancer	2658	FAM13C	7	0.0313078	0.550536
pancancer	2658	FAM110C	4	0.0313336	0.550536
pancancer	2658	COL11A2	3	0.031336	0.550536
pancancer	2658	KRT16	6	0.0313647	0.550536
pancancer	2658	CYP4V2	3	0.0314317	0.550536
pancancer	2658	SLC2A11	5	0.0314357	0.550536
pancancer	2658	NUP98	13	0.0314851	0.550536	Yes
pancancer	2658	TCP11	8	0.0315327	0.550536
pancancer	2658	NRM	4	0.0315422	0.550536
pancancer	2658	HSH2D	8	0.0316196	0.550536
pancancer	2658	DEPDC1	4	0.031631	0.550536
pancancer	2658	PATL1	4	0.0316333	0.550536
pancancer	2658	SUSD2	7	0.0316588	0.550536
pancancer	2658	EZH2	8	0.0316967	0.550536	Yes
pancancer	2658	PPIL3	5	0.0316996	0.550536
pancancer	2658	OR9A2	10	0.0317001	0.550536
pancancer	2658	GSTM1	4	0.0317706	0.550536
pancancer	2658	BIRC3	4	0.0318066	0.550536	Yes
pancancer	2658	ANKRD65	3	0.0318312	0.550536
pancancer	2658	FH	10	0.0319023	0.550536	Yes
pancancer	2658	ARPP19	6	0.0319081	0.550536
pancancer	2658	BTBD10	4	0.0319133	0.550536
pancancer	2658	KRTAP2-3	7	0.0319337	0.550536
pancancer	2658	ZNF276	3	0.0319659	0.550536
pancancer	2658	KRTAP9-2	5	0.0319713	0.550536
pancancer	2658	LRRC51	8	0.0319802	0.550536
pancancer	2658	PGK2	12	0.0319839	0.550536
pancancer	2658	TIRAP	9	0.032071	0.550536
pancancer	2658	TMEM126B	4	0.0321945	0.550536
pancancer	2658	FREM2	5	0.0322008	0.550536
pancancer	2658	RIOK3	6	0.0322048	0.550536
pancancer	2658	SERTAD3	10	0.0322934	0.550536
pancancer	2658	UBE2G2	6	0.0322961	0.550536
pancancer	2658	CHRNA10	3	0.0323356	0.550536
pancancer	2658	NCOA4	6	0.0323653	0.550536	Yes
pancancer	2658	TIAM2	4	0.0323988	0.550536
pancancer	2658	SRGAP2	3	0.0324877	0.550536
pancancer	2658	OR4A16	17	0.0324973	0.550536
pancancer	2658	KMT2E	5	0.0325346	0.550536
pancancer	2658	GNPNAT1	9	0.0325415	0.550536
pancancer	2658	OGDH	4	0.032562	0.550536
pancancer	2658	C9orf50	4	0.0325891	0.550536
pancancer	2658	DNAJB2	7	0.0326333	0.550536
pancancer	2658	NEK2	3	0.0326675	0.550536
pancancer	2658	ZFP64	6	0.0327541	0.550536
pancancer	2658	ALDH3B1	9	0.03276	0.550536
pancancer	2658	TRIAP1	5	0.0328192	0.550536
pancancer	2658	SLC25A36	10	0.0329001	0.550536
pancancer	2658	HDHD5	3	0.0329019	0.550536
pancancer	2658	GRM8	5	0.0329562	0.550536
pancancer	2658	LMOD3	5	0.0331092	0.550536
pancancer	2658	TBC1D32	5	0.0331433	0.550536
pancancer	2658	IGSF9	5	0.0331554	0.550536
pancancer	2658	PFKFB2	11	0.0331975	0.550536
pancancer	2658	SELENOT	7	0.0332666	0.550536
pancancer	2658	IRX1	13	0.0332963	0.550536
pancancer	2658	GPC5	9	0.0333215	0.550536	Yes
pancancer	2658	ATP2B2	5	0.0333521	0.550536
pancancer	2658	IL18R1	4	0.0333553	0.550536
pancancer	2658	KRTAP5-9	10	0.0334108	0.550536
pancancer	2658	PLAA	4	0.0334964	0.550536
pancancer	2658	IL20RB	7	0.0335527	0.550536
pancancer	2658	IFI44L	17	0.0335654	0.550536
pancancer	2658	VXN	7	0.0336101	0.550536
pancancer	2658	RAPGEF6	11	0.0336498	0.550536
pancancer	2658	GPRC5D	4	0.0337296	0.550536
pancancer	2658	EIF4E3	3	0.0337886	0.550536
pancancer	2658	OTUB1	8	0.033793	0.550536
pancancer	2658	EXT1	6	0.0338829	0.550536	Yes
pancancer	2658	ARL1	11	0.0339177	0.550536
pancancer	2658	MTF2	12	0.0339638	0.550536
pancancer	2658	DNAJB6	7	0.0339776	0.550536
pancancer	2658	POMC	8	0.0340335	0.550536
pancancer	2658	GUSB	5	0.0340551	0.550536
pancancer	2658	ENTPD5	4	0.0340823	0.550536
pancancer	2658	AGAP1	4	0.0340843	0.550536
pancancer	2658	XXYLT1	4	0.0341933	0.550536
pancancer	2658	NR4A2	4	0.0342343	0.550536
pancancer	2658	IL26	8	0.0342397	0.550536
pancancer	2658	CD302	8	0.034252	0.550536
pancancer	2658	SMG7	6	0.0343218	0.550536
pancancer	2658	GAB4	10	0.0343995	0.550536
pancancer	2658	ZNF566	6	0.0344269	0.550536
pancancer	2658	UBE3D	7	0.034438	0.550536
pancancer	2658	SMIM29	6	0.0344818	0.550536
pancancer	2658	UBE2B	8	0.034485	0.550536
pancancer	2658	MLST8	4	0.0345164	0.550536
pancancer	2658	PHETA2	5	0.0345569	0.550536
pancancer	2658	PPM1L	4	0.0345672	0.550536
pancancer	2658	THSD8	6	0.0345879	0.550536
pancancer	2658	MSC	11	0.0346017	0.550536
pancancer	2658	SCARB2	5	0.034649	0.550536
pancancer	2658	PDK2	11	0.0346648	0.550536
pancancer	2658	USP12	5	0.034702	0.550536
pancancer	2658	HNRNPH3	7	0.0347078	0.550536
pancancer	2658	CCS	5	0.0347929	0.550536
pancancer	2658	AMZ2	3	0.0348673	0.550536
pancancer	2658	NUDT3	6	0.0348884	0.550536
pancancer	2658	SLC2A6	6	0.0349101	0.550536
pancancer	2658	VEGFA	6	0.0349151	0.550536
pancancer	2658	TGFBR3L	11	0.0349465	0.550536
pancancer	2658	TP53INP2	4	0.0349697	0.550536
pancancer	2658	SIX1	4	0.035004	0.550536	Yes
pancancer	2658	NLRP5	13	0.0350115	0.550536
pancancer	2658	POFUT1	3	0.0350171	0.550536
pancancer	2658	FHDC1	6	0.0350497	0.550536
pancancer	2658	MIS18BP1	5	0.0350547	0.550536
pancancer	2658	PRRG4	5	0.0350727	0.550536
pancancer	2658	CLU	3	0.0351395	0.550536
pancancer	2658	KLK1	14	0.0352381	0.550536
pancancer	2658	YTHDF3	6	0.0352464	0.550536
pancancer	2658	CYB561D1	4	0.0352762	0.550536
pancancer	2658	SLC47A2	6	0.0352837	0.550536
pancancer	2658	KLHDC7A	6	0.0353043	0.550536
pancancer	2658	PDE4D	5	0.0353138	0.550536
pancancer	2658	SS18	4	0.0353461	0.550536	Yes
pancancer	2658	KDM4E	9	0.0353625	0.550536
pancancer	2658	CCDC81	14	0.0353903	0.550536
pancancer	2658	ACTB	10	0.0354603	0.550536
pancancer	2658	AZIN1	14	0.0355403	0.550536
pancancer	2658	RET	5	0.0356235	0.550536	Yes
pancancer	2658	PLA2G4D	4	0.035712	0.550536
pancancer	2658	MSL1	6	0.0357329	0.550536
pancancer	2658	TNFAIP6	4	0.0357519	0.550536
pancancer	2658	NCALD	7	0.0359362	0.550536
pancancer	2658	FGFR3	6	0.0360112	0.550536	Yes
pancancer	2658	BVES	3	0.0360858	0.550536
pancancer	2658	SLC9B2	4	0.0361092	0.550536
pancancer	2658	EIF4A1	7	0.0361094	0.550536
pancancer	2658	COL16A1	7	0.0361099	0.550536
pancancer	2658	TBCK	7	0.0361116	0.550536
pancancer	2658	SFXN5	5	0.0362127	0.550536
pancancer	2658	DCTN5	4	0.0363158	0.550536
pancancer	2658	ATG101	8	0.0363313	0.550536
pancancer	2658	SH3BP4	3	0.0363355	0.550536
pancancer	2658	C1orf56	3	0.0363426	0.550536
pancancer	2658	TUSC1	5	0.036349	0.550536
pancancer	2658	NRIP3	10	0.0364173	0.550536
pancancer	2658	CALD1	5	0.0364471	0.550536
pancancer	2658	TLK1	7	0.0364807	0.550536
pancancer	2658	ARL2	3	0.0365141	0.550536
pancancer	2658	IHO1	4	0.0365619	0.550536
pancancer	2658	TMEM262	7	0.036563	0.550536
pancancer	2658	MYNN	6	0.0367021	0.550536
pancancer	2658	TBC1D20	5	0.0367219	0.550536
pancancer	2658	FBXL7	13	0.0367254	0.550536
pancancer	2658	TPD52	5	0.0367332	0.550536
pancancer	2658	TFPI2	8	0.0367551	0.550536
pancancer	2658	CDC40	17	0.0367688	0.550536
pancancer	2658	ANKRD36C	3	0.0367862	0.550536
pancancer	2658	IGHMBP2	4	0.0368018	0.550536
pancancer	2658	RAB4A	3	0.0368619	0.550536
pancancer	2658	MECOM	5	0.036899	0.550536	Yes
pancancer	2658	TTR	7	0.0369265	0.550536
pancancer	2658	TRDMT1	7	0.0369403	0.550536
pancancer	2658	CISH	8	0.0369489	0.550536
pancancer	2658	PSMD2	8	0.0370307	0.550536
pancancer	2658	FBXO6	9	0.0370906	0.550536
pancancer	2658	RB1	10	0.037123	0.550536	Yes
pancancer	2658	VEGFC	8	0.0371291	0.550536
pancancer	2658	HEBP1	5	0.0371298	0.550536
pancancer	2658	FLT4	4	0.0371463	0.550536	Yes
pancancer	2658	SIGLEC7	10	0.0371636	0.550536
pancancer	2658	MIGA1	4	0.0371929	0.550536
pancancer	2658	RASD1	4	0.037294	0.550536
pancancer	2658	ALDH3A2	4	0.0373322	0.550536
pancancer	2658	RNF139	8	0.0373706	0.550536
pancancer	2658	ATRIP	6	0.0374012	0.550536
pancancer	2658	SGF29	5	0.0375282	0.550536
pancancer	2658	ZNF768	4	0.037557	0.550536
pancancer	2658	ZNF345	8	0.0376391	0.550536
pancancer	2658	ASNS	6	0.0376394	0.550536
pancancer	2658	TWIST1	11	0.0376927	0.550536
pancancer	2658	LMO7	3	0.0377174	0.550536
pancancer	2658	PTGFR	12	0.037721	0.550536
pancancer	2658	SH2B2	4	0.0377219	0.550536
pancancer	2658	CBX8	7	0.0377335	0.550536
pancancer	2658	PACS2	5	0.0377626	0.550536
pancancer	2658	SFTPA2	3	0.0377636	0.550536
pancancer	2658	AHI1	3	0.0377765	0.550536
pancancer	2658	ARHGEF37	5	0.0378692	0.550536
pancancer	2658	USP46	5	0.0379285	0.550536
pancancer	2658	NUP62	9	0.0379524	0.550536
pancancer	2658	NPLOC4	4	0.0380098	0.550536
pancancer	2658	DNAJC12	4	0.0380426	0.550536
pancancer	2658	CHD1	6	0.0380915	0.550536
pancancer	2658	OR2M7	13	0.0381068	0.550536
pancancer	2658	SNX21	5	0.0382085	0.550536
pancancer	2658	CWC25	12	0.0382854	0.550536
pancancer	2658	PADI3	13	0.0383109	0.550536
pancancer	2658	HSF1	9	0.038335	0.550536
pancancer	2658	THEM4	5	0.0384005	0.550536
pancancer	2658	ADCY6	8	0.038462	0.550536
pancancer	2658	SLC25A32	8	0.0384783	0.550536
pancancer	2658	TMEM131L	5	0.038547	0.550536
pancancer	2658	PRKAR2B	7	0.0385474	0.550536
pancancer	2658	ECI1	6	0.0386343	0.550536
pancancer	2658	FAM13B	8	0.0386915	0.550536
pancancer	2658	CAMP	3	0.0386931	0.550536
pancancer	2658	EIF3L	9	0.0387871	0.550536
pancancer	2658	SBSPON	4	0.0388132	0.550536
pancancer	2658	PIF1	3	0.0388225	0.550536
pancancer	2658	ADAMTS6	6	0.0389109	0.550536
pancancer	2658	GPR132	3	0.0389211	0.550536
pancancer	2658	ARFIP1	4	0.0390308	0.550536
pancancer	2658	PTPN13	7	0.0390614	0.550536	Yes
pancancer	2658	TIGIT	10	0.0390821	0.550536
pancancer	2658	DPP9	12	0.0391765	0.550536
pancancer	2658	TMEM9B	4	0.0391851	0.550536
pancancer	2658	PIGS	8	0.0392115	0.550536
pancancer	2658	LVRN	12	0.0392654	0.550536
pancancer	2658	NARF	8	0.0393089	0.550536
pancancer	2658	PAQR4	5	0.0393202	0.550536
pancancer	2658	SOX1	9	0.0393248	0.550536
pancancer	2658	COLEC10	7	0.0393338	0.550536
pancancer	2658	SEC62	8	0.0393404	0.550536
pancancer	2658	ACLY	5	0.0393465	0.550536
pancancer	2658	GLE1	6	0.03937	0.550536
pancancer	2658	VKORC1L1	6	0.0393942	0.550536
pancancer	2658	TMCO2	6	0.0394925	0.550536
pancancer	2658	TMEM147	5	0.0395068	0.550536
pancancer	2658	HAUS4	7	0.0395639	0.550536
pancancer	2658	NOL12	5	0.0395655	0.550536
pancancer	2658	PDE6G	3	0.0396414	0.550536
pancancer	2658	EIF4B	9	0.0396832	0.550536
pancancer	2658	CDHR2	7	0.0396854	0.550536
pancancer	2658	STC2	6	0.039688	0.550536
pancancer	2658	TNNI1	9	0.0396899	0.550536
pancancer	2658	SALL4	4	0.0396967	0.550536	Yes
pancancer	2658	AP1G1	9	0.0397328	0.550536
pancancer	2658	GDI2	5	0.0397488	0.550536
pancancer	2658	IFI44	5	0.0397522	0.550536
pancancer	2658	ALX3	11	0.0397803	0.550536
pancancer	2658	PDCD2L	4	0.0398308	0.550536
pancancer	2658	DEFB104A	11	0.0398671	0.550536
pancancer	2658	MATR3	7	0.0398686	0.550536
pancancer	2658	PARP12	4	0.0398844	0.550536
pancancer	2658	ACTRT3	3	0.0399026	0.550536
pancancer	2658	ZNF24	3	0.0399104	0.550536
pancancer	2658	MRRF	8	0.0399706	0.550536
pancancer	2658	CDNF	5	0.0400057	0.550536
pancancer	2658	CCDC116	3	0.0400086	0.550536
pancancer	2658	C5orf49	6	0.0401084	0.550536
pancancer	2658	ACAT1	6	0.0401471	0.550536
pancancer	2658	TMEM259	16	0.0401472	0.550536
pancancer	2658	HTRA4	7	0.0401535	0.550536
pancancer	2658	PSMD14	3	0.0403438	0.550536
pancancer	2658	CBARP	4	0.0403583	0.550536
pancancer	2658	SEC61A1	3	0.0403941	0.550536
pancancer	2658	SIGLEC11	9	0.0404109	0.550536
pancancer	2658	ZNF425	6	0.0404661	0.550536
pancancer	2658	TRAF2	5	0.0405127	0.550536
pancancer	2658	H4C13	11	0.0405994	0.550536
pancancer	2658	KIFC1	4	0.0406024	0.550536
pancancer	2658	IFNAR2	13	0.0406349	0.550536
pancancer	2658	P4HB	8	0.0406434	0.550536
pancancer	2658	COQ6	7	0.0406573	0.550536
pancancer	2658	AP5S1	4	0.040658	0.550536
pancancer	2658	BPTF	9	0.04067	0.550536
pancancer	2658	MARVELD1	4	0.0408087	0.550536
pancancer	2658	EHMT2	4	0.0408166	0.550536
pancancer	2658	DPP3	6	0.0408339	0.550536
pancancer	2658	KLF10	6	0.0409178	0.550536
pancancer	2658	RALB	12	0.0409419	0.550536
pancancer	2658	HEBP2	5	0.040943	0.550536
pancancer	2658	TRERF1	6	0.0409519	0.550536
pancancer	2658	CDKN2D	6	0.0410217	0.550536
pancancer	2658	NSL1	11	0.0410348	0.550536
pancancer	2658	CAPN5	6	0.0410384	0.550536
pancancer	2658	GPS1	3	0.0410568	0.550536
pancancer	2658	UBE4B	6	0.0410613	0.550536
pancancer	2658	ALKAL1	9	0.041167	0.550536
pancancer	2658	GPR35	3	0.0412493	0.550536
pancancer	2658	ZMIZ1	4	0.0412498	0.550536
pancancer	2658	AP4E1	3	0.0412523	0.550536
pancancer	2658	COMMD3	6	0.0412566	0.550536
pancancer	2658	CASP10	3	0.0413014	0.550536
pancancer	2658	LFNG	9	0.0413391	0.550536
pancancer	2658	ADRB1	5	0.041391	0.550536
pancancer	2658	PGLYRP1	3	0.0414315	0.550536
pancancer	2658	CFAP119	3	0.0414584	0.550536
pancancer	2658	EPRS1	8	0.0414593	0.550536
pancancer	2658	ZC3H7A	6	0.0415099	0.550536
pancancer	2658	ZMYM5	11	0.0415182	0.550536
pancancer	2658	IMPDH2	9	0.0415234	0.550536
pancancer	2658	TATDN3	6	0.0415305	0.550536
pancancer	2658	DCAF4	9	0.0415433	0.550536
pancancer	2658	FECH	8	0.0415681	0.550536
pancancer	2658	CRHR1	5	0.0416168	0.550536
pancancer	2658	POLR2I	6	0.0416308	0.550536
pancancer	2658	SLC12A5	17	0.0416628	0.550536
pancancer	2658	PODNL1	5	0.0417256	0.550536
pancancer	2658	PHF20	7	0.0418031	0.550536
pancancer	2658	SUCLA2	5	0.0418174	0.550536
pancancer	2658	TAS2R4	3	0.0418569	0.550536
pancancer	2658	FOXM1	6	0.0418674	0.550536
pancancer	2658	C3orf22	7	0.0419182	0.550536
pancancer	2658	DOCK5	3	0.0419464	0.550536
pancancer	2658	ODAD1	8	0.0419519	0.550536
pancancer	2658	SPIN1	9	0.0419575	0.550536
pancancer	2658	CSMD1	14	0.0419828	0.550536
pancancer	2658	ACR	4	0.0420083	0.550536
pancancer	2658	CD38	6	0.042061	0.550536
pancancer	2658	CNTROB	5	0.0421103	0.550536
pancancer	2658	CNTD1	8	0.0421669	0.550536
pancancer	2658	CNR1	9	0.0421968	0.550536
pancancer	2658	TAC4	8	0.0424294	0.550536
pancancer	2658	THBS1	11	0.0424297	0.550536
pancancer	2658	AMACR	7	0.0424399	0.550536
pancancer	2658	ABCB10	6	0.042498	0.550536
pancancer	2658	PCM1	3	0.0425057	0.550536	Yes
pancancer	2658	EVA1A	3	0.0425135	0.550536
pancancer	2658	C5AR1	3	0.0425229	0.550536
pancancer	2658	KRT26	3	0.0425755	0.550536
pancancer	2658	FBXO16	4	0.0426332	0.550536
pancancer	2658	PGP	8	0.0427332	0.550536
pancancer	2658	ZNF878	6	0.0427612	0.550536
pancancer	2658	CREBL2	6	0.0428376	0.550536
pancancer	2658	UBE3A	9	0.0428429	0.550536
pancancer	2658	OTUD4	3	0.0428792	0.550536
pancancer	2658	TTC27	7	0.0429217	0.550536
pancancer	2658	CHMP1B	10	0.0430214	0.550536
pancancer	2658	CDK1	3	0.0430553	0.550536
pancancer	2658	CHI3L1	5	0.0431627	0.550536
pancancer	2658	STX4	7	0.0432424	0.550536
pancancer	2658	CCT8	6	0.0433362	0.550536
pancancer	2658	ZFYVE16	3	0.0433633	0.550536
pancancer	2658	GALNTL5	12	0.0433984	0.550536
pancancer	2658	GLI3	7	0.0435592	0.550536
pancancer	2658	TMEM53	3	0.0435941	0.550536
pancancer	2658	CASP5	7	0.0436895	0.550536
pancancer	2658	TMEM63A	8	0.0437129	0.550536
pancancer	2658	GFM1	7	0.043887	0.550536
pancancer	2658	LEFTY2	7	0.0439194	0.550536
pancancer	2658	PPIC	6	0.0439254	0.550536
pancancer	2658	DNAJC3	4	0.0439467	0.550536
pancancer	2658	JMJD6	3	0.0440265	0.550536
pancancer	2658	GSR	4	0.0440269	0.550536
pancancer	2658	ECHDC2	6	0.044052	0.550536
pancancer	2658	RPS8	4	0.044055	0.550536
pancancer	2658	AIFM2	3	0.0441183	0.550536
pancancer	2658	AMH	3	0.0441298	0.550536
pancancer	2658	CLDN18	8	0.0441387	0.550536
pancancer	2658	GABRB2	9	0.0441581	0.550536
pancancer	2658	PITPNA	4	0.0442278	0.550536
pancancer	2658	DNMBP	4	0.0442484	0.550536
pancancer	2658	C1orf109	6	0.0443442	0.550536
pancancer	2658	KDM5B	5	0.0444218	0.550536
pancancer	2658	TNP1	6	0.044424	0.550536
pancancer	2658	NOL9	13	0.0444622	0.550536
pancancer	2658	ZNF561	6	0.0444863	0.550536
pancancer	2658	MIER3	4	0.0445303	0.550536
pancancer	2658	ZNF665	9	0.0445385	0.550536
pancancer	2658	RAB11A	20	0.0445666	0.550536
pancancer	2658	PRR33	9	0.0446057	0.550536
pancancer	2658	METTL9	6	0.0446258	0.550536
pancancer	2658	ME1	9	0.0446577	0.550536
pancancer	2658	CD58	7	0.0447059	0.550536
pancancer	2658	DDHD1	6	0.044713	0.550536
pancancer	2658	SLC25A3	13	0.0447178	0.550536
pancancer	2658	PTP4A2	6	0.0447521	0.550536
pancancer	2658	CPSF2	8	0.0447692	0.550536
pancancer	2658	RNASEH1	10	0.0447881	0.550536
pancancer	2658	CD1E	18	0.0448269	0.550536
pancancer	2658	GABRG3	8	0.0448278	0.550536
pancancer	2658	SLC6A11	7	0.0448625	0.550536
pancancer	2658	IVD	6	0.0448923	0.550536
pancancer	2658	TTC21B	9	0.0448957	0.550536
pancancer	2658	TCN1	6	0.044898	0.550536
pancancer	2658	PRDX2	8	0.0449388	0.550536
pancancer	2658	CTDNEP1	5	0.0449406	0.550536
pancancer	2658	TMEM38A	3	0.0449882	0.550536
pancancer	2658	PPDPF	11	0.0450186	0.550536
pancancer	2658	CCNK	7	0.0450427	0.550536
pancancer	2658	ANKRD30A	21	0.0450437	0.550536
pancancer	2658	CXCL6	8	0.0450674	0.550536
pancancer	2658	GLYCTK	3	0.0451044	0.550536
pancancer	2658	RNMT	10	0.0451167	0.550536
pancancer	2658	AOC3	6	0.0451172	0.550536
pancancer	2658	HS3ST3B1	8	0.045118	0.550536
pancancer	2658	VPS50	10	0.0451765	0.550536
pancancer	2658	FAM193A	4	0.0452217	0.550536
pancancer	2658	IRX2	7	0.0453236	0.550536
pancancer	2658	XRN1	4	0.0453247	0.550536
pancancer	2658	CARTPT	4	0.0453676	0.550536
pancancer	2658	EIF3K	9	0.0454269	0.550536
pancancer	2658	GZMM	5	0.045441	0.550536
pancancer	2658	DCXR	5	0.0454666	0.550536
pancancer	2658	ELAVL3	3	0.0454683	0.550536
pancancer	2658	DDX19A	7	0.0455736	0.550536
pancancer	2658	TRAPPC9	7	0.0455868	0.550536
pancancer	2658	GJC2	4	0.0455926	0.550536
pancancer	2658	ANXA3	6	0.0456077	0.550536
pancancer	2658	SLC35B4	5	0.0456198	0.550536
pancancer	2658	SNX14	3	0.0456239	0.550536
pancancer	2658	GABRG2	17	0.045641	0.550536
pancancer	2658	PRKCD	5	0.0456961	0.550536
pancancer	2658	RNF146	6	0.0457217	0.550536
pancancer	2658	RNF212	4	0.0457431	0.550536
pancancer	2658	GINS2	10	0.0457542	0.550536
pancancer	2658	FASTK	4	0.0457666	0.550536
pancancer	2658	H4C8	8	0.0457921	0.550536
pancancer	2658	PTPRZ1	5	0.045795	0.550536
pancancer	2658	NSD1	4	0.0458036	0.550536	Yes
pancancer	2658	LNP1	3	0.0458091	0.550536
pancancer	2658	NSMCE2	6	0.0458222	0.550536
pancancer	2658	ZNF628	8	0.0458272	0.550536
pancancer	2658	DOK7	5	0.04587	0.550536
pancancer	2658	C11orf58	11	0.0458872	0.550536
pancancer	2658	ANKRD18B	4	0.0458934	0.550536
pancancer	2658	GFPT1	4	0.0458977	0.550536
pancancer	2658	INTS2	6	0.0459301	0.550536
pancancer	2658	SEC31B	4	0.045977	0.550536
pancancer	2658	FAR1	3	0.0459783	0.550536
pancancer	2658	MORN2	4	0.0459792	0.550536
pancancer	2658	SLC35A1	9	0.0459937	0.550536
pancancer	2658	NT5C1A	6	0.046	0.550536
pancancer	2658	AGAP6	3	0.0460017	0.550536
pancancer	2658	HLF	7	0.0460551	0.550536	Yes
pancancer	2658	LENG9	14	0.0461452	0.550536
pancancer	2658	MCM7	6	0.0462287	0.550536
pancancer	2658	LHFPL6	7	0.0463202	0.550536	Yes
pancancer	2658	AKT3	4	0.0463514	0.550536	Yes
pancancer	2658	SOAT2	3	0.0463581	0.550536
pancancer	2658	DTYMK	6	0.0463606	0.550536
pancancer	2658	TMEM185B	4	0.0463707	0.550536
pancancer	2658	FKBP7	6	0.0464274	0.550536
pancancer	2658	CYB5R3	3	0.0464437	0.550536
pancancer	2658	REEP1	3	0.0464491	0.550536
pancancer	2658	ORMDL1	5	0.0464492	0.550536
pancancer	2658	GABPA	3	0.0464577	0.550536
pancancer	2658	GGA3	11	0.0464657	0.550536
pancancer	2658	MSH4	5	0.0465181	0.550536
pancancer	2658	ATF6	8	0.046542	0.550536
pancancer	2658	IL20RA	3	0.0465492	0.550536
pancancer	2658	CDK14	6	0.0466266	0.550536
pancancer	2658	GLCCI1	6	0.046644	0.550536
pancancer	2658	TTC12	4	0.0466633	0.550536
pancancer	2658	ENG	4	0.0466876	0.550536
pancancer	2658	CELF1	4	0.0467328	0.550536
pancancer	2658	TMEM14C	6	0.0467548	0.550536
pancancer	2658	DCPS	4	0.0468533	0.550536
pancancer	2658	CFAP69	8	0.0468571	0.550536
pancancer	2658	MAD2L1BP	3	0.0468704	0.550536
pancancer	2658	ERRFI1	11	0.0468942	0.550536
pancancer	2658	FOXG1	11	0.0469171	0.550536
pancancer	2658	STX3	3	0.0469173	0.550536
pancancer	2658	CBY3	4	0.0469846	0.550536
pancancer	2658	RBMXL1	8	0.0469989	0.550536
pancancer	2658	KCNC2	7	0.0470077	0.550536
pancancer	2658	MOV10	5	0.0470148	0.550536
pancancer	2658	GRM1	4	0.0470716	0.550536
pancancer	2658	SLC41A3	11	0.0471479	0.550536
pancancer	2658	FGF5	12	0.0471509	0.550536
pancancer	2658	MFSD1	9	0.0471804	0.550536
pancancer	2658	KYAT3	8	0.0472755	0.550536
pancancer	2658	LRRN3	9	0.0473489	0.550536
pancancer	2658	H2BC12	12	0.0473526	0.550536
pancancer	2658	MFAP2	3	0.0473804	0.550536
pancancer	2658	PRELID3B	6	0.0473933	0.550536
pancancer	2658	KRTAP9-6	9	0.0474221	0.550536
pancancer	2658	PLEKHA5	8	0.0474554	0.550536
pancancer	2658	FUT3	5	0.0474771	0.550536
pancancer	2658	RGS10	5	0.0474995	0.550536
pancancer	2658	IPO7	4	0.047507	0.550536
pancancer	2658	IKZF1	9	0.0475555	0.550536	Yes
pancancer	2658	MAP3K10	6	0.0475656	0.550536
pancancer	2658	LRRC75B	4	0.0475673	0.550536
pancancer	2658	ID1	8	0.0475903	0.550536
pancancer	2658	CD5L	8	0.0476681	0.550536
pancancer	2658	NAPSA	6	0.0477025	0.550536
pancancer	2658	H2AC7	14	0.0477446	0.550536
pancancer	2658	KIF4B	10	0.0477669	0.550536
pancancer	2658	SERTM1	12	0.0477881	0.550536
pancancer	2658	SPAG9	5	0.0478503	0.550536
pancancer	2658	LTBP4	5	0.0478538	0.550536
pancancer	2658	EMX2	15	0.0478956	0.550536
pancancer	2658	TNFRSF11A	3	0.0480582	0.550536
pancancer	2658	NANOS1	4	0.0481432	0.550536
pancancer	2658	APOA4	7	0.0481733	0.550536
pancancer	2658	THTPA	3	0.0482051	0.550536
pancancer	2658	PPCDC	5	0.0482279	0.550536
pancancer	2658	EPS8	5	0.0483165	0.550536
pancancer	2658	LAMTOR1	9	0.048328	0.550536
pancancer	2658	TRAM1L1	9	0.0483561	0.550536
pancancer	2658	SSU72	6	0.0483676	0.550536
pancancer	2658	MAP2K7	10	0.048392	0.550536
pancancer	2658	ADAR	6	0.0484088	0.550536
pancancer	2658	ATF2	12	0.0484135	0.550536
pancancer	2658	CTTN	10	0.0484251	0.550536
pancancer	2658	IWS1	6	0.048431	0.550536
pancancer	2658	TIGD1	5	0.0484353	0.550536
pancancer	2658	DNAJC4	4	0.0484796	0.550536
pancancer	2658	PFN4	5	0.0485379	0.550536
pancancer	2658	HMGXB3	4	0.0485616	0.550536
pancancer	2658	ADNP2	4	0.0485934	0.550536
pancancer	2658	EFCAB2	5	0.0486046	0.550536
pancancer	2658	CFAP45	4	0.048628	0.550536
pancancer	2658	PRC1	3	0.0486566	0.550536
pancancer	2658	HMGA1	8	0.0486893	0.550536	Yes
pancancer	2658	TMEM170B	11	0.0486976	0.550536
pancancer	2658	HNRNPH1	5	0.0487173	0.550536
pancancer	2658	TET3	5	0.0487335	0.550536
pancancer	2658	ZBTB4	6	0.0487493	0.550536
pancancer	2658	TXK	5	0.048761	0.550536
pancancer	2658	RAB5IF	14	0.0487666	0.550536
pancancer	2658	TSTD1	5	0.0487845	0.550536
pancancer	2658	WDR87	4	0.0488346	0.550536
pancancer	2658	PAPSS1	5	0.0488737	0.550536
pancancer	2658	SPATS2	5	0.0488763	0.550536
pancancer	2658	CPA3	6	0.0489238	0.550536
pancancer	2658	PSTPIP1	9	0.0490179	0.550536
pancancer	2658	ZFR2	5	0.0491056	0.550536
pancancer	2658	ERCC6L2	6	0.0491761	0.550536
pancancer	2658	COA1	6	0.0491841	0.550536
pancancer	2658	ACTL6B	7	0.0492052	0.550536
pancancer	2658	SERPINA11	5	0.0492058	0.550536
pancancer	2658	STK10	3	0.049213	0.550536
pancancer	2658	H3C10	7	0.0492738	0.550536
pancancer	2658	C1orf116	6	0.0493208	0.550536
pancancer	2658	ZNF727	18	0.0493309	0.550536
pancancer	2658	KRT83	4	0.0493348	0.550536
pancancer	2658	ARMT1	9	0.0493398	0.550536
pancancer	2658	RBL2	7	0.0493866	0.550536
pancancer	2658	TFF3	4	0.0493927	0.550536
pancancer	2658	UQCC1	5	0.0493968	0.550536
pancancer	2658	TPK1	10	0.0494148	0.550536
pancancer	2658	PRRC2B	6	0.0495313	0.550536
pancancer	2658	KDSR	4	0.0496031	0.550536	Yes
pancancer	2658	LUZP2	10	0.0496704	0.550536
pancancer	2658	ZMAT5	19	0.0497	0.550536
pancancer	2658	STK16	4	0.0497456	0.550536
pancancer	2658	C6orf58	10	0.0498037	0.550536
pancancer	2658	ABCA5	4	0.0498275	0.550536
pancancer	2658	GCGR	8	0.0499158	0.550536
pancancer	2658	ADCY9	4	0.0499261	0.550536
pancancer	2658	ZNF385B	9	0.0499369	0.550536
pancancer	2658	CHMP3	6	0.0499615	0.550536
pancancer	2658	SPDYE3	4	0.0499629	0.550536
pancancer	2658	FAM151B	5	0.049991	0.550536
pancancer	2658	KIAA0586	6	0.0500381	0.550536
pancancer	2658	ELP4	3	0.0500464	0.550536
pancancer	2658	PON3	7	0.0500954	0.550536
pancancer	2658	FKBP15	6	0.050136	0.550536
pancancer	2658	UBE2M	3	0.0501481	0.550536
pancancer	2658	SEMA6C	4	0.0501771	0.550536
pancancer	2658	SLC35G5	3	0.0501812	0.550536
pancancer	2658	TOMM70	3	0.050191	0.550536
pancancer	2658	DUS4L	5	0.0502077	0.550536
pancancer	2658	FBN3	3	0.0502585	0.550536
pancancer	2658	MET	8	0.0502821	0.550536	Yes
pancancer	2658	ZNF468	4	0.0502869	0.550536
pancancer	2658	DAND5	9	0.0503499	0.550536
pancancer	2658	ESCO2	5	0.0504068	0.550536
pancancer	2658	THNSL2	5	0.0504134	0.550536
pancancer	2658	HSPA1A	9	0.0504205	0.550536
pancancer	2658	TPSAB1	6	0.0504224	0.550536
pancancer	2658	TUSC3	12	0.050461	0.550536
pancancer	2658	PXDNL	3	0.0506069	0.550536
pancancer	2658	DYNC1LI1	9	0.0506673	0.550536
pancancer	2658	MUC1	3	0.0507134	0.550536	Yes
pancancer	2658	CD93	6	0.0507273	0.550536
pancancer	2658	PLD2	3	0.0508027	0.550536
pancancer	2658	FDX1	3	0.0508451	0.550536
pancancer	2658	CASC3	5	0.0508463	0.550536
pancancer	2658	PPM1D	6	0.0508621	0.550536	Yes
pancancer	2658	MAGOHB	3	0.0508622	0.550536
pancancer	2658	NACA	8	0.050898	0.550536	Yes
pancancer	2658	OSCP1	8	0.0509408	0.550536
pancancer	2658	ZNF362	3	0.050996	0.550536
pancancer	2658	TCF25	3	0.0510296	0.550536
pancancer	2658	RPL11	4	0.0510551	0.550536
pancancer	2658	KMT2D	10	0.0511011	0.550536	Yes
pancancer	2658	OR6T1	15	0.0511139	0.550536
pancancer	2658	SUPT7L	7	0.0511392	0.550536
pancancer	2658	TMEM210	3	0.0511962	0.550536
pancancer	2658	PCBD2	7	0.0512225	0.550536
pancancer	2658	FBXO4	7	0.0512924	0.550536
pancancer	2658	TRIM23	5	0.051368	0.550536
pancancer	2658	OR5D14	12	0.0513788	0.550536
pancancer	2658	BMP3	7	0.0514156	0.550536
pancancer	2658	PPL	4	0.0514537	0.550536
pancancer	2658	DKK2	10	0.0514619	0.550536
pancancer	2658	FRMD6	4	0.0515099	0.550536
pancancer	2658	MUTYH	6	0.0515517	0.550536	Yes
pancancer	2658	CCAR2	9	0.0515968	0.550536
pancancer	2658	QARS1	6	0.0516186	0.550536
pancancer	2658	EVA1B	5	0.0516239	0.550536
pancancer	2658	POLR1D	10	0.0516411	0.550536
pancancer	2658	KMT5B	3	0.0516872	0.550536
pancancer	2658	MRPL37	8	0.0516901	0.550536
pancancer	2658	GCC2	13	0.0517073	0.550536
pancancer	2658	WWTR1	5	0.0517452	0.550536	Yes
pancancer	2658	MCU	6	0.0518132	0.550536
pancancer	2658	TTI1	7	0.0518625	0.550536
pancancer	2658	PDZRN3	6	0.0518631	0.550536
pancancer	2658	TWIST2	5	0.0518773	0.550536
pancancer	2658	ADAP1	5	0.0519745	0.550536
pancancer	2658	MMP27	4	0.0519764	0.550536
pancancer	2658	MYBPHL	3	0.0520159	0.550536
pancancer	2658	SLC25A24	5	0.0520248	0.550536
pancancer	2658	SGSM2	7	0.0520867	0.550536
pancancer	2658	CXXC4	3	0.0521164	0.550536
pancancer	2658	PRR11	7	0.0521913	0.550536
pancancer	2658	CSHL1	7	0.0522182	0.550536
pancancer	2658	ZBTB45	5	0.0522311	0.550536
pancancer	2658	GID4	12	0.0522416	0.550536
pancancer	2658	PANX1	6	0.0522491	0.550536
pancancer	2658	LRRC10	3	0.0522981	0.550536
pancancer	2658	ZNF17	6	0.0523012	0.550536
pancancer	2658	ACOX1	6	0.0523919	0.550536
pancancer	2658	IL12B	7	0.0524136	0.550536
pancancer	2658	FOXJ3	4	0.0525136	0.550536
pancancer	2658	ZNF20	8	0.052611	0.550536
pancancer	2658	ZNF804B	7	0.0526745	0.550536
pancancer	2658	NLGN1	7	0.05275	0.550536
pancancer	2658	CDYL	3	0.0527717	0.550536
pancancer	2658	SARS1	8	0.052786	0.550536
pancancer	2658	MCOLN1	11	0.0527971	0.550536
pancancer	2658	SERPINH1	5	0.052819	0.550536
pancancer	2658	LITAF	5	0.0528301	0.550536
pancancer	2658	PRKAG1	15	0.0528377	0.550536
pancancer	2658	APC	5	0.0528764	0.550536	Yes
pancancer	2658	FKBP3	6	0.052897	0.550536
pancancer	2658	SSUH2	4	0.0529247	0.550536
pancancer	2658	AGPAT4	5	0.052959	0.550536
pancancer	2658	METTL4	5	0.0529837	0.550536
pancancer	2658	ACTG2	3	0.0529949	0.550536
pancancer	2658	CDC42BPA	8	0.0530187	0.550536
pancancer	2658	SEMA3C	6	0.0530795	0.550536
pancancer	2658	DMRT2	4	0.0530948	0.550536
pancancer	2658	ATP2C1	6	0.0531274	0.550536
pancancer	2658	CAND1	7	0.0531768	0.550536
pancancer	2658	RASSF1	5	0.0533036	0.550536
pancancer	2658	NDUFAF1	5	0.0533309	0.550536
pancancer	2658	PAPPA	10	0.0534657	0.550536
pancancer	2658	TUBA1A	3	0.0535377	0.550536
pancancer	2658	NUFIP1	5	0.053613	0.550536
pancancer	2658	GPATCH1	5	0.0536517	0.550536
pancancer	2658	GCC1	9	0.0536645	0.550536
pancancer	2658	SLC8A1	9	0.0536842	0.550536
pancancer	2658	LARP1	3	0.05371	0.550536
pancancer	2658	F13B	10	0.0537227	0.550536
pancancer	2658	ELMO1	7	0.0537368	0.550536
pancancer	2658	MED30	7	0.0537524	0.550536
pancancer	2658	EPHX1	11	0.0538458	0.550536
pancancer	2658	ACTL10	8	0.0539264	0.550536
pancancer	2658	DNAJB4	4	0.0539362	0.550536
pancancer	2658	EPHB6	5	0.0539401	0.550536
pancancer	2658	TRAPPC6B	7	0.0540188	0.550536
pancancer	2658	CTCF	4	0.0541029	0.550536	Yes
pancancer	2658	PERCC1	6	0.054113	0.550536
pancancer	2658	UBE2E3	5	0.0541169	0.550536
pancancer	2658	PABPC1	8	0.0542163	0.550536	Yes
pancancer	2658	LRRC63	3	0.0542272	0.550536
pancancer	2658	ZFP82	11	0.0542289	0.550536
pancancer	2658	RPP25	5	0.0543055	0.550536
pancancer	2658	HOXA10	5	0.0543914	0.550536
pancancer	2658	SERTAD2	5	0.0545022	0.550536
pancancer	2658	GRIK2	10	0.0545711	0.550536
pancancer	2658	TSC22D2	7	0.0546245	0.550536
pancancer	2658	LOC728743	6	0.0546307	0.550536
pancancer	2658	SLAMF8	4	0.0546434	0.550536
pancancer	2658	CEACAM19	11	0.0547052	0.550536
pancancer	2658	PCDHGA11	9	0.0547146	0.550536
pancancer	2658	CELF4	9	0.0547449	0.550536
pancancer	2658	HOXD11	4	0.0548483	0.550536	Yes
pancancer	2658	MPP4	6	0.0548718	0.550536
pancancer	2658	STX18	6	0.0549298	0.550536
pancancer	2658	ALKBH7	7	0.0549533	0.550536
pancancer	2658	SEC61A2	9	0.0549584	0.550536
pancancer	2658	POU4F2	8	0.054979	0.550536
pancancer	2658	SERP2	3	0.0550423	0.550536
pancancer	2658	TMPRSS13	4	0.0550835	0.550536
pancancer	2658	RAP2A	7	0.0550987	0.550536
pancancer	2658	ASPN	7	0.055127	0.550536
pancancer	2658	BCL3	4	0.0553236	0.550536	Yes
pancancer	2658	ERICH3	6	0.0553485	0.550536
pancancer	2658	LRRC15	8	0.0553705	0.550536
pancancer	2658	ZNF517	8	0.0554782	0.550536
pancancer	2658	OR5AS1	14	0.0554885	0.550536
pancancer	2658	OXT	4	0.0555654	0.550536
pancancer	2658	CEBPD	6	0.0555925	0.550536
pancancer	2658	CCND2	4	0.0556123	0.550536	Yes
pancancer	2658	COL11A1	12	0.0556719	0.550536
pancancer	2658	PRR22	4	0.0556872	0.550536
pancancer	2658	RCE1	5	0.0557318	0.550536
pancancer	2658	CENATAC	6	0.0557456	0.550536
pancancer	2658	IL6ST	3	0.0557965	0.550536	Yes
pancancer	2658	FAM181A	6	0.0558141	0.550536
pancancer	2658	TUB	4	0.0558257	0.550536
pancancer	2658	ATG10	5	0.0558673	0.550536
pancancer	2658	TTC6	9	0.0559146	0.550536
pancancer	2658	MASP1	7	0.0559823	0.550536
pancancer	2658	ZNF829	4	0.0559828	0.550536
pancancer	2658	NSD3	3	0.0560419	0.550536	Yes
pancancer	2658	ARF3	4	0.0560569	0.550536
pancancer	2658	CHADL	4	0.0560907	0.550536
pancancer	2658	LOC122513141	3	0.0560931	0.550536
pancancer	2658	C19orf85	9	0.0560976	0.550536
pancancer	2658	EMC7	5	0.0561321	0.550536
pancancer	2658	ABCA3	5	0.0561412	0.550536
pancancer	2658	JMJD4	7	0.0562333	0.550536
pancancer	2658	NRTN	4	0.0562668	0.550536
pancancer	2658	LARP1B	7	0.0562694	0.550536
pancancer	2658	TAFA4	4	0.056368	0.550536
pancancer	2658	PDE4DIP	10	0.056385	0.550536	Yes
pancancer	2658	MRPL32	7	0.0564156	0.550536
pancancer	2658	F2R	3	0.0564626	0.550536
pancancer	2658	ZNF821	4	0.0564697	0.550536
pancancer	2658	POSTN	4	0.0564758	0.550536
pancancer	2658	KCNK3	3	0.056488	0.550536
pancancer	2658	URI1	8	0.0565143	0.550536
pancancer	2658	YIPF4	8	0.0565185	0.550536
pancancer	2658	ZNF600	6	0.0565686	0.550536
pancancer	2658	PSKH2	11	0.0565861	0.550536
pancancer	2658	PCED1A	3	0.0565901	0.550536
pancancer	2658	PCDHGB5	7	0.0566405	0.550536
pancancer	2658	RNF135	4	0.0566551	0.550536
pancancer	2658	DTX1	13	0.0566939	0.550536
pancancer	2658	SAMD5	5	0.0567005	0.550536
pancancer	2658	UTP25	4	0.0567514	0.550536
pancancer	2658	LOXL3	5	0.0567999	0.550536
pancancer	2658	ANKRD12	11	0.0568153	0.550536
pancancer	2658	CEBPE	5	0.0569367	0.550536
pancancer	2658	TEKT1	8	0.0569452	0.550536
pancancer	2658	FZD8	6	0.0569535	0.550536
pancancer	2658	RND3	6	0.0569605	0.550536
pancancer	2658	RIMKLA	3	0.057003	0.550536
pancancer	2658	CCDC85A	5	0.0570649	0.550536
pancancer	2658	SUPT4H1	6	0.0571117	0.550536
pancancer	2658	HIVEP2	4	0.057133	0.550536
pancancer	2658	SPSB4	7	0.0571748	0.550536
pancancer	2658	SLC22A4	6	0.0572166	0.550536
pancancer	2658	SYNGR4	14	0.057226	0.550536
pancancer	2658	RGL2	7	0.0572352	0.550536
pancancer	2658	PYCR2	9	0.0573136	0.550536
pancancer	2658	MPZL2	5	0.0573335	0.550536
pancancer	2658	GP5	5	0.0574998	0.550536
pancancer	2658	SH3BGRL2	4	0.0575023	0.550536
pancancer	2658	COX4I1	6	0.057516	0.550536
pancancer	2658	TPM2	3	0.0575303	0.550536
pancancer	2658	USP28	6	0.0575528	0.550536
pancancer	2658	TMC6	4	0.0575548	0.550536
pancancer	2658	PIK3R4	6	0.0575613	0.550536
pancancer	2658	CRISP3	10	0.0575675	0.550536
pancancer	2658	H1-8	5	0.0576028	0.550536
pancancer	2658	PYGM	6	0.057613	0.550536
pancancer	2658	ATF5	5	0.0576248	0.550536
pancancer	2658	FAM135B	12	0.0576474	0.550536	Yes
pancancer	2658	POLE4	7	0.057661	0.550536
pancancer	2658	SNAI1	7	0.0576981	0.550536
pancancer	2658	BCAR3	3	0.0577034	0.550536
pancancer	2658	XPO5	6	0.0577551	0.550536
pancancer	2658	S100A10	4	0.0577553	0.550536
pancancer	2658	HSPB8	5	0.0577592	0.550536
pancancer	2658	OR11G2	9	0.0577995	0.550536
pancancer	2658	H2BC14	19	0.0578188	0.550536
pancancer	2658	CUTC	5	0.05797	0.550536
pancancer	2658	CCT5	8	0.0580046	0.550536
pancancer	2658	NXNL2	6	0.0580076	0.550536
pancancer	2658	CCDC177	4	0.0580187	0.550536
pancancer	2658	PEG10	5	0.0580194	0.550536
pancancer	2658	SPRTN	16	0.0581107	0.550536
pancancer	2658	DRAM1	3	0.0581219	0.550536
pancancer	2658	ZDHHC11B	6	0.0582108	0.550536
pancancer	2658	PHF3	5	0.0582597	0.550536
pancancer	2658	COQ9	5	0.0583279	0.550536
pancancer	2658	OLFML1	5	0.0584121	0.550536
pancancer	2658	PDCD5	7	0.0584945	0.550536
pancancer	2658	DLG1	3	0.0585024	0.550536
pancancer	2658	SLC9A5	4	0.0585057	0.550536
pancancer	2658	ATP12A	7	0.058509	0.550536
pancancer	2658	RO60	5	0.0585362	0.550536
pancancer	2658	NFX1	9	0.0585441	0.550536
pancancer	2658	NCOA2	5	0.0585576	0.550536	Yes
pancancer	2658	UAP1	10	0.0585751	0.550536
pancancer	2658	TMCO3	4	0.05858	0.550536
pancancer	2658	OR2V1	4	0.0586194	0.550536
pancancer	2658	ATP5PF	9	0.058621	0.550536
pancancer	2658	KPNB1	4	0.0586254	0.550536
pancancer	2658	ATAD2	6	0.0586255	0.550536
pancancer	2658	AKR7A3	4	0.0586293	0.550536
pancancer	2658	PCDH12	3	0.0586569	0.550536
pancancer	2658	SGO1	6	0.0587278	0.550536
pancancer	2658	PAK1	5	0.0587303	0.550536
pancancer	2658	LRRC66	3	0.05875	0.550536
pancancer	2658	ERBIN	4	0.0588375	0.550536
pancancer	2658	WDR93	3	0.0588856	0.550536
pancancer	2658	OXTR	4	0.0588952	0.550536
pancancer	2658	DPYSL3	12	0.0588967	0.550536
pancancer	2658	UBXN2B	3	0.0589071	0.550536
pancancer	2658	MS4A4A	11	0.0589622	0.550536
pancancer	2658	TWF2	6	0.0589971	0.550536
pancancer	2658	TEFM	5	0.0590158	0.550536
pancancer	2658	MRPL55	12	0.0590287	0.550536
pancancer	2658	DNAL1	5	0.0590428	0.550536
pancancer	2658	SCUBE1	8	0.0590632	0.550536
pancancer	2658	APOL5	5	0.0590723	0.550536
pancancer	2658	CDC73	6	0.0591203	0.550536	Yes
pancancer	2658	PRRT1	4	0.059168	0.550536
pancancer	2658	PDE4C	5	0.0592114	0.550536
pancancer	2658	DLGAP2	4	0.059219	0.550536
pancancer	2658	TMEM95	5	0.0592334	0.550536
pancancer	2658	ICAM1	7	0.0592713	0.550536
pancancer	2658	DROSHA	12	0.0592713	0.550536	Yes
pancancer	2658	C8orf76	3	0.0592885	0.550536
pancancer	2658	PTF1A	5	0.0592934	0.550536
pancancer	2658	DUSP10	8	0.0593216	0.550536
pancancer	2658	ACP6	6	0.0595649	0.550536
pancancer	2658	TMPPE	3	0.0595899	0.550536
pancancer	2658	DCSTAMP	14	0.0596334	0.550536
pancancer	2658	PURB	9	0.0596501	0.550536
pancancer	2658	ATXN3	8	0.0597039	0.550536
pancancer	2658	MB21D2	4	0.0598562	0.550536	Yes
pancancer	2658	GBP4	5	0.0598771	0.550536
pancancer	2658	PKN3	7	0.0598773	0.550536
pancancer	2658	BMPER	5	0.0598986	0.550536
pancancer	2658	CRB3	11	0.0599124	0.550536
pancancer	2658	CACHD1	3	0.0599125	0.550536
pancancer	2658	DRC1	3	0.0599357	0.550536
pancancer	2658	TNC	5	0.0599789	0.550536	Yes
pancancer	2658	TMPRSS2	3	0.0600132	0.550536	Yes
pancancer	2658	TLX1	6	0.0600596	0.550536	Yes
pancancer	2658	SKA2	7	0.0600844	0.550536
pancancer	2658	TAS2R50	5	0.0601282	0.550536
pancancer	2658	PROSER3	8	0.0601417	0.550536
pancancer	2658	SYNJ2	4	0.0601603	0.550536
pancancer	2658	KPNA3	4	0.0601724	0.550536
pancancer	2658	LRIG1	4	0.0601854	0.550536
pancancer	2658	PGBD3	9	0.0601993	0.550536
pancancer	2658	CPM	3	0.0602169	0.550536
pancancer	2658	CHAC1	3	0.0602978	0.550536
pancancer	2658	JAK3	3	0.0603821	0.550536	Yes
pancancer	2658	SLC27A6	7	0.0603909	0.550536
pancancer	2658	HAAO	10	0.0604072	0.550536
pancancer	2658	LRRC72	9	0.0604162	0.550536
pancancer	2658	CSF2RB	3	0.0604204	0.550536
pancancer	2658	TSPAN3	5	0.0604382	0.550536
pancancer	2658	CELA3A	8	0.0604596	0.550536
pancancer	2658	MRPL58	4	0.060552	0.550536
pancancer	2658	TACSTD2	8	0.0605648	0.550536
pancancer	2658	OLFM3	6	0.0605789	0.550536
pancancer	2658	NARS2	5	0.0606184	0.550536
pancancer	2658	GZMK	6	0.0606584	0.550536
pancancer	2658	NELFB	7	0.0606839	0.550536
pancancer	2658	ADAMTSL2	4	0.0606932	0.550536
pancancer	2658	DNAH5	5	0.0607024	0.550536
pancancer	2658	OSBPL1A	6	0.0607384	0.550536
pancancer	2658	CROCC2	3	0.0607872	0.550536
pancancer	2658	TNPO2	4	0.0607901	0.550536
pancancer	2658	PCLAF	5	0.0608361	0.550536
pancancer	2658	CRYBA1	5	0.0608395	0.550536
pancancer	2658	MDN1	8	0.0608782	0.550536
pancancer	2658	KCNS1	7	0.0609057	0.550536
pancancer	2658	COL4A2	8	0.060919	0.550536
pancancer	2658	NFKBID	4	0.0609518	0.550536
pancancer	2658	FBXO42	4	0.060969	0.550536
pancancer	2658	PRKCA	5	0.0609708	0.550536
pancancer	2658	BST2	3	0.0609989	0.550536
pancancer	2658	TPBG	8	0.0610917	0.550536
pancancer	2658	NDUFA4	12	0.0611064	0.550536
pancancer	2658	C17orf107	4	0.0611314	0.550536
pancancer	2658	PAPLN	4	0.0611516	0.550536
pancancer	2658	ISM1	3	0.0611712	0.550536
pancancer	2658	CCDC146	9	0.0611833	0.550536
pancancer	2658	GOLM2	11	0.0611858	0.550536
pancancer	2658	RPS28	7	0.0612839	0.550536
pancancer	2658	VPS28	7	0.0613164	0.550536
pancancer	2658	SMIM34	9	0.0613195	0.550536
pancancer	2658	BAG4	4	0.0613551	0.550536
pancancer	2658	NPAP1	32	0.0613691	0.550536
pancancer	2658	CPLX3	6	0.0614086	0.550536
pancancer	2658	H4C3	8	0.0614123	0.550536
pancancer	2658	SMIM38	7	0.0614607	0.550536
pancancer	2658	PICALM	10	0.0614657	0.550536	Yes
pancancer	2658	CD274	5	0.0614844	0.550536	Yes
pancancer	2658	FGD4	4	0.06153	0.550628
pancancer	2658	GRAMD4	3	0.0615951	0.550734
pancancer	2658	MAP7D1	3	0.0616125	0.550734
pancancer	2658	H3-5	7	0.0616789	0.551012
pancancer	2658	CPEB2	7	0.0617418	0.551258
pancancer	2658	DMRT3	10	0.0618247	0.551589
pancancer	2658	APOLD1	7	0.0618495	0.551589
pancancer	2658	LRFN1	5	0.0619235	0.551933
pancancer	2658	ZNF740	4	0.0620815	0.552087
pancancer	2658	CNOT11	7	0.0620884	0.552087
pancancer	2658	CSRNP1	4	0.062128	0.552087
pancancer	2658	RXFP3	5	0.0621408	0.552087
pancancer	2658	ZSCAN4	10	0.0621844	0.552087
pancancer	2658	SHANK1	4	0.0622172	0.552087
pancancer	2658	DCLK1	9	0.0622213	0.552087
pancancer	2658	PSMC4	6	0.0623167	0.552087
pancancer	2658	WWP1	11	0.06242	0.552087
pancancer	2658	PDCD4	6	0.0624969	0.552087
pancancer	2658	ANKRD46	4	0.062541	0.552087
pancancer	2658	KDM4C	6	0.0625501	0.552087
pancancer	2658	MAPK8IP1	4	0.0625586	0.552087
pancancer	2658	SSR1	9	0.062565	0.552087
pancancer	2658	TUT7	7	0.0626053	0.552087
pancancer	2658	GLRX3	6	0.0626271	0.552087
pancancer	2658	UBQLN1	6	0.0626449	0.552087
pancancer	2658	FAM47E	4	0.0626565	0.552087
pancancer	2658	KHDRBS1	3	0.0627214	0.552087
pancancer	2658	YWHAZ	4	0.0627238	0.552087
pancancer	2658	RAB3IL1	7	0.0627712	0.552087
pancancer	2658	NEK8	5	0.062789	0.552087
pancancer	2658	DNAH6	3	0.0627896	0.552087
pancancer	2658	SNAP91	12	0.0628874	0.552087
pancancer	2658	UCP3	4	0.0628978	0.552087
pancancer	2658	IER5L	3	0.0629038	0.552087
pancancer	2658	RBP4	4	0.0629206	0.552087
pancancer	2658	ZSWIM4	7	0.0629471	0.552087
pancancer	2658	LAMA5	10	0.0629909	0.552087
pancancer	2658	GLB1	3	0.0630068	0.552087
pancancer	2658	PPP6R1	6	0.063069	0.552087
pancancer	2658	DENND10	6	0.0630734	0.552087
pancancer	2658	OR5B17	10	0.0631641	0.552091
pancancer	2658	PCDHGB1	8	0.0631981	0.552091
pancancer	2658	ARL9	5	0.0632106	0.552091
pancancer	2658	SEC11C	10	0.0633953	0.552091
pancancer	2658	AKAIN1	12	0.0634113	0.552091
pancancer	2658	SCRIB	6	0.0634822	0.552091
pancancer	2658	SLC19A2	10	0.0636015	0.552091
pancancer	2658	GOLGA1	6	0.0636261	0.552091
pancancer	2658	H2AC20	13	0.0636811	0.552091
pancancer	2658	ETV2	6	0.0637478	0.552091
pancancer	2658	CALML6	5	0.0637584	0.552091
pancancer	2658	TAAR1	7	0.0637681	0.552091
pancancer	2658	ZNF761	15	0.0637988	0.552091
pancancer	2658	PKDCC	6	0.0638434	0.552091
pancancer	2658	RCOR3	6	0.0638707	0.552091
pancancer	2658	IMPA2	3	0.0638991	0.552091
pancancer	2658	CEP112	3	0.0640906	0.552091
pancancer	2658	NRN1L	6	0.0640985	0.552091
pancancer	2658	LIN7B	5	0.0641235	0.552091
pancancer	2658	RPA1	3	0.0642001	0.552091
pancancer	2658	CATIP	4	0.0642516	0.552091
pancancer	2658	SLC5A9	4	0.0642657	0.552091
pancancer	2658	MRPS12	12	0.0642709	0.552091
pancancer	2658	CHRNA1	6	0.064284	0.552091
pancancer	2658	ZNF100	3	0.0642904	0.552091
pancancer	2658	H2BC6	5	0.0643378	0.552091
pancancer	2658	ALDH4A1	10	0.0644043	0.552091
pancancer	2658	SPOCK1	4	0.0644155	0.552091
pancancer	2658	ERMARD	7	0.0644214	0.552091
pancancer	2658	POGLUT1	8	0.0645361	0.552091
pancancer	2658	RHOQ	9	0.0645741	0.552091
pancancer	2658	CEBPA	4	0.0645843	0.552091	Yes
pancancer	2658	TRIML1	11	0.0646222	0.552091
pancancer	2658	WDR41	3	0.0646609	0.552091
pancancer	2658	SEC24A	3	0.0646802	0.552091
pancancer	2658	PRKRIP1	4	0.0647616	0.552091
pancancer	2658	SDC2	6	0.0647653	0.552091
pancancer	2658	SOCS4	6	0.0648126	0.552091
pancancer	2658	SDC4	6	0.0648363	0.552091	Yes
pancancer	2658	EPPK1	9	0.064872	0.552091
pancancer	2658	PRRT3	4	0.0648724	0.552091
pancancer	2658	H4C11	7	0.0649006	0.552091
pancancer	2658	SIRT6	4	0.0649264	0.552091
pancancer	2658	TPP2	12	0.0649356	0.552091
pancancer	2658	TNNC2	8	0.0650049	0.552091
pancancer	2658	STAT4	3	0.0650269	0.552091
pancancer	2658	CUTA	5	0.0650279	0.552091
pancancer	2658	ZNF567	6	0.0650393	0.552091
pancancer	2658	NUCKS1	13	0.0651032	0.552091
pancancer	2658	CENPU	8	0.0651253	0.552091
pancancer	2658	CSN2	7	0.0651255	0.552091
pancancer	2658	TRADD	5	0.0651379	0.552091
pancancer	2658	ZNF564	4	0.0651544	0.552091
pancancer	2658	APIP	4	0.065169	0.552091
pancancer	2658	SIPA1L3	5	0.0651694	0.552091
pancancer	2658	PIERCE2	4	0.0651983	0.552091
pancancer	2658	MNS1	3	0.0652233	0.552091
pancancer	2658	LTA4H	16	0.0652471	0.552091
pancancer	2658	NTSR2	11	0.0652635	0.552091
pancancer	2658	SYNGAP1	3	0.0652721	0.552091
pancancer	2658	SCYGR6	10	0.0652924	0.552091
pancancer	2658	CWF19L2	3	0.0653144	0.552091
pancancer	2658	ACVR1	4	0.0653178	0.552091	Yes
pancancer	2658	CDKN2A	6	0.0653391	0.552091	Yes
pancancer	2658	SLC25A13	5	0.0654254	0.552441
pancancer	2658	PTPRM	5	0.0654515	0.552441
pancancer	2658	FAM217B	7	0.0657292	0.553838
pancancer	2658	BRPF3	3	0.0657662	0.553838
pancancer	2658	P4HA1	5	0.0657674	0.553838
pancancer	2658	RARS2	9	0.0658161	0.553838
pancancer	2658	KLHL24	3	0.0658332	0.553838
pancancer	2658	ADGRA3	5	0.0659276	0.553838
pancancer	2658	MOB3B	6	0.065972	0.553838
pancancer	2658	THAP6	5	0.0659918	0.553838
pancancer	2658	ZNF282	5	0.0660424	0.553838
pancancer	2658	EMC8	8	0.0661093	0.553838
pancancer	2658	SALL1	5	0.0661825	0.553838
pancancer	2658	SAMD15	3	0.066207	0.553838
pancancer	2658	ZNF280D	4	0.0662245	0.553838
pancancer	2658	ATP10D	9	0.0662771	0.553838
pancancer	2658	TMEM71	9	0.0662938	0.553838
pancancer	2658	SOS2	4	0.0663023	0.553838
pancancer	2658	ADAMTSL5	3	0.0663344	0.553838
pancancer	2658	LINS1	5	0.066339	0.553838
pancancer	2658	MCRIP2	4	0.0663574	0.553838
pancancer	2658	UNC5CL	5	0.0664098	0.553838
pancancer	2658	CLEC9A	6	0.0664258	0.553838
pancancer	2658	OTX2	10	0.0664319	0.553838
pancancer	2658	HCN1	17	0.0664336	0.553838
pancancer	2658	TTC3	3	0.0665182	0.553964
pancancer	2658	TMCO4	3	0.0665527	0.553964
pancancer	2658	MYH4	10	0.0665552	0.553964
pancancer	2658	RMI1	9	0.0666175	0.554106
pancancer	2658	MSX2	13	0.0666434	0.554106
pancancer	2658	PRDM2	6	0.066808	0.554374	Yes
pancancer	2658	FASTKD1	7	0.0668341	0.554374
pancancer	2658	NR4A3	5	0.0668847	0.554374	Yes
pancancer	2658	PPP2R5B	6	0.0668931	0.554374
pancancer	2658	NADK2	4	0.0669181	0.554374
pancancer	2658	SDF2	7	0.0669514	0.554374
pancancer	2658	DCHS1	6	0.0669982	0.554374
pancancer	2658	OR10K1	16	0.0670099	0.554374
pancancer	2658	ARMC1	15	0.0670138	0.554374
pancancer	2658	EXD3	4	0.0670681	0.554374
pancancer	2658	MAP1LC3A	7	0.0670962	0.554374
pancancer	2658	SOHLH2	18	0.0671481	0.554374
pancancer	2658	WRNIP1	3	0.0671633	0.554374
pancancer	2658	OR6C4	12	0.0671732	0.554374
pancancer	2658	TRIP12	8	0.0672286	0.554538
pancancer	2658	DENND1A	7	0.067308	0.554563
pancancer	2658	MYO3B	5	0.0673472	0.554563
pancancer	2658	ARPC4	8	0.0673993	0.554563
pancancer	2658	DIO3	4	0.0674328	0.554563
pancancer	2658	ZNF704	5	0.0674604	0.554563
pancancer	2658	POC1A	4	0.0674635	0.554563
pancancer	2658	SPTLC1	3	0.0675717	0.554563
pancancer	2658	ZNF579	5	0.0675838	0.554563
pancancer	2658	HEPACAM2	8	0.0676838	0.554563
pancancer	2658	LNPK	5	0.0677775	0.554563
pancancer	2658	SLIT3	3	0.0678444	0.554563
pancancer	2658	GAREM1	4	0.0678605	0.554563
pancancer	2658	PPP1R37	7	0.0678929	0.554563
pancancer	2658	FBXO36	8	0.0679123	0.554563
pancancer	2658	SCGB2A2	6	0.0679617	0.554563
pancancer	2658	CLASRP	7	0.0679704	0.554563
pancancer	2658	GPN2	6	0.0680219	0.554563
pancancer	2658	RPL35	6	0.068035	0.554563
pancancer	2658	NOL7	17	0.0681206	0.554563
pancancer	2658	CGB8	6	0.0681721	0.554563
pancancer	2658	TRPM4	6	0.0681787	0.554563
pancancer	2658	RASAL3	5	0.0682185	0.554563
pancancer	2658	EXOC8	15	0.0682407	0.554563
pancancer	2658	ZNF263	6	0.0682589	0.554563
pancancer	2658	VPS8	4	0.0682964	0.554563
pancancer	2658	CRY1	3	0.0683088	0.554563
pancancer	2658	BAX	7	0.0684239	0.554563	Yes
pancancer	2658	PRICKLE1	5	0.0684307	0.554563
pancancer	2658	TMEM150B	8	0.068484	0.554563
pancancer	2658	ACADS	6	0.0684975	0.554563
pancancer	2658	PRSS56	5	0.0685228	0.554563
pancancer	2658	DCANP1	4	0.0686072	0.554563
pancancer	2658	TOP2B	6	0.0686236	0.554563
pancancer	2658	ATF4	13	0.0686691	0.554563
pancancer	2658	CCL5	8	0.0686863	0.554563
pancancer	2658	GPHN	5	0.0687062	0.554563	Yes
pancancer	2658	TSPAN4	8	0.0687199	0.554563
pancancer	2658	HSPB11	6	0.0687475	0.554563
pancancer	2658	PIP4P2	7	0.068766	0.554563
pancancer	2658	ERF	7	0.0688001	0.554563
pancancer	2658	NUDT16L1	4	0.0688081	0.554563
pancancer	2658	PVR	3	0.0688485	0.554563
pancancer	2658	ARFGAP2	5	0.0688723	0.554563
pancancer	2658	SLAIN1	3	0.0689671	0.554563
pancancer	2658	MAL2	7	0.0689987	0.554563
pancancer	2658	MTPAP	4	0.0690092	0.554563
pancancer	2658	KCNK6	6	0.0690135	0.554563
pancancer	2658	FAM240C	8	0.0690886	0.554563
pancancer	2658	KIF2A	3	0.0691051	0.554563
pancancer	2658	ERVK3-1	13	0.0691247	0.554563
pancancer	2658	UQCRC2	13	0.0691453	0.554563
pancancer	2658	SLC25A26	6	0.0691689	0.554563
pancancer	2658	ATL2	4	0.0692358	0.554563
pancancer	2658	KRT19	4	0.0692481	0.554563
pancancer	2658	SEC11A	4	0.069261	0.554563
pancancer	2658	NECAB1	13	0.0693001	0.554563
pancancer	2658	DICER1	4	0.0693477	0.554563	Yes
pancancer	2658	LGI2	3	0.0693841	0.554563
pancancer	2658	NAT16	5	0.0694589	0.554563
pancancer	2658	FUT7	3	0.06947	0.554563
pancancer	2658	LCE1B	6	0.0695204	0.554563
pancancer	2658	C11orf96	3	0.0695319	0.554563
pancancer	2658	PIKFYVE	3	0.0695633	0.554563
pancancer	2658	MYB	4	0.0696251	0.554563	Yes
pancancer	2658	SGK3	7	0.0696644	0.554563
pancancer	2658	VPS18	7	0.0697093	0.554563
pancancer	2658	DNAJC5B	5	0.0697208	0.554563
pancancer	2658	RAD51B	5	0.0697442	0.554563	Yes
pancancer	2658	ZNF333	6	0.0697464	0.554563
pancancer	2658	PTAFR	5	0.0699227	0.554563
pancancer	2658	HSPD1	5	0.0699307	0.554563
pancancer	2658	TBC1D17	6	0.0699355	0.554563
pancancer	2658	MBOAT7	13	0.0700443	0.554563
pancancer	2658	P3H3	4	0.0700484	0.554563
pancancer	2658	CALM2	9	0.0700651	0.554563
pancancer	2658	PRR7	3	0.0700771	0.554563
pancancer	2658	APH1A	7	0.0700997	0.554563
pancancer	2658	SPA17	5	0.0701145	0.554563
pancancer	2658	C14orf28	4	0.0701367	0.554563
pancancer	2658	COX8A	7	0.070154	0.554563
pancancer	2658	SLC22A3	4	0.0701623	0.554563
pancancer	2658	TTC38	7	0.0702112	0.554563
pancancer	2658	SUN1	4	0.0702728	0.554563
pancancer	2658	PDCD6	11	0.070372	0.554563
pancancer	2658	KIF2C	7	0.0703743	0.554563
pancancer	2658	ADIRF	3	0.0703861	0.554563
pancancer	2658	PMIS2	9	0.0704041	0.554563
pancancer	2658	BMP6	9	0.0704686	0.554563
pancancer	2658	DAPK2	4	0.0705073	0.554563
pancancer	2658	BNIP1	6	0.0705074	0.554563
pancancer	2658	PDE6A	4	0.0705221	0.554563
pancancer	2658	EPHA6	6	0.0705585	0.554563
pancancer	2658	SERPINI1	7	0.070588	0.554563
pancancer	2658	IL17A	10	0.0706225	0.554563
pancancer	2658	COMT	4	0.070661	0.554563
pancancer	2658	ANGPTL6	7	0.0707132	0.554563
pancancer	2658	ETS1	4	0.0707342	0.554563
pancancer	2658	PRSS23	5	0.0708264	0.554563
pancancer	2658	TCF21	10	0.0708327	0.554563
pancancer	2658	UNC5A	6	0.0708653	0.554563
pancancer	2658	FAM91A1	9	0.0708991	0.554563
pancancer	2658	CRABP2	3	0.070901	0.554563
pancancer	2658	RMND5B	6	0.0709075	0.554563
pancancer	2658	STARD7	7	0.0709292	0.554563
pancancer	2658	ABCA7	5	0.0710202	0.554957
pancancer	2658	HAPLN2	9	0.0711121	0.554957
pancancer	2658	DCDC2C	13	0.0712054	0.554957
pancancer	2658	MMP7	3	0.0712439	0.554957
[truncated: 20,069 more rows]
