# Supplementary material for: Somatic mutation distribution across tumour cohorts provides a signal for positive selection in cancer
Source: Nat Commun. 2022 Nov 17;13:7023. doi: 10.1038/s41467-022-34746-z (PMC9671924; doi:10.1038/s41467-022-34746-z)
Supplement: Supplementary file 11 — Supplementary Data 8 [file 41467_2022_34746_MOESM11_ESM.xlsx]

## Sheet: Supplementary Data 8
Gene	Tumours with nonsynonymous mutations	p	FDR	Gene in CGC
TP53	136	1.11351e-72	9.86349e-69	Yes
PIK3CA	196	2.35308e-52	1.04218e-48	Yes
CTNNB1	93	2.02368e-38	5.97527e-35	Yes
PPP2R1A	56	4.97998e-27	1.10282e-23	Yes
PTEN	169	1.31686e-25	2.33296e-22	Yes
SPOP	32	5.96511e-16	8.80649e-13	Yes
FBXW7	52	9.92854e-16	1.25639e-12	Yes
CHD4	59	1.3315e-15	1.4743e-12	Yes
ARID1A	78	3.3421e-12	3.28937e-09	Yes
KRAS	82	9.1974e-10	8.14705e-07	Yes
SOX17	14	4.02332e-09	3.23987e-06
FOXA2	12	1.13921e-08	8.40929e-06
CSMD3	57	1.51206e-08	1.0303e-05	Yes
CTCF	35	7.29529e-07	0.000461583	Yes
FGFR2	42	9.29399e-07	0.000548841	Yes
ARHGAP35	37	2.51973e-06	0.00139498	Yes
OR4C13	8	8.63941e-06	0.00450164
METAP1	5	5.07034e-05	0.0249517
PLXNB2	23	6.77505e-05	0.0310857
OR4K15	5	7.01868e-05	0.0310857
ESR1	7	9.33161e-05	0.0393616	Yes
PSG2	7	0.000107023	0.0430915
POM121L12	4	0.000132539	0.0510448
PRDM9	10	0.000155614	0.0574344
AKT1	12	0.000184505	0.0653739	Yes
BMF	3	0.000202237	0.0689006
TMPRSS15	7	0.000271818	0.0891766
GPR156	3	0.000296631	0.0938413
KIR3DL3	3	0.000324477	0.0991111
PTPRT	20	0.000370548	0.106032	Yes
OR8J3	3	0.000378274	0.106032
KLK7	3	0.000383045	0.106032
RHAG	4	0.000451381	0.121162
RIMS1	14	0.000607966	0.158393
INPP5B	3	0.000627753	0.158875
ADAM23	7	0.000658804	0.162102
FAM189A2	5	0.000681092	0.163057
PPP2CA	6	0.000704073	0.164123
VIT	10	0.000750038	0.169636
ACAA1	3	0.000766025	0.169636
TAS2R38	5	0.000790249	0.170732
SLC22A6	3	0.000867344	0.181684
ACSM1	3	0.00092582	0.181684
CNBD1	6	0.00094152	0.181684	Yes
UBASH3A	3	0.000945318	0.181684
ZNF831	8	0.000945979	0.181684
MAT2B	3	0.000964006	0.181684
NPY2R	4	0.00105149	0.194043
PIK3R1	34	0.00122523	0.221492	Yes
CACNA1B	17	0.00126816	0.224667
COL4A1	7	0.00132446	0.230041
PDE6A	3	0.00138371	0.235709
ACVR1	17	0.00150599	0.249424	Yes
SPATS2	3	0.00152054	0.249424
COL11A1	19	0.00155293	0.250106
SOS1	17	0.00166002	0.26258
GCK	3	0.00171435	0.266416
ATP8B1	4	0.00179664	0.27439
RAG2	5	0.00187343	0.281268
IMPG2	4	0.00208184	0.305785
CCAR1	8	0.00210577	0.305785
SLC8A3	8	0.00224863	0.321264
KCNN2	9	0.00230159	0.323611
SIGLEC14	5	0.00235099	0.325391
USP15	5	0.00247705	0.337565
RRAS2	6	0.00258758	0.346832
SNTG1	5	0.00265023	0.346832
PDYN	3	0.00272473	0.346832
TRHDE	5	0.00280533	0.346832
MYO16	13	0.00284133	0.346832
CYP2A13	7	0.00287823	0.346832
NLRP8	6	0.0029206	0.346832
ASAP1	6	0.00294823	0.346832
NUP214	12	0.00297196	0.346832	Yes
C14orf39	5	0.00299294	0.346832
GJA8	5	0.00300966	0.346832
PCDH9	15	0.00301491	0.346832
WDFY4	28	0.00313111	0.348712
ADD2	4	0.00313581	0.348712
ENO1	5	0.00314949	0.348712
UBE4A	6	0.00321468	0.348712
CRYBB2	5	0.0032735	0.348712
SERINC3	6	0.00332368	0.348712
OGFOD3	5	0.00334891	0.348712
GABRG1	4	0.00337644	0.348712
C1orf116	3	0.00338555	0.348712
ADGRD1	9	0.00346488	0.349813
CAMKV	3	0.00351218	0.349813
STK36	5	0.00351472	0.349813
RYR2	53	0.00382123	0.372475
NRAS	10	0.00382651	0.372475	Yes
H1-4	5	0.00391642	0.373801
SLC22A2	3	0.00397414	0.373801
DVL2	5	0.00399384	0.373801
GABPB2	3	0.00404154	0.373801
OR4A5	4	0.00407258	0.373801
SGCG	4	0.00409332	0.373801
DOK1	7	0.00423486	0.379354
SLC8A1	3	0.00426293	0.379354
SRSF11	3	0.00428727	0.379354
SLC24A3	6	0.00437086	0.379354
ZNF99	9	0.00437648	0.379354
LOXHD1	20	0.0044111	0.379354
ZNF107	3	0.00454742	0.383093
INSC	3	0.00457833	0.383093
MYCN	7	0.00458684	0.383093	Yes
ZNF282	3	0.0046413	0.383093
INSL4	3	0.0047218	0.383093
RINT1	5	0.00484652	0.383093
COLEC12	8	0.00485844	0.383093
WDR19	4	0.00488725	0.383093
RCBTB2	3	0.00493629	0.383093
GAREM2	4	0.00498642	0.383093
CDH17	5	0.00499275	0.383093	Yes
ZNF385D	7	0.00512918	0.383093
HNRNPUL1	8	0.00513608	0.383093
ZNF292	18	0.00514934	0.383093
TTC27	7	0.00525948	0.383093
NAALADL2	3	0.00526692	0.383093
CIB2	3	0.00531012	0.383093
NUAK1	4	0.00531651	0.383093
ACAP3	5	0.00531839	0.383093
CCDC150	4	0.00533048	0.383093
MUC4	27	0.00536279	0.383093	Yes
RNF19A	3	0.00548256	0.383885
LRRC43	3	0.00550348	0.383885
OAS2	7	0.00550389	0.383885
STX2	4	0.00561016	0.38824
OR6K3	3	0.00572018	0.390154
SLC44A5	5	0.0057259	0.390154
SPG7	7	0.00580209	0.390766
EPHA5	14	0.00582311	0.390766
ATP6V1C1	3	0.00592524	0.39341
XIRP2	21	0.00595133	0.39341
PCDHA8	16	0.00623241	0.407155
LRFN5	9	0.00633608	0.407155
GRIK2	5	0.0064377	0.407155
DET1	7	0.00643979	0.407155
C4BPA	6	0.00649358	0.407155
KIF19	6	0.0065184	0.407155
METTL14	4	0.00652397	0.407155
OR4K5	4	0.00652698	0.407155
CNTN3	6	0.00664414	0.409278
PKNOX1	3	0.00665343	0.409278
ZFYVE16	9	0.00676986	0.412004
SSTR1	7	0.00685781	0.412004
IRX3	3	0.00688493	0.412004
IL23R	3	0.00691805	0.412004
TRIQK	4	0.0069303	0.412004
OR5D16	3	0.00718488	0.421899
ZMYM1	3	0.00719201	0.421899
EPN2	3	0.00729162	0.422252
ZNF558	3	0.00729336	0.422252
AFMID	6	0.00740236	0.42578
DUSP29	3	0.00752303	0.426593
CD93	6	0.00754096	0.426593
SCN11A	11	0.00756097	0.426593
FZD3	8	0.007642	0.428436
ZNF273	4	0.00780816	0.434471
COL28A1	6	0.00784774	0.434471
ZNRD2	3	0.00794556	0.437154
PHF10	4	0.00808761	0.442223
OR5M11	6	0.00820801	0.444643
TFAP2B	5	0.00823227	0.444643
IGFBP7	3	0.00833113	0.446653
NEK11	5	0.00837093	0.446653
LRTM2	3	0.00842075	0.446653
UHMK1	3	0.00856364	0.451528
SGK1	3	0.00887071	0.464951	Yes
KCNK9	6	0.0090383	0.470948
DKK2	3	0.00914804	0.473879
VHL	3	0.00924929	0.476339	Yes
PLAGL2	3	0.00950401	0.483469
MAP9	3	0.00950971	0.483469
KRT38	4	0.00955149	0.483469
SALL3	15	0.00963327	0.484838
PXDNL	17	0.00980752	0.487418
HHLA1	3	0.00984621	0.487418
CNTNAP2	23	0.0098508	0.487418	Yes
ACADS	3	0.00990462	0.487418
GSN	6	0.0102905	0.503607
PEX5L	5	0.0105057	0.511315
CDK12	6	0.0107216	0.518002	Yes
NCAM2	9	0.01076	0.518002
LRP6	12	0.0108783	0.520866
PRPF18	6	0.0110722	0.526675
TPO	11	0.0111186	0.526675
KCNA4	8	0.0112007	0.527743
SLC22A12	7	0.011368	0.532073
ADGRF1	4	0.0114127	0.532073
WDR75	4	0.0115814	0.537111
TMEM132D	11	0.0116837	0.539034
ZNF486	6	0.0119033	0.545855
OR4C46	3	0.0119548	0.545855
TMEM236	4	0.0121329	0.551144
KCNB2	3	0.0123297	0.556651
OR4A16	4	0.0123798	0.556651
KCNK13	3	0.0125653	0.562139
FHOD3	10	0.0127636	0.56697
CCDC190	4	0.0128805	0.56697
ZNF780A	6	0.0129044	0.56697
PTPRD	17	0.0129762	0.56697	Yes
CPB1	5	0.0129933	0.56697
AASDHPPT	7	0.0130904	0.568405
FAM98A	4	0.0131569	0.568505
OR2M4	3	0.0132267	0.568749
RALGAPB	10	0.0135788	0.581068
NFE2L2	22	0.0137925	0.587377	Yes
FKBP10	3	0.0139419	0.590896
APOBR	8	0.0141078	0.595079
SLC7A8	3	0.0143163	0.601015
GORAB	3	0.0145277	0.604273
CHGB	4	0.0145304	0.604273
GPR75	3	0.0147145	0.605501
PCDHA3	19	0.0149083	0.605501
PIKFYVE	13	0.0149125	0.605501
MAS1L	3	0.0149952	0.605501
CPNE9	7	0.0150558	0.605501
PLA2G2E	5	0.0152567	0.605501
PCDHGA12	10	0.0152696	0.605501
JRK	5	0.0153268	0.605501
GTPBP4	3	0.0153613	0.605501
SOX10	3	0.0154031	0.605501
CTNNA3	6	0.0154377	0.605501
TTC31	3	0.0154657	0.605501
CFHR4	6	0.0154843	0.605501
SYT12	6	0.0155169	0.605501
ITGA11	7	0.0156505	0.606559
STK38	5	0.015681	0.606559
KIAA1217	17	0.0158248	0.608306
KCNK2	5	0.0159141	0.608306
PNPLA5	5	0.0159459	0.608306
SCN8A	11	0.0160278	0.608306
BPI	4	0.0160695	0.608306
NOMO3	4	0.0161594	0.609108
GNL2	3	0.0163232	0.612672
ZBBX	4	0.0165363	0.614812
INPP5J	4	0.0166007	0.614812
MYH2	16	0.0166043	0.614812
EHBP1L1	5	0.0167299	0.614812
CHRM5	3	0.0169119	0.614812
FIGLA	3	0.0170049	0.614812
C1RL	4	0.0170163	0.614812
BNIPL	5	0.0170381	0.614812
SLC7A6	5	0.0172173	0.614812
USH1G	3	0.0172184	0.614812
CCDC170	6	0.0172824	0.614812
SDSL	3	0.0173597	0.614812
PCDHGA2	14	0.0173963	0.614812
STAT5B	4	0.0174312	0.614812	Yes
DCSTAMP	6	0.0174533	0.614812
CPXM2	14	0.0174924	0.614812
LPA	14	0.0175601	0.614812
PPM1E	3	0.0176801	0.616577
KCTD10	3	0.0178465	0.619938
CCPG1	4	0.0180188	0.621165
P2RY11	6	0.0181021	0.621165
SORBS1	3	0.0181982	0.621165
TSN	3	0.0182006	0.621165
MAN2B2	7	0.0183733	0.621165
UFSP2	3	0.0183769	0.621165
FEM1C	3	0.0184485	0.621165
SLC5A8	3	0.0186237	0.621165
PSD2	6	0.0186732	0.621165
NR2C1	4	0.0187821	0.621165
TRIP4	5	0.0187909	0.621165
GIMAP6	3	0.0188037	0.621165
MTOR	20	0.0190319	0.621165	Yes
PSMD5	3	0.0190339	0.621165
CHEK2	6	0.0190914	0.621165	Yes
POGZ	5	0.0191309	0.621165
KAZN	5	0.0191472	0.621165
DICER1	21	0.0191989	0.621165	Yes
C1QTNF2	3	0.0192232	0.621165
NEURL1	3	0.0192843	0.621165
SLC25A13	4	0.0197438	0.633025
IL6	3	0.0197954	0.633025
HNRNPA1	4	0.0198841	0.633574
RNF43	10	0.019974	0.634156	Yes
FOXO1	7	0.020063	0.634707	Yes
MACF1	30	0.020459	0.644582
LDLRAD4	3	0.0205633	0.644582
ZFPM2	7	0.0206459	0.644582
IGFN1	18	0.0207386	0.644582
ARHGAP10	6	0.0207818	0.644582
ATP2A2	3	0.0208117	0.644582
LRRIQ3	4	0.0210342	0.649202
DNAJC5B	3	0.0211231	0.649682
MIOX	3	0.0214749	0.658217
SPACA3	3	0.0216493	0.660442
TLE2	3	0.0216966	0.660442
FGA	8	0.0219881	0.664971
JPH3	10	0.0220873	0.664971
ANTXR2	3	0.0222001	0.664971
HSPA4	5	0.0222282	0.664971
FAM83H	4	0.0223611	0.664971
TRAT1	4	0.022374	0.664971
ITGA8	9	0.0225776	0.664971
CFH	10	0.0226705	0.664971
RUNDC3B	5	0.0226889	0.664971
THRA	3	0.0227298	0.664971
LRRN3	5	0.0228139	0.664971
DRD5	7	0.0231329	0.664971
CACNA2D1	6	0.0231969	0.664971
AFM	5	0.0232284	0.664971
FBN2	16	0.0232443	0.664971
ASB16	4	0.0233247	0.664971
CSF2RB	5	0.0235195	0.664971
TNN	8	0.0238701	0.664971
CADPS	11	0.0240733	0.664971
CDH10	11	0.0240981	0.664971	Yes
SMG1	18	0.0241024	0.664971
EPS8	4	0.0241125	0.664971
NANOG	3	0.0241791	0.664971
PROKR1	3	0.0241898	0.664971
GPR158	15	0.0243141	0.664971
RMND1	3	0.0243997	0.664971
GGT5	6	0.0244605	0.664971
NPHP3	8	0.0246312	0.664971
BCL11A	6	0.0247145	0.664971	Yes
PDP1	3	0.0248462	0.664971
ZNF440	8	0.0248733	0.664971
OR7G3	4	0.025037	0.664971
RUFY3	4	0.0250838	0.664971
GLB1L	3	0.0250925	0.664971
IHH	3	0.0251786	0.664971
ARHGAP17	7	0.0252078	0.664971
ING1	13	0.0252328	0.664971
KCNH8	5	0.0252415	0.664971
DISP1	12	0.0254133	0.664971
TMEM132B	11	0.0255643	0.664971
RNF31	10	0.025629	0.664971
BNC2	5	0.0256337	0.664971
ANO1	7	0.0257092	0.664971
KCNC4	4	0.0257841	0.664971
ACSM5	4	0.0258476	0.664971
CYP2D6	4	0.026098	0.664971
CAB39L	6	0.026193	0.664971
MOG	3	0.0262106	0.664971
GLT6D1	4	0.02625	0.664971
FARS2	3	0.0262771	0.664971
ZUP1	4	0.0264091	0.664971
SLC9A2	4	0.0264243	0.664971
TPTE	6	0.0264426	0.664971
ARRDC4	3	0.0264877	0.664971
DDX18	3	0.0265263	0.664971
NAA11	3	0.02658	0.664971
GBP7	3	0.0265848	0.664971
OR2T33	5	0.0265931	0.664971
TMEM200A	5	0.0266138	0.664971
CACNA1A	15	0.0266323	0.664971
C7	6	0.0266422	0.664971
TRIM49C	4	0.0267081	0.664971
SHISA6	4	0.0267275	0.664971
HPR	5	0.0267578	0.664971
CDH8	10	0.0267811	0.664971
MYO5C	12	0.0268535	0.664971
ADCY2	9	0.0268751	0.664971
KCNN3	3	0.0269934	0.665559
NLRC4	5	0.0270491	0.665559
TCERG1	11	0.0272419	0.666688
ACSBG2	6	0.0272832	0.666688
USP33	7	0.0273781	0.666688
PSG1	6	0.0275682	0.666688
FLVCR2	3	0.0275711	0.666688
ZNF529	4	0.027638	0.666688
BPTF	9	0.0276889	0.666688
CD4	6	0.0277305	0.666688
EFR3B	5	0.0277724	0.666688
VSTM1	3	0.0279455	0.668275
GALNT8	3	0.0279894	0.668275
HHIPL2	5	0.0282009	0.669993
SOGA1	12	0.028222	0.669993
TRAF5	5	0.0283356	0.669993
DNAAF5	3	0.0283639	0.669993
FFAR1	3	0.0287826	0.675622
FKBP15	5	0.028905	0.675622
BPIFB3	3	0.0289159	0.675622
MBOAT7	4	0.0289908	0.675622
MLPH	7	0.0289954	0.675622
PCDHGA1	11	0.0290749	0.675622
ST8SIA3	3	0.0291361	0.675622
KATNIP	7	0.0293787	0.6769
MECOM	8	0.0295634	0.6769	Yes
MAGI3	5	0.0296213	0.6769
OR2T27	3	0.0297752	0.6769
FAT2	29	0.0298926	0.6769
CLCA2	3	0.0299883	0.6769
ACVR1B	9	0.0301155	0.6769	Yes
CCDC9B	5	0.0303352	0.6769
LRSAM1	4	0.0303386	0.6769
AVPR1A	3	0.0303594	0.6769
DNAJB2	6	0.0303768	0.6769
FNDC3B	7	0.0303834	0.6769
ZNF229	10	0.0304011	0.6769
NAV3	24	0.0305313	0.6769
PDE1A	4	0.0305348	0.6769
MME	6	0.030821	0.6769
NDUFS8	3	0.0308325	0.6769
FGFR1	7	0.0309757	0.6769	Yes
SPOCK2	3	0.031031	0.6769
SERHL2	3	0.0310568	0.6769
WDFY3	25	0.031236	0.6769
TRMO	3	0.0313543	0.6769
NBEA	28	0.0314409	0.6769	Yes
KLHL42	6	0.0314431	0.6769
WASHC4	3	0.0315064	0.6769
EXOC2	4	0.0315217	0.6769
REXO5	8	0.0316028	0.6769
PRG3	3	0.0316651	0.6769
CNTN6	11	0.0316705	0.6769
E2F4	3	0.0316773	0.6769
ULK3	3	0.031724	0.6769
ABHD4	4	0.0318585	0.6769
NDNF	3	0.0318981	0.6769
PTK2	6	0.03191	0.6769
ZFYVE28	3	0.031979	0.6769
DDX31	3	0.0319812	0.6769
ZNF267	7	0.0320186	0.6769
PROX1	5	0.0324417	0.680772
CEP97	5	0.0324702	0.680772
ZBTB46	5	0.0324759	0.680772
MTA3	3	0.0325092	0.680772
SLC2A14	7	0.0328066	0.684789
KRT81	3	0.0328556	0.684789
FBXO17	3	0.0332475	0.686647
PSG11	4	0.0332982	0.686647
HAUS6	8	0.0334178	0.686647
PRKG1	5	0.0334572	0.686647
ZNF626	4	0.0336197	0.686647
SLC12A5	9	0.033621	0.686647
PPP2R5A	4	0.0336492	0.686647
BTNL2	4	0.0336616	0.686647
GALNT13	7	0.0337159	0.686647
ADCY8	12	0.0337199	0.686647
CYP2E1	4	0.0338068	0.686835
TTLL9	6	0.034148	0.690787
PHLPP2	7	0.0341572	0.690787
USP7	4	0.0342682	0.691453
MPPED2	4	0.0348646	0.699199
LZTR1	12	0.0349493	0.699199	Yes
MAP4	7	0.0350025	0.699199
SPEM2	6	0.0350211	0.699199
ZNF814	3	0.0352252	0.699199
LPIN1	5	0.0353044	0.699199
PRAMEF2	3	0.0354797	0.699199
YWHAE	3	0.0355272	0.699199	Yes
NFASC	20	0.0355289	0.699199
ST3GAL5	5	0.0355853	0.699199
SLC13A5	4	0.0355976	0.699199
AHI1	4	0.0355993	0.699199
PKHD1L1	22	0.0357945	0.699551
INVS	8	0.0358743	0.699551
MON1A	4	0.0360179	0.699551
AGRN	8	0.0360637	0.699551
TNNI3K	7	0.0361727	0.699551
ACOT11	8	0.0362076	0.699551
HTR3C	6	0.0362408	0.699551
GLP2R	3	0.036249	0.699551
PDXK	3	0.0363822	0.700595
C11orf53	3	0.0365186	0.701696
SLC5A5	4	0.0366632	0.702949
ZNF517	4	0.036983	0.704474
ANO10	3	0.0369999	0.704474
SERINC2	4	0.0370544	0.704474
FUT5	3	0.0370877	0.704474
IMP4	4	0.03715	0.704474
ZNF488	7	0.0372199	0.704474
CEP68	5	0.0373548	0.70552
TACR2	3	0.0374904	0.706574
MMP9	6	0.0375701	0.706574
NCR2	3	0.0377913	0.709228
DDX50	3	0.0380567	0.711955
SEMA7A	8	0.038241	0.711955
EBF4	6	0.0383928	0.711955
EFCAB8	9	0.0384561	0.711955
OR52N4	4	0.0385085	0.711955
CPSF7	3	0.0385175	0.711955
GPS2	3	0.0386315	0.711955
ALG8	3	0.0386986	0.711955
DAB1	3	0.0388903	0.711955
NDUFA8	3	0.0390814	0.711955
ERBB4	11	0.0390936	0.711955	Yes
MMP16	5	0.0393222	0.711955
GPR141	5	0.0393222	0.711955
PENK	3	0.039357	0.711955
KMT2D	48	0.0394774	0.711955	Yes
ACSF2	4	0.0396891	0.711955
NOLC1	3	0.0397052	0.711955
GPR4	3	0.0398203	0.711955
COL6A2	14	0.0398553	0.711955
TMX4	3	0.0398986	0.711955
DCHS2	17	0.0399175	0.711955
MUC20	3	0.0399204	0.711955
FAM98B	4	0.0400182	0.711955
BEGAIN	4	0.0400668	0.711955
OR11G2	3	0.0400893	0.711955
DYRK2	4	0.0401005	0.711955
SPTA1	32	0.0401068	0.711955
SORCS3	11	0.0404075	0.713663
KCNS1	3	0.0404725	0.713663
TBC1D32	6	0.0405644	0.713663
KRT83	4	0.0406476	0.713663
ACTR1A	5	0.0408297	0.713663
ANKRD50	16	0.0409201	0.713663
SMAD2	4	0.0409765	0.713663	Yes
DZIP3	5	0.0410548	0.713663
TRIM62	3	0.0411147	0.713663
CLVS2	3	0.0411256	0.713663
DCAF1	10	0.0411678	0.713663
TARS1	4	0.0411698	0.713663
SETDB2	3	0.0413922	0.716117
ZIM3	3	0.041874	0.72304
PALS1	4	0.0421361	0.724423
TMEM242	3	0.0422054	0.724423
DMP1	3	0.0422292	0.724423
OR6C70	3	0.0423618	0.724423
USP38	6	0.0424598	0.724423
HFE	4	0.0424627	0.724423
CCT8L2	12	0.0425265	0.724423
TAX1BP1	3	0.0427323	0.724698
SHC3	3	0.0427727	0.724698
RBM27	3	0.0427881	0.724698
ATP8B4	13	0.0429385	0.725154
POLR2B	8	0.0432533	0.725154
PLEKHH2	10	0.0432563	0.725154
PRPF8	18	0.0432743	0.725154
COQ10A	3	0.0433495	0.725154
CCN1	3	0.0433686	0.725154
PCDHA2	16	0.0433881	0.725154
GLRA3	3	0.0437793	0.72668
PHF2	6	0.043813	0.72668
PPP2R2D	4	0.0438712	0.72668
XYLT1	11	0.043881	0.72668
IGSF9B	13	0.0439201	0.72668
TRPV6	5	0.04404	0.72668
SLC24A1	3	0.0440536	0.72668
GLP1R	5	0.0441622	0.727117
ENPP1	3	0.0443235	0.727883
HOXA1	3	0.0444549	0.727883
COL12A1	12	0.0444553	0.727883
HOOK1	6	0.0448543	0.730893
TRPM6	15	0.044959	0.730893
RAB3IL1	3	0.0449795	0.730893
OTOP2	5	0.0450066	0.730893
OR10A3	5	0.0450517	0.730893
ASIC4	5	0.0452291	0.73243
SENP5	5	0.0453811	0.732683
GBP2	3	0.0455298	0.732683
ZCCHC8	3	0.0455857	0.732683	Yes
WWP1	5	0.0456341	0.732683
OR2T6	5	0.0456583	0.732683
MYOCD	6	0.0457946	0.733542
FMO5	5	0.0460693	0.734073
DYRK1A	11	0.0460831	0.734073
EFCAB13	5	0.0461557	0.734073
NID2	17	0.0461593	0.734073
OR2T4	4	0.0462669	0.734466
KCNA1	6	0.0466057	0.738261
TBC1D14	7	0.0468468	0.738261
PCDHA13	11	0.0468546	0.738261
DNAI1	7	0.0470034	0.738261
KIAA0319	6	0.0470122	0.738261
ZCCHC7	7	0.0471048	0.738261
SLC22A9	5	0.0472671	0.738261
KLHL41	5	0.0473403	0.738261
USP31	9	0.0473701	0.738261
DUSP22	3	0.0475232	0.738261
SLC15A1	4	0.0476097	0.738261
DRG2	3	0.0476748	0.738261
BRAP	5	0.0477279	0.738261
MARCHF11	3	0.0478598	0.738261
NEU2	5	0.0478685	0.738261
VGLL3	4	0.0478699	0.738261
SPATA22	3	0.0479228	0.738261
AGO2	10	0.0483116	0.740067
PKD1L3	11	0.0484314	0.740067
ZNF735	3	0.0484525	0.740067
PHF20L1	7	0.0484733	0.740067
ARID2	11	0.0486107	0.740067	Yes
B4GALNT2	3	0.0486179	0.740067
SLC7A5	5	0.0486793	0.740067
ECPAS	11	0.0487084	0.740067
PBRM1	12	0.0489744	0.741577	Yes
KHDRBS2	5	0.049019	0.741577
DDO	4	0.0491568	0.741577
PHAF1	3	0.04919	0.741577
CALN1	7	0.0494131	0.741577
TASOR2	17	0.0496201	0.741577
CADM2	4	0.049625	0.741577
MOGAT3	6	0.0496426	0.741577
POU3F2	3	0.0497643	0.741577
ZNF804A	8	0.0497927	0.741577
TMEM213	3	0.0498667	0.741577
ZMYM2	11	0.0498986	0.741577	Yes
HEATR1	14	0.0499477	0.741577
USP12	5	0.0500562	0.741577
ME1	7	0.0501643	0.741577
ST6GALNAC4	3	0.0503055	0.741577
PIK3CB	6	0.0504795	0.741577	Yes
NBPF12	7	0.05049	0.741577
PPP1R3A	17	0.050517	0.741577
PMEL	7	0.0505412	0.741577
SRRM5	4	0.050696	0.741577
MYOM2	13	0.0507469	0.741577
HECTD1	16	0.0507663	0.741577
MRGPRF	3	0.0510271	0.741577
ATG16L2	3	0.0510637	0.741577
TNFSF15	3	0.0512936	0.741577
PDPN	3	0.0513204	0.741577
ZRANB1	3	0.0514248	0.741577
GARS1	5	0.0514383	0.741577
PSPC1	3	0.0514386	0.741577
NSA2	3	0.0515495	0.741577
IRF4	4	0.0515663	0.741577	Yes
KCNH7	10	0.0515846	0.741577
RELA	3	0.0516542	0.741577
SLC22A3	8	0.0518359	0.742981
PLD5	6	0.051958	0.743528
PUM1	7	0.0521268	0.744625
GABRA6	4	0.0522027	0.744625
COL7A1	22	0.0523223	0.745131
OR10G9	7	0.0525358	0.746646
OR10G8	4	0.0527418	0.746646
XDH	9	0.0530092	0.746646
PPFIA3	4	0.053194	0.746646
NCR1	5	0.0532591	0.746646
SLC38A9	4	0.0533508	0.746646
C3	13	0.0533906	0.746646
PIAS3	5	0.0534661	0.746646
FXR1	5	0.0535918	0.746646
BIRC3	3	0.0535995	0.746646	Yes
SEC14L4	4	0.0536361	0.746646
ACTN1	8	0.0536699	0.746646
DAZL	3	0.0538021	0.746646
OR8H2	3	0.0538176	0.746646
SLC25A48	3	0.0538622	0.746646
RNF112	4	0.0539082	0.746646
TUBA1C	3	0.0539341	0.746646
ARSG	5	0.053946	0.746646
MTRR	4	0.0542759	0.750041
PARP14	9	0.0544713	0.751568
SIRPB1	4	0.054718	0.753798
LINGO2	9	0.0548427	0.754343
VIM	5	0.0554385	0.757151
SI	23	0.0555369	0.757151
CACNB4	3	0.0555602	0.757151
OR2T2	3	0.0555928	0.757151
LARS2	4	0.0556755	0.757151
F2	7	0.0556851	0.757151
ZNRF3	7	0.0557849	0.757151	Yes
GSTA5	5	0.0557996	0.757151
NOA1	5	0.0558228	0.757151
SLC16A5	4	0.0559178	0.757151
EHF	5	0.0559871	0.757151
STAM2	4	0.0563633	0.75916
OR2T35	4	0.0564515	0.75916
UBR1	5	0.0564713	0.75916
SUCLG2	4	0.0564785	0.75916
MIA3	7	0.0569772	0.764703
EME2	3	0.0572447	0.765589
LGI4	3	0.0574458	0.765589
CTNNA2	7	0.0574598	0.765589	Yes
GNPTAB	8	0.0576682	0.765589
AGAP2	6	0.0577601	0.765589
BAZ1B	6	0.0577833	0.765589
CATSPER4	4	0.0577937	0.765589
DOCK10	13	0.0578048	0.765589
AMBRA1	17	0.0579831	0.765589
ZNF286A	3	0.0579976	0.765589
LRRC4B	7	0.058029	0.765589
ZBTB37	5	0.0580804	0.765589
PRDM6	3	0.0583017	0.766178
OR2M7	7	0.0585711	0.766178
GPALPP1	3	0.058623	0.766178
TTC21B	9	0.0586274	0.766178
MORC3	4	0.0586769	0.766178
ESRP1	8	0.0586807	0.766178
PTPRK	12	0.0587305	0.766178	Yes
LPGAT1	5	0.0592449	0.769416
COL4A4	16	0.0592924	0.769416
CD226	3	0.059436	0.769416
COX6A1	3	0.0595632	0.769416
GRIA1	11	0.0595669	0.769416
SLITRK3	19	0.059593	0.769416
OR5A1	3	0.0595949	0.769416
OPRK1	6	0.0596928	0.769416
KNDC1	16	0.0598421	0.769416
FCRL3	9	0.0598473	0.769416
ERVMER34-1	3	0.0602204	0.772843
PSEN1	3	0.0602884	0.772843
ZNF700	4	0.0605471	0.773128
CLPX	8	0.0605596	0.773128
ZMYM6	6	0.0605751	0.773128
LRRIQ4	3	0.0607395	0.773128
SPATA31C2	6	0.060747	0.773128
ZNF536	16	0.0609201	0.773917
TENM3	25	0.0609838	0.773917
IFRD1	4	0.0617744	0.776329
CELF1	4	0.0617998	0.776329
PTH	3	0.0620032	0.776329
SYT6	5	0.0624086	0.776329
GTF2I	3	0.0624306	0.776329
DCC	22	0.062448	0.776329	Yes
PACSIN3	5	0.0625298	0.776329
TRIM51	7	0.0627279	0.776329
FAT4	44	0.0627524	0.776329	Yes
DBH	7	0.0628377	0.776329
SCN3A	7	0.0628755	0.776329
WDR47	7	0.0628779	0.776329
TTC7B	12	0.062934	0.776329
NAA30	5	0.0629601	0.776329
APPBP2	3	0.0630015	0.776329
GBP6	4	0.0630088	0.776329
CETN1	3	0.0630376	0.776329
ECD	4	0.0632454	0.776329
CFTR	4	0.063277	0.776329
ALX1	8	0.0633579	0.776329
CHL1	18	0.0635006	0.776329
TINAG	3	0.0635525	0.776329
RIOK2	4	0.0635669	0.776329
SERPINA6	4	0.0635682	0.776329
FAM163A	4	0.0636099	0.776329
RPS5	3	0.0636988	0.776329
PIEZO2	13	0.0637125	0.776329
PASK	8	0.0637896	0.776329
NPR1	4	0.0639429	0.776329
ZMYND8	11	0.0639445	0.776329
LRP2	33	0.0640063	0.776329
ZNF568	6	0.0640431	0.776329
PRKACG	7	0.0640901	0.776329
USH2A	35	0.0643436	0.776329
CLUL1	5	0.0643532	0.776329
BICC1	5	0.0644222	0.776329
SLC28A2	3	0.064496	0.776329
SHISA7	3	0.0645042	0.776329
GALNT2	5	0.0646399	0.776907
MUC16	62	0.0648919	0.777652	Yes
HDC	3	0.0651178	0.777652
SLCO1A2	4	0.0651599	0.777652
SEMA3C	5	0.0651838	0.777652
PPM1B	3	0.0652042	0.777652
RMC1	3	0.0652287	0.777652
FAM78B	3	0.0653241	0.777743
PTPRQ	11	0.0654847	0.778608
NMUR1	4	0.0655891	0.778805
CYP11B1	7	0.0657873	0.780028
MUSK	7	0.0658754	0.780028
MAGEL2	6	0.0660622	0.780028
NEUROD4	7	0.066124	0.780028
CES1	4	0.0662632	0.780028
SPATA31E1	12	0.0662926	0.780028
MKRN3	5	0.0663086	0.780028
CNTN5	9	0.066594	0.780995
PPFIA1	8	0.0666399	0.780995
AKAP8	7	0.0666553	0.780995
HPSE	6	0.0668895	0.78262
SLIT1	6	0.0671125	0.78262
ATG4B	3	0.0674146	0.78262
ITGAL	10	0.0674177	0.78262
ISX	3	0.0674211	0.78262	Yes
BHMT	4	0.0675381	0.78262
STAB2	22	0.0676977	0.78262
ZNF493	3	0.0677033	0.78262
DUSP16	8	0.0677172	0.78262
PRPF40B	6	0.0679279	0.78262	Yes
ASB15	5	0.0679364	0.78262
PAPOLG	7	0.0679455	0.78262
PLEKHA6	12	0.0679479	0.78262
UBAP1	4	0.0680309	0.78262
EIF3B	3	0.0682001	0.783549
EPB41L3	7	0.0683362	0.783814
DTD2	3	0.0686341	0.783814
IKZF4	4	0.0686847	0.783814
NUSAP1	5	0.0687438	0.783814
CCDC148	4	0.0687532	0.783814
GLMN	4	0.0690088	0.783814
WLS	8	0.069094	0.783814
OR52N2	5	0.0691719	0.783814
CILP	5	0.0692022	0.783814
PRPS1L1	3	0.069263	0.783814
CDH7	15	0.0693749	0.783814
MITF	5	0.0693849	0.783814	Yes
C1orf87	3	0.0694438	0.783814
HCN1	12	0.069462	0.783814
GNAL	3	0.0697486	0.784745
MIB2	5	0.0698085	0.784745
COG7	5	0.0698102	0.784745
CYFIP2	17	0.0701287	0.785995
MAP4K5	5	0.0702062	0.785995
NSG1	3	0.0703266	0.785995
EBF3	3	0.0703553	0.785995
RBM25	5	0.070409	0.785995
SYNE1	39	0.0705437	0.785995
GALNT3	3	0.0706258	0.785995
DSCAM	27	0.070879	0.785995
KRT3	5	0.0709697	0.785995
ANXA7	3	0.0710484	0.785995
CD1E	3	0.071059	0.785995
LRRC71	4	0.0712681	0.785995
TRPM5	7	0.0713122	0.785995
SLC4A1	6	0.0714887	0.785995
HCK	6	0.0715019	0.785995
JCAD	11	0.0715116	0.785995
SMARCB1	7	0.0715184	0.785995	Yes
ABLIM3	5	0.0715572	0.785995
NAA35	4	0.0716074	0.785995
ARHGAP20	11	0.0717276	0.786341
WDR17	8	0.0721374	0.788792
MRGPRX1	3	0.0721608	0.788792
PSMD1	5	0.0722183	0.788792
SLC4A8	4	0.0723237	0.78897
KMO	5	0.0725413	0.789054
KCNMB2	3	0.0726121	0.789054
TRIO	25	0.0726829	0.789054
LIMK2	7	0.0727577	0.789054
RGR	4	0.0727768	0.789054
SEPTIN12	4	0.0730556	0.789674
PIAS2	3	0.0730563	0.789674
ALDH18A1	4	0.0731482	0.789674
TRIM32	8	0.0732439	0.789674
PDLIM4	3	0.0732889	0.789674
ZNF337	7	0.0733689	0.789674
SEMA3B	4	0.0735529	0.790693
OVOL2	3	0.0737007	0.791322
KCNV1	5	0.0740703	0.793442
ABCD2	3	0.0741026	0.793442
FLG2	7	0.0741669	0.793442
EIF2AK2	4	0.0742961	0.793787
ACTRT2	8	0.0744828	0.793787
OR2B11	5	0.0745119	0.793787
KRT80	3	0.0746274	0.793787
OPCML	6	0.074654	0.793787
GRM5	9	0.0747368	0.793787
CLEC4M	3	0.0749608	0.794599
AKAP6	15	0.0750783	0.794599
PLS1	4	0.0751373	0.794599
WNT5A	4	0.075172	0.794599
MARK1	4	0.0753642	0.795681
GRID2	6	0.0754592	0.795736
LGALS3BP	9	0.0756124	0.795926
GIPC1	4	0.0758045	0.795926
NUP88	4	0.0758541	0.795926
PLD2	10	0.0759225	0.795926
NVL	8	0.0761813	0.795926
HIBADH	3	0.0763195	0.795926
UNC5D	9	0.0763518	0.795926
KRT36	4	0.0763521	0.795926
PROKR2	4	0.076457	0.795926
CSF1	4	0.0764756	0.795926
DCLRE1C	4	0.0767096	0.795926
GLTP	3	0.0767207	0.795926
DTX4	4	0.0767605	0.795926
SOCS6	3	0.0773366	0.795926
KCTD1	5	0.077373	0.795926
EGFR	7	0.0773844	0.795926	Yes
ANHX	3	0.0774096	0.795926
MRPS10	3	0.0774107	0.795926
FAM171A1	5	0.0774248	0.795926
GNS	3	0.0775682	0.795926
ANKRD30B	15	0.0775999	0.795926
EIF4G3	9	0.0777106	0.795926
DERA	3	0.0777556	0.795926
PPP2R5C	4	0.0777617	0.795926
POLR2F	3	0.0779302	0.795926
CNTNAP5	20	0.0780517	0.795926
AATK	3	0.0780556	0.795926
SLC35A4	4	0.0781219	0.795926
THBS4	7	0.0781586	0.795926
SLC26A8	4	0.0782553	0.795926
VSIG10	4	0.0782628	0.795926
KCNG4	4	0.0784727	0.79683
ITGA10	3	0.0785315	0.79683
BMP5	8	0.0789145	0.799234	Yes
STOX2	7	0.0790049	0.799234
GPR6	3	0.0790478	0.799234
TRPC7	9	0.0791885	0.799234
EPHA3	13	0.0792196	0.799234	Yes
CHD6	19	0.0793256	0.799393
SKIL	3	0.0795594	0.800837
UTP25	6	0.079688	0.801222
LDHD	3	0.079902	0.8017
H2AC8	3	0.0799736	0.8017
CAPN13	7	0.0801166	0.8017
GRAMD2B	3	0.0802627	0.8017
CTTNBP2	6	0.0802873	0.8017
SLC6A3	7	0.0804768	0.8017
ZNF180	4	0.0805384	0.8017
RPH3A	4	0.0805765	0.8017
SEC13	4	0.0806488	0.8017
FOXD4L4	4	0.080669	0.8017
PALLD	6	0.0807312	0.8017
SORCS1	20	0.0812709	0.803475
OR4M1	3	0.0813769	0.803475
COL26A1	4	0.0814237	0.803475
SCIN	4	0.0816197	0.803475
ITGB1	4	0.0816511	0.803475
OR2M5	3	0.0817085	0.803475
HTR1E	4	0.081762	0.803475
OR1A1	5	0.0817989	0.803475
ADAM33	3	0.081811	0.803475
CTNND1	15	0.0818196	0.803475	Yes
MYO1H	9	0.0819174	0.803475
ERBB2	13	0.0820048	0.803475	Yes
TNKS2	6	0.0821591	0.803475
ZNF774	3	0.082223	0.803475
SEC14L5	6	0.0822997	0.803475
OR5D13	6	0.0823611	0.803475
CES3	8	0.0824715	0.803666
TRAPPC9	10	0.08257	0.803742
C2CD5	3	0.0829573	0.806626
RBM45	4	0.0831451	0.807148
ZNF532	13	0.0832068	0.807148
ATP6V1H	7	0.0832844	0.807148
PSMB5	3	0.0837654	0.810676
ZIM2	3	0.0838496	0.810676
TNS1	15	0.0840447	0.810676
EPB41L5	4	0.0840557	0.810676
PARP9	3	0.0841799	0.810676
KLHL29	5	0.0842197	0.810676
COL19A1	8	0.0844178	0.810676
NTRK1	5	0.0844759	0.810676	Yes
SLC5A7	4	0.0845412	0.810676
ZSCAN4	5	0.0845904	0.810676
RIPK1	4	0.0846551	0.810676
HIF1A	3	0.0849121	0.812259	Yes
BRIP1	12	0.085131	0.813474	Yes
TAF1B	4	0.0855711	0.815116
CAVIN4	3	0.0855918	0.815116
CD276	3	0.0856794	0.815116
ZNF883	3	0.0857678	0.815116
ADGRB1	6	0.0858027	0.815116
ZNF334	7	0.0860148	0.815116
DNAJC6	4	0.0860229	0.815116
XPA	3	0.0860877	0.815116	Yes
HMMR	3	0.0862127	0.815116
TBC1D16	7	0.0862921	0.815116
MTHFD1L	3	0.0863549	0.815116
LMAN1	4	0.0864641	0.815116
COL6A6	15	0.0865768	0.815116
RB1CC1	6	0.0865911	0.815116
FAM135A	11	0.0867533	0.815539
ATRNL1	9	0.0869054	0.815539
KRT84	3	0.0870973	0.815539
EPHA10	5	0.0874437	0.815539
PRPF19	6	0.0874736	0.815539
MS4A6A	3	0.087495	0.815539
DNAJC11	3	0.0875163	0.815539
IFT43	3	0.0875416	0.815539
UROC1	8	0.0876115	0.815539
GLOD4	3	0.08764	0.815539
TTC30B	4	0.0876867	0.815539
MYO18A	9	0.0879288	0.815539
DDX60	11	0.0880092	0.815539
NRDC	7	0.0880389	0.815539
DBF4	4	0.0881591	0.815539
LPIN3	3	0.0882821	0.815539
PRDM14	6	0.0882839	0.815539
DNAJA4	4	0.0883577	0.815539
RING1	5	0.0883854	0.815539
SLCO1C1	3	0.0886928	0.815819
RXFP1	5	0.08875	0.815819
ZNF799	5	0.0888238	0.815819
ZFP64	5	0.0889424	0.815819
TRIML2	4	0.0889485	0.815819
VRTN	5	0.0889852	0.815819
ZDHHC14	3	0.0890604	0.815819
AGL	7	0.0892952	0.817077
SEMA4D	3	0.0893822	0.817077
CD1C	4	0.089705	0.819182
ALPK2	11	0.0898383	0.819555
KRTAP19-8	4	0.0900553	0.820689
DHRS9	3	0.0903028	0.822099
NRAP	13	0.0906119	0.823284
DCAF15	3	0.0907059	0.823284
LRIG2	8	0.0908348	0.823284
PLG	8	0.0908912	0.823284
KRT6A	4	0.0909104	0.823284
ZNF777	5	0.0911331	0.823284
SV2B	8	0.0914751	0.823284
WSCD1	4	0.0915201	0.823284
MED13	11	0.0916677	0.823284
PEX1	6	0.0916816	0.823284
ZNF527	6	0.0916925	0.823284
PLCD3	7	0.0917998	0.823284
TAGAP	5	0.091832	0.823284
NLRP10	5	0.0918631	0.823284
VPS45	4	0.0919617	0.823284
ARHGAP9	4	0.0921077	0.823284
TAF1L	22	0.0923024	0.823284
LHX1	3	0.0923233	0.823284
LAMC3	12	0.0923291	0.823284
FAN1	7	0.0923512	0.823284
PARD3	13	0.0924373	0.823284
CHI3L1	4	0.0926462	0.823284
PCDHA12	16	0.0926752	0.823284
SLITRK5	13	0.092677	0.823284
KCNJ9	4	0.0927565	0.823284
RGL1	4	0.0932146	0.825994
IL2RB	4	0.0932484	0.825994
LRRC2	4	0.0935343	0.826777
CDH19	16	0.0935479	0.826777
DLC1	10	0.0936184	0.826777
WDCP	4	0.0938752	0.826777	Yes
NLRP3	7	0.0939825	0.826777
USP4	4	0.0941236	0.826777
ST18	9	0.0941336	0.826777
C12orf42	3	0.094272	0.826777
RBM46	5	0.0943524	0.826777
INTS3	11	0.0945082	0.826777
MNDA	9	0.094605	0.826777
CRYBG2	3	0.0946466	0.826777
KMT2C	24	0.0947999	0.826777	Yes
INPP5D	7	0.0948605	0.826777
SULT1A2	4	0.0948892	0.826777
AMDHD2	3	0.094999	0.826777
OR4A15	6	0.0951832	0.826777
TRAK1	8	0.0951937	0.826777
MNT	4	0.0952306	0.826777
GPATCH1	3	0.0952422	0.826777
CD1A	5	0.0952968	0.826777
CD7	3	0.0955312	0.827133
ELFN2	13	0.0955312	0.827133
FBXL12	3	0.095618	0.827133
RNF19B	4	0.0958968	0.828735
NECTIN1	7	0.0962035	0.82895
IGDCC3	6	0.0963052	0.82895
QSOX1	3	0.0964184	0.82895
IGSF9	9	0.0964292	0.82895
RIPK4	7	0.0964658	0.82895
LAX1	3	0.0964832	0.82895
ZNF766	7	0.0967864	0.830411
IGFBP5	3	0.0968881	0.830411
ACTL8	4	0.0969344	0.830411
UGT2B15	4	0.0971041	0.831052
TMTC2	4	0.0973039	0.831052
MORC1	3	0.0973105	0.831052
THNSL2	5	0.0973884	0.831052
ZKSCAN2	6	0.0975514	0.831052
CYFIP1	8	0.0976709	0.831052
TARBP1	3	0.0977808	0.831052
CCDC39	9	0.0977912	0.831052
FOXD4L5	3	0.0979308	0.831052
TECTA	16	0.0979474	0.831052
REC8	4	0.0980647	0.831251
EPB41L4B	8	0.0982539	0.831261
FANCM	12	0.0983974	0.831261
CEMIP	6	0.0987575	0.831261
CDR2	7	0.0987987	0.831261
SKP2	4	0.0988294	0.831261
IRF5	4	0.0988884	0.831261
DRAXIN	4	0.098921	0.831261
NRXN1	16	0.0989404	0.831261
XPR1	5	0.0990742	0.831261
WARS1	5	0.0990884	0.831261
FMN2	11	0.0990981	0.831261
KCNJ3	11	0.0994438	0.831644
ITGAX	8	0.099479	0.831644
SERPINI2	4	0.0995843	0.831644
NXPE3	5	0.0996516	0.831644
PLA1A	3	0.0997732	0.831644
STK4	3	0.0997913	0.831644
CDC14A	5	0.100196	0.831644
KCNH2	10	0.100212	0.831644
FAM161A	9	0.100213	0.831644
GRHL2	4	0.100285	0.831644
SLC14A1	3	0.100383	0.831644
CDH4	13	0.100559	0.831644
NINL	10	0.100562	0.831644
TLR2	4	0.100618	0.831644
AFF3	9	0.100642	0.831644	Yes
DYTN	3	0.100664	0.831644
PCDHA4	15	0.100807	0.831644
SYT3	6	0.100834	0.831644
CEP128	12	0.101009	0.832318
KRT15	3	0.101144	0.832654
CYP4F8	3	0.101389	0.833895
NPAP1	11	0.101934	0.836492
OR13A1	3	0.101984	0.836492
DGKA	3	0.101988	0.836492
NRG1	6	0.102287	0.837395	Yes
STRN4	4	0.102287	0.837395
GHRL	3	0.102454	0.837986
FZD9	3	0.103092	0.841713
SLC5A2	4	0.1031	0.841713
GLG1	11	0.103212	0.841856
MYOZ1	5	0.103493	0.842607
MMP10	3	0.103495	0.842607
SV2A	10	0.103799	0.844305
OR56B4	3	0.104121	0.846151
IGSF21	8	0.104474	0.847085
CNTROB	5	0.104598	0.847085
DPYSL4	6	0.104735	0.847085
KIF18B	8	0.104735	0.847085
CAMSAP2	6	0.104752	0.847085
CRB1	11	0.10481	0.847085
ACAD8	3	0.105029	0.848086
PLCB4	4	0.105526	0.850831
ZNF736	3	0.105653	0.850831
PREPL	3	0.105783	0.850831
EPHB6	7	0.10579	0.850831
SOCS4	4	0.10585	0.850831
B4GALNT3	4	0.106164	0.852445
CEP170	6	0.106243	0.852445
NACC1	3	0.106718	0.855479
BRAF	5	0.106883	0.85571	Yes
STX11	4	0.106962	0.85571
GBP1	6	0.107036	0.85571
CHD5	11	0.107257	0.856702
PHKG1	4	0.107442	0.856702
OR4D5	5	0.107509	0.856702
AHCTF1	14	0.107739	0.856702
RNF144A	3	0.107862	0.856702
PIAS1	5	0.107979	0.856702
MBD3	3	0.108033	0.856702
REN	3	0.108047	0.856702
BCLAF1	4	0.108088	0.856702	Yes
OPN4	5	0.108127	0.856702
LMAN2	4	0.108529	0.858714
SECISBP2	5	0.10858	0.858714
KHDRBS3	4	0.108672	0.858714
SPHKAP	13	0.108989	0.860448
FBXO47	3	0.109363	0.861798
NPY5R	6	0.109391	0.861798
ZBTB16	3	0.10957	0.861798	Yes
ORAI2	5	0.109646	0.861798
NEK8	3	0.109646	0.861798
HMG20A	3	0.109972	0.862742
ADARB2	8	0.110163	0.862742
TNIP3	3	0.110173	0.862742
PATZ1	7	0.110291	0.862742	Yes
SRRM2	17	0.110295	0.862742
SPX	3	0.110351	0.862742
GAA	4	0.110495	0.863111
TMPRSS11B	4	0.110857	0.864615
OTOF	14	0.110883	0.864615
TOP3B	6	0.111148	0.865917
GSG1L	3	0.111368	0.86682
MEX3B	3	0.111459	0.86682
PPP1R7	3	0.111631	0.866953
TRPS1	3	0.111741	0.866953
ZC3H6	5	0.11177	0.866953
RMDN3	4	0.111942	0.867522
FAM71E2	9	0.112332	0.868662
MYO5B	9	0.112492	0.868662
HECW1	11	0.112497	0.868662
E4F1	3	0.112674	0.868662
STK24	4	0.112687	0.868662
BEST1	5	0.112761	0.868662
DHX35	6	0.112775	0.868662
ANKRD11	14	0.113171	0.870909
SAMD9L	14	0.113475	0.870909
GRM1	11	0.113489	0.870909
U2SURP	6	0.11363	0.870909
SPATA4	3	0.113683	0.870909
COL24A1	7	0.113701	0.870909
FIBIN	3	0.113755	0.870909
ASXL1	12	0.114037	0.872313	Yes
MBNL1	4	0.114213	0.872908
FGD3	7	0.114528	0.872994
MMRN1	7	0.114568	0.872994
CRNN	5	0.114636	0.872994
GLI2	8	0.114829	0.872994
HOMER2	3	0.115063	0.872994
IL36G	3	0.115129	0.872994
MMP3	3	0.115153	0.872994
CEP72	4	0.11524	0.872994
CKAP4	6	0.115321	0.872994
ZNF619	4	0.115462	0.872994
DNAH8	24	0.11549	0.872994
TMEM204	5	0.1158	0.872994
SYNCRIP	7	0.115844	0.872994
PLEKHA4	9	0.115924	0.872994
HSPA12A	5	0.115966	0.872994
ADAMTS12	11	0.116003	0.872994
SFTPB	3	0.11616	0.872994
FAT3	39	0.116499	0.872994	Yes
MGAT4C	4	0.116584	0.872994
LHX4	3	0.116596	0.872994
CCDC144A	12	0.116665	0.872994
KRBA1	7	0.11673	0.872994
DDX39B	3	0.11682	0.872994
ANKS1B	7	0.116842	0.872994
MFRP	5	0.116884	0.872994
MARCHF7	3	0.116945	0.872994
OTOGL	14	0.116961	0.872994
DTX1	4	0.116984	0.872994
LOXL4	5	0.117089	0.87304
SATB1	10	0.11725	0.87304
FHL2	3	0.117286	0.87304
ZNF613	6	0.117969	0.876792
DDX54	6	0.117988	0.876792
ALDOA	5	0.118257	0.878056
HIVEP3	16	0.118545	0.879453
PCDHB12	15	0.118765	0.880335
MYO18B	21	0.118862	0.880335
BUB1B	4	0.119262	0.882562	Yes
THSD1	7	0.120059	0.88486
CYP2S1	7	0.120136	0.88486
BTN3A3	5	0.120315	0.88486
PLEKHG1	6	0.120342	0.88486
CDH26	9	0.120472	0.88486
PRDM10	9	0.120522	0.88486
CLK1	3	0.120555	0.88486
GOT2	3	0.120717	0.88486
PLEKHD1	3	0.121203	0.88486
DDX42	10	0.121242	0.88486
TTN	129	0.121271	0.88486
FOXN1	4	0.121339	0.88486
BDKRB2	3	0.121432	0.88486
AMBN	5	0.12144	0.88486
SIGLEC12	4	0.121627	0.88486
NUP160	5	0.121702	0.88486
GAB4	3	0.121708	0.88486
KIAA0232	6	0.121869	0.88486
DIPK1B	3	0.121888	0.88486
MYH8	12	0.121903	0.88486
HCN3	4	0.12194	0.88486
MAP10	3	0.122167	0.88486
SNPH	3	0.122194	0.88486
SPTBN5	19	0.122239	0.88486
RBP5	3	0.122255	0.88486
THSD4	9	0.12227	0.88486
GPT	4	0.122374	0.88486
S1PR2	3	0.122489	0.88486
PPP4R3A	4	0.122492	0.88486
ME3	7	0.12257	0.88486
RNF111	5	0.122771	0.885522
LMAN2L	3	0.122907	0.885522
BTNL3	6	0.123043	0.885522
DPYD	8	0.123093	0.885522
SVIL	20	0.123161	0.885522
TTC30A	4	0.123547	0.886043
DENND5B	7	0.123664	0.886043
GIGYF1	5	0.12371	0.886043
SSTR4	6	0.123918	0.886043
ZSCAN5B	7	0.123946	0.886043
ZNF697	3	0.123987	0.886043
KAT7	4	0.124027	0.886043	Yes
AP1M2	7	0.124045	0.886043
AICDA	3	0.124259	0.886043
PTH1R	3	0.124268	0.886043
SPATA13	5	0.124338	0.886043
DSG4	4	0.124435	0.886043
CFAP69	5	0.124534	0.886043
ZNF365	4	0.124761	0.886526
HNF4G	4	0.124892	0.886526
ALOX15B	8	0.124902	0.886526
AFF4	5	0.125223	0.886966	Yes
IPO4	6	0.125345	0.886966
USP37	6	0.125407	0.886966
CPNE2	4	0.125545	0.886966
NEK1	8	0.125706	0.886966
AP3B2	3	0.125815	0.886966
RTF2	4	0.125837	0.886966
PKN3	3	0.125849	0.886966
GRK7	4	0.125865	0.886966
ASCC3	7	0.126184	0.888381
RERE	12	0.126267	0.888381
SHB	5	0.126514	0.889413
ANKRD42	3	0.126757	0.889563
GABRA4	6	0.126871	0.889563
KCNA5	11	0.126934	0.889563
HS3ST3A1	4	0.126937	0.889563
OR5P2	3	0.127124	0.89008
ESYT1	5	0.127223	0.89008
CXCL3	3	0.127401	0.89008
P2RX3	3	0.127413	0.89008
SLC30A10	3	0.127572	0.890488
ANKS4B	3	0.127805	0.891414
ABL1	11	0.127999	0.892062	Yes
DECR2	6	0.12811	0.89214
CNST	6	0.128348	0.892272
INO80D	5	0.128348	0.892272
PIGT	4	0.128567	0.892272
C4orf33	4	0.128706	0.892272
MARS1	4	0.128761	0.892272
OR52M1	3	0.128812	0.892272
LRRIQ1	10	0.129231	0.892272
ALPI	6	0.129512	0.892272
ZNF839	6	0.129523	0.892272
CMKLR1	6	0.129979	0.892272
PPFIA2	15	0.130071	0.892272
ADPRHL1	5	0.130132	0.892272
GIGYF2	16	0.130181	0.892272
PKLR	5	0.130195	0.892272
PHACTR3	3	0.13027	0.892272
PTPRC	7	0.130278	0.892272	Yes
CAPN9	5	0.130342	0.892272
BAG3	5	0.130671	0.892272
ROBO4	11	0.130704	0.892272
RO60	4	0.130956	0.892272
ABCA9	6	0.13127	0.892272
GALNTL6	6	0.131291	0.892272
IGLON5	3	0.131539	0.892272
PAK6	5	0.131589	0.892272
RSPH14	4	0.131782	0.892272
BNC1	4	0.131815	0.892272
LRRK2	21	0.131875	0.892272
PANX3	5	0.131981	0.892272
ATRN	9	0.131994	0.892272
ARID5A	4	0.132067	0.892272
CUL3	5	0.132077	0.892272	Yes
BMPR1B	3	0.132084	0.892272
ZC3HAV1	4	0.132148	0.892272
TMEM143	3	0.132159	0.892272
CD163	10	0.132162	0.892272
RARG	7	0.13217	0.892272
POTEH	3	0.13221	0.892272
APBB1IP	4	0.132212	0.892272
ANAPC5	3	0.132221	0.892272
STXBP6	5	0.1324	0.892272
NOTCH4	11	0.132414	0.892272
NT5C1B	5	0.132819	0.892272
NFX1	5	0.132823	0.892272
GNA13	4	0.132983	0.892272
JADE2	7	0.13299	0.892272
OVCH1	6	0.133075	0.892272
CALD1	5	0.133154	0.892272
SLC35G5	7	0.133274	0.892272
TDRD1	8	0.133367	0.892272
OTUD7B	7	0.133491	0.892272
ZNF135	3	0.133546	0.892272
PPIG	6	0.133982	0.892272
NT5C1B-RDH14	5	0.13399	0.892272
RFX4	3	0.134011	0.892272
PAX1	7	0.134128	0.892272
MAP3K13	8	0.134161	0.892272	Yes
HGF	4	0.134168	0.892272
AGTR1	4	0.134252	0.892272
RGL2	7	0.134321	0.892272
CAMK4	3	0.134372	0.892272
HADHA	5	0.134441	0.892272
RBFOX1	6	0.134526	0.892272
KHDC4	6	0.134545	0.892272
OR10G3	3	0.134598	0.892272
TERT	4	0.134677	0.892272	Yes
RFC2	3	0.135086	0.892688
MYOM1	18	0.135092	0.892688
STARD10	3	0.13513	0.892688
TSPYL1	4	0.135143	0.892688
ASB13	5	0.135331	0.893266
MANEA	6	0.13566	0.894621
GALNT17	8	0.135738	0.894621
CYSLTR2	5	0.13594	0.894923	Yes
MIER1	3	0.13604	0.894923
PNKD	4	0.136142	0.894923
PDILT	5	0.136601	0.894923
STIP1	6	0.136642	0.894923
ST13	3	0.13666	0.894923
IL6R	3	0.136713	0.894923
TCTE1	10	0.136714	0.894923
DENND1A	4	0.13691	0.894923
EDARADD	3	0.137086	0.894923
VASH2	3	0.137168	0.894923
PCK1	5	0.137301	0.894923
APOBEC4	3	0.137327	0.894923
ADAM12	7	0.13733	0.894923
POGLUT2	4	0.137391	0.894923
NBEAL1	14	0.137401	0.894923
TTC5	3	0.137687	0.896126
MUC15	6	0.137994	0.897464
IGSF22	13	0.138282	0.898678
TWF1	3	0.138585	0.899988
ATP2C1	6	0.138852	0.900739
LCE1C	4	0.138904	0.900739
MYC	10	0.139121	0.901491	Yes
SMTNL2	3	0.139528	0.903461
DPP3	6	0.139985	0.903721
EYS	21	0.140049	0.903721
ASIC1	3	0.140159	0.903721
ZNF808	6	0.140481	0.903721
PAX3	4	0.140526	0.903721	Yes
PTGFRN	4	0.14063	0.903721
ABCA13	30	0.140654	0.903721
OR6T1	4	0.140686	0.903721
OR14C36	5	0.140745	0.903721
LIN7B	3	0.140748	0.903721
ETV3	5	0.140825	0.903721
TULP1	6	0.140866	0.903721
MYO9B	9	0.14114	0.903721
STAC3	5	0.141158	0.903721
IRX5	6	0.141183	0.903721
RASAL1	9	0.141263	0.903721
SPATA31A1	6	0.141325	0.903721
ZNF804B	6	0.141459	0.903721
TNFRSF11B	5	0.14173	0.903721
OR2T3	4	0.141911	0.903721
SLC34A2	4	0.14194	0.903721	Yes
WDR59	8	0.141969	0.903721
LRP5	11	0.14202	0.903721
PCNX3	8	0.142089	0.903721
SLC24A2	5	0.142317	0.903721
IL20	3	0.142388	0.903721
CERS2	7	0.14245	0.903721
SHC1	7	0.142736	0.903721
USP24	8	0.142938	0.903721
CDK5RAP1	3	0.143024	0.903721
ADAT2	3	0.143096	0.903721
WDR25	5	0.143134	0.903721
KCTD17	3	0.143154	0.903721
STYXL2	11	0.143156	0.903721
RIPOR1	4	0.143171	0.903721
LMBR1L	3	0.143277	0.903721
GCG	4	0.143416	0.903721
MOAP1	5	0.143517	0.903721
PKHD1	28	0.143579	0.903721
EPHA6	7	0.143649	0.903721
PCSK2	6	0.143818	0.904145
KCMF1	5	0.144108	0.905328
H4C9	4	0.144275	0.905525
NUFIP2	6	0.144344	0.905525
DGAT1	5	0.144692	0.907062
GPER1	5	0.145303	0.910171
PHLDB2	8	0.145413	0.910171
UBE2N	5	0.145584	0.910171
GPC6	5	0.145628	0.910171
GAL3ST4	5	0.145701	0.910171
ATP13A3	6	0.146036	0.911277
CDH18	10	0.146084	0.911277
AGTPBP1	3	0.146223	0.911504
GID8	3	0.146533	0.91214
PDE6B	4	0.146558	0.91214
RFWD3	3	0.146681	0.91214	Yes
GPSM2	3	0.146847	0.91214
PTBP1	6	0.146925	0.91214
PCDHGB4	7	0.14704	0.91214
KCNA6	11	0.147073	0.91214
DCLK1	11	0.147272	0.91214
MED24	8	0.147289	0.91214
RACGAP1	7	0.147356	0.91214
OR8D1	3	0.147458	0.91214
PYHIN1	4	0.147599	0.912377
ARNT	6	0.147719	0.912482	Yes
CYP3A7	3	0.147886	0.9125
ENDOU	3	0.148169	0.9125
HELZ2	11	0.148374	0.9125
CHRM2	3	0.148442	0.9125
NTF3	5	0.148518	0.9125
COLEC11	4	0.148562	0.9125
CASS4	7	0.148585	0.9125
MUC3A	5	0.14867	0.9125
FSIP2	11	0.148694	0.9125
SMARCC1	5	0.148807	0.9125
TNFAIP3	6	0.148884	0.9125	Yes
LAMC2	6	0.148959	0.9125
CNTFR	3	0.14911	0.912796
EPPK1	18	0.149259	0.913077
CELA3A	3	0.149946	0.915618
SESTD1	5	0.150051	0.915618
GGCT	3	0.150083	0.915618
RXFP2	4	0.150088	0.915618
SCAF4	13	0.150291	0.915804
ZFHX4	35	0.150325	0.915804
FUT3	3	0.150632	0.916897
VCL	6	0.150744	0.916897
PICALM	6	0.150815	0.916897	Yes
ZNF439	5	0.150997	0.916952
GPR12	5	0.151031	0.916952
BIN1	5	0.151621	0.919901
RPL3L	4	0.151786	0.920273
ECI1	3	0.152096	0.921525
KDM2A	5	0.15227	0.921948
NOL4	10	0.152493	0.922557
KCNC1	4	0.152681	0.922557
WIZ	9	0.152854	0.922557
H4C12	4	0.152855	0.922557
CD160	3	0.152995	0.922557
SULF2	4	0.152996	0.922557
CTSO	3	0.153141	0.922716
BRD2	6	0.15323	0.922716
CILP2	6	0.153561	0.92408
KRT28	6	0.15378	0.924769
OR2G6	4	0.153929	0.925037
TOX3	6	0.154355	0.926251
NLRP1	14	0.154418	0.926251
SPATA31A7	4	0.1545	0.926251
OR8B8	4	0.154549	0.926251
PLXNB1	13	0.154795	0.926837
MCM4	5	0.154907	0.926837
GRIN2B	10	0.155015	0.926837
NALCN	16	0.155066	0.926837
ABCB1	13	0.155495	0.927533
SLC12A2	7	0.155612	0.927533
UACA	7	0.155792	0.927533
SOX9	4	0.155793	0.927533
MARK4	4	0.155827	0.927533
ESPNL	5	0.155927	0.927533
JMJD6	3	0.156089	0.927533
SHISA2	3	0.15611	0.927533
VWDE	4	0.156259	0.927533
POLH	7	0.156271	0.927533
PEG3	17	0.156398	0.927533
PRX	9	0.156573	0.927533
PGM3	3	0.156614	0.927533
WDR90	6	0.156648	0.927533
CORO7	6	0.157041	0.928297
KDM4E	3	0.157294	0.928297
RBM23	3	0.157417	0.928297
GRIA4	5	0.157466	0.928297
CCHCR1	6	0.157483	0.928297
PDE1C	10	0.157597	0.928297
ADAMTSL5	4	0.157874	0.928297
TGFBRAP1	8	0.157902	0.928297
AMDHD1	6	0.157965	0.928297
SLC4A9	4	0.158073	0.928297
KANK1	12	0.158151	0.928297
C1QTNF4	4	0.158261	0.928297
KCNT2	9	0.158274	0.928297
PARN	5	0.158417	0.928297
RASL10B	3	0.158529	0.928297
TMEM132C	20	0.158576	0.928297
RPTOR	6	0.158758	0.928297
DPH1	3	0.158825	0.928297
ULK2	4	0.158832	0.928297
BBX	7	0.158873	0.928297
HS3ST4	3	0.159167	0.929401
PCDHB5	9	0.15943	0.930325
ELAVL1	6	0.159597	0.930526
SLC6A19	8	0.159709	0.930526
SLC40A1	5	0.16004	0.930526
LAMA2	25	0.160171	0.930526
BRWD1	7	0.160176	0.930526
ELOA2	7	0.16018	0.930526
ABCG4	5	0.16038	0.930526
HS6ST3	5	0.16039	0.930526
MOK	3	0.160497	0.930526
TBX5	8	0.160515	0.930526
NLRP11	5	0.160705	0.931015
WTIP	3	0.161184	0.932133
FCN2	3	0.161464	0.932133
ASAP2	7	0.161566	0.932133
WTAP	3	0.16163	0.932133
VPS33B	6	0.161634	0.932133
CAMTA2	9	0.161675	0.932133
COL22A1	14	0.161748	0.932133
FBLN5	3	0.161981	0.932133
TEKT2	3	0.162068	0.932133
MANBA	8	0.162122	0.932133
TNS4	4	0.162134	0.932133
CNN1	4	0.16216	0.932133
FOXRED2	4	0.162457	0.932601
SLC5A9	7	0.162608	0.932601
GMEB2	5	0.162804	0.932601
H2BC8	3	0.162806	0.932601
MLLT1	5	0.162893	0.932601	Yes
CDHR4	3	0.162933	0.932601
PER3	5	0.162984	0.932601
LRRC55	3	0.163127	0.932601
NXPE4	3	0.163292	0.932601
OR5H14	4	0.163525	0.932601
WNT9A	4	0.163551	0.932601
ELL3	4	0.163586	0.932601
BEND3	3	0.163611	0.932601
CXADR	5	0.163857	0.933132
RAB3C	4	0.163914	0.933132
ELOVL2	3	0.164064	0.933328
CLPP	3	0.164204	0.933328
OR5AS1	4	0.164483	0.933328
BTBD11	6	0.164879	0.933328
EFEMP2	5	0.164952	0.933328
SARDH	8	0.164974	0.933328
PCDHGC5	4	0.164987	0.933328
CASP1	5	0.165068	0.933328
PCDH7	3	0.165149	0.933328
ABHD13	4	0.165362	0.933328
RYR3	35	0.1654	0.933328
SREK1	3	0.165653	0.933328
CDKN2C	3	0.165802	0.933328	Yes
CRTAC1	8	0.165808	0.933328
SAMD4B	4	0.165972	0.933328
ALKBH8	3	0.16615	0.933328
LRFN2	8	0.166333	0.933328
SPICE1	6	0.16641	0.933328
KCNQ2	15	0.166459	0.933328
CCDC102B	5	0.166465	0.933328
SLCO2A1	5	0.166492	0.933328
SLC37A1	3	0.166498	0.933328
AKAP11	12	0.166513	0.933328
ARHGEF11	10	0.166653	0.933328
WDR87	18	0.166775	0.933328
PGLS	3	0.166806	0.933328
FNBP4	3	0.166959	0.933328
PLCB1	3	0.167079	0.933328
BCAN	13	0.167186	0.933328
NEBL	10	0.167194	0.933328
OR10X1	5	0.167317	0.933328
MRPL15	4	0.16732	0.933328
GRIN3A	8	0.168223	0.936929
LCE2A	3	0.16836	0.936929
LUC7L3	4	0.16837	0.936929
MYH13	9	0.168634	0.936929
CSPP1	5	0.168984	0.936929
PAX8	3	0.16912	0.936929	Yes
ZNF106	7	0.16912	0.936929
SLC44A3	3	0.169265	0.936929
MYRF	4	0.169337	0.936929
ZNF25	4	0.169348	0.936929
SFSWAP	7	0.169434	0.936929
FECH	4	0.169447	0.936929
PALM2AKAP2	7	0.169467	0.936929
ATP2B1	5	0.169547	0.936929
PIK3CD	11	0.169553	0.936929
PIAS4	6	0.169688	0.937092
ACP6	3	0.170002	0.937125
PATJ	13	0.170377	0.937125
COL1A1	8	0.170401	0.937125	Yes
LGALS4	3	0.170437	0.937125
ADGRB3	9	0.170521	0.937125
KIF2A	4	0.170585	0.937125
MACROH2A2	7	0.170597	0.937125
IPO8	7	0.170631	0.937125
CWH43	6	0.170646	0.937125
TDRD12	6	0.170759	0.937163
OR3A3	4	0.170965	0.937291
FAM131B	4	0.171224	0.937291	Yes
SSR2	3	0.171314	0.937291
ZNF362	5	0.171437	0.937291
GLYATL3	3	0.17148	0.937291
GPRIN1	3	0.171511	0.937291
GGT6	3	0.171523	0.937291
PKD2L2	6	0.17166	0.937464
SDC4	3	0.172109	0.939337	Yes
RUNX1T1	14	0.172564	0.939807	Yes
MET	9	0.17265	0.939807	Yes
CABP2	5	0.17276	0.939807
MYO7B	14	0.172768	0.939807
CNGA4	3	0.172857	0.939807
TIMM23	4	0.173332	0.939807
LILRA4	4	0.173344	0.939807
IRAK4	5	0.173469	0.939807
CRIM1	4	0.17379	0.939807
TDRD9	3	0.173791	0.939807
ANKZF1	3	0.173989	0.939807
LRRK1	10	0.174319	0.939807
TRAP1	7	0.174364	0.939807
TALDO1	4	0.174398	0.939807
HNF4A	4	0.174513	0.939807
IL21R	7	0.174632	0.939807	Yes
FBXW11	4	0.174769	0.939807
CELF3	4	0.174973	0.939807
NSD3	11	0.174987	0.939807	Yes
ODAD1	3	0.17506	0.939807
FPR3	3	0.175061	0.939807
DNTT	3	0.17513	0.939807
NDN	4	0.175294	0.939807
DMPK	5	0.175302	0.939807
CPEB4	5	0.175338	0.939807
KLHL1	7	0.175412	0.939807
RAD51AP2	5	0.175422	0.939807
IGSF10	12	0.175496	0.939807
GUF1	3	0.175527	0.939807
PKP1	7	0.175591	0.939807
AMY2B	9	0.175644	0.939807
FCAR	4	0.175687	0.939807
LIFR	7	0.175697	0.939807	Yes
NTRK3	7	0.176481	0.942465	Yes
TBC1D17	4	0.176551	0.942465
CYP1A1	5	0.176648	0.942465
NOX5	3	0.176671	0.942465
MAN1A2	4	0.176725	0.942465
SMG8	4	0.177176	0.944297
PCDHB1	6	0.177615	0.944698
RPTN	7	0.177635	0.944698
UPF1	6	0.177968	0.944698
TIAM1	13	0.178185	0.944698
ACOX3	4	0.178232	0.944698
FBN1	14	0.178247	0.944698
GPR162	3	0.178266	0.944698
AQP9	4	0.1783	0.944698
ZBTB4	10	0.178431	0.944698
BMS1	11	0.178611	0.944698
EEF1G	4	0.178622	0.944698
CCDC141	5	0.17873	0.944698
CLSTN3	7	0.178758	0.944698
CDC45	4	0.178861	0.944698
HRH1	4	0.178901	0.944698
STAT3	7	0.178957	0.944698	Yes
EP300	22	0.179535	0.946068	Yes
QPCT	4	0.179585	0.946068
CHRNB4	6	0.179665	0.946068
MARCHF6	4	0.179725	0.946068
PGGHG	7	0.179908	0.946068
TGFB3	4	0.180018	0.946068
HSD17B7	3	0.180033	0.946068
MAIP1	3	0.180071	0.946068
TPH1	5	0.180308	0.946752
PKD2L1	9	0.180847	0.948328
DAPP1	4	0.180865	0.948328
MAN2C1	9	0.180989	0.948328
MZF1	4	0.181037	0.948328
GOLM2	4	0.181273	0.948366
SPEN	16	0.181538	0.948366	Yes
MAP2K6	3	0.181552	0.948366
HLCS	3	0.181574	0.948366
TYW5	5	0.181579	0.948366
ZFYVE9	8	0.1819	0.948449
EOGT	3	0.181902	0.948449
PTCH1	13	0.181916	0.948449	Yes
MICU2	3	0.182411	0.950466
HP1BP3	3	0.182648	0.951144
MYOF	10	0.182863	0.951705
SLC7A14	4	0.183607	0.952861
FMNL3	9	0.183624	0.952861
GPATCH11	4	0.183755	0.952861
WDR6	10	0.183776	0.952861
MDGA2	8	0.183943	0.952861
DDX49	5	0.183955	0.952861
TSPEAR	5	0.183958	0.952861
ATP6V1B1	6	0.184076	0.952861
UBR2	8	0.184127	0.952861
GARNL3	4	0.184161	0.952861
MRE11	4	0.184391	0.953337
KRT33B	5	0.184568	0.953337
BCL2L11	4	0.184576	0.953337
RHBDF2	4	0.184839	0.953407
ZNF181	4	0.184938	0.953407
TXNDC2	4	0.18499	0.953407
SHBG	3	0.185133	0.953407
SLC41A2	3	0.18522	0.953407
NLRP14	7	0.185235	0.953407
EPHB1	16	0.185464	0.954031
ZNF841	5	0.185669	0.954041
KIAA0408	6	0.185756	0.954041
SNX17	4	0.18586	0.954041
RNF32	4	0.185897	0.954041
CDKAL1	4	0.186318	0.955081
LRRCC1	3	0.18635	0.955081
ABCA2	11	0.186494	0.955081
MMP25	3	0.186633	0.955081
STRADA	6	0.18669	0.955081
CCT5	3	0.186746	0.955081
SEL1L2	5	0.1871	0.956335
CHST6	3	0.187342	0.957022
C10orf120	4	0.187535	0.957456
H3-5	4	0.187674	0.957615
ROBO2	10	0.187856	0.957989	Yes
NCDN	4	0.188333	0.959474
THADA	7	0.188364	0.959474
EIF4A2	3	0.189239	0.961243	Yes
GJB6	3	0.189257	0.961243
CALCR	5	0.189308	0.961243
FSCN3	9	0.189502	0.961243
TTPAL	3	0.189607	0.961243
NOP14	8	0.189655	0.961243
GLIS3	5	0.189996	0.961243
FUT4	5	0.190064	0.961243
ZNF560	6	0.190271	0.961243
DNAH9	35	0.190539	0.961243
GTF3C2	8	0.190567	0.961243
NEK2	6	0.19064	0.961243
PRR16	4	0.190658	0.961243
ALDH1L2	4	0.190665	0.961243
GALNT6	3	0.190839	0.961243
EXOSC10	5	0.190888	0.961243
ARF1	4	0.190935	0.961243
KDM5B	9	0.190955	0.961243
ZMYND15	5	0.190986	0.961243
ARHGAP5	4	0.191041	0.961243	Yes
OR2J3	3	0.191125	0.961243
ACOT12	6	0.191171	0.961243
DHX40	6	0.191207	0.961243
HNRNPDL	3	0.191327	0.9613
GLYATL2	3	0.192167	0.963039
GABBR2	4	0.192227	0.963039
TDRD3	6	0.192467	0.963039
ANO7	6	0.192538	0.963039
CSMD2	33	0.192601	0.963039
PRAMEF5	4	0.192768	0.963039
FAF1	4	0.192863	0.963039
SLC15A4	5	0.192936	0.963039
C17orf98	3	0.192978	0.963039
HIBCH	3	0.192991	0.963039
MIEF1	3	0.193419	0.963039
SLC25A33	3	0.193735	0.963039
SPOCK3	4	0.193756	0.963039
PZP	9	0.193787	0.963039
ZNF165	5	0.193807	0.963039
TRIM65	5	0.19382	0.963039
AGBL1	6	0.194093	0.963039
VILL	3	0.194188	0.963039
KIAA2026	8	0.194214	0.963039
AJAP1	7	0.194253	0.963039
RGS22	7	0.194345	0.963039
OR10P1	7	0.194403	0.963039
STARD9	12	0.194485	0.963039
BICDL2	3	0.194594	0.963039
ZNF518B	3	0.194714	0.963039
ZFP41	3	0.194915	0.963039
ANKRD24	7	0.195091	0.963039
XIRP1	11	0.195152	0.963039
OR9A4	3	0.195218	0.963039
ABCB11	4	0.195225	0.963039
THOC5	4	0.19523	0.963039
ANKIB1	11	0.195335	0.963039
ALPL	3	0.195639	0.963039
NOM1	5	0.195662	0.963039
CPT1A	6	0.195734	0.963039
PCOLCE	3	0.195771	0.963039
FBXO10	4	0.195801	0.963039
PARS2	3	0.195804	0.963039
CRKL	5	0.196012	0.963525
ADAMTS18	5	0.196291	0.964364
CPNE1	7	0.196572	0.965118
NOS1	10	0.196663	0.965118
PCDHA7	11	0.196957	0.965676
B4GALT4	4	0.197132	0.965676
NFIX	3	0.197254	0.965676
MTRFR	3	0.197606	0.965676
PCDHGA9	3	0.197636	0.965676
ABHD16B	4	0.197711	0.965676
OR4K14	3	0.197748	0.965676
NUCKS1	3	0.1978	0.965676
GATAD2A	9	0.197906	0.965676
HERC1	27	0.198013	0.965676
FAP	5	0.19821	0.965676
LDB2	6	0.198299	0.965676
MAP4K4	5	0.198325	0.965676
EGFLAM	6	0.198471	0.965676
RAPGEF4	11	0.198562	0.965676
TADA3	3	0.198584	0.965676
PLEK	4	0.19863	0.965676
OR3A2	6	0.198848	0.966206
ADAM22	6	0.199239	0.967497
SLC4A7	6	0.20011	0.967497
CSDE1	12	0.200131	0.967497
MPG	4	0.200155	0.967497
MTIF2	3	0.200244	0.967497
RAD50	9	0.200268	0.967497
DPYSL5	11	0.200302	0.967497
MS4A3	5	0.200317	0.967497
SLC26A11	5	0.200419	0.967497
PITX2	3	0.200461	0.967497
INTU	4	0.200665	0.967497
NBPF6	4	0.200708	0.967497
ADAMTS4	6	0.200927	0.967497
MYO1B	7	0.200947	0.967497
TOP2A	5	0.200987	0.967497
PSMC6	3	0.201037	0.967497
ERRFI1	4	0.201168	0.967497
NPAS4	6	0.201199	0.967497
ADGRL3	8	0.201202	0.967497
FAM234B	5	0.201304	0.967497
CCKBR	6	0.201508	0.967497
MDN1	30	0.201755	0.967497
PKD1L1	20	0.201832	0.967497
GORASP2	3	0.201989	0.967497
KLHL8	5	0.201994	0.967497
ANO2	8	0.202014	0.967497
NDOR1	4	0.2021	0.967497
PAPPA	13	0.202352	0.967497
RNPC3	4	0.20238	0.967497
HOXC6	3	0.20239	0.967497
ELAVL3	3	0.202797	0.96805
ITGA7	6	0.202901	0.96805
SYNGAP1	4	0.202961	0.96805
CCT6A	7	0.203097	0.96805
MYCL	3	0.203299	0.96805	Yes
CBARP	3	0.203327	0.96805
UBAP2L	9	0.203556	0.96805
ZNF408	4	0.203652	0.96805
COL9A3	9	0.203726	0.96805
MTUS2	16	0.203748	0.96805
F5	13	0.203822	0.96805
OR6N2	5	0.203993	0.96805
UBE3B	9	0.204486	0.96805
CIAO3	5	0.204492	0.96805
ARC	3	0.204495	0.96805
NID1	13	0.204521	0.96805
GDF7	4	0.204656	0.96805
RLF	8	0.204799	0.96805
IFNA5	3	0.205228	0.96805
EDIL3	4	0.205264	0.96805
NCAN	3	0.205278	0.96805
SKOR1	9	0.205438	0.96805
AFF1	10	0.205455	0.96805	Yes
PTOV1	5	0.205468	0.96805
TEX10	7	0.205845	0.96805
NCAPD3	10	0.205871	0.96805
GTF3C5	3	0.206279	0.96805
PCGF3	5	0.206367	0.96805
TCOF1	4	0.206368	0.96805
CCT2	5	0.206409	0.96805
DSG1	6	0.20645	0.96805
COX4I2	3	0.206557	0.96805
LAMB1	13	0.206649	0.96805
ADRA1A	7	0.206802	0.96805
PDE4A	3	0.206827	0.96805
ANGPT4	3	0.206891	0.96805
CHRNB1	4	0.206931	0.96805
PARVG	3	0.20698	0.96805
FERMT2	4	0.207009	0.96805
IRGC	3	0.207068	0.96805
AGXT2	4	0.20709	0.96805
NOL8	3	0.207096	0.96805
NTMT2	3	0.207404	0.968063
SMARCA4	17	0.207488	0.968063	Yes
SRRM4	13	0.207529	0.968063
HPSE2	6	0.207536	0.968063
PCDHGB2	7	0.207954	0.969505
MAP2K4	5	0.208064	0.969505	Yes
CALR	3	0.208189	0.969576	Yes
GRIK3	14	0.208426	0.970171
OSBPL1A	6	0.208703	0.970375
EML5	5	0.20875	0.970375
USP19	4	0.208955	0.970375
MAPK4	4	0.208976	0.970375
CLSTN1	4	0.209017	0.970375
ARHGDIA	3	0.209229	0.970849
FAM78A	3	0.20946	0.971412
SLX4IP	3	0.209657	0.971817
LRRC41	4	0.209829	0.971949
C19orf38	3	0.209905	0.971949
ASPH	8	0.21009	0.972142
MRPL10	3	0.210166	0.972142
FCHO1	5	0.210438	0.972268
ADAMTSL2	4	0.210525	0.972268
ASXL2	8	0.210705	0.972268	Yes
KLC3	3	0.210753	0.972268
ATG13	3	0.21085	0.972268
DHX29	8	0.210852	0.972268
IL17F	3	0.211102	0.972497
TPBG	3	0.211121	0.972497
IFFO2	5	0.211242	0.972547
SMG5	6	0.211365	0.972607
TRPA1	10	0.211815	0.973
COL16A1	8	0.211857	0.973
MYOC	5	0.211916	0.973
DDX59	3	0.21223	0.973
ZSWIM4	7	0.212314	0.973
AIFM2	3	0.212335	0.973
CHCHD5	4	0.21242	0.973
RSPH9	3	0.212437	0.973
SETBP1	10	0.212656	0.973	Yes
SRF	4	0.212676	0.973
DYNC2I1	6	0.21272	0.973
H2AZ2	3	0.212817	0.973
KRT13	4	0.212878	0.973
NKAIN1	3	0.213128	0.973639
PCDHGB5	7	0.213497	0.974744
MMEL1	5	0.213669	0.974744
C10orf105	3	0.2137	0.974744
PIPOX	3	0.214358	0.975016
TMC5	8	0.214562	0.975016
ARHGAP31	9	0.214573	0.975016
ATP13A5	8	0.214597	0.975016
KRT2	5	0.21462	0.975016
LAMC1	12	0.214661	0.975016
MLIP	3	0.214707	0.975016
ID1	3	0.214725	0.975016
SPIRE2	4	0.21475	0.975016
SAMD15	3	0.214989	0.97513
CWC22	6	0.214995	0.97513
USP6NL	7	0.215462	0.976747
LNX1	6	0.215685	0.977256
PCDHB6	12	0.215913	0.977542
RDH11	3	0.215969	0.977542
CRACD	13	0.216197	0.978076
TCF4	6	0.216421	0.978281
DCBLD1	7	0.216463	0.978281
ENTPD5	3	0.21698	0.979159
MPHOSPH10	3	0.217151	0.979159
LGMN	4	0.217329	0.979159
OR6B3	3	0.217371	0.979159
FRMD4B	7	0.217437	0.979159
MRPS31	4	0.217479	0.979159
MC3R	4	0.217516	0.979159
RANBP6	7	0.217542	0.979159
NRG2	3	0.217744	0.979571
NDUFS7	3	0.218395	0.981533
WDR49	3	0.218402	0.981533
TIGD3	3	0.218675	0.982201
ACSM4	4	0.218849	0.982201
POLM	4	0.218883	0.982201
ZNF385A	3	0.219344	0.982996
TREML4	3	0.219362	0.982996
PCSK5	10	0.219393	0.982996
SLC6A18	5	0.219682	0.983794
NFATC3	6	0.219898	0.984265
SLC7A9	3	0.220512	0.984767
BIRC6	18	0.220678	0.984767	Yes
TECPR1	11	0.220776	0.984767
IARS1	5	0.220795	0.984767
OR56A1	4	0.220891	0.984767
ZNF281	3	0.220893	0.984767
PIWIL3	3	0.220913	0.984767
SLITRK1	5	0.220945	0.984767
KIF21A	16	0.221011	0.984767
NKX2-2	3	0.221318	0.985638
CLEC14A	5	0.221589	0.985922
DNAI2	8	0.221767	0.985922
AIRE	3	0.221826	0.985922
LIMD1	4	0.22192	0.985922
TRPM1	11	0.222043	0.985922
FHDC1	11	0.222083	0.985922
BMP1	9	0.222255	0.985922
TAP1	4	0.222423	0.985922
TENM4	23	0.222656	0.985922
GPA33	5	0.222698	0.985922
[truncated: 6,859 more rows]
