# Supplementary material for: Somatic mutation distribution across tumour cohorts provides a signal for positive selection in cancer
Source: Nat Commun. 2022 Nov 17;13:7023. doi: 10.1038/s41467-022-34746-z (PMC9671924; doi:10.1038/s41467-022-34746-z)
Supplement: Supplementary file 12 — Supplementary Data 9 [file 41467_2022_34746_MOESM12_ESM.xlsx]

## Sheet: Supplementary Data 9
gene_name	n_syn	n_mis	n_non	n_spl	wmis_cv	wnon_cv	wspl_cv	pmis_cv	ptrunc_cv	pallsubs_cv	qmis_cv	qtrunc_cv	qallsubs_cv	Gene in CGC
PTEN	1	134	66	16	81.5001	366.902	366.902	0	0	0	0	0	0	Yes
TP53	3	128	10	3	40.9036	46.3708	46.3708	0	1.55431e-15	0	0	6.24554e-12	0	Yes
FBXW7	0	47	6	0	17.1369	13.831	13.831	0	3.09057e-05	0	0	0.0443519	0	Yes
PPP2R1A	2	58	0	2	17.4638	7.97617	7.97617	0	0.0333648	0	0	0.876916	0	Yes
PIK3CA	4	239	0	0	42.8947	0	0	0	0.165441	0	0	0.876916	0	Yes
CTNNB1	3	94	0	0	17.7932	0	0	0	0.293278	0	0	0.876916	0	Yes
KRAS	1	82	0	0	110.938	0	0	0	0.681834	0	0	0.876916	0	Yes
PIK3R1	1	25	11	10	8.84172	47.1004	47.1004	9.99433e-10	0	0	1.6733e-06	0	0	Yes
CTCF	1	19	17	5	5.54073	80.9125	80.9125	9.23505e-06	0	0	0.00976534	0	0	Yes
ARID1A	3	20	62	1	2.33933	102.05	102.05	0.0197506	0	0	0.845791	0	0	Yes
SPOP	2	32	2	0	14.4248	9.31393	9.31393	2.22045e-16	0.0244444	1.22125e-15	5.57637e-13	0.876916	2.23055e-12	Yes
ARHGAP35	6	26	16	0	3.13903	27.3358	27.3358	0.000362081	2.44249e-15	7.10543e-15	0.220441	8.17868e-12	1.18963e-11	Yes
FGFR2	0	45	0	0	10.7187	0	0	2.4647e-14	0.365518	4.01901e-14	5.50202e-11	0.876916	6.21122e-11	Yes
CHD4	3	65	2	0	7.24338	2.01489	2.01489	1.49991e-13	0.400852	8.74634e-13	3.01347e-10	0.876916	1.25516e-09	Yes
NFE2L2	0	23	0	0	13.0107	0	0	8.63942e-12	0.575146	4.59448e-11	1.57795e-08	0.876916	6.15385e-08	Yes
KMT2B	8	37	12	2	2.33552	13.4316	13.4316	0.00302514	4.59949e-10	1.86657e-09	0.675312	1.32012e-06	2.34383e-06
MRC1	0	18	0	0	11.7583	0	0	1.39478e-09	0.496228	5.79059e-09	2.15557e-06	0.876916	6.84345e-06
TAF1	2	47	0	0	4.94282	0	0	1.12964e-07	0.156983	3.9147e-08	0.000162111	0.876916	4.36946e-05
ZFHX3	10	27	12	0	1.57371	11.6207	11.6207	0.13138	1.90655e-08	1.38314e-07	0.845791	4.78807e-05	0.000146256	Yes
ING1	1	8	5	0	4.36773	37.9095	37.9095	0.00399722	7.79416e-07	4.2253e-07	0.717037	0.00156592	0.000424452
RB1	1	9	6	4	2.57685	14.982	14.982	0.0481657	9.29151e-08	5.13231e-07	0.845791	0.000207418	0.000491016	Yes
NRAS	0	10	0	0	14.286	0	0	1.95561e-07	0.681382	1.10936e-06	0.000261934	0.876916	0.00101309	Yes
CCND1	1	11	2	0	8.28076	30.5034	30.5034	7.25311e-06	0.00214623	1.20661e-06	0.00809568	0.84549	0.001054	Yes
MAX	1	11	0	0	11.4445	0	0	3.78207e-07	0.570262	1.80769e-06	0.00047491	0.876916	0.00151326	Yes
ACVR1	1	18	0	0	7.1016	0	0	6.56599e-07	0.496252	2.47318e-06	0.000775984	0.876916	0.00198755	Yes
ARID1B	2	3	6	0	0.386875	11.2623	11.2623	0.120235	7.43236e-05	1.74994e-05	0.845791	0.0785914	0.0135223	Yes
FFAR3	2	8	1	0	9.53918	31.8743	31.8743	2.38459e-05	0.0269109	1.82228e-05	0.019962	0.876916	0.0135598
KANSL1	1	11	3	4	2.2363	14.3865	14.3865	0.0727137	5.56502e-06	2.5467e-05	0.845791	0.0101643	0.0182735
ARID5B	4	15	4	1	2.78367	13.9519	13.9519	0.00827373	8.1422e-05	6.18872e-05	0.845791	0.0817925	0.042875
SPATA31A3	7	15	1	0	5.20025	4.99744	4.99744	1.73891e-05	0.209202	6.44624e-05	0.0155075	0.876916	0.0431705
TFDP1	1	14	0	0	6.2875	0	0	1.65402e-05	0.571615	6.7558e-05	0.0155075	0.876916	0.0437841
ATM	3	23	7	4	2.14487	7.1471	7.1471	0.0308466	1.63985e-05	7.34781e-05	0.845791	0.0274552	0.0461327	Yes
EIF1AX	1	7	0	0	12.1204	0	0	1.66649e-05	0.640181	7.86666e-05	0.0155075	0.876916	0.0478937	Yes
SOX17	0	13	0	0	6.81528	0	0	1.77529e-05	0.752015	9.01968e-05	0.0155075	0.876916	0.0532983
FOXA2	0	9	2	0	4.92414	35.2929	35.2929	0.00148516	0.00161921	0.000113465	0.532829	0.75655	0.0651324
FAT1	12	38	9	1	1.5537	6.56956	6.56956	0.103478	2.54062e-05	0.000127359	0.845791	0.0392644	0.0710767	Yes
SUMO3	0	0	1	2	0	43.8727	43.8727	0.294336	6.75201e-05	0.000168757	0.857896	0.0753637	0.0898614
CTNND1	2	11	5	1	2.11069	12.3672	12.3672	0.0884829	4.43376e-05	0.000169963	0.845791	0.0593858	0.0898614	Yes
RXFP3	2	11	2	0	3.96546	28.6744	28.6744	0.00210377	0.0023962	0.000206574	0.614184	0.876916	0.106417
ATF7IP	1	3	5	1	0.511063	8.80642	8.80642	0.289226	0.000312937	0.000223024	0.856967	0.23286	0.112019
HIST1H2BD	0	6	0	0	12.8055	0	0	4.73487e-05	0.910935	0.000252019	0.0380513	0.920511	0.123496
MGA	4	22	9	0	1.92092	7.10973	7.10973	0.0619203	6.20823e-05	0.000267589	0.845791	0.0733704	0.128003
POU3F4	0	9	1	0	6.62922	16.5899	16.5899	0.000204465	0.0566174	0.000275355	0.146711	0.876916	0.128655
TSPYL4	0	1	3	0	1.03494	46.0924	46.0924	0.974266	5.80176e-05	0.000297527	0.996549	0.0728519	0.135855
FOXD4	0	8	0	0	8.75174	0	0	6.23721e-05	0.814554	0.000314739	0.0481968	0.87858	0.140521
CDC25A	0	1	4	0	0.515861	18.8467	18.8467	0.496446	0.000147533	0.000381898	0.889909	0.141146	0.166798
FAM9A	3	12	0	0	5.19563	0	0	0.000146265	0.455527	0.000457112	0.108838	0.876916	0.195401
BMF	0	0	3	0	0	29.5445	29.5445	0.271174	0.000226584	0.000491432	0.855583	0.196071	0.205695
ERBB3	2	22	0	0	3.53577	0	0	0.000492021	0.239912	0.000582186	0.274589	0.876916	0.238708	Yes
MAP3K1	1	12	5	0	2.29849	11.692	11.692	0.0571474	0.000234219	0.000621821	0.845791	0.196071	0.24986	Yes
GPS2	0	0	3	0	0	22.0433	22.0433	0.161957	0.000551567	0.000685204	0.845791	0.357469	0.26993
UPF3A	1	0	2	1	0	12.6586	12.6586	0.0528706	0.00276478	0.000994713	0.845791	0.876916	0.381049
DICER1	1	24	0	0	3.30534	0	0	0.00105059	0.222259	0.00100521	0.439739	0.876916	0.381049	Yes
MYC	0	10	0	0	5.90952	0	0	0.000266753	0.638117	0.00105947	0.178644	0.876916	0.392653	Yes
OR2M7	2	3	3	0	1.19822	29.014	29.014	0.786805	0.000219164	0.0010749	0.9608	0.196071	0.392653
HIST1H4K	1	4	0	0	16.3987	0	0	0.00023548	0.95493	0.00115409	0.163139	0.957982	0.41405
TEKT3	1	13	0	0	4.64453	0	0	0.000393987	0.484068	0.00118678	0.232812	0.876916	0.41831
EP300	4	16	7	1	1.57036	6.48649	6.48649	0.233298	0.000249693	0.00121306	0.849498	0.200663	0.420201	Yes
AKT1	2	13	0	0	4.44634	0	0	0.000448847	0.458524	0.00129742	0.257651	0.876916	0.435548	Yes
DDX3X	0	14	1	0	4.74628	3.6903	3.6903	0.000317381	0.296112	0.00131716	0.205694	0.876916	0.435548	Yes
AMIGO3	2	10	1	0	4.21229	26.4665	26.4665	0.00196646	0.0331364	0.00132241	0.598609	0.876916	0.435548
ZNF318	1	4	5	0	0.575605	7.81019	7.81019	0.342515	0.0014651	0.00136147	0.86016	0.731012	0.441182
MSH2	2	1	2	2	0.288086	9.37537	9.37537	0.160117	0.00188078	0.00141111	0.845791	0.771159	0.450009	Yes
UGT2A1	0	4	1	3	1.47005	15.6032	15.6032	0.53827	0.00030807	0.00148748	0.899427	0.23286	0.457844
HTRA2	0	1	3	0	0.600601	23.3487	23.3487	0.607402	0.000463421	0.00149501	0.918559	0.321055	0.457844
CSMD3	17	63	2	1	2.10824	0.755543	0.755543	0.000958408	0.634045	0.00150404	0.428376	0.876916	0.457844	Yes
SMC1A	2	23	1	0	3.59681	1.46715	1.46715	0.000352062	0.728476	0.00159945	0.220441	0.876916	0.475618	Yes
JMY	1	11	3	1	2.66657	10.5511	10.5511	0.0293183	0.00127869	0.00160978	0.845791	0.676054	0.475618
MUC19	0	0	0	0	0	0	0	0.000575198	0.170133	0.00167258	0.304113	0.876916	0.485285
ALX1	0	7	2	0	4.51052	14.7277	14.7277	0.00592463	0.00998817	0.00169081	0.777195	0.876916	0.485285
RXRA	0	4	2	1	1.7296	24.0482	24.0482	0.386916	0.000423757	0.00183813	0.865161	0.304061	0.520138
SLC11A2	0	11	0	0	4.83992	0	0	0.000747053	0.458124	0.00204374	0.366074	0.876916	0.564449
ELAVL1	1	4	2	1	1.93155	21.7871	21.7871	0.295864	0.000544816	0.00205091	0.857896	0.357469	0.564449
DCAF12L2	2	9	2	0	3.12091	20.0657	20.0657	0.016576	0.00505029	0.00212007	0.845791	0.876916	0.5756	Yes
INPP4A	0	13	4	0	2.88321	8.93357	8.93357	0.0160042	0.00254563	0.00220043	0.845791	0.876916	0.589451
SOS1	0	17	0	1	4.08321	1.3829	1.3829	0.000568826	0.769328	0.00242638	0.304113	0.876916	0.635941
NCBP1	0	8	3	1	2.77672	10.2127	10.2127	0.0450055	0.00154959	0.00243728	0.845791	0.741256	0.635941
RASSF2	1	10	0	0	4.85881	0	0	0.000872176	0.491043	0.00261256	0.407509	0.876916	0.672936
OR4C13	0	8	0	0	6.12833	0	0	0.00062615	0.752605	0.00264951	0.322563	0.876916	0.673813
PRAMEF20	2	5	1	0	5.64858	28.6656	28.6656	0.00550541	0.0303032	0.00271543	0.771888	0.876916	0.681946
PFN2	0	1	1	1	1.63646	55.4867	55.4867	0.662833	0.000626188	0.00279358	0.933804	0.393148	0.69059
CDK17	1	8	3	0	3.7732	8.19936	8.19936	0.00893751	0.00973551	0.00284741	0.845791	0.876916	0.69059
RSPH10B	0	3	3	0	1.76755	20.6031	20.6031	0.421546	0.000676427	0.00285297	0.872923	0.411821	0.69059
SLC45A1	7	0	0	0	0	0	0	0.000818838	0.423718	0.00296591	0.391697	0.876916	0.709383
CHL1	3	18	0	0	3.16366	0	0	0.00210934	0.269427	0.00304939	0.614184	0.876916	0.720768
CDH19	3	16	1	0	3.7115	2.42432	2.42432	0.000746142	0.451621	0.00324583	0.366074	0.876916	0.75828
PCDHA9	8	24	0	0	2.79058	0	0	0.00126212	0.426633	0.00330163	0.469579	0.876916	0.76245
EIF3I	0	6	0	1	6.03318	10.949	10.949	0.00241958	0.0901419	0.0034443	0.631321	0.876916	0.78521
OR6B1	0	9	0	0	5.25273	0	0	0.000980802	0.608102	0.00347836	0.428376	0.876916	0.78521
RASEF	4	0	2	0	0	3.8374	3.8374	0.00470078	0.133216	0.00362911	0.771888	0.876916	0.810139
ARMCX4	0	0	0	0	0	0	0	0.00101949	0.384419	0.00372625	0.4358	0.876916	0.815282
TRABD2A	0	10	0	0	4.8045	0	0	0.00115467	0.570382	0.00381946	0.46397	0.876916	0.815282
KMT2D	17	42	9	2	1.23031	3.82049	3.82049	0.407673	0.000868311	0.00382356	0.872234	0.504717	0.815282	Yes
RHOXF2B	1	2	2	0	2.76894	37.0452	37.0452	0.24372	0.00142806	0.00384656	0.851218	0.731012	0.815282
SLC22A8	0	4	2	1	1.53509	18.8845	18.8845	0.49489	0.000879255	0.00385505	0.888941	0.504717	0.815282
KCNA6	4	10	1	0	3.94703	8.83377	8.83377	0.00237244	0.112364	0.00392583	0.631321	0.876916	0.821603
MUC1	1	0	1	1	0	17.6853	17.6853	0.080248	0.00668966	0.00399597	0.845791	0.876916	0.827661	Yes
UBE2N	1	5	0	0	8.55187	0	0	0.000978412	0.767981	0.00409755	0.428376	0.876916	0.829569
CATSPER1	5	9	3	0	2.12505	12.82	12.82	0.0922575	0.00237285	0.00415612	0.845791	0.876916	0.829569
ZWINT	0	5	2	0	4.74038	12.0646	12.0646	0.0129783	0.015033	0.00418958	0.845791	0.876916	0.829569
LCE1C	0	3	1	0	6.57434	54.1737	54.1737	0.0187938	0.0150801	0.00419269	0.845791	0.876916	0.829569
RAI1	2	15	2	1	2.47284	9.99746	9.99746	0.0242899	0.00532155	0.00421959	0.845791	0.876916	0.829569
THOC6	0	7	0	0	6.05087	0	0	0.00124404	0.581399	0.00425293	0.469579	0.876916	0.829569
HCAR2	2	8	1	0	4.05775	18.3425	18.3425	0.00538323	0.0499833	0.00435703	0.771888	0.876916	0.841704
TFDP3	1	12	0	0	4.18732	0	0	0.0012392	0.630189	0.00442625	0.469579	0.876916	0.842363
LGI3	1	3	2	1	1.14618	17.6942	17.6942	0.839494	0.00102023	0.0044443	0.97254	0.569376	0.842363
JAKMIP1	2	0	0	0	0	0	0	0.00159432	0.248998	0.0045441	0.550801	0.876916	0.85323
RBM39	0	10	0	0	4.28392	0	0	0.00247865	0.337273	0.00459893	0.638444	0.876916	0.855529
PAM16	0	5	0	0	8.42985	0	0	0.00114762	0.753615	0.00469774	0.46397	0.876916	0.865893
FBXW2	1	0	1	1	0	13.2549	13.2549	0.0558538	0.0121291	0.00478083	0.845791	0.876916	0.86812
UPK2	0	2	0	2	2.90107	33.0297	33.0297	0.228104	0.00186053	0.00479624	0.848201	0.771159	0.86812
CDKN2AIP	0	0	2	0	0	19.337	19.337	0.118543	0.00568795	0.00486985	0.845791	0.876916	0.873573
DCC	5	22	0	0	2.42226	0	0	0.00958264	0.121311	0.00504144	0.845791	0.876916	0.89635	Yes
NID2	1	17	0	0	3.31497	0	0	0.00259108	0.372884	0.00513507	0.646395	0.876916	0.899163
ENO3	2	0	1	1	0	12.0462	12.0462	0.0509558	0.0144918	0.00531539	0.845791	0.876916	0.899163
LCE3A	0	4	0	0	10.8411	0	0	0.00123878	0.866174	0.00532106	0.469579	0.893433	0.899163
KANSL2	1	0	1	1	0	5.21578	5.21578	0.0125685	0.0776971	0.0053827	0.845791	0.876916	0.899163
PLEK	0	2	3	0	1.41856	16.8748	16.8748	0.669294	0.00123203	0.00538857	0.936014	0.668994	0.899163
POLE	4	26	0	0	2.49197	0	0	0.00631808	0.187869	0.00541168	0.783559	0.876916	0.899163	Yes
FERD3L	1	5	1	0	4.74432	28.9392	28.9392	0.0120034	0.030148	0.00546942	0.845791	0.876916	0.899163
SPAM1	2	0	2	0	0	7.52672	7.52672	0.0226225	0.0374473	0.00547361	0.845791	0.876916	0.899163
ZIC1	2	6	1	1	2.47336	23.478	23.478	0.0952323	0.00364012	0.005489	0.845791	0.876916	0.899163
FAM216B	0	0	2	0	0	25.5692	25.5692	0.241639	0.00317878	0.00552782	0.851218	0.876916	0.899163
DLL1	3	12	0	0	3.83261	0	0	0.00168528	0.57029	0.00554956	0.550801	0.876916	0.899163
COQ3	1	0	2	0	0	19.9184	19.9184	0.150252	0.00522596	0.00580447	0.845791	0.876916	0.918719
SESN3	0	10	0	1	4.56622	3.37574	3.37574	0.0016275	0.325116	0.00591105	0.550801	0.876916	0.918719
MAB21L1	2	7	0	0	5.57691	0	0	0.00151658	0.717672	0.00593037	0.534554	0.876916	0.918719
CASP10	0	1	3	0	0.47564	12.78	12.78	0.44051	0.00281096	0.00602567	0.87564	0.876916	0.918719
PPIH	0	0	2	0	0	25.767	25.767	0.27432	0.00312803	0.00607288	0.855583	0.876916	0.918719
PENK	0	3	0	2	2.72124	27.4263	27.4263	0.174439	0.00274558	0.0060774	0.845791	0.876916	0.918719
FREM3	0	0	0	0	0	0	0	0.00176188	0.388262	0.0061167	0.561873	0.876916	0.918719
MIF4GD	0	0	2	0	0	19.9924	19.9924	0.161404	0.00530746	0.00613052	0.845791	0.876916	0.918719
LINGO4	0	10	1	0	4.03316	9.29454	9.29454	0.00365035	0.108202	0.0061986	0.699346	0.876916	0.918719
HOXA7	2	5	1	0	4.14987	37.2399	37.2399	0.0191409	0.0226158	0.00623297	0.845791	0.876916	0.918719
PHACTR4	2	3	4	0	0.909949	9.49144	9.49144	0.884929	0.0017963	0.00625341	0.980254	0.771159	0.918719
HIST2H2BF	1	4	0	0	10.1677	0	0	0.00146957	0.891134	0.00627538	0.532829	0.907577	0.918719
RRAS2	0	6	0	0	6.48295	0	0	0.00169975	0.680153	0.00636415	0.550801	0.876916	0.918719
TRIQK	0	4	0	0	10.0467	0	0	0.00164734	0.714295	0.00641904	0.550801	0.876916	0.918719
CIRBP	2	3	2	1	1.34832	15.3897	15.3897	0.658475	0.00149179	0.00641963	0.933029	0.731012	0.918719
E2F1	0	5	2	0	2.67333	22.8297	22.8297	0.101597	0.00402661	0.00649525	0.845791	0.876916	0.918719
LY96	0	4	1	0	7.22722	11.249	11.249	0.00549368	0.0874608	0.00651786	0.771888	0.876916	0.918719
CCDC7	0	0	2	1	0	7.27923	7.27923	0.0788059	0.0141708	0.00652761	0.845791	0.876916	0.918719
NAV3	1	25	2	1	3.04025	3.32367	3.32367	0.00216389	0.106894	0.00653909	0.616233	0.876916	0.918719
MAP1LC3B	0	0	2	0	0	27.5772	27.5772	0.357462	0.00271426	0.00661414	0.86143	0.876916	0.92281
ZNF878	0	9	0	0	4.58422	0	0	0.00232532	0.524236	0.00685987	0.631321	0.876916	0.943222
IRF2	1	0	2	0	0	10.8317	10.8317	0.0553375	0.018321	0.00686156	0.845791	0.876916	0.943222
KIAA1432	1	9	4	1	1.70029	7.51315	7.51315	0.261897	0.00173806	0.00690128	0.855255	0.771159	0.943222
INPPL1	5	15	3	1	1.97145	7.40015	7.40015	0.0732226	0.00400526	0.0071219	0.845791	0.876916	0.948293
NMNAT3	1	0	2	0	0	15.1538	15.1538	0.110029	0.00920816	0.00724186	0.845791	0.876916	0.948293
SMAD3	2	9	0	0	4.39944	0	0	0.00220338	0.580375	0.00725115	0.616233	0.876916	0.948293	Yes
SLC30A10	2	2	1	1	1.14942	33.395	33.395	0.859408	0.00174101	0.00742231	0.976823	0.771159	0.948293
RNF43	2	7	3	1	1.55207	9.4221	9.4221	0.379523	0.00184619	0.007462	0.863854	0.771159	0.948293	Yes
MOCS2	0	4	0	0	9.70696	0	0	0.00187251	0.768245	0.0074691	0.578779	0.876916	0.948293
ATP6V1B1	3	5	1	2	1.87682	12.9299	12.9299	0.263917	0.00242792	0.00753718	0.855255	0.876916	0.948293
HIST1H1E	0	5	0	0	7.5758	0	0	0.00183725	0.918088	0.00774568	0.576754	0.925759	0.948293
HENMT1	0	0	2	0	0	10.699	10.699	0.0631089	0.0191942	0.00781666	0.845791	0.876916	0.948293
CAMK2G	3	0	1	1	0	4.64259	4.64259	0.0139864	0.0943743	0.00785814	0.845791	0.876916	0.948293
AASDHPPT	0	7	0	0	5.31832	0	0	0.00251084	0.55616	0.00787117	0.638547	0.876916	0.948293
CETN3	0	0	2	0	0	23.297	23.297	0.299053	0.00386008	0.00790836	0.857896	0.876916	0.948293
PSG2	0	5	2	0	3.8956	11.8126	11.8126	0.0275496	0.0156943	0.00803986	0.845791	0.876916	0.948293
JAK1	5	8	3	2	1.13265	6.85875	6.85875	0.782455	0.00204147	0.00810698	0.959783	0.820305	0.948293	Yes
ELP6	0	6	0	0	6.14713	0	0	0.00220839	0.710715	0.00830592	0.616233	0.876916	0.948293
TUT1	1	12	0	0	3.61381	0	0	0.00360999	0.423837	0.00838701	0.699346	0.876916	0.948293
HIST1H2AG	1	4	0	0	9.31592	0	0	0.00203736	0.888954	0.00847031	0.610933	0.906552	0.948293
ARHGAP36	4	12	0	0	3.45117	0	0	0.00319416	0.461414	0.00850352	0.699346	0.876916	0.948293
TSPO2	1	4	1	0	5.52789	19.0412	19.0412	0.0132379	0.0481904	0.00852178	0.845791	0.876916	0.948293
TDRD15	0	0	0	0	0	0	0	0.00268243	0.349135	0.00856555	0.646395	0.876916	0.948293
CR2	0	12	0	0	3.62336	0	0	0.00433011	0.382505	0.00868405	0.743558	0.876916	0.948293
FAM161A	4	9	0	0	3.95923	0	0	0.00342286	0.43962	0.00888969	0.699346	0.876916	0.948293
BCAN	1	13	0	0	3.49927	0	0	0.00359529	0.457558	0.0089433	0.699346	0.876916	0.948293
TAMM41	1	1	2	1	0.520431	11.4824	11.4824	0.498816	0.00368221	0.00897803	0.890332	0.876916	0.948293
SLC9A4	4	0	0	0	0	0	0	0.00289127	0.373681	0.00897807	0.665884	0.876916	0.948293
SSTR1	1	8	0	0	4.81542	0	0	0.00227987	0.788009	0.00898543	0.627464	0.876916	0.948293
KIF5A	4	15	3	0	2.7427	4.82799	4.82799	0.00923241	0.0387948	0.00911801	0.845791	0.876916	0.948293
METTL8	2	1	3	0	0.569089	11.7094	11.7094	0.561268	0.00335353	0.00931488	0.906841	0.876916	0.948293
SLC35D3	0	7	0	0	5.36487	0	0	0.00239645	0.787291	0.00939584	0.631321	0.876916	0.948293
PAPOLB	1	10	1	0	3.75738	7.11023	7.11023	0.00480497	0.144746	0.00941493	0.771888	0.876916	0.948293
C9orf72	0	8	0	0	4.58442	0	0	0.00350551	0.484461	0.00944124	0.699346	0.876916	0.948293
ARHGEF6	0	6	3	1	2.08684	8.38327	8.38327	0.184343	0.00321375	0.00972026	0.845819	0.876916	0.948293
DUSP11	0	0	2	0	0	12.661	12.661	0.107302	0.013622	0.00973791	0.845791	0.876916	0.948293
SLITRK3	8	20	0	0	2.49726	0	0	0.00631359	0.274377	0.00976154	0.783559	0.876916	0.948293
KLK4	0	6	0	0	5.9192	0	0	0.00265455	0.703061	0.00977501	0.646395	0.876916	0.948293
HMGN5	0	5	0	0	6.79978	0	0	0.00293236	0.609895	0.00987552	0.665884	0.876916	0.948293
CCT8L2	1	11	1	0	3.56043	7.2944	7.2944	0.00513787	0.140713	0.0099172	0.771888	0.876916	0.948293
OR3A2	1	4	2	0	2.55848	19.6975	19.6975	0.145069	0.00534861	0.00996644	0.845791	0.876916	0.948293
ZNF491	1	0	2	0	0	4.59371	4.59371	0.0186214	0.0987477	0.00999054	0.845791	0.876916	0.948293
DOK1	1	7	0	0	5.11187	0	0	0.00272481	0.704468	0.0100291	0.646395	0.876916	0.948293
BCOR	9	36	2	1	2.26322	2.96294	2.96294	0.00393725	0.126777	0.0100499	0.717037	0.876916	0.948293	Yes
C12orf39	0	3	0	1	8.25988	11.8201	11.8201	0.00993195	0.0827532	0.010066	0.845791	0.876916	0.948293
UBL4A	0	5	0	0	6.8851	0	0	0.00277964	0.684493	0.0100924	0.64937	0.876916	0.948293
MYF6	1	5	1	0	5.04311	11.7561	11.7561	0.00938977	0.0827233	0.0100979	0.845791	0.876916	0.948293
PPP6R3	0	8	3	1	2.43575	7.30682	7.30682	0.0790776	0.00528257	0.0101104	0.845791	0.876916	0.948293
CUX1	7	10	3	2	0.929057	5.97155	5.97155	0.856442	0.00347216	0.0101292	0.976518	0.876916	0.948293	Yes
GDF2	3	10	1	0	3.49895	7.40453	7.40453	0.00580301	0.137179	0.0102191	0.777195	0.876916	0.948293
SLCO4A1	3	14	0	0	3.23706	0	0	0.00365494	0.507233	0.0102271	0.699346	0.876916	0.948293
ATXN1L	2	5	3	0	1.48738	12.7636	12.7636	0.478819	0.00260119	0.0102639	0.884163	0.876916	0.948293
DPYSL5	3	10	1	1	2.86826	8.55557	8.55557	0.019082	0.0285956	0.010286	0.845791	0.876916	0.948293
DEPDC1B	3	1	3	0	0.348981	8.52059	8.52059	0.24279	0.00820111	0.0103446	0.851218	0.876916	0.948293
AMY2B	1	9	0	0	4.01876	0	0	0.00440582	0.42248	0.010362	0.750147	0.876916	0.948293
ZMAT1	0	0	2	0	0	4.86384	4.86384	0.0225527	0.0902514	0.0106317	0.845791	0.876916	0.948293
OR2C3	0	9	1	0	3.81396	9.31564	9.31564	0.00695745	0.107929	0.0106938	0.802303	0.876916	0.948293
ZFC3H1	1	17	0	0	2.66789	0	0	0.013773	0.187067	0.0107749	0.845791	0.876916	0.948293
RPS25	0	3	0	0	12.8999	0	0	0.00273474	0.820646	0.0108619	0.646395	0.878766	0.948293
PNLDC1	2	0	1	1	0	4.85157	4.85157	0.0213201	0.0878677	0.0108706	0.845791	0.876916	0.948293
SPTA1	6	34	4	1	2.40325	2.50771	2.50771	0.00371674	0.103434	0.0109503	0.704463	0.876916	0.948293
SCAF4	1	10	3	1	2.23402	7.04205	7.04205	0.0814749	0.00566008	0.010956	0.845791	0.876916	0.948293
HDX	2	14	1	0	3.44237	2.00839	2.00839	0.00269634	0.544613	0.0109575	0.646395	0.876916	0.948293
CAPN7	3	0	1	1	0	3.54371	3.54371	0.0128858	0.155287	0.0110598	0.845791	0.876916	0.948293
IGF2BP1	2	11	0	1	3.72532	3.02837	3.02837	0.00324453	0.361022	0.0112343	0.699346	0.876916	0.948293
RBM46	3	2	3	0	0.680917	10.837	10.837	0.601237	0.0040843	0.0112519	0.916924	0.876916	0.948293
POTEG	1	6	0	0	5.51533	0	0	0.00335059	0.625732	0.0113398	0.699346	0.876916	0.948293
RPP25L	1	4	1	0	5.0564	18.5098	18.5098	0.0179279	0.0497443	0.0113519	0.845791	0.876916	0.948293
EGF	3	1	3	0	0.175428	3.64663	3.64663	0.0346812	0.0816057	0.0114021	0.845791	0.876916	0.948293
FAT4	18	38	7	1	1.10954	3.93752	3.93752	0.681749	0.00300072	0.0114047	0.939384	0.876916	0.948293	Yes
SLC17A6	3	2	2	1	0.637851	10.396	10.396	0.537959	0.00461156	0.0114876	0.899427	0.876916	0.948293
TDRD6	9	5	3	0	0.367166	3.43648	3.43648	0.0332343	0.088018	0.0114877	0.845791	0.876916	0.948293
AHCY	1	9	0	0	4.17723	0	0	0.00348884	0.620844	0.0115251	0.699346	0.876916	0.948293
PCDH10	4	11	3	0	1.76511	10.3964	10.3964	0.177376	0.00449706	0.0115491	0.845791	0.876916	0.948293
ESRP1	2	4	4	0	1.13268	8.26421	8.26421	0.834494	0.00300166	0.0117309	0.9711	0.876916	0.948293
IFLTD1	2	2	3	0	1.02036	12.1533	12.1533	0.97927	0.00300581	0.0117421	0.997289	0.876916	0.948293
CCDC3	0	1	2	0	0.508814	21.1234	21.1234	0.486785	0.0047336	0.0117616	0.887515	0.876916	0.948293
NDRG3	0	5	0	2	3.92646	9.29003	9.29003	0.0267519	0.0255252	0.0118081	0.845791	0.876916	0.948293
OTUB2	0	2	1	1	2.06791	23.94	23.94	0.39386	0.00364703	0.0119916	0.86832	0.876916	0.948293
RPS6	0	4	1	0	5.2166	17.1697	17.1697	0.0170555	0.0544788	0.0119984	0.845791	0.876916	0.948293
PPP1R3A	3	16	1	0	3.16663	1.78513	1.78513	0.00294976	0.608094	0.0120227	0.665884	0.876916	0.948293
ALG8	1	1	2	1	0.585616	10.805	10.805	0.585371	0.004398	0.0120678	0.915799	0.876916	0.948293
GYS2	0	8	3	0	2.78923	7.75074	7.75074	0.044108	0.0118857	0.0120756	0.845791	0.876916	0.948293
STAG1	1	5	3	2	1.03902	6.31149	6.31149	0.945292	0.00369443	0.0121834	0.991048	0.876916	0.948293	Yes
STIM2	0	12	0	1	3.73942	3.20856	3.20856	0.00348796	0.342756	0.0122015	0.699346	0.876916	0.948293
CASP8	2	4	1	2	1.83633	11.2288	11.2288	0.326999	0.00379237	0.0124004	0.858012	0.876916	0.948293	Yes
EID2B	1	0	1	0	0	139.376	139.376	0.344112	0.00527067	0.0124203	0.86016	0.876916	0.948293
OR4K2	0	7	0	0	5.05696	0	0	0.0032803	0.779748	0.012468	0.699346	0.876916	0.948293
DUSP16	1	5	3	0	1.61576	11.8431	11.8431	0.401562	0.00336298	0.0124726	0.870454	0.876916	0.948293
TIMM23	0	4	0	0	8.13147	0	0	0.00359142	0.660191	0.0125756	0.699346	0.876916	0.948293
IRS2	0	0	0	0	0	0	0	0.00334975	0.635057	0.0126562	0.699346	0.876916	0.948293
FOXD4L3	1	5	0	0	6.51065	0	0	0.00323543	0.836355	0.0127103	0.699346	0.882143	0.948293
UNC5A	1	5	0	3	1.16533	12.0374	12.0374	0.785098	0.00320608	0.0127408	0.960563	0.876916	0.948293
POT1	0	9	0	1	4.19327	3.56785	3.56785	0.00399679	0.306814	0.0127513	0.717037	0.876916	0.948293	Yes
ACSL6	1	11	0	0	3.47693	0	0	0.00599386	0.399262	0.012761	0.777195	0.876916	0.948293	Yes
DNMT3A	2	14	0	0	3.10292	0	0	0.00588202	0.408546	0.0127871	0.777195	0.876916	0.948293	Yes
STON1	2	2	3	0	0.660842	10.198	10.198	0.575571	0.00502323	0.0128076	0.911273	0.876916	0.948293
SLITRK5	3	13	0	0	3.2801	0	0	0.00411604	0.590525	0.0129329	0.731818	0.876916	0.948293
ELMO1	1	6	1	3	1.55888	8.10025	8.10025	0.407429	0.00341087	0.0132707	0.872021	0.876916	0.948293
RNF103-CHMP3	0	0	2	0	0	14.1553	14.1553	0.187676	0.0108367	0.0134251	0.845819	0.876916	0.948293
FSCN3	0	9	0	0	4.04381	0	0	0.004955	0.515829	0.0135882	0.771888	0.876916	0.948293
CHMP3	0	0	2	0	0	13.8252	13.8252	0.182762	0.0113749	0.0136879	0.845819	0.876916	0.948293
CDH20	0	12	1	0	3.50112	5.25839	5.25839	0.00545638	0.202632	0.0137694	0.771888	0.876916	0.948293
HTR5A	3	11	0	0	3.55441	0	0	0.00389627	0.697958	0.0137997	0.717037	0.876916	0.948293
FICD	1	0	1	0	0	12.3128	12.3128	0.0258382	0.0785503	0.0138095	0.845791	0.876916	0.948293
BMP7	1	11	0	0	3.62577	0	0	0.00455974	0.576286	0.0138098	0.76983	0.876916	0.948293
RAB13	0	2	1	1	2.45197	20.5814	20.5814	0.301386	0.0049966	0.0138672	0.857896	0.876916	0.948293
DACH1	2	1	1	1	0.233936	8.56193	8.56193	0.0923164	0.028955	0.0139889	0.845791	0.876916	0.948293
ADAT2	0	1	2	0	1.3881	24.3447	24.3447	0.766845	0.0035217	0.0140699	0.956818	0.876916	0.948293
ZZZ3	2	1	2	1	0.229049	4.94655	4.94655	0.0868565	0.0379835	0.0140864	0.845791	0.876916	0.948293
CMAS	1	2	2	1	1.05957	11.5175	11.5175	0.941299	0.00364939	0.01411	0.990236	0.876916	0.948293
C11orf49	1	0	2	0	0	9.14321	9.14321	0.0861216	0.0258096	0.0143805	0.845791	0.876916	0.948293
OR5K1	0	4	1	0	3.97995	30.9944	30.9944	0.0411989	0.0281112	0.0144175	0.845791	0.876916	0.948293
MORC4	1	7	3	1	1.52277	7.91698	7.91698	0.408848	0.0037078	0.0144342	0.872234	0.876916	0.948293
CLEC17A	1	7	0	0	4.47907	0	0	0.005453	0.484159	0.014528	0.771888	0.876916	0.948293
NPPA	0	5	0	0	6.34396	0	0	0.0039396	0.750991	0.0145529	0.717037	0.876916	0.948293
OPN1LW	2	6	0	1	4.15657	9.39078	9.39078	0.0115227	0.105766	0.0146259	0.845791	0.876916	0.948293
FAM135B	9	28	3	0	2.30686	2.67569	2.67569	0.00547964	0.16149	0.0146743	0.771888	0.876916	0.948293	Yes
C3orf56	2	6	0	0	5.22498	0	0	0.00397798	0.747172	0.0146792	0.717037	0.876916	0.948293
CSNK2A2	1	3	1	2	1.8078	10.957	10.957	0.399092	0.00422246	0.0146995	0.869957	0.876916	0.948293
SIN3A	5	8	5	0	1.02585	5.75922	5.75922	0.954691	0.00436069	0.0147074	0.992893	0.876916	0.948293
BCL6B	2	8	0	1	3.67469	7.75715	7.75715	0.00926714	0.13081	0.0147278	0.845791	0.876916	0.948293
PPP2R3A	2	0	0	0	0	0	0	0.00530903	0.329224	0.0148187	0.771888	0.876916	0.948293
TNFAIP1	0	1	1	1	0.618779	20.6582	20.6582	0.629883	0.00495806	0.0148741	0.924531	0.876916	0.948293
PLXNB2	6	25	1	1	2.48067	2.94089	2.94089	0.00512214	0.211602	0.0149405	0.771888	0.876916	0.948293
ZFP3	2	0	1	0	0	2.77945	2.77945	0.00738271	0.394298	0.0151131	0.815101	0.876916	0.948293
GAD2	2	2	3	0	0.597277	9.00399	9.00399	0.481471	0.00720118	0.0152554	0.884358	0.876916	0.948293
SAMM50	1	7	1	1	3.32964	7.42735	7.42735	0.0231054	0.039079	0.0153665	0.845791	0.876916	0.948293
TNFAIP6	0	6	0	0	5.17273	0	0	0.00504739	0.577003	0.0154774	0.771888	0.876916	0.948293
FGF5	1	2	1	1	1.83653	21.3768	21.3768	0.466452	0.00451123	0.0154847	0.882428	0.876916	0.948293
DAXX	3	0	0	1	0	3.29066	3.29066	0.00850879	0.330156	0.0155925	0.845791	0.876916	0.948293	Yes
SEMA4F	2	9	2	0	2.88457	7.69003	7.69003	0.0251688	0.0358835	0.0156121	0.845791	0.876916	0.948293
MUC22	0	0	0	0	0	0	0	0.00426929	0.616013	0.0156237	0.743558	0.876916	0.948293
TSHZ3	11	22	0	0	2.33924	0	0	0.00685097	0.41151	0.0158676	0.802303	0.876916	0.948293
BCL9L	4	18	0	0	2.66293	0	0	0.00764794	0.393734	0.015912	0.82958	0.876916	0.948293	Yes
PRAMEF5	0	4	0	0	7.79138	0	0	0.00419304	0.822009	0.0160076	0.738969	0.879231	0.948293
TMEM236	1	4	0	0	7.60136	0	0	0.00429815	0.777467	0.0160661	0.743558	0.876916	0.948293
AFTPH	4	0	0	0	0	0	0	0.0058989	0.340786	0.0161829	0.777195	0.876916	0.948293
ERBB2	1	14	0	0	2.96376	0	0	0.00965111	0.338834	0.016243	0.845791	0.876916	0.948293	Yes
CCNA1	1	3	2	1	1.68221	10.7214	10.7214	0.455822	0.00449866	0.0163176	0.880558	0.876916	0.948293
LZTR1	2	13	0	0	3.09932	0	0	0.00714807	0.437834	0.0164695	0.810828	0.876916	0.948293	Yes
SPATA31A1	4	5	2	0	2.36663	13.7976	13.7976	0.130252	0.010667	0.0164918	0.845791	0.876916	0.948293
B3GNT5	4	0	1	0	0	4.67445	4.67445	0.0120278	0.226467	0.0166854	0.845791	0.876916	0.948293
DCAF4L1	0	8	0	0	4.27233	0	0	0.00519595	0.633016	0.0167512	0.771888	0.876916	0.948293
BRD9	4	0	0	0	0	0	0	0.00591225	0.368289	0.0168124	0.777195	0.876916	0.948293
PCDHB12	4	16	0	0	2.8543	0	0	0.00582681	0.55062	0.0168248	0.777195	0.876916	0.948293
SLC4A11	2	14	1	0	3.15103	3.30667	3.30667	0.00525628	0.329482	0.0168829	0.771888	0.876916	0.948293
MLX	0	6	0	0	5.19387	0	0	0.00495184	0.681356	0.0169581	0.771888	0.876916	0.948293
RYR1	11	40	0	0	1.66076	0	0	0.061418	0.0687719	0.0170652	0.845791	0.876916	0.948293
KLRC4-KLRK1	1	3	0	0	10.5654	0	0	0.0046948	0.745305	0.0171674	0.771888	0.876916	0.948293
TMEM132C	2	19	1	0	2.8839	3.0087	3.0087	0.0049852	0.363462	0.0171728	0.771888	0.876916	0.948293
CEP85	4	0	1	0	0	1.72626	1.72626	0.0059112	0.626617	0.01728	0.777195	0.876916	0.948293
TFAM	0	0	2	0	0	12.5993	12.5993	0.196317	0.0137587	0.0173112	0.845819	0.876916	0.948293
KIF27	1	4	3	1	0.978298	7.14777	7.14777	0.970786	0.00536567	0.0174435	0.996224	0.876916	0.948293
HIST2H2AC	0	0	1	0	0	109.203	109.203	0.403144	0.00694069	0.0176623	0.870454	0.876916	0.948293
ZNF862	3	14	0	0	2.96856	0	0	0.00697018	0.48433	0.0177791	0.802303	0.876916	0.948293
ARL4A	0	2	1	0	5.45973	36.7253	36.7253	0.0725055	0.023256	0.0178224	0.845791	0.876916	0.948293
OR2T35	0	4	0	0	7.5826	0	0	0.00462467	0.877856	0.0178296	0.771888	0.899617	0.948293
SEMA6B	1	0	0	0	0	0	0	0.00548302	0.478761	0.0179288	0.771888	0.876916	0.948293
AP4M1	1	7	0	0	4.36837	0	0	0.00619819	0.551054	0.0180673	0.783194	0.876916	0.948293
HOXA3	5	0	1	0	0	12.4076	12.4076	0.0325916	0.0766237	0.018103	0.845791	0.876916	0.948293
CYFIP2	4	18	0	0	2.41249	0	0	0.0164152	0.22804	0.0181387	0.845791	0.876916	0.948293
C9orf117	0	6	0	0	5.04691	0	0	0.00566206	0.629603	0.0182399	0.777195	0.876916	0.948293
ZNF510	2	0	0	0	0	0	0	0.00651195	0.354136	0.0182993	0.786347	0.876916	0.948293
GLS2	3	2	3	0	0.895277	9.93786	9.93786	0.88404	0.00525858	0.0184401	0.980254	0.876916	0.948293
DMD	4	38	2	1	2.32323	1.14411	1.14411	0.00657478	0.836874	0.018459	0.786347	0.882309	0.948293
RAB3GAP1	1	12	0	0	2.92618	0	0	0.0144993	0.267033	0.0186279	0.845791	0.876916	0.948293
KLRC4	1	4	0	0	7.08704	0	0	0.00553242	0.670012	0.0188464	0.771888	0.876916	0.948293
SUFU	1	6	1	1	2.86736	9.89692	9.89692	0.0578882	0.0219991	0.0190096	0.845791	0.876916	0.948293	Yes
NAA25	1	5	3	1	1.457	7.3194	7.3194	0.507802	0.00492688	0.0190274	0.89274	0.876916	0.948293
GRM6	5	12	3	0	1.56536	9.15005	9.15005	0.265647	0.00638428	0.0190688	0.855255	0.876916	0.948293
KIAA0226	0	13	0	0	3.13592	0	0	0.00936025	0.413173	0.0191122	0.845791	0.876916	0.948293
AREG	0	3	0	0	10.418	0	0	0.00510594	0.819211	0.0191522	0.771888	0.878746	0.948293
HTT	4	23	0	0	2.05048	0	0	0.0377315	0.127175	0.0192484	0.845791	0.876916	0.948293
IL12RB1	2	10	0	0	3.28766	0	0	0.00953197	0.381628	0.0192901	0.845791	0.876916	0.948293
DNAH9	4	35	5	0	2.17402	3.37071	3.37071	0.0140138	0.0386309	0.0193849	0.845791	0.876916	0.948293
DMGDH	2	0	0	0	0	0	0	0.00735007	0.32255	0.0194885	0.815101	0.876916	0.948293
DEFB4A	0	2	0	0	20.4597	0	0	0.00505857	0.912697	0.0195145	0.771888	0.921466	0.948293
CGB8	1	4	0	0	7.20604	0	0	0.00521147	0.829515	0.0195704	0.771888	0.88061	0.948293
ZMYND8	0	11	0	3	2.37257	7.12554	7.12554	0.0603853	0.015039	0.0195842	0.845791	0.876916	0.948293
TENM1	10	32	0	0	1.60846	0	0	0.10004	0.0511186	0.0196459	0.845791	0.876916	0.948293
DRD4	0	0	1	0	0	26.8794	26.8794	0.0857201	0.0329689	0.0197298	0.845791	0.876916	0.948293
HSPA1L	4	0	0	0	0	0	0	0.0060089	0.520867	0.0197419	0.777195	0.876916	0.948293
LCE2D	1	2	1	0	3.81353	54.1829	54.1829	0.13913	0.0149739	0.0197845	0.845791	0.876916	0.948293
CDH11	1	8	3	0	1.73843	9.44905	9.44905	0.259663	0.00648707	0.0198489	0.855255	0.876916	0.948293	Yes
NR1H3	0	8	0	0	4.10789	0	0	0.00643911	0.612688	0.019896	0.785246	0.876916	0.948293
C5orf24	1	4	1	0	4.00094	20.2008	20.2008	0.0386254	0.0450996	0.0199235	0.845791	0.876916	0.948293
MRPS11	2	1	2	0	0.875121	19.3978	19.3978	0.896895	0.00541884	0.0199692	0.983993	0.876916	0.948293
SOCS2	0	4	0	0	7.23349	0	0	0.00547666	0.795368	0.0201511	0.771888	0.876916	0.948293
KLK15	0	7	0	0	4.49275	0	0	0.00604437	0.678573	0.0201832	0.777195	0.876916	0.948293
FAM47B	4	19	0	0	2.63679	0	0	0.00735224	0.536922	0.0202329	0.815101	0.876916	0.948293
NOP2	0	2	2	1	0.682765	8.77039	8.77039	0.616029	0.00837558	0.0203025	0.920896	0.876916	0.948293
LTV1	1	0	2	0	0	6.31366	6.31366	0.0634657	0.0537681	0.020318	0.845791	0.876916	0.948293
NUP153	3	2	2	1	0.352658	4.83565	4.83565	0.129085	0.0394052	0.0205286	0.845791	0.876916	0.948293
LRRC53	0	0	0	0	0	0	0	0.00698836	0.383678	0.0206072	0.802303	0.876916	0.948293
NUP54	0	0	2	0	0	7.41529	7.41529	0.0872159	0.0399949	0.0206728	0.845791	0.876916	0.948293
KRTAP19-8	0	4	0	0	7.11322	0	0	0.00581449	0.74429	0.0206965	0.777195	0.876916	0.948293
SCNN1B	3	0	0	0	0	0	0	0.00694379	0.421179	0.0206999	0.802303	0.876916	0.948293
CES5A	5	0	1	0	0	1.634	1.634	0.00687566	0.658646	0.0207527	0.802303	0.876916	0.948293
MYO1D	1	14	0	0	2.80895	0	0	0.0138423	0.312399	0.0207681	0.845791	0.876916	0.948293
OR10J3	3	9	0	0	3.65934	0	0	0.00608097	0.70268	0.0208346	0.777195	0.876916	0.948293
TMEM55B	0	5	1	0	4.56048	8.40493	8.40493	0.0151066	0.121002	0.0208396	0.845791	0.876916	0.948293
ZNF37A	3	0	1	0	0	3.08542	3.08542	0.0110369	0.353082	0.0209643	0.845791	0.876916	0.948293
APC	5	11	5	1	0.86267	4.04937	4.04937	0.717501	0.0109622	0.0209914	0.946869	0.876916	0.948293	Yes
RPS6KA4	2	0	0	0	0	0	0	0.00675772	0.46823	0.0212418	0.802303	0.876916	0.948293
OR10P1	0	7	0	0	4.48288	0	0	0.00611203	0.737364	0.0213558	0.777195	0.876916	0.948293
FRMD3	0	9	0	0	3.62749	0	0	0.00923896	0.459732	0.0216778	0.845791	0.876916	0.948293
PLEKHA7	2	2	3	0	0.31333	3.9946	3.9946	0.0920308	0.0662076	0.0217115	0.845791	0.876916	0.948293
CCDC43	1	0	2	0	0	11.0074	11.0074	0.192902	0.0177313	0.0217978	0.845819	0.876916	0.948293
PPFIA2	1	15	2	2	2.5307	4.23041	4.23041	0.0241137	0.0323026	0.0218739	0.845791	0.876916	0.948293
MTSS1	2	11	1	0	3.2798	3.49021	3.49021	0.00753899	0.311334	0.0221	0.823554	0.876916	0.948293
NTN5	4	0	0	0	0	0	0	0.00718368	0.465157	0.0221119	0.810828	0.876916	0.948293
LHX6	2	1	1	1	0.420974	13.1638	13.1638	0.352925	0.0120816	0.0221838	0.86016	0.876916	0.948293
OGFOD3	0	2	2	0	1.37739	19.057	19.057	0.694801	0.00586279	0.0222311	0.941897	0.876916	0.948293
CYP8B1	1	0	1	0	0	7.00742	7.00742	0.0248897	0.147092	0.0222439	0.845791	0.876916	0.948293
AMER2	1	9	0	0	3.76758	0	0	0.00644894	0.734079	0.0223448	0.785246	0.876916	0.948293
SERTAD2	2	0	1	0	0	13.5029	13.5029	0.046466	0.0704686	0.0223643	0.845791	0.876916	0.948293
CYP26C1	1	0	1	0	0	13.8232	13.8232	0.0485112	0.0690049	0.0224163	0.845791	0.876916	0.948293
PPP2CA	0	6	0	0	4.76459	0	0	0.00738382	0.598987	0.0224348	0.815101	0.876916	0.948293
GK2	0	10	0	0	3.52236	0	0	0.00837367	0.539343	0.0226279	0.845791	0.876916	0.948293
MNDA	2	9	0	0	3.46449	0	0	0.0092716	0.465169	0.0226592	0.845791	0.876916	0.948293
KRTAP9-2	0	1	1	0	3.20373	86.0863	86.0863	0.343291	0.00902409	0.0226717	0.86016	0.876916	0.948293
PATZ1	1	8	0	1	3.27963	9.66371	9.66371	0.0184667	0.102962	0.0227427	0.845791	0.876916	0.948293	Yes
HPR	0	3	2	0	1.78955	17.4286	17.4286	0.412045	0.00705526	0.0227955	0.872234	0.876916	0.948293
SZT2	11	26	7	1	1.30834	3.61689	3.61689	0.369946	0.00601141	0.02285	0.862441	0.876916	0.948293
PRAMEF17	0	4	0	0	6.94939	0	0	0.00631719	0.801842	0.02299	0.783559	0.878297	0.948293
RP11-468E2.4	0	7	2	0	2.82537	8.79606	8.79606	0.0515507	0.0284814	0.0230909	0.845791	0.876916	0.948293
DPY19L3	4	0	0	0	0	0	0	0.00937591	0.313674	0.0232644	0.845791	0.876916	0.948293
IQCF2	0	1	1	1	1.10614	18.5803	18.5803	0.925163	0.00617913	0.0234242	0.987998	0.876916	0.948293
FKBP10	4	1	2	0	0.330977	10.1733	10.1733	0.213418	0.0199106	0.0235128	0.845819	0.876916	0.948293
ZNF865	0	0	0	0	0	0	0	0.00657539	0.671672	0.0235234	0.786347	0.876916	0.948293
OGFOD2	1	6	1	0	3.6942	9.97514	9.97514	0.0207664	0.0993845	0.023557	0.845791	0.876916	0.948293
PLXNA2	3	20	3	0	2.24396	4.80033	4.80033	0.0267213	0.0401792	0.0236104	0.845791	0.876916	0.948293
STARD10	3	1	2	0	0.463591	13.648	13.648	0.412167	0.011049	0.0236531	0.872234	0.876916	0.948293
VPS11	1	3	3	0	0.864019	8.84562	8.84562	0.824173	0.00784109	0.023833	0.968898	0.876916	0.948293
MIDN	1	0	1	0	0	9.70528	9.70528	0.0365528	0.102471	0.0238731	0.845791	0.876916	0.948293
FRG2	0	3	1	0	5.20141	15.1592	15.1592	0.0354057	0.0626384	0.0239249	0.845791	0.876916	0.948293
EGLN2	0	3	1	1	1.51375	17.9195	17.9195	0.553187	0.00666084	0.0240162	0.903892	0.876916	0.948293
HIST1H4I	1	4	0	0	6.79901	0	0	0.0064165	0.913893	0.0241703	0.785246	0.922247	0.948293	Yes
ELMO2	2	0	0	0	0	0	0	0.00983204	0.307027	0.0244708	0.845791	0.876916	0.948293
FATE1	0	6	0	0	4.6545	0	0	0.00821385	0.591549	0.0244868	0.845791	0.876916	0.948293
TBC1D20	0	3	2	0	2.0642	15.6064	15.6064	0.313194	0.00886394	0.0245271	0.857896	0.876916	0.948293
AHSA1	1	4	2	0	2.66276	11.4817	11.4817	0.130037	0.0162715	0.0246032	0.845791	0.876916	0.948293
BRICD5	3	1	1	1	0.721004	16.4921	16.4921	0.742932	0.00747292	0.0246769	0.95079	0.876916	0.948293
LHX9	2	8	0	0	3.74839	0	0	0.00832652	0.587924	0.0247628	0.845791	0.876916	0.948293
LRRC39	2	0	2	0	0	7.47061	7.47061	0.104035	0.0380076	0.0247979	0.845791	0.876916	0.948293
SCN9A	2	19	0	0	2.29694	0	0	0.0279416	0.207809	0.0248553	0.845791	0.876916	0.948293
ZFP69	4	0	0	0	0	0	0	0.00903006	0.386837	0.0249225	0.845791	0.876916	0.948293
ABLIM1	2	0	0	0	0	0	0	0.00928284	0.356933	0.024995	0.845791	0.876916	0.948293
ANKRD30B	2	12	4	0	2.19207	4.99627	4.99627	0.0664905	0.0178406	0.0251007	0.845791	0.876916	0.948293
EFCAB4A	1	3	0	2	1.98936	15.3034	15.3034	0.331712	0.00902334	0.0252306	0.859161	0.876916	0.948293
ZNF449	0	4	3	0	1.51937	9.3887	9.3887	0.505003	0.00689245	0.0252412	0.891801	0.876916	0.948293
AGTR2	0	4	2	0	1.67576	16.6617	16.6617	0.413852	0.0077436	0.0252889	0.872234	0.876916	0.948293
PRR23C	5	0	0	0	0	0	0	0.00811856	0.507112	0.0254189	0.845791	0.876916	0.948293
USP30	0	6	1	1	2.83104	9.03231	9.03231	0.0648072	0.0270084	0.0254234	0.845791	0.876916	0.948293
SPSB2	1	3	1	0	3.42676	33.3649	33.3649	0.0992818	0.0257116	0.0254273	0.845791	0.876916	0.948293
OR10G9	1	7	0	0	4.24456	0	0	0.00717121	0.789256	0.0255195	0.810828	0.876916	0.948293
CFHR3	0	2	2	0	2.01096	16.1053	16.1053	0.410891	0.00830648	0.0256162	0.872234	0.876916	0.948293
TCTE1	3	10	0	0	3.25735	0	0	0.00903636	0.55783	0.0256299	0.845791	0.876916	0.948293
ANK3	6	17	6	0	1.02907	4.19315	4.19315	0.936566	0.00894384	0.0257294	0.989959	0.876916	0.948293
TRIM51	1	7	0	1	3.72993	5.79379	5.79379	0.0135589	0.181291	0.025801	0.845791	0.876916	0.948293
ZBED6	0	0	0	0	0	0	0	0.00883058	0.40771	0.0258763	0.845791	0.876916	0.948293
EPHA3	2	13	0	0	2.67389	0	0	0.0189639	0.283073	0.0259852	0.845791	0.876916	0.948293	Yes
CCR7	0	5	1	0	3.36711	18.8809	18.8809	0.0467405	0.0489756	0.0261627	0.845791	0.876916	0.948293	Yes
KMT2C	8	19	7	1	0.908363	3.1416	3.1416	0.776961	0.0147219	0.0262164	0.95759	0.876916	0.948293	Yes
ADAM17	3	0	0	0	0	0	0	0.00999637	0.35188	0.0262335	0.845791	0.876916	0.948293
ELOF1	1	4	0	0	6.4962	0	0	0.00754238	0.754776	0.0263758	0.823554	0.876916	0.948293
TSSC4	2	0	1	0	0	14.429	14.429	0.0600898	0.0654194	0.0265811	0.845791	0.876916	0.948293
TTLL1	0	7	0	0	4.13692	0	0	0.00912556	0.586644	0.0265861	0.845791	0.876916	0.948293
PLAC8	0	4	0	0	6.57587	0	0	0.00768015	0.753605	0.0267354	0.82958	0.876916	0.948293
MED13L	6	15	4	1	1.33791	5.06717	5.06717	0.432718	0.00722065	0.0267457	0.873509	0.876916	0.948293
SGSH	0	0	0	1	0	11.5947	11.5947	0.0503971	0.084553	0.026839	0.845791	0.876916	0.948293
MLXIPL	2	0	0	0	0	0	0	0.00869114	0.484744	0.0268693	0.845791	0.876916	0.948293
RUNX1T1	3	14	0	1	2.92517	2.3707	2.3707	0.00775188	0.461832	0.0269168	0.832851	0.876916	0.948293	Yes
ACSM2A	0	9	0	0	3.32467	0	0	0.0148869	0.367121	0.0269835	0.845791	0.876916	0.948293
DYRK1A	3	9	2	1	2.04359	6.77601	6.77601	0.119212	0.0156943	0.027002	0.845791	0.876916	0.948293
UPF3B	0	8	1	0	3.91935	2.77892	2.77892	0.0082875	0.397281	0.0270318	0.845791	0.876916	0.948293
FAM47A	5	14	3	0	1.4335	8.36859	8.36859	0.349219	0.00826004	0.0270551	0.86016	0.876916	0.948293
UTRN	6	24	0	0	1.54179	0	0	0.19026	0.0422386	0.0270786	0.845819	0.876916	0.948293
PRR5	1	0	1	0	0	8.02517	8.02517	0.0349721	0.126594	0.0271884	0.845791	0.876916	0.948293
ACVR1B	2	9	1	0	3.37081	4.02504	4.02504	0.0108305	0.267674	0.0273814	0.845791	0.876916	0.948293	Yes
TP63	3	13	2	0	2.71571	3.9524	3.9524	0.0152364	0.127334	0.0274022	0.845791	0.876916	0.948293	Yes
ZNF729	0	0	0	0	0	0	0	0.00929852	0.425368	0.0275185	0.845791	0.876916	0.948293
NPHP3	2	5	3	1	0.954605	6.05798	6.05798	0.932124	0.00917814	0.0276476	0.989138	0.876916	0.948293
CFL2	0	2	0	1	5.84522	20.6808	20.6808	0.0636151	0.0442235	0.0277222	0.845791	0.876916	0.948293
IL17RC	1	0	1	0	0	3.48867	3.48867	0.0171516	0.312659	0.0278947	0.845791	0.876916	0.948293
PKN2	1	0	0	0	0	0	0	0.0113823	0.304154	0.0279664	0.845791	0.876916	0.948293
TMEM62	0	8	0	0	3.71291	0	0	0.0110149	0.510554	0.0280908	0.845791	0.876916	0.948293
COX6A1	0	2	1	0	4.35038	32.3243	32.3243	0.111101	0.0268211	0.0281109	0.845791	0.876916	0.948293
C1orf222	1	0	0	0	0	0	0	0.00997166	0.40562	0.0283986	0.845791	0.876916	0.948293
LRRC4	3	9	2	0	2.09854	9.99183	9.99183	0.10652	0.0209045	0.0284095	0.845791	0.876916	0.948293
CDH7	3	13	2	0	2.67724	4.07389	4.07389	0.0167135	0.12043	0.0285084	0.845791	0.876916	0.948293
C2CD3	4	2	0	0	0.210731	0	0	0.016151	0.160108	0.0287555	0.845791	0.876916	0.948293
KRTAP6-1	0	0	1	0	0	45.829	45.829	0.244811	0.018166	0.0287834	0.851218	0.876916	0.948293
SNX2	2	4	3	0	1.70538	8.32261	8.32261	0.386327	0.00902254	0.0288072	0.865161	0.876916	0.948293
C8B	1	4	2	1	1.34573	8.87573	8.87573	0.627772	0.00776516	0.0288134	0.924133	0.876916	0.948293
AIM1	6	2	2	0	0.236412	2.46578	2.46578	0.0240154	0.285686	0.0288245	0.845791	0.876916	0.948293
GSTA5	1	4	1	0	4.32287	10.6682	10.6682	0.0301185	0.0922061	0.0288712	0.845791	0.876916	0.948293
RBBP8NL	0	0	1	0	0	5.63841	5.63841	0.0275566	0.187813	0.0288866	0.845791	0.876916	0.948293
SEMA3D	2	9	3	0	2.46084	5.34899	5.34899	0.055256	0.0308165	0.0289483	0.845791	0.876916	0.948293
OR2M3	1	6	0	0	4.537	0	0	0.00838014	0.761419	0.0289554	0.845791	0.876916	0.948293
ACAP1	1	5	3	0	1.5825	8.59779	8.59779	0.421669	0.00850482	0.0290483	0.872923	0.876916	0.948293
KRTAP5-11	2	0	1	0	0	56.7465	56.7465	0.326421	0.014145	0.0290628	0.858012	0.876916	0.948293
CACNB1	5	10	0	0	3.00877	0	0	0.0122754	0.451535	0.0291636	0.845791	0.876916	0.948293
KCNA5	5	10	1	0	2.65569	9.15562	9.15562	0.0253355	0.107649	0.029177	0.845791	0.876916	0.948293
RPL10L	0	7	0	0	4.11967	0	0	0.00931493	0.661198	0.0293379	0.845791	0.876916	0.948293
OR52I2	1	0	1	0	0	18.9683	18.9683	0.0906308	0.0483982	0.0293478	0.845791	0.876916	0.948293
POLR3A	10	2	1	0	0.200633	0.922804	0.922804	0.00815883	0.936911	0.0293767	0.845791	0.94188	0.948293
FAM101B	2	4	1	0	2.9256	28.279	28.279	0.0966846	0.0307674	0.0293959	0.845791	0.876916	0.948293
EXO5	1	0	1	0	0	4.97517	4.97517	0.0245159	0.214004	0.0294265	0.845791	0.876916	0.948293
ERICH1	3	8	0	0	3.56185	0	0	0.0100261	0.587887	0.0294366	0.845791	0.876916	0.948293
SLC30A8	0	7	1	0	3.67821	6.10645	6.10645	0.0160561	0.172133	0.0294571	0.845791	0.876916	0.948293
PALD1	1	1	2	0	0.235494	5.64	5.64	0.0980184	0.066896	0.0296808	0.845791	0.876916	0.948293
MUL1	0	6	0	0	4.50641	0	0	0.009506	0.652258	0.0297612	0.845791	0.876916	0.948293
AC019171.1	0	0	1	0	0	30.3866	30.3866	0.156945	0.0287409	0.0298165	0.845791	0.876916	0.948293
MAST4	5	8	4	0	0.66652	4.30926	4.30926	0.35967	0.0266381	0.0298489	0.86143	0.876916	0.948293
AL356356.1	0	3	0	0	8.77583	0	0	0.00836078	0.8196	0.0298533	0.845791	0.878746	0.948293
KIAA0100	1	19	1	1	2.72376	2.71557	2.71557	0.00970028	0.251823	0.0300659	0.845791	0.876916	0.948293
RBMXL2	5	0	0	0	0	0	0	0.00916216	0.602557	0.0301912	0.845791	0.876916	0.948293
ANXA7	2	2	1	2	0.727817	7.69775	7.69775	0.670826	0.0112635	0.0302051	0.93655	0.876916	0.948293
RIMS2	6	18	0	0	1.8996	0	0	0.0699608	0.101994	0.0302875	0.845791	0.876916	0.948293
HIST1H2BM	1	4	0	0	6.31475	0	0	0.00833483	0.884287	0.0303701	0.845791	0.903535	0.948293
GPR82	2	0	1	0	0	7.45348	7.45348	0.0360436	0.136729	0.0303825	0.845791	0.876916	0.948293
SCN1A	3	18	0	0	2.14037	0	0	0.0422615	0.169802	0.0303895	0.845791	0.876916	0.948293
IFI44L	2	8	0	0	3.54344	0	0	0.0112482	0.53812	0.0304725	0.845791	0.876916	0.948293
AFMID	1	5	1	0	4.15281	6.90038	6.90038	0.0202219	0.149612	0.0304889	0.845791	0.876916	0.948293
C3orf38	0	5	0	0	5.07782	0	0	0.00986943	0.637658	0.0305244	0.845791	0.876916	0.948293
F9	2	2	2	1	0.731243	7.67535	7.67535	0.675567	0.0113568	0.0305926	0.93807	0.876916	0.948293
TARBP1	4	2	1	1	0.255781	3.12011	3.12011	0.0383572	0.193158	0.0306296	0.845791	0.876916	0.948293
MINK1	4	17	0	0	2.22433	0	0	0.0319364	0.20771	0.030634	0.845791	0.876916	0.948293
ZIM3	0	1	2	0	0.501169	12.5241	12.5241	0.476236	0.0139281	0.0306349	0.884059	0.876916	0.948293
PRTG	1	12	1	0	3.16766	2.28205	2.28205	0.00877606	0.482113	0.0307587	0.845791	0.876916	0.948293
GALC	2	0	0	0	0	0	0	0.0116044	0.374621	0.0309877	0.845791	0.876916	0.948293
POU2F1	1	3	1	2	0.865795	7.9913	7.9913	0.826632	0.010472	0.0310493	0.969349	0.876916	0.948293
PRKCZ	2	0	0	0	0	0	0	0.0108978	0.425617	0.0310496	0.845791	0.876916	0.948293
HS3ST5	1	6	1	0	3.42835	9.74925	9.74925	0.0284151	0.101956	0.0312106	0.845791	0.876916	0.948293
SIGLEC5	4	1	1	1	0.260283	6.34771	6.34771	0.117371	0.0511465	0.0312714	0.845791	0.876916	0.948293
RP11-834C11.12	0	2	1	0	3.77631	35.1263	35.1263	0.143811	0.0244415	0.0314776	0.845791	0.876916	0.948293
INPP5E	0	0	1	0	0	8.65852	8.65852	0.0450257	0.117074	0.031529	0.845791	0.876916	0.948293
ZNF48	0	7	1	0	3.31338	9.31234	9.31234	0.0259327	0.107972	0.0315432	0.845791	0.876916	0.948293
TP53BP1	5	2	2	0	0.216499	1.71198	1.71198	0.0169191	0.507369	0.0315653	0.845791	0.876916	0.948293
WDR93	3	0	0	1	0	2.28136	2.28136	0.0136634	0.479809	0.0316329	0.845791	0.876916	0.948293
PDLIM7	2	0	0	1	0	3.82192	3.82192	0.0206945	0.282844	0.031667	0.845791	0.876916	0.948293
CCDC177	0	0	0	0	0	0	0	0.00978923	0.556224	0.031698	0.845791	0.876916	0.948293
PYROXD2	4	0	1	0	0	2.96699	2.96699	0.0164427	0.36681	0.0318349	0.845791	0.876916	0.948293
NACC2	2	0	0	0	0	0	0	0.00958742	0.618697	0.0319373	0.845791	0.876916	0.948293
SNUPN	0	6	0	0	4.24974	0	0	0.0123429	0.518373	0.032056	0.845791	0.876916	0.948293
HTR1B	1	7	0	0	3.99925	0	0	0.00965329	0.726159	0.0320659	0.845791	0.876916	0.948293
DECR2	0	6	0	0	4.45034	0	0	0.0100553	0.685215	0.0322173	0.845791	0.876916	0.948293
FCRL3	4	7	2	1	1.79526	7.13849	7.13849	0.232627	0.0132534	0.0325126	0.849498	0.876916	0.948293
TUBB4A	3	7	0	1	2.75701	14.2963	14.2963	0.0467663	0.0658122	0.0325686	0.845791	0.876916	0.948293
MTPAP	0	8	0	0	3.54603	0	0	0.0139535	0.474613	0.032686	0.845791	0.876916	0.948293
C10orf118	0	0	0	0	0	0	0	0.014728	0.259265	0.0327023	0.845791	0.876916	0.948293
PGM2L1	0	5	0	2	2.60276	9.55782	9.55782	0.110594	0.0241072	0.0327739	0.845791	0.876916	0.948293
SRPK3	6	1	0	0	0.145581	0	0	0.0138142	0.301706	0.0328025	0.845791	0.876916	0.948293
RGPD8	1	9	0	0	3.21749	0	0	0.0156294	0.421643	0.032865	0.845791	0.876916	0.948293
TFAP4	2	6	1	0	3.60599	6.64527	6.64527	0.0214874	0.155218	0.033029	0.845791	0.876916	0.948293
BEND4	1	0	1	0	0	4.31607	4.31607	0.0244862	0.249436	0.0330335	0.845791	0.876916	0.948293
PTGER4	1	7	1	0	3.18358	9.23308	9.23308	0.0283174	0.108326	0.0331874	0.845791	0.876916	0.948293
BRD1	1	14	1	1	2.48824	5.51959	5.51959	0.0297373	0.0697277	0.0332332	0.845791	0.876916	0.948293
SH3BGRL	0	4	0	0	5.99978	0	0	0.0105778	0.656755	0.033246	0.845791	0.876916	0.948293
OR2T33	1	5	1	0	3.14884	16.4047	16.4047	0.0558423	0.0569559	0.0333731	0.845791	0.876916	0.948293
C4orf50	1	0	0	0	0	0	0	0.0111851	0.474918	0.0334476	0.845791	0.876916	0.948293
CYP2A6	3	8	0	0	3.44	0	0	0.0120712	0.558072	0.0335551	0.845791	0.876916	0.948293
SRSF6	0	7	0	0	3.86481	0	0	0.0126974	0.53875	0.0335777	0.845791	0.876916	0.948293
PPFIBP2	0	0	0	0	0	0	0	0.0136216	0.316528	0.0336742	0.845791	0.876916	0.948293
NAB2	4	0	0	1	0	6.05454	6.05454	0.032259	0.170749	0.0337241	0.845791	0.876916	0.948293	Yes
SLC22A5	2	0	1	0	0	4.48314	4.48314	0.0255197	0.238459	0.0339319	0.845791	0.876916	0.948293
SLC35G6	0	5	0	0	5.06115	0	0	0.0100006	0.768865	0.0340591	0.845791	0.876916	0.948293
TAB3	1	13	1	0	3.04507	1.91811	1.91811	0.00945782	0.570447	0.0341419	0.845791	0.876916	0.948293
ATG4D	1	0	0	1	0	7.56067	7.56067	0.0422063	0.135241	0.0341649	0.845791	0.876916	0.948293
ATP8B2	3	13	0	0	2.62126	0	0	0.0191357	0.36349	0.0344664	0.845791	0.876916	0.948293
FOXJ3	3	0	0	0	0	0	0	0.0140432	0.33881	0.0345059	0.845791	0.876916	0.948293
ZNF763	0	1	2	0	0.695991	13.7775	13.7775	0.72006	0.011456	0.0345118	0.946869	0.876916	0.948293
AP1M2	1	7	0	0	3.80026	0	0	0.0123902	0.568878	0.0345189	0.845791	0.876916	0.948293
TMEM50A	0	3	1	0	4.88597	11.6308	11.6308	0.0417524	0.0842597	0.0347635	0.845791	0.876916	0.948293
TRMT44	0	0	1	0	0	3.86922	3.86922	0.0241569	0.281664	0.0347696	0.845791	0.876916	0.948293
ATP2A1	5	12	0	0	2.65006	0	0	0.0174529	0.387429	0.034773	0.845791	0.876916	0.948293
TBX5	1	8	0	0	3.54889	0	0	0.012344	0.587436	0.0349988	0.845791	0.876916	0.948293
ZMPSTE24	2	7	0	0	3.62971	0	0	0.0141764	0.489574	0.0351516	0.845791	0.876916	0.948293
PTCD3	3	0	1	0	0	1.9643	1.9643	0.0138753	0.555268	0.0352107	0.845791	0.876916	0.948293
UTP14C	0	0	1	0	0	3.76601	3.76601	0.0239448	0.289835	0.0352234	0.845791	0.876916	0.948293
RNF144B	0	6	0	0	4.17641	0	0	0.0133247	0.53777	0.0352967	0.845791	0.876916	0.948293
CCDC101	1	2	1	1	0.945978	14.3525	14.3525	0.942975	0.0102991	0.035353	0.990449	0.876916	0.948293
DST	4	37	6	1	1.96512	2.98196	2.98196	0.0319118	0.0313916	0.0353843	0.845791	0.876916	0.948293
LGI2	0	2	1	1	0.822318	13.7653	13.7653	0.800589	0.0114768	0.03545	0.963383	0.876916	0.948293
MYOM1	3	18	0	0	2.13428	0	0	0.0430449	0.191927	0.0355726	0.845791	0.876916	0.948293
ACADVL	2	4	1	0	3.89119	10.8614	10.8614	0.0405644	0.0899116	0.0356059	0.845791	0.876916	0.948293
EXD2	1	0	1	0	0	3.87341	3.87341	0.0242087	0.279962	0.03563	0.845791	0.876916	0.948293
CTD-3088G3.8	0	0	0	0	0	0	0	0.0119069	0.477408	0.0356513	0.845791	0.876916	0.948293
NEUROD4	1	6	1	0	3.4097	8.47242	8.47242	0.0290629	0.119197	0.0357698	0.845791	0.876916	0.948293
RNF128	0	0	1	0	0	5.95286	5.95286	0.0362631	0.177002	0.0357754	0.845791	0.876916	0.948293
AMFR	0	1	2	0	0.323556	7.83878	7.83878	0.219614	0.0358325	0.0357824	0.845819	0.876916	0.948293
PTHLH	0	4	1	0	4.17243	10.0255	10.0255	0.0354766	0.0994524	0.0358001	0.845791	0.876916	0.948293
SYMPK	2	15	0	0	2.53058	0	0	0.0209065	0.360637	0.0359113	0.845791	0.876916	0.948293
AGAP7	2	7	0	0	3.75484	0	0	0.0120241	0.623228	0.0359253	0.845791	0.876916	0.948293
ZNF488	1	7	0	0	3.7432	0	0	0.0133291	0.553931	0.0361538	0.845791	0.876916	0.948293
PPP2R2C	3	0	0	0	0	0	0	0.0123141	0.484118	0.0362393	0.845791	0.876916	0.948293
POU4F2	8	10	0	0	2.93596	0	0	0.0118109	0.642392	0.0363751	0.845791	0.876916	0.948293
TNRC18	2	15	3	0	1.43203	7.797	7.797	0.373377	0.0108621	0.0365536	0.862441	0.876916	0.948293
PLA2G2E	0	4	1	0	3.45525	16.6484	16.6484	0.0636686	0.0563944	0.0365707	0.845791	0.876916	0.948293
OR52N2	1	4	1	0	2.56821	31.1659	31.1659	0.143582	0.0277485	0.0366034	0.845791	0.876916	0.948293
ALK	6	8	3	1	0.795685	4.79163	4.79163	0.602184	0.0182034	0.0367455	0.916996	0.876916	0.948293	Yes
STXBP1	1	7	1	1	2.43076	8.11567	8.11567	0.0877017	0.03277	0.0367571	0.845791	0.876916	0.948293
HERPUD1	0	2	1	1	1.36611	14.5158	14.5158	0.702012	0.0102905	0.0368291	0.943222	0.876916	0.948293	Yes
FAM134A	0	2	2	0	1.12463	14.5267	14.5267	0.883148	0.0102746	0.0368947	0.980254	0.876916	0.948293
ARHGAP23	5	2	0	0	0.209483	0	0	0.0144006	0.342289	0.0369948	0.845791	0.876916	0.948293
C3orf27	0	0	1	0	0	33.4161	33.4161	0.228169	0.0258435	0.0370246	0.848223	0.876916	0.948293
TRAF2	3	0	0	0	0	0	0	0.0124452	0.501356	0.0370992	0.845791	0.876916	0.948293
ZBTB6	0	6	0	0	4.22009	0	0	0.0127295	0.612775	0.0371396	0.845791	0.876916	0.948293
SPHKAP	5	9	4	0	0.911274	5.19602	5.19602	0.829637	0.0141229	0.0373113	0.970146	0.876916	0.948293
ACPL2	1	0	1	0	0	6.90053	6.90053	0.0426667	0.149609	0.0373959	0.845791	0.876916	0.948293
STAU2	0	8	0	0	3.38844	0	0	0.0175421	0.438341	0.0374464	0.845791	0.876916	0.948293
KRTAP13-3	0	0	1	0	0	24.5501	24.5501	0.161385	0.0364913	0.0374956	0.845791	0.876916	0.948293
IMPAD1	0	0	0	1	0	13.296	13.296	0.0832515	0.0725476	0.037498	0.845791	0.876916	0.948293
OR1N1	0	0	1	0	0	17.6082	17.6082	0.112145	0.0529604	0.0375841	0.845791	0.876916	0.948293
BMX	0	10	0	1	3.3342	2.60148	2.60148	0.0115399	0.424688	0.0376185	0.845791	0.876916	0.948293
ANKRD50	3	12	4	0	1.59397	5.47433	5.47433	0.263657	0.0125496	0.0376658	0.855255	0.876916	0.948293
SUCNR1	1	6	0	0	4.15039	0	0	0.0125142	0.637186	0.0377162	0.845791	0.876916	0.948293
TMEM133	0	0	1	0	0	36.8746	36.8746	0.264381	0.0231509	0.0377754	0.855255	0.876916	0.948293
STT3B	1	0	0	0	0	0	0	0.0143335	0.381466	0.0378035	0.845791	0.876916	0.948293
SUV420H2	3	0	0	0	0	0	0	0.0133951	0.453007	0.0379128	0.845791	0.876916	0.948293
CBLC	1	1	2	0	0.436273	10.0868	10.0868	0.37935	0.0211696	0.0379176	0.863854	0.876916	0.948293	Yes
PRPF18	2	6	0	1	3.68496	4.96172	4.96172	0.0195794	0.213695	0.0379955	0.845791	0.876916	0.948293
CDH12	2	12	0	0	2.69083	0	0	0.0212085	0.370886	0.0381505	0.845791	0.876916	0.948293
HECTD2	2	0	0	0	0	0	0	0.0155414	0.342379	0.0381512	0.845791	0.876916	0.948293
LGALS3BP	2	8	0	0	3.46139	0	0	0.0127225	0.638002	0.0381877	0.845791	0.876916	0.948293
CD40LG	0	5	1	0	3.8445	7.83129	7.83129	0.0289331	0.130865	0.0381983	0.845791	0.876916	0.948293
ZNF440	0	8	0	0	3.47725	0	0	0.015409	0.514434	0.0382152	0.845791	0.876916	0.948293
CSHL1	0	4	0	0	5.81448	0	0	0.0117878	0.713533	0.0382319	0.845791	0.876916	0.948293
KRTAP19-6	0	0	1	0	0	41.002	41.002	0.311178	0.0205656	0.0385376	0.857896	0.876916	0.948293
LACTB2	0	1	1	1	0.942911	13.9709	13.9709	0.955435	0.0111325	0.0385583	0.992893	0.876916	0.948293
SUPT20H	1	0	1	0	0	1.91941	1.91941	0.0156286	0.570079	0.0386494	0.845791	0.876916	0.948293
C2CD2L	3	0	0	0	0	0	0	0.0131376	0.494696	0.0386813	0.845791	0.876916	0.948293
HMGB2	2	4	0	1	3.80808	10.5281	10.5281	0.0434398	0.0930987	0.0387046	0.845791	0.876916	0.948293
SIRPD	0	5	0	0	4.8218	0	0	0.0121329	0.70141	0.0387304	0.845791	0.876916	0.948293
TMEM164	2	0	1	0	0	6.44852	6.44852	0.0408808	0.160443	0.0387305	0.845791	0.876916	0.948293
DUSP22	0	2	1	1	1.63644	13.6578	13.6578	0.553421	0.0116629	0.0389178	0.903892	0.876916	0.948293
KIAA1210	3	17	0	0	2.16053	0	0	0.042756	0.207626	0.0389234	0.845791	0.876916	0.948293
CLPX	0	6	2	0	2.9573	6.3845	6.3845	0.0549814	0.0536275	0.039082	0.845791	0.876916	0.948293
SLFNL1	0	7	1	0	3.24969	7.79761	7.79761	0.0282789	0.131491	0.0391689	0.845791	0.876916	0.948293
SMAGP	0	3	0	0	7.86508	0	0	0.0114058	0.808083	0.039199	0.845791	0.87858	0.948293
ADCK5	5	0	0	0	0	0	0	0.013404	0.499829	0.0392397	0.845791	0.876916	0.948293
GREM1	2	0	1	0	0	12.3983	12.3983	0.0793328	0.0775379	0.0392749	0.845791	0.876916	0.948293
TRIML1	3	9	0	0	3.11705	0	0	0.0152436	0.524649	0.0393432	0.845791	0.876916	0.948293
GLDN	0	0	1	0	0	4.72577	4.72577	0.0326441	0.227455	0.0393467	0.845791	0.876916	0.948293
MCPH1	2	0	0	0	0	0	0	0.0142555	0.431542	0.0394094	0.845791	0.876916	0.948293
TMEM254	0	3	0	0	7.76156	0	0	0.0118392	0.751815	0.0394461	0.845791	0.876916	0.948293
CXorf40B	0	3	0	1	3.82438	17.6209	17.6209	0.078031	0.0529177	0.0394647	0.845791	0.876916	0.948293
TRPC6	2	5	2	1	1.11883	7.67724	7.67724	0.838363	0.0113489	0.0396708	0.972098	0.876916	0.948293
SLA	1	1	2	0	0.642903	12.32	12.32	0.656435	0.0140904	0.0397446	0.932817	0.876916	0.948293
ASB18	1	0	0	0	0	0	0	0.0122777	0.61637	0.0397856	0.845791	0.876916	0.948293
EMC1	0	9	0	0	3.16062	0	0	0.0194476	0.429316	0.0399239	0.845791	0.876916	0.948293
NDUFA11	0	0	1	0	0	26.2409	26.2409	0.189237	0.0338684	0.0401719	0.845819	0.876916	0.948293
GABRA1	1	1	2	0	0.37691	8.58839	8.58839	0.291986	0.0292648	0.0403341	0.857896	0.876916	0.948293
WDR88	1	7	0	0	3.68603	0	0	0.014351	0.590345	0.040371	0.845791	0.876916	0.948293
KLHL35	1	0	0	0	0	0	0	0.0121967	0.6684	0.0405154	0.845791	0.876916	0.948293
CDC73	1	9	1	0	3.39092	2.00492	2.00492	0.011731	0.546837	0.0405168	0.845791	0.876916	0.948293	Yes
EFS	0	0	1	0	0	8.58347	8.58347	0.058608	0.118211	0.0406043	0.845791	0.876916	0.948293
OR2T3	2	3	1	0	2.88636	26.9576	26.9576	0.146135	0.032461	0.0408527	0.845791	0.876916	0.948293
ENTPD1	4	0	0	1	0	3.97367	3.97367	0.0274706	0.269709	0.0410949	0.845791	0.876916	0.948293
SYTL4	0	0	1	0	0	2.7561	2.7561	0.0220146	0.400621	0.0411361	0.845791	0.876916	0.948293
TMEM167B	0	0	0	1	0	53.2964	53.2964	0.502094	0.0153563	0.0411694	0.89107	0.876916	0.948293
RAB11FIP2	2	1	2	0	0.433032	9.55965	9.55965	0.370681	0.0231925	0.041271	0.862441	0.876916	0.948293
SELV	0	0	0	1	0	17.678	17.678	0.125464	0.0527261	0.0413103	0.845791	0.876916	0.948293
AGO1	2	1	2	0	0.219478	4.05024	4.05024	0.0765548	0.123059	0.0413514	0.845791	0.876916	0.948293
H2AFY2	0	7	0	0	3.77644	0	0	0.0141779	0.628641	0.0413526	0.845791	0.876916	0.948293
CYP4F2	5	12	0	0	2.58594	0	0	0.0203554	0.404861	0.041455	0.845791	0.876916	0.948293
KLLN	0	3	0	0	7.73567	0	0	0.011951	0.849657	0.0414791	0.845791	0.886359	0.948293
SSTR4	3	5	1	0	2.46471	22.9369	22.9369	0.117451	0.0387264	0.0415685	0.845791	0.876916	0.948293
FAM230A	0	0	0	0	0	0	0	0.0128298	0.623919	0.0416521	0.845791	0.876916	0.948293
NDUFAF6	0	1	1	1	0.599099	11.6706	11.6706	0.605523	0.0160861	0.0417024	0.918094	0.876916	0.948293
UCK2	1	2	2	0	1.41803	13.3058	13.3058	0.666772	0.012034	0.0417679	0.93532	0.876916	0.948293
OBSCN	21	68	0	1	1.54268	0.388384	0.388384	0.0446273	0.277685	0.0417979	0.845791	0.876916	0.948293
SEMA4G	0	0	0	0	0	0	0	0.0143539	0.476815	0.0418924	0.845791	0.876916	0.948293
HAPLN1	1	1	1	1	0.462524	9.96544	9.96544	0.41738	0.0216943	0.0418974	0.872234	0.876916	0.948293
GJC1	1	0	1	0	0	6.26169	6.26169	0.0440575	0.166495	0.0419069	0.845791	0.876916	0.948293
SH3BP5	2	1	1	1	0.357642	7.96447	7.96447	0.259205	0.0334626	0.0420506	0.855255	0.876916	0.948293
TNS3	3	17	0	0	2.27703	0	0	0.0304285	0.30092	0.0424181	0.845791	0.876916	0.948293
GADD45A	0	2	0	1	3.07709	33.4394	33.4394	0.206268	0.0258233	0.0426469	0.845819	0.876916	0.948293
SFXN3	0	5	0	0	4.57379	0	0	0.0149356	0.603247	0.042651	0.845791	0.876916	0.948293
BPHL	0	5	1	0	3.46566	9.91167	9.91167	0.0421916	0.100727	0.0427849	0.845791	0.876916	0.948293
MRPL32	0	3	1	0	4.77	9.70275	9.70275	0.0444579	0.103146	0.0428598	0.845791	0.876916	0.948293
EYS	7	18	4	2	1.14332	3.8474	3.8474	0.700692	0.0127971	0.0428726	0.942686	0.876916	0.948293
LARP1B	3	4	3	1	0.902465	5.18528	5.18528	0.859223	0.0151293	0.0428822	0.976823	0.876916	0.948293
SLC12A4	3	14	0	0	2.48351	0	0	0.0235542	0.378922	0.0429574	0.845791	0.876916	0.948293
RBMXL1	2	0	1	0	0	3.03702	3.03702	0.0238577	0.359959	0.0430344	0.845791	0.876916	0.948293
GNPDA2	0	4	1	0	3.86179	10.2071	10.2071	0.0452768	0.0974821	0.0430403	0.845791	0.876916	0.948293
PLA2G4B	5	1	1	0	0.150669	1.76041	1.76041	0.016979	0.614495	0.0430671	0.845791	0.876916	0.948293
PFKFB3	1	2	0	2	0.763692	11.9144	11.9144	0.722547	0.0150883	0.0431489	0.947057	0.876916	0.948293
LUZP2	0	6	0	0	3.86185	0	0	0.0186955	0.473234	0.0432148	0.845791	0.876916	0.948293
ARHGEF38	1	0	0	0	0	0	0	0.0161769	0.408547	0.0432164	0.845791	0.876916	0.948293
SPRTN	0	6	0	0	4.00421	0	0	0.0160049	0.568348	0.0432559	0.845791	0.876916	0.948293
ANKRD1	1	1	1	1	0.760985	12.4266	12.4266	0.787995	0.0138441	0.0434344	0.961322	0.876916	0.948293
CXXC1	2	10	0	0	2.93659	0	0	0.0183843	0.489457	0.043449	0.845791	0.876916	0.948293
GPRASP1	0	15	1	0	2.87013	2.18672	2.18672	0.0126704	0.504389	0.0436584	0.845791	0.876916	0.948293
PCDH9	5	16	0	0	2.31938	0	0	0.0240522	0.371298	0.0437146	0.845791	0.876916	0.948293
ZBP1	0	2	1	1	1.13619	13.2429	13.2429	0.873191	0.0124246	0.0437464	0.977682	0.876916	0.948293
TCP11L2	0	5	1	1	2.52882	8.34092	8.34092	0.121027	0.0316704	0.043757	0.845791	0.876916	0.948293
MUC15	0	6	0	0	4.04274	0	0	0.0153551	0.611992	0.0438428	0.845791	0.876916	0.948293
PAGE1	0	4	0	0	5.45778	0	0	0.0146377	0.64352	0.0438679	0.845791	0.876916	0.948293
MSLN	2	0	0	0	0	0	0	0.0151049	0.497122	0.0439512	0.845791	0.876916	0.948293
SNAP25	2	6	0	0	3.85022	0	0	0.0161821	0.562151	0.0439909	0.845791	0.876916	0.948293
FAM129A	1	4	2	1	1.01038	7.26314	7.26314	0.98628	0.0137071	0.0441353	0.997656	0.876916	0.948293
MCM7	1	1	2	0	0.328967	7.07767	7.07767	0.221882	0.0429839	0.0441453	0.845819	0.876916	0.948293
ZNF18	4	0	0	0	0	0	0	0.0171437	0.401228	0.0441476	0.845791	0.876916	0.948293
NDUFS1	0	4	2	1	1.34438	7.60188	7.60188	0.634416	0.0125512	0.0442978	0.926447	0.876916	0.948293
PRR14	0	5	2	0	2.29622	9.28691	9.28691	0.162074	0.0255425	0.0442996	0.845791	0.876916	0.948293
ZNF561	0	0	1	0	0	3.78062	3.78062	0.0306221	0.288651	0.0443253	0.845791	0.876916	0.948293
HHEX	1	0	1	0	0	15.0675	15.0675	0.113501	0.0626522	0.0444431	0.845791	0.876916	0.948293
PNMA3	1	8	1	0	3.17958	4.76089	4.76089	0.0215422	0.224446	0.0445773	0.845791	0.876916	0.948293
UBQLN2	2	9	0	0	3.13934	0	0	0.0160548	0.592221	0.0445974	0.845791	0.876916	0.948293
MCM6	4	1	2	0	0.22095	3.86181	3.86181	0.0725261	0.131677	0.0446346	0.845791	0.876916	0.948293
ADRA2A	1	9	0	0	3.29975	0	0	0.0136282	0.77459	0.0447962	0.845791	0.876916	0.948293
IL22RA2	0	5	0	0	4.46701	0	0	0.0163745	0.574974	0.0448339	0.845791	0.876916	0.948293
TANGO2	0	6	0	0	3.93681	0	0	0.0172189	0.54904	0.045028	0.845791	0.876916	0.948293
ZNF837	0	0	0	0	0	0	0	0.0138622	0.649524	0.0450952	0.845791	0.876916	0.948293
SHC4	2	0	1	0	0	3.06068	3.06068	0.0252991	0.35708	0.0451886	0.845791	0.876916	0.948293
PRAMEF19	1	4	0	0	5.46942	0	0	0.0137295	0.764218	0.0452181	0.845791	0.876916	0.948293
CCDC144A	1	11	1	0	3.04085	2.2755	2.2755	0.0137933	0.483482	0.0455491	0.845791	0.876916	0.948293
GPR135	0	3	1	0	2.24552	37.9306	37.9306	0.263953	0.0224324	0.0456285	0.855255	0.876916	0.948293
GRIK3	6	17	0	0	2.10847	0	0	0.0383599	0.249145	0.0457608	0.845791	0.876916	0.948293
BIRC2	0	7	1	0	3.49086	4.35129	4.35129	0.0204663	0.248552	0.0457659	0.845791	0.876916	0.948293
GPR45	3	0	0	0	0	0	0	0.0140155	0.681306	0.0458493	0.845791	0.876916	0.948293
CLDN25	0	0	1	0	0	19.4378	19.4378	0.157301	0.0474055	0.0458533	0.845791	0.876916	0.948293
SPANXB2	1	2	0	0	12.7007	0	0	0.0132393	0.881902	0.0458832	0.845791	0.902454	0.948293
ACSM2B	0	8	0	0	3.13807	0	0	0.0255256	0.379456	0.0459021	0.845791	0.876916	0.948293
PTCH2	3	13	0	0	2.53524	0	0	0.023597	0.404706	0.0459523	0.845791	0.876916	0.948293
VEPH1	0	0	1	0	0	3.50205	3.50205	0.0298883	0.312864	0.0459711	0.845791	0.876916	0.948293
STRADA	0	6	0	0	3.85369	0	0	0.0188647	0.507482	0.0460315	0.845791	0.876916	0.948293
ACVR2A	1	7	0	0	3.43258	0	0	0.0200784	0.472581	0.0461254	0.845791	0.876916	0.948293	Yes
RBM5	5	1	0	0	0.168562	0	0	0.0268875	0.195715	0.0461808	0.845791	0.876916	0.948293
ZCCHC5	2	7	1	0	3.15005	5.74359	5.74359	0.0275382	0.182189	0.0462373	0.845791	0.876916	0.948293
NDUFAB1	0	0	1	0	0	26.9953	26.9953	0.233255	0.0328105	0.0463029	0.849498	0.876916	0.948293
PYDC1	0	3	0	0	7.44534	0	0	0.0133047	0.914408	0.0463466	0.845791	0.922675	0.948293
CBS	1	0	0	0	0	0	0	0.0161875	0.48291	0.0463761	0.845791	0.876916	0.948293
FAM188A	0	6	0	0	3.81662	0	0	0.0196564	0.489315	0.0464026	0.845791	0.876916	0.948293
PLVAP	1	8	0	0	3.34249	0	0	0.0167835	0.594792	0.0464087	0.845791	0.876916	0.948293
TP53BP2	2	12	0	0	2.53516	0	0	0.0301091	0.329139	0.0465932	0.845791	0.876916	0.948293
TBL1XR1	0	5	1	1	2.69844	7.34603	7.34603	0.0986022	0.0407422	0.0466687	0.845791	0.876916	0.948293	Yes
N4BP2L2	0	1	1	1	0.433316	8.9272	8.9272	0.379836	0.0276496	0.0467206	0.863854	0.876916	0.948293
KCNQ2	5	12	1	1	2.0064	6.65966	6.65966	0.0859891	0.046103	0.0467385	0.845791	0.876916	0.948293
SERINC3	0	6	0	0	3.96436	0	0	0.0167104	0.603018	0.0467985	0.845791	0.876916	0.948293
MS4A3	0	4	1	0	3.95986	8.5702	8.5702	0.0418595	0.118414	0.0468273	0.845791	0.876916	0.948293
TP73	4	12	1	0	2.68868	3.12555	3.12555	0.0173564	0.347513	0.0471568	0.845791	0.876916	0.948293
SMG9	1	0	1	0	0	3.62797	3.62797	0.0309257	0.30004	0.0471572	0.845791	0.876916	0.948293
GPRC5A	2	6	1	0	3.0637	8.52735	8.52735	0.0421933	0.117757	0.0472209	0.845791	0.876916	0.948293
ALG6	4	0	1	0	0	2.84544	2.84544	0.024463	0.382987	0.0473336	0.845791	0.876916	0.948293
DNAJC16	0	0	0	1	0	2.5341	2.5341	0.0240321	0.436019	0.047395	0.845791	0.876916	0.948293
PBRM1	0	10	3	1	1.7521	5.28058	5.28058	0.233993	0.0163689	0.0474064	0.849498	0.876916	0.948293	Yes
HLA-A	1	0	1	0	0	9.0341	9.0341	0.0718334	0.110986	0.0474209	0.845791	0.876916	0.948293	Yes
ALYREF	1	6	0	0	3.92823	0	0	0.0159387	0.654712	0.0474996	0.845791	0.876916	0.948293
NOL4	1	10	0	0	2.76542	0	0	0.0284193	0.356433	0.0476344	0.845791	0.876916	0.948293
ZNF676	1	1	1	1	0.3606	7.47562	7.47562	0.26796	0.038581	0.047647	0.855255	0.876916	0.948293
FAM118A	1	0	1	0	0	7.02316	7.02316	0.0565354	0.146728	0.0477043	0.845791	0.876916	0.948293
SLC7A10	4	0	0	0	0	0	0	0.0158349	0.563946	0.047758	0.845791	0.876916	0.948293
SPCS1	0	0	1	0	0	30.9353	30.9353	0.288007	0.0281713	0.0478098	0.856967	0.876916	0.948293
LETM1	1	0	0	0	0	0	0	0.0168009	0.484332	0.0479417	0.845791	0.876916	0.948293
EGR1	0	6	0	0	4.08089	0	0	0.0147414	0.775243	0.0481398	0.845791	0.876916	0.948293
STAG2	3	7	5	0	0.984642	4.19749	4.19749	0.974405	0.0174302	0.0482127	0.996549	0.876916	0.948293	Yes
CGB7	1	3	0	0	7.17304	0	0	0.0141945	0.849962	0.048333	0.845791	0.88646	0.948293
PTGDR	0	4	1	0	2.88102	19.1159	19.1159	0.108155	0.048301	0.0483369	0.845791	0.876916	0.948293
RPS6KA2	4	12	0	0	2.43401	0	0	0.0317491	0.314514	0.0485017	0.845791	0.876916	0.948293
DNAJB2	0	6	0	0	3.9056	0	0	0.0178167	0.585282	0.048546	0.845791	0.876916	0.948293
GLG1	4	8	3	1	1.28102	5.25637	5.25637	0.590392	0.0139657	0.0486725	0.916436	0.876916	0.948293
STXBP6	0	5	0	0	4.40837	0	0	0.0172344	0.610811	0.0487969	0.845791	0.876916	0.948293
THRAP3	1	11	3	0	2.17422	4.98559	4.98559	0.0831588	0.0382635	0.0489322	0.845791	0.876916	0.948293	Yes
TMX1	0	4	1	0	3.93525	8.28336	8.28336	0.0426864	0.122973	0.0489474	0.845791	0.876916	0.948293
OR52L1	1	6	1	0	3.12134	8.2512	8.2512	0.0415775	0.122752	0.0490313	0.845791	0.876916	0.948293
CCDC106	0	5	0	0	4.54585	0	0	0.0152972	0.752469	0.0492024	0.845791	0.876916	0.948293
CORO1C	1	0	0	1	0	3.79197	3.79197	0.0335911	0.286342	0.0492144	0.845791	0.876916	0.948293
CCDC41	0	0	0	0	0	0	0	0.0222507	0.296788	0.0492526	0.845791	0.876916	0.948293
ELP3	1	4	3	0	1.44589	7.10415	7.10415	0.549243	0.0145827	0.049411	0.902564	0.876916	0.948293
IRS4	5	13	2	0	1.98102	6.39139	6.39139	0.0838458	0.049991	0.0494572	0.845791	0.876916	0.948293	Yes
FAM122C	0	4	0	0	5.25199	0	0	0.0166714	0.653993	0.0496593	0.845791	0.876916	0.948293
SLC10A6	1	6	0	0	3.86446	0	0	0.0171128	0.636316	0.0497365	0.845791	0.876916	0.948293
PTPRR	4	1	1	1	0.227292	3.79809	3.79809	0.0791759	0.13575	0.0497705	0.845791	0.876916	0.948293
SRPK2	1	0	0	0	0	0	0	0.020549	0.358151	0.0498605	0.845791	0.876916	0.948293
HFE2	2	0	1	0	0	7.1863	7.1863	0.0598938	0.142366	0.0499209	0.845791	0.876916	0.948293
BIRC6	6	15	3	3	0.887333	3.28329	3.28329	0.747502	0.0266664	0.0500128	0.951722	0.876916	0.948293	Yes
PLEKHA4	0	9	0	0	3.01283	0	0	0.024876	0.432492	0.0500933	0.845791	0.876916	0.948293
ZC3H10	2	3	2	0	1.22113	12.0604	12.0604	0.7655	0.0144569	0.0501756	0.956772	0.876916	0.948293
NUB1	2	1	1	1	0.33583	6.71218	6.71218	0.227318	0.0469556	0.0503126	0.847787	0.876916	0.948293
KIF21A	4	16	0	0	1.89365	0	0	0.0916999	0.13371	0.0503343	0.845791	0.876916	0.948293
MADD	8	5	0	0	0.386012	0	0	0.046091	0.100463	0.0504328	0.845791	0.876916	0.948293
BFSP1	1	0	0	0	0	0	0	0.0174131	0.512762	0.0505596	0.845791	0.876916	0.948293
RASA1	3	12	3	0	2.19841	4.1881	4.1881	0.0605039	0.0574133	0.0508949	0.845791	0.876916	0.948293
SEC13	1	2	2	0	1.34676	11.9918	11.9918	0.712059	0.0148899	0.0509948	0.946283	0.876916	0.948293
RARA	1	7	0	0	3.48404	0	0	0.0187337	0.589084	0.0510543	0.845791	0.876916	0.948293	Yes
HSD17B11	0	4	1	0	3.60253	10.2136	10.2136	0.0561018	0.0974128	0.051122	0.845791	0.876916	0.948293
PABPC3	2	12	0	0	2.60135	0	0	0.0259218	0.419486	0.0511689	0.845791	0.876916	0.948293
EHF	0	3	2	0	2.21215	9.88864	9.88864	0.272235	0.0225092	0.0512131	0.855583	0.876916	0.948293
HOXB13	1	4	1	0	2.95839	15.9545	15.9545	0.0966077	0.0587606	0.0512394	0.845791	0.876916	0.948293
CSDE1	1	11	2	0	2.62621	4.00982	4.00982	0.0318686	0.126982	0.0512803	0.845791	0.876916	0.948293
SLC35F4	3	0	0	0	0	0	0	0.018366	0.485392	0.0512866	0.845791	0.876916	0.948293
VIT	1	10	0	0	2.80112	0	0	0.0265437	0.41234	0.051336	0.845791	0.876916	0.948293
WFIKKN2	1	0	0	0	0	0	0	0.0162169	0.640862	0.0513585	0.845791	0.876916	0.948293
GJD2	0	4	1	0	3.66389	9.65247	9.65247	0.0532762	0.103745	0.0514876	0.845791	0.876916	0.948293
SAMD3	2	7	0	0	3.19127	0	0	0.0259551	0.404098	0.0515521	0.845791	0.876916	0.948293
MYOT	2	0	1	0	0	3.12078	3.12078	0.029686	0.349953	0.0516555	0.845791	0.876916	0.948293
LRRC6	0	6	1	0	3.72506	3.79688	3.79688	0.0217806	0.287345	0.0517055	0.845791	0.876916	0.948293
HNRNPA2B1	0	1	0	2	0.977464	11.9409	11.9409	0.982793	0.0153525	0.051723	0.997656	0.876916	0.948293	Yes
GPR132	5	0	0	0	0	0	0	0.0160675	0.689704	0.0517332	0.845791	0.876916	0.948293
DEFB136	0	0	0	1	0	30.0205	30.0205	0.308115	0.0291332	0.0517633	0.857896	0.876916	0.948293
RRP8	0	6	1	0	3.33721	6.50441	6.50441	0.0342463	0.160612	0.0519335	0.845791	0.876916	0.948293
ANKHD1-EIF4EBP3	4	18	0	0	1.90775	0	0	0.0785063	0.159647	0.0521016	0.845791	0.876916	0.948293
ZNF709	1	3	3	0	1.27208	7.02146	7.02146	0.723346	0.0150673	0.0521155	0.947382	0.876916	0.948293
RP11-1220K2.2	2	3	1	1	0.306468	2.35175	2.35175	0.0499448	0.316155	0.0521301	0.845791	0.876916	0.948293
KDM6B	0	12	0	0	2.71288	0	0	0.0263725	0.437624	0.0522112	0.845791	0.876916	0.948293
ETV2	0	0	1	0	0	19.1822	19.1822	0.181074	0.048114	0.0522464	0.845819	0.876916	0.948293
PAPD4	0	7	1	0	3.62752	2.53877	2.53877	0.0171336	0.435216	0.0522573	0.845791	0.876916	0.948293
C1orf85	0	5	0	0	4.37554	0	0	0.0177392	0.657306	0.0523155	0.845791	0.876916	0.948293
COG3	1	0	0	0	0	0	0	0.0212304	0.374466	0.0523355	0.845791	0.876916	0.948293
TPRG1L	2	0	1	0	0	10.0329	10.0329	0.0886137	0.0982442	0.0525664	0.845791	0.876916	0.948293
SDC3	1	0	0	0	0	0	0	0.0166141	0.651107	0.0527044	0.845791	0.876916	0.948293
NSG2	0	0	0	1	0	16.6658	16.6658	0.156646	0.0563284	0.0528433	0.845791	0.876916	0.948293
ISG20	0	0	1	0	0	18.7881	18.7881	0.179766	0.0492467	0.0529643	0.845791	0.876916	0.948293
TRAPPC8	3	1	0	0	0.16799	0	0	0.0295556	0.208022	0.0530375	0.845791	0.876916	0.948293
RP11-343C2.12	0	0	1	0	0	30.3148	30.3148	0.322769	0.028817	0.0530604	0.858012	0.876916	0.948293
RELT	4	0	0	0	0	0	0	0.0192032	0.485585	0.0530942	0.845791	0.876916	0.948293
FAM24A	0	3	0	0	7.01259	0	0	0.0157223	0.866647	0.0531206	0.845791	0.893566	0.948293
KALRN	8	26	0	0	1.51355	0	0	0.185598	0.074872	0.053171	0.845819	0.876916	0.948293
ZFYVE19	0	4	2	0	2.23931	9.04116	9.04116	0.211766	0.0269554	0.0531797	0.845819	0.876916	0.948293
STPG1	0	6	0	0	3.77659	0	0	0.0205545	0.5571	0.053215	0.845791	0.876916	0.948293
FAM153A	1	2	2	0	2.68534	9.05539	9.05539	0.256585	0.0263154	0.0533691	0.855255	0.876916	0.948293
PTGS2	2	0	0	0	0	0	0	0.0204125	0.427948	0.0534104	0.845791	0.876916	0.948293
SLC2A14	0	7	0	0	3.52447	0	0	0.0195838	0.60131	0.0534478	0.845791	0.876916	0.948293
NDUFB2	1	0	1	0	0	23.4318	23.4318	0.23471	0.0381891	0.0534805	0.84974	0.876916	0.948293
C3orf18	0	0	1	0	0	20.5276	20.5276	0.201548	0.0445936	0.0535008	0.845819	0.876916	0.948293
SLC16A1	2	0	1	0	0	4.20449	4.20449	0.0395476	0.255476	0.0535813	0.845791	0.876916	0.948293
MED12	9	33	3	2	1.88631	2.44032	2.44032	0.0288317	0.107817	0.0535817	0.845791	0.876916	0.948293	Yes
MST4	0	7	0	0	3.28889	0	0	0.0268077	0.42447	0.0536954	0.845791	0.876916	0.948293
ACBD7	0	1	1	0	3.81094	31.6435	31.6435	0.286224	0.0274671	0.0537373	0.856703	0.876916	0.948293
NMB	0	3	0	0	6.8669	0	0	0.0166649	0.766936	0.0537835	0.845791	0.876916	0.948293
ANO5	2	2	1	2	0.406064	3.83655	3.83655	0.201027	0.0733237	0.053802	0.845819	0.876916	0.948293
SPAST	0	0	1	0	0	3.63628	3.63628	0.036475	0.300747	0.0538265	0.845791	0.876916	0.948293
COQ2	0	0	1	0	0	8.28672	8.28672	0.0772724	0.122918	0.0539402	0.845791	0.876916	0.948293
MCTP2	4	1	0	0	0.170653	0	0	0.0296389	0.21983	0.0539556	0.845791	0.876916	0.948293
HK3	4	7	3	0	0.978027	6.44566	6.44566	0.962649	0.0176439	0.0539597	0.994234	0.876916	0.948293
KL	1	3	2	0	0.640841	8.78297	8.78297	0.488984	0.0279799	0.0539619	0.888298	0.876916	0.948293
C20orf166	0	0	1	0	0	23.3414	23.3414	0.237403	0.0386146	0.0539819	0.851174	0.876916	0.948293
PPM1A	0	1	1	1	0.483372	8.91215	8.91215	0.451408	0.0277433	0.0540655	0.878036	0.876916	0.948293
HSD17B3	0	6	0	0	3.78176	0	0	0.0204359	0.57411	0.0540732	0.845791	0.876916	0.948293
CCDC140	0	4	0	0	5.23135	0	0	0.0168941	0.759965	0.0540738	0.845791	0.876916	0.948293
CYP1B1	2	0	0	0	0	0	0	0.0170617	0.661983	0.0540858	0.845791	0.876916	0.948293
PIK3R2	2	12	0	0	2.63193	0	0	0.0241978	0.480308	0.0540859	0.845791	0.876916	0.948293
CUZD1	1	0	0	0	0	0	0	0.0206257	0.42554	0.0541174	0.845791	0.876916	0.948293
DLG2	1	7	3	1	1.49699	5.19654	5.19654	0.427836	0.0163455	0.0541931	0.872923	0.876916	0.948293
SORL1	2	14	3	1	1.60215	4.90687	4.90687	0.249754	0.0189622	0.054213	0.851218	0.876916	0.948293
DACT2	2	3	2	0	0.767882	10.1242	10.1242	0.681053	0.0206496	0.0542461	0.939263	0.876916	0.948293
STAT4	1	0	1	0	0	2.1692	2.1692	0.0244033	0.506702	0.0543283	0.845791	0.876916	0.948293
SEMA5A	5	2	0	0	0.241031	0	0	0.027879	0.239627	0.0544428	0.845791	0.876916	0.948293
WWTR1	0	0	1	0	0	5.96883	5.96883	0.0570941	0.176483	0.0544773	0.845791	0.876916	0.948293	Yes
CCDC129	3	3	3	0	0.555502	4.6836	4.6836	0.341147	0.0428823	0.0545001	0.86016	0.876916	0.948293
NEK2	1	6	0	1	3.57544	3.81114	3.81114	0.0238468	0.284817	0.0545635	0.845791	0.876916	0.948293
PTPRZ1	3	9	2	2	1.03381	4.91238	4.91238	0.94095	0.0181911	0.0545985	0.990236	0.876916	0.948293
TMEM204	0	5	0	0	4.39763	0	0	0.0173976	0.737605	0.0546097	0.845791	0.876916	0.948293
ZNF300	1	10	0	0	2.75783	0	0	0.028836	0.407026	0.0546168	0.845791	0.876916	0.948293
TRABD2B	0	0	0	0	0	0	0	0.0179499	0.584745	0.0546695	0.845791	0.876916	0.948293
LPPR3	0	0	0	0	0	0	0	0.0168417	0.709917	0.0547449	0.845791	0.876916	0.948293
CALN1	2	7	0	0	3.30273	0	0	0.0221618	0.5216	0.0547794	0.845791	0.876916	0.948293
CYB5D1	0	0	1	0	0	23.8848	23.8848	0.248916	0.0376317	0.054809	0.851218	0.876916	0.948293
TPCN1	2	7	1	2	1.5351	6.52084	6.52084	0.391316	0.0179315	0.0548853	0.867005	0.876916	0.948293
CDH15	1	3	2	0	0.943885	11.1416	11.1416	0.930545	0.0172991	0.0549031	0.989138	0.876916	0.948293
PSKH1	0	8	0	0	3.35111	0	0	0.0185344	0.68234	0.0549568	0.845791	0.876916	0.948293
COX18	0	0	1	0	0	9.90204	9.90204	0.0944149	0.100836	0.0550322	0.845791	0.876916	0.948293
MFN1	1	0	0	0	0	0	0	0.0233371	0.353514	0.0551391	0.845791	0.876916	0.948293
CCDC105	1	0	0	0	0	0	0	0.0183663	0.573523	0.0551671	0.845791	0.876916	0.948293
CDRT4	0	4	0	0	5.21183	0	0	0.0171081	0.779936	0.055249	0.845791	0.876916	0.948293
ADRA2B	5	0	0	0	0	0	0	0.0178272	0.638775	0.0552703	0.845791	0.876916	0.948293
KCND3	5	1	0	0	0.155739	0	0	0.0195201	0.497109	0.055346	0.845791	0.876916	0.948293
ZNF28	5	1	0	0	0.162062	0	0	0.0229838	0.359172	0.0553537	0.845791	0.876916	0.948293
KRT23	3	0	0	0	0	0	0	0.0207567	0.456196	0.0554487	0.845791	0.876916	0.948293
CHCHD5	2	4	0	0	5.00533	0	0	0.0177316	0.723755	0.0554614	0.845791	0.876916	0.948293
OR2T6	1	4	1	0	2.21897	26.5932	26.5932	0.210838	0.0331408	0.0555142	0.845819	0.876916	0.948293
C6orf10	3	0	0	0	0	0	0	0.028585	0.269157	0.0555344	0.845791	0.876916	0.948293
CDH2	2	11	0	0	2.5557	0	0	0.033264	0.35729	0.0555394	0.845791	0.876916	0.948293
RETSAT	2	6	1	1	2.23028	7.31433	7.31433	0.136686	0.0396345	0.0555656	0.845791	0.876916	0.948293
TPM4	1	1	1	1	0.765099	10.8345	10.8345	0.792229	0.0183114	0.0557629	0.961548	0.876916	0.948293	Yes
SEMA7A	0	8	0	0	3.24319	0	0	0.0217682	0.565325	0.0558783	0.845791	0.876916	0.948293
TRAT1	0	4	0	0	4.96341	0	0	0.0201464	0.602119	0.0558886	0.845791	0.876916	0.948293
TMEM242	0	3	0	0	6.72738	0	0	0.0176383	0.745652	0.0558987	0.845791	0.876916	0.948293
PCDHB8	6	14	0	0	2.40095	0	0	0.022337	0.533479	0.055934	0.845791	0.876916	0.948293
SLC35G5	1	6	1	0	2.73267	11.3933	11.3933	0.0694242	0.0856743	0.055958	0.845791	0.876916	0.948293
CLCN5	3	11	3	0	1.93322	5.03347	5.03347	0.124818	0.035413	0.0560086	0.845791	0.876916	0.948293
D2HGDH	2	0	0	0	0	0	0	0.0186918	0.581851	0.056103	0.845791	0.876916	0.948293
GCKR	0	6	1	1	2.4812	6.80833	6.80833	0.104209	0.047306	0.0562567	0.845791	0.876916	0.948293
CSTB	0	0	1	0	0	33.0888	33.0888	0.395676	0.0261293	0.0562743	0.868801	0.876916	0.948293
DCAF4L2	5	10	0	0	2.67352	0	0	0.0244029	0.479511	0.0563292	0.845791	0.876916	0.948293
TRMT112	0	0	1	0	0	31.1928	31.1928	0.366508	0.0279113	0.056523	0.86143	0.876916	0.948293
FAM91A1	0	8	0	0	2.98628	0	0	0.0322701	0.381309	0.0568183	0.845791	0.876916	0.948293
HS2ST1	0	1	1	1	0.67922	10.3576	10.3576	0.701199	0.0204975	0.056889	0.942829	0.876916	0.948293
CSGALNACT1	1	5	1	1	1.83498	9.53975	9.53975	0.292575	0.0236942	0.057264	0.857896	0.876916	0.948293
USP49	0	0	0	0	0	0	0	0.0197223	0.530951	0.0573294	0.845791	0.876916	0.948293
CCNB3	2	5	3	0	0.822923	5.85335	5.85335	0.71879	0.0241372	0.057446	0.946869	0.876916	0.948293
ZNF497	2	0	0	0	0	0	0	0.0181212	0.681109	0.0574812	0.845791	0.876916	0.948293
DMBT1	3	23	2	0	2.32154	1.52265	1.52265	0.0169346	0.602323	0.057526	0.845791	0.876916	0.948293
POLR3H	0	4	0	0	5.09363	0	0	0.0184776	0.731468	0.0575344	0.845791	0.876916	0.948293
HPD	2	2	0	2	1.13108	11.1676	11.1676	0.875279	0.0169161	0.0576185	0.978486	0.876916	0.948293
CLIC1	0	4	0	0	5.0621	0	0	0.0188655	0.713897	0.0579317	0.845791	0.876916	0.948293
NFASC	8	20	0	0	1.7608	0	0	0.0899589	0.145868	0.0580358	0.845791	0.876916	0.948293
ANKHD1	4	18	0	0	1.856	0	0	0.0921434	0.154175	0.0580585	0.845791	0.876916	0.948293
SLC16A7	0	6	1	0	3.26124	6.17842	6.17842	0.0375535	0.169937	0.0582426	0.845791	0.876916	0.948293
CHD3	4	22	3	0	2.14525	2.84114	2.84114	0.0286964	0.147023	0.0582711	0.845791	0.876916	0.948293
C1orf53	0	2	0	1	3.34628	21.6536	21.6536	0.178291	0.0420029	0.0582889	0.845791	0.876916	0.948293
CYB5R4	2	0	1	0	0	3.2034	3.2034	0.0346027	0.340572	0.0583452	0.845791	0.876916	0.948293
OR4A15	1	7	0	0	3.32875	0	0	0.0231338	0.549706	0.0586098	0.845791	0.876916	0.948293
RNF152	0	3	1	0	2.40409	26.5109	26.5109	0.228687	0.0334825	0.0587096	0.848633	0.876916	0.948293
C7orf72	0	6	0	0	3.64153	0	0	0.023951	0.529941	0.0587161	0.845791	0.876916	0.948293
RPL5	0	5	0	0	4.09794	0	0	0.0227851	0.557524	0.0587455	0.845791	0.876916	0.948293	Yes
ZNF891	0	0	0	0	0	0	0	0.0207	0.510502	0.0588892	0.845791	0.876916	0.948293
ACYP1	0	0	1	0	0	25.3399	25.3399	0.295081	0.0352197	0.0590003	0.857896	0.876916	0.948293
NR1I2	2	0	0	0	0	0	0	0.0207616	0.525968	0.0591306	0.845791	0.876916	0.948293
RAB40AL	0	4	1	0	2.87748	15.3647	15.3647	0.10853	0.0617005	0.0592456	0.845791	0.876916	0.948293
PPP1R37	1	0	0	0	0	0	0	0.0196088	0.598863	0.0592519	0.845791	0.876916	0.948293
LGALS2	0	0	1	0	0	26.5429	26.5429	0.315647	0.0334372	0.059325	0.857896	0.876916	0.948293
CD99L2	1	6	0	0	3.38979	0	0	0.0297733	0.414841	0.0593446	0.845791	0.876916	0.948293
ZNF257	1	7	0	0	3.2381	0	0	0.0262316	0.48243	0.0593703	0.845791	0.876916	0.948293
CRYBB2	0	4	1	0	3.76135	7.52499	7.52499	0.0491376	0.136771	0.0593771	0.845791	0.876916	0.948293
AC004381.6	0	8	0	1	3.19433	3.4749	3.4749	0.023433	0.315425	0.0594018	0.845791	0.876916	0.948293
CHID1	3	7	0	0	3.18605	0	0	0.0244906	0.512253	0.0594537	0.845791	0.876916	0.948293
IQGAP2	4	3	1	2	0.419688	3.14235	3.14235	0.145342	0.115727	0.0596312	0.845791	0.876916	0.948293
STK11IP	7	4	2	1	0.557276	4.16063	4.16063	0.273049	0.0549881	0.0596512	0.855583	0.876916	0.948293
C17orf53	1	0	1	0	0	4.51248	4.51248	0.0481508	0.237795	0.0597657	0.845791	0.876916	0.948293
KATNA1	2	0	1	0	0	2.5859	2.5859	0.0301587	0.424301	0.0598002	0.845791	0.876916	0.948293
FSCN2	1	0	0	0	0	0	0	0.0198258	0.599728	0.0598468	0.845791	0.876916	0.948293
CDKN1B	0	0	1	0	0	24.9588	24.9588	0.295667	0.0358225	0.0599523	0.857896	0.876916	0.948293	Yes
GPR142	0	7	0	0	3.45872	0	0	0.021352	0.638617	0.059986	0.845791	0.876916	0.948293
CDC25B	2	0	0	0	0	0	0	0.0221502	0.477317	0.0600629	0.845791	0.876916	0.948293
PDS5B	1	10	4	0	1.78367	4.63953	4.63953	0.207687	0.0238916	0.0602037	0.845819	0.876916	0.948293
SRPR	3	10	0	0	2.70456	0	0	0.0264734	0.486772	0.060313	0.845791	0.876916	0.948293
ANKRD26	1	12	0	0	2.25289	0	0	0.0633419	0.226765	0.0603188	0.845791	0.876916	0.948293
ZNF660	0	0	0	0	0	0	0	0.0223703	0.458849	0.0603207	0.845791	0.876916	0.948293
ATP11B	3	1	2	0	0.202631	2.63685	2.63685	0.0570541	0.259845	0.0603431	0.845791	0.876916	0.948293
TMEM59L	0	5	0	0	4.20107	0	0	0.0207338	0.66474	0.0603827	0.845791	0.876916	0.948293
ZNF514	0	0	1	0	0	3.53585	3.53585	0.0404137	0.309729	0.0604987	0.845791	0.876916	0.948293
CNTNAP3B	0	0	0	0	0	0	0	0.0225294	0.455659	0.0605105	0.845791	0.876916	0.948293
PQBP1	2	7	0	0	3.22891	0	0	0.0245984	0.527487	0.0605236	0.845791	0.876916	0.948293
CALR3	0	4	0	1	3.71609	7.61702	7.61702	0.0510086	0.134945	0.0605937	0.845791	0.876916	0.948293
OR10X1	0	5	0	0	4.30021	0	0	0.0189647	0.7919	0.060711	0.845791	0.876916	0.948293
CACNG1	0	0	1	0	0	7.61912	7.61912	0.0811927	0.134904	0.0607531	0.845791	0.876916	0.948293
UBE2R2	0	4	0	0	4.96812	0	0	0.0200828	0.705609	0.06085	0.845791	0.876916	0.948293
FLG2	10	7	0	0	0.474505	0	0	0.0795372	0.0719845	0.0609004	0.845791	0.876916	0.948293
KCNH7	3	7	4	0	1.08501	4.8327	4.8327	0.866201	0.0192259	0.0609067	0.976988	0.876916	0.948293
AVL9	2	0	0	0	0	0	0	0.0256819	0.37473	0.0609412	0.845791	0.876916	0.948293
PSMD14	3	1	2	0	0.562385	9.07497	9.07497	0.550103	0.0253973	0.0610147	0.902804	0.876916	0.948293
FAM98C	0	5	0	0	4.18708	0	0	0.0209989	0.664513	0.0610468	0.845791	0.876916	0.948293
SET	0	4	0	0	4.84396	0	0	0.0218433	0.620383	0.0610819	0.845791	0.876916	0.948293	Yes
RP11-219A15.1	1	11	1	0	2.87742	2.17015	2.17015	0.0190881	0.506485	0.0611423	0.845791	0.876916	0.948293
ODF4	1	0	0	1	0	12.9182	12.9182	0.139292	0.0744416	0.0611442	0.845791	0.876916	0.948293
PRODH	0	0	0	0	0	0	0	0.0218795	0.498566	0.0611859	0.845791	0.876916	0.948293
TMEM139	0	4	0	0	5.00737	0	0	0.019563	0.751549	0.061212	0.845791	0.876916	0.948293
SQLE	1	0	1	0	0	3.84982	3.84982	0.0431789	0.281783	0.0613232	0.845791	0.876916	0.948293
COL7A1	11	23	0	0	1.15867	0	0	0.633674	0.0284587	0.0613731	0.926398	0.876916	0.948293
HNRNPM	2	9	1	1	2.17241	6.11014	6.11014	0.0969184	0.05643	0.0614919	0.845791	0.876916	0.948293
TMEM45A	0	1	2	0	0.810148	10.473	10.473	0.838246	0.0200428	0.0614956	0.972098	0.876916	0.948293
CA8	1	5	1	0	3.50936	5.47752	5.47752	0.0379562	0.192754	0.0616277	0.845791	0.876916	0.948293
MRPL4	0	0	0	1	0	7.64727	7.64727	0.082865	0.134355	0.0616767	0.845791	0.876916	0.948293
TMEM100	0	1	1	0	1.09892	45.5247	45.5247	0.92995	0.0183014	0.061809	0.989023	0.876916	0.948293
KARS	1	0	0	1	0	4.09846	4.09846	0.0459804	0.263629	0.0618598	0.845791	0.876916	0.948293
RNF138	0	3	1	0	3.43483	13.4245	13.4245	0.101482	0.0717708	0.0619376	0.845791	0.876916	0.948293
GIMAP4	2	0	0	0	0	0	0	0.0211759	0.568107	0.0619393	0.845791	0.876916	0.948293
SMCO1	1	0	1	0	0	16.1688	16.1688	0.182176	0.0578883	0.0620503	0.845819	0.876916	0.948293
GRAP	1	0	0	1	0	21.6107	21.6107	0.257742	0.0418141	0.0621182	0.855255	0.876916	0.948293
ZNF827	5	1	0	0	0.170559	0	0	0.0281564	0.321233	0.0622179	0.845791	0.876916	0.948293
TRA2B	0	5	0	0	4.05589	0	0	0.0236895	0.577214	0.0622238	0.845791	0.876916	0.948293
CMPK2	2	0	0	0	0	0	0	0.0203061	0.640486	0.0622672	0.845791	0.876916	0.948293
NAIP	1	0	0	0	0	0	0	0.0239782	0.439681	0.0623735	0.845791	0.876916	0.948293
TRIM69	2	0	1	0	0	4.72179	4.72179	0.0518328	0.22548	0.0624481	0.845791	0.876916	0.948293
FOXO6	0	0	0	0	0	0	0	0.0210937	0.57448	0.0624549	0.845791	0.876916	0.948293
MAN1B1	1	0	0	0	0	0	0	0.0216681	0.546064	0.0624851	0.845791	0.876916	0.948293
PRM2	3	4	0	0	4.7464	0	0	0.0204299	0.715724	0.0625832	0.845791	0.876916	0.948293
REPS2	5	1	0	1	0.166174	1.74699	1.74699	0.0254131	0.618929	0.0626015	0.845791	0.876916	0.948293
GNRH1	0	2	1	0	3.84048	16.5566	16.5566	0.139508	0.0567449	0.0626888	0.845791	0.876916	0.948293
AC115618.1	0	0	1	0	0	16.5792	16.5792	0.19146	0.0566582	0.0627792	0.845819	0.876916	0.948293
CABP1	0	0	0	0	0	0	0	0.0232361	0.46801	0.0627995	0.845791	0.876916	0.948293
ZNF397	1	0	0	0	0	0	0	0.0249076	0.419434	0.0630759	0.845791	0.876916	0.948293
ASMTL	5	10	1	1	1.92428	6.46085	6.46085	0.127628	0.0489398	0.0631216	0.845791	0.876916	0.948293
STON1-GTF2A1L	4	4	3	0	0.671651	4.94808	4.94808	0.476491	0.0363328	0.063191	0.884059	0.876916	0.948293
TAPT1	1	0	0	0	0	0	0	0.0242581	0.44312	0.0632034	0.845791	0.876916	0.948293
CCT6A	2	7	0	0	3.14021	0	0	0.0279317	0.481297	0.0632383	0.845791	0.876916	0.948293
ZMYM2	1	6	4	0	1.12606	4.89409	4.89409	0.822159	0.0200035	0.0633375	0.968407	0.876916	0.948293	Yes
GSDMD	2	0	0	0	0	0	0	0.0228807	0.508085	0.0633773	0.845791	0.876916	0.948293
ZNF154	0	0	1	0	0	5.35744	5.35744	0.0610175	0.198564	0.0634229	0.845791	0.876916	0.948293
USH2A	13	37	6	2	1.29439	2.89389	2.89389	0.339166	0.0194841	0.0634303	0.86016	0.876916	0.948293
GALNS	0	7	0	0	3.33689	0	0	0.0251221	0.561828	0.0634528	0.845791	0.876916	0.948293
KCNK12	0	0	0	0	0	0	0	0.0194351	0.785513	0.0634556	0.845791	0.876916	0.948293
EZH2	2	5	3	0	1.38983	6.33706	6.33706	0.555265	0.0194079	0.0635686	0.90449	0.876916	0.948293	Yes
LILRB1	0	8	1	0	3.01795	4.51007	4.51007	0.0307154	0.23918	0.0635817	0.845791	0.876916	0.948293
GALNT15	0	8	0	0	3.05028	0	0	0.0292132	0.478883	0.0635835	0.845791	0.876916	0.948293
C10orf76	2	0	0	0	0	0	0	0.0265203	0.387358	0.0636193	0.845791	0.876916	0.948293
MS4A8	0	5	0	0	4.14012	0	0	0.0219184	0.669972	0.063669	0.845791	0.876916	0.948293
C14orf23	0	3	0	0	6.30451	0	0	0.0210848	0.703297	0.0636853	0.845791	0.876916	0.948293
MSH6	0	6	3	0	1.35972	6.54408	6.54408	0.572046	0.0190339	0.0637044	0.910675	0.876916	0.948293	Yes
TMA7	0	0	0	1	0	34.4402	34.4402	0.511671	0.0249862	0.0637051	0.894189	0.876916	0.948293
MRPL43	0	0	1	0	0	11.9521	11.9521	0.135757	0.0817319	0.06372	0.845791	0.876916	0.948293
POTEB	0	3	1	0	3.75794	10.7465	10.7465	0.0814903	0.0920397	0.0637373	0.845791	0.876916	0.948293
IRX2	2	1	1	0	0.298918	13.7018	13.7018	0.174924	0.0693234	0.0638551	0.845791	0.876916	0.948293
ZNF334	0	9	0	0	2.85903	0	0	0.0323183	0.438293	0.063938	0.845791	0.876916	0.948293
TRAPPC6A	0	2	0	1	3.253	20.3382	20.3382	0.18733	0.0450594	0.0640142	0.845819	0.876916	0.948293
YIF1A	1	0	0	1	0	12.613	12.613	0.143338	0.0764607	0.0640428	0.845791	0.876916	0.948293
SNED1	4	2	0	0	0.242007	0	0	0.0303253	0.283498	0.0640957	0.845791	0.876916	0.948293
C10orf82	0	0	0	1	0	9.10632	9.10632	0.102974	0.110693	0.0640975	0.845791	0.876916	0.948293
ZNF248	0	8	0	0	3.0675	0	0	0.0284459	0.498597	0.0641903	0.845791	0.876916	0.948293
TPO	5	10	1	2	1.34696	6.09182	6.09182	0.481862	0.0202529	0.0642251	0.884437	0.876916	0.948293
UBBP4	2	7	0	0	3.31239	0	0	0.0218633	0.684485	0.0643123	0.845791	0.876916	0.948293
PARVG	1	1	2	0	0.598607	9.11823	9.11823	0.601906	0.025952	0.0643772	0.916996	0.876916	0.948293
CCDC175	0	0	0	0	0	0	0	0.0291403	0.328193	0.0646627	0.845791	0.876916	0.948293
IFRD1	1	3	1	1	1.68114	9.81695	9.81695	0.456348	0.0223629	0.0646738	0.880558	0.876916	0.948293
PRRT2	0	4	0	0	4.90004	0	0	0.0210255	0.742173	0.0648418	0.845791	0.876916	0.948293
POM121L2	1	8	1	0	2.63748	7.53009	7.53009	0.0518244	0.135849	0.0649108	0.845791	0.876916	0.948293
PARVA	2	0	0	0	0	0	0	0.0262837	0.41095	0.0649405	0.845791	0.876916	0.948293
LMO4	1	3	0	1	2.81731	17.7485	17.7485	0.157589	0.0521433	0.0650409	0.845791	0.876916	0.948293
RP1-130H16.18	0	6	0	0	3.63394	0	0	0.0241602	0.607538	0.0650535	0.845791	0.876916	0.948293
CEP128	2	12	0	0	2.07289	0	0	0.0880144	0.17887	0.0650725	0.845791	0.876916	0.948293
TTYH1	2	0	1	0	0	5.45828	5.45828	0.0620013	0.192624	0.0651311	0.845791	0.876916	0.948293
PSMB5	2	3	0	0	6.22016	0	0	0.0204307	0.791044	0.0651663	0.845791	0.876916	0.948293
CDR2	1	6	1	0	3.14885	5.5326	5.5326	0.040149	0.190662	0.0652246	0.845791	0.876916	0.948293
WWC3	5	18	2	1	1.92943	3.79529	3.79529	0.0680356	0.0714591	0.0654581	0.845791	0.876916	0.948293
CHST3	1	1	1	0	0.255901	9.36884	9.36884	0.122535	0.10658	0.0655103	0.845791	0.876916	0.948293
CNNM4	1	8	1	0	2.58057	8.17178	8.17178	0.0570728	0.124077	0.0655361	0.845791	0.876916	0.948293
OR5B21	0	3	1	0	2.20244	26.6882	26.6882	0.274709	0.0332334	0.0655395	0.855583	0.876916	0.948293
PHKA2	4	13	3	1	1.5051	4.55031	4.55031	0.306598	0.0228114	0.065569	0.857896	0.876916	0.948293
RGPD3	4	11	1	0	2.68618	2.06331	2.06331	0.0209484	0.528586	0.0656118	0.845791	0.876916	0.948293	Yes
PABPC4	0	2	2	0	0.717341	9.12546	9.12546	0.663885	0.0264581	0.0657529	0.933831	0.876916	0.948293
ANKRD33B	0	0	0	0	0	0	0	0.0213786	0.652671	0.0658103	0.845791	0.876916	0.948293
LPCAT4	1	1	2	0	0.549701	8.61514	8.61514	0.538407	0.0290831	0.0658281	0.899427	0.876916	0.948293
SLITRK2	2	11	0	0	2.56929	0	0	0.0323083	0.446765	0.0660386	0.845791	0.876916	0.948293
STYXL1	0	5	0	0	4.06996	0	0	0.0233823	0.649898	0.0662219	0.845791	0.876916	0.948293
KRT7	1	0	0	0	0	0	0	0.0222806	0.604059	0.0663408	0.845791	0.876916	0.948293
TWISTNB	1	0	1	0	0	9.83522	9.83522	0.114674	0.100963	0.0664065	0.845791	0.876916	0.948293
EPHX4	0	5	0	0	3.98101	0	0	0.0254076	0.581767	0.0664944	0.845791	0.876916	0.948293
POC1B-GALNT4	0	5	0	0	4.05226	0	0	0.0237695	0.641346	0.0666627	0.845791	0.876916	0.948293
CXCL1	0	3	0	0	6.30307	0	0	0.021098	0.786385	0.0667446	0.845791	0.876916	0.948293
TNIK	5	9	4	1	1.14056	3.93773	3.93773	0.762331	0.0207062	0.0668269	0.955694	0.876916	0.948293
EDEM1	1	0	0	0	0	0	0	0.0254382	0.459533	0.0668367	0.845791	0.876916	0.948293
TAP2	1	0	0	0	0	0	0	0.0253695	0.462056	0.0668402	0.845791	0.876916	0.948293
SEZ6L	6	3	1	1	0.403053	3.79027	3.79027	0.117734	0.134344	0.0672022	0.845791	0.876916	0.948293
MPP2	2	9	0	0	2.79511	0	0	0.0295951	0.49587	0.0672197	0.845791	0.876916	0.948293
COX19	0	3	0	0	6.20695	0	0	0.0220029	0.731184	0.0672648	0.845791	0.876916	0.948293
NBPF3	2	0	0	0	0	0	0	0.0294336	0.363359	0.0672678	0.845791	0.876916	0.948293
TNIP2	3	0	0	0	0	0	0	0.0257702	0.465952	0.0672975	0.845791	0.876916	0.948293
CDK5	1	4	0	0	4.68662	0	0	0.0231067	0.672214	0.067333	0.845791	0.876916	0.948293
BMP5	3	8	0	0	2.82201	0	0	0.032834	0.434091	0.0673577	0.845791	0.876916	0.948293	Yes
CDKN2C	0	3	0	0	6.30665	0	0	0.0210652	0.814263	0.0674464	0.845791	0.87858	0.948293	Yes
FLJ45079	0	3	0	0	6.34027	0	0	0.0207608	0.85326	0.0675066	0.845791	0.887632	0.948293
RPE65	2	0	0	0	0	0	0	0.0275631	0.41129	0.067615	0.845791	0.876916	0.948293
PTPN6	2	9	1	0	2.82677	3.41286	3.41286	0.0279392	0.318751	0.0676733	0.845791	0.876916	0.948293	Yes
TRIM23	0	7	0	0	3.08185	0	0	0.0356833	0.41538	0.0677994	0.845791	0.876916	0.948293
C7orf34	1	0	1	0	0	20.4515	20.4515	0.270269	0.0444801	0.0678717	0.855255	0.876916	0.948293
RAD1	0	3	1	0	3.73753	10.1079	10.1079	0.0825931	0.0985491	0.0679381	0.845791	0.876916	0.948293
ACPP	1	0	0	1	0	3.5403	3.5403	0.0450763	0.307869	0.0680079	0.845791	0.876916	0.948293
HIST1H1A	1	4	0	0	4.83752	0	0	0.0207959	0.876267	0.068023	0.845791	0.898907	0.948293
DUSP21	4	1	1	0	0.364125	18.5247	18.5247	0.262019	0.0490291	0.0680682	0.855255	0.876916	0.948293
C1orf101	0	10	0	0	2.59716	0	0	0.0439363	0.353484	0.0680776	0.845791	0.876916	0.948293
SNAP47	4	0	0	0	0	0	0	0.0239139	0.561705	0.068086	0.845791	0.876916	0.948293
GALNT4	0	5	0	0	4.03864	0	0	0.0240728	0.653069	0.0681154	0.845791	0.876916	0.948293
SCAND3	0	11	0	0	2.57536	0	0	0.0399503	0.389551	0.068148	0.845791	0.876916	0.948293
LPAR1	0	7	0	0	3.38278	0	0	0.0236209	0.68185	0.0681499	0.845791	0.876916	0.948293
GFRA1	2	8	1	0	2.82379	4.49578	4.49578	0.0350859	0.237737	0.0681522	0.845791	0.876916	0.948293
VBP1	0	3	1	0	3.70303	10.2527	10.2527	0.0845016	0.0969991	0.068308	0.845791	0.876916	0.948293
PHF13	0	3	1	0	2.83131	17.3505	17.3505	0.159533	0.0538429	0.0683677	0.845791	0.876916	0.948293
MYOZ1	1	4	1	0	3.36912	8.16482	8.16482	0.0658238	0.124194	0.0685775	0.845791	0.876916	0.948293
UBA6	0	9	0	0	2.59366	0	0	0.0514429	0.305796	0.0685997	0.845791	0.876916	0.948293
RARRES2	0	0	1	0	0	17.3889	17.3889	0.225823	0.0537099	0.0686055	0.846515	0.876916	0.948293
MTDH	2	0	0	0	0	0	0	0.026428	0.46056	0.0687125	0.845791	0.876916	0.948293
DNAH10	11	41	2	0	1.8207	0.950211	0.950211	0.0258347	0.944836	0.0687455	0.845791	0.94885	0.948293
C4orf33	0	3	1	0	4.40679	6.70243	6.70243	0.0545646	0.155401	0.0688529	0.845791	0.876916	0.948293
LYPD6B	1	5	0	0	3.84026	0	0	0.0272147	0.554983	0.0689032	0.845791	0.876916	0.948293
RARG	0	6	1	0	3.07042	6.37166	6.37166	0.0475962	0.164291	0.0689141	0.845791	0.876916	0.948293
KBTBD13	0	0	0	0	0	0	0	0.0217218	0.741181	0.0690173	0.845791	0.876916	0.948293
ACAP2	0	0	0	0	0	0	0	0.0307464	0.342629	0.0690183	0.845791	0.876916	0.948293
DHX58	2	4	1	1	1.37164	9.89611	9.89611	0.601578	0.0216253	0.0690419	0.916996	0.876916	0.948293
CENPH	0	3	0	1	4.39465	6.72052	6.72052	0.0549518	0.154941	0.0690994	0.845791	0.876916	0.948293
SALL4	5	10	1	1	1.79002	6.92332	6.92332	0.173951	0.0426972	0.069197	0.845791	0.876916	0.948293	Yes
CTLA4	0	0	1	0	0	14.5574	14.5574	0.185943	0.0655463	0.0692153	0.845819	0.876916	0.948293
GP5	2	7	0	0	3.28608	0	0	0.0226868	0.745716	0.0692713	0.845791	0.876916	0.948293
C7orf49	1	0	1	0	0	17.0062	17.0062	0.221634	0.054702	0.0692901	0.845819	0.876916	0.948293
RNF213	22	29	0	0	0.808125	0	0	0.413084	0.023991	0.0692957	0.872234	0.876916	0.948293	Yes
RBFOX3	3	0	0	0	0	0	0	0.0253926	0.513469	0.0693053	0.845791	0.876916	0.948293
ISCA1	0	0	0	1	0	12.558	12.558	0.158233	0.0773347	0.0693733	0.845791	0.876916	0.948293
CTC1	3	6	2	1	1.25493	6.10352	6.10352	0.657989	0.0209783	0.0695071	0.932965	0.876916	0.948293
RRAGC	0	0	0	1	0	9.07304	9.07304	0.112584	0.111144	0.0695574	0.845791	0.876916	0.948293
AC129492.6	0	1	1	0	2.11845	34.3564	34.3564	0.520164	0.0250542	0.0696026	0.896221	0.876916	0.948293
RP13-512J5.1	0	0	0	1	0	34.6707	34.6707	0.612227	0.0248006	0.0697589	0.920145	0.876916	0.948293
RALGAPA1	4	3	0	0	0.332057	0	0	0.0599567	0.117659	0.069765	0.845791	0.876916	0.948293
GFOD1	2	1	1	0	0.270245	9.89213	9.89213	0.136501	0.0998058	0.0697671	0.845791	0.876916	0.948293
FNDC7	1	0	0	0	0	0	0	0.0261675	0.484355	0.0699922	0.845791	0.876916	0.948293
HELT	0	3	1	0	2.67465	18.6259	18.6259	0.181287	0.0497277	0.0700124	0.845819	0.876916	0.948293
COX11	2	0	1	0	0	9.0844	9.0844	0.111225	0.109749	0.0700335	0.845791	0.876916	0.948293
MED13	3	9	4	0	1.13408	4.64506	4.64506	0.77965	0.0219647	0.0701569	0.957941	0.876916	0.948293
FAM110B	0	7	0	0	3.37369	0	0	0.0239099	0.707893	0.0703089	0.845791	0.876916	0.948293
PSG3	1	3	1	1	1.7823	9.10648	9.10648	0.40987	0.0260194	0.0703385	0.872234	0.876916	0.948293
SPATC1L	2	0	0	0	0	0	0	0.0234814	0.636054	0.0704247	0.845791	0.876916	0.948293
RAB24	0	4	0	0	4.66712	0	0	0.0246914	0.66142	0.0704857	0.845791	0.876916	0.948293
FBXO40	0	0	0	0	0	0	0	0.0262928	0.481181	0.0705133	0.845791	0.876916	0.948293
PCDHA5	3	15	0	0	2.30433	0	0	0.0338486	0.46318	0.0705218	0.845791	0.876916	0.948293
PCGF3	1	5	0	0	3.902	0	0	0.0256313	0.627236	0.0706048	0.845791	0.876916	0.948293
FAM194B	2	1	2	0	0.303647	4.83945	4.83945	0.181483	0.0882841	0.0706597	0.845819	0.876916	0.948293
NFKBID	2	6	1	0	2.94701	6.02977	6.02977	0.0492184	0.172733	0.0706798	0.845791	0.876916	0.948293
ICK	0	0	1	0	0	2.44557	2.44557	0.0359752	0.451773	0.0707035	0.845791	0.876916	0.948293
CBLN4	0	3	1	0	2.28366	23.4391	23.4391	0.254871	0.0384343	0.0707426	0.853752	0.876916	0.948293
GTF2F1	1	0	0	0	0	0	0	0.0254027	0.530112	0.0707747	0.845791	0.876916	0.948293
PARVB	3	0	0	0	0	0	0	0.0274716	0.463114	0.0708492	0.845791	0.876916	0.948293
SPP2	1	5	0	0	3.89893	0	0	0.0257074	0.628252	0.070854	0.845791	0.876916	0.948293
CAV2	0	2	1	0	2.87589	21.2948	21.2948	0.231495	0.0427967	0.0708588	0.849498	0.876916	0.948293
ZNF473	3	1	0	0	0.167352	0	0	0.0291367	0.386892	0.0708948	0.845791	0.876916	0.948293
GADL1	0	0	1	0	0	3.78581	3.78581	0.0508255	0.288233	0.0709356	0.845791	0.876916	0.948293
TCN1	2	0	0	0	0	0	0	0.0269046	0.479544	0.0709982	0.845791	0.876916	0.948293
CCDC127	0	5	0	0	3.94949	0	0	0.0261742	0.620149	0.0710598	0.845791	0.876916	0.948293
PPM1K	5	0	0	0	0	0	0	0.0268661	0.493977	0.0710757	0.845791	0.876916	0.948293
H2AFV	0	3	0	0	6.12537	0	0	0.0228114	0.779886	0.0712271	0.845791	0.876916	0.948293
THAP9	2	0	0	0	0	0	0	0.028551	0.432396	0.0712849	0.845791	0.876916	0.948293
SIK1	0	0	0	0	0	0	0	0.0254021	0.534386	0.0713364	0.845791	0.876916	0.948293
ZNF121	0	0	0	0	0	0	0	0.0268897	0.47304	0.0713642	0.845791	0.876916	0.948293
SHROOM1	0	0	0	0	0	0	0	0.024071	0.612939	0.0714756	0.845791	0.876916	0.948293
IL11	0	0	1	0	0	19.2245	19.2245	0.268788	0.0479955	0.0715157	0.855255	0.876916	0.948293
CXCL3	0	3	0	0	6.15471	0	0	0.0225162	0.81613	0.0715274	0.845791	0.87858	0.948293
PDCD1	0	5	0	0	3.95043	0	0	0.026151	0.628751	0.0715995	0.845791	0.876916	0.948293
NKTR	0	11	0	0	2.32064	0	0	0.0672114	0.258995	0.0716218	0.845791	0.876916	0.948293
ZCCHC12	1	6	0	0	3.53403	0	0	0.0250419	0.671953	0.0716476	0.845791	0.876916	0.948293
KLHL15	2	7	2	0	1.86747	7.54808	7.54808	0.215985	0.0372371	0.0716889	0.845819	0.876916	0.948293
SLC34A3	1	0	0	0	0	0	0	0.0245782	0.59777	0.0719125	0.845791	0.876916	0.948293
PDCD2L	1	0	0	1	0	8.55115	8.55115	0.10883	0.117979	0.0719358	0.845791	0.876916	0.948293
PLIN1	1	0	0	0	0	0	0	0.0252996	0.559862	0.0720049	0.845791	0.876916	0.948293
SCGB1D1	0	3	0	0	6.12345	0	0	0.0228309	0.805645	0.0720938	0.845791	0.87858	0.948293
WDR37	0	2	1	1	0.739936	8.81305	8.81305	0.694439	0.0283715	0.0721054	0.941897	0.876916	0.948293
PLD2	1	10	0	0	2.60608	0	0	0.038698	0.415578	0.0721518	0.845791	0.876916	0.948293
TUBB4B	0	6	0	0	3.64249	0	0	0.0239248	0.741959	0.0721861	0.845791	0.876916	0.948293
TEAD1	0	0	1	0	0	4.65449	4.65449	0.0619867	0.231209	0.0722282	0.845791	0.876916	0.948293
TMC4	5	9	0	0	2.64706	0	0	0.0318666	0.486405	0.0722288	0.845791	0.876916	0.948293
TMEM86A	2	2	1	0	2.66865	21.7287	21.7287	0.256747	0.0413342	0.0722361	0.855255	0.876916	0.948293
CNTNAP2	8	22	1	1	2.07786	2.01409	2.01409	0.0246192	0.393381	0.0723031	0.845791	0.876916	0.948293	Yes
MED24	5	5	3	0	0.801358	5.21377	5.21377	0.668689	0.0310177	0.0723033	0.935805	0.876916	0.948293
TMEM45B	0	5	0	0	3.96552	0	0	0.025781	0.653587	0.072339	0.845791	0.876916	0.948293
AMHR2	4	1	1	1	0.28733	4.40849	4.40849	0.152346	0.103011	0.0723547	0.845791	0.876916	0.948293
DLX2	0	5	0	0	4.06024	0	0	0.023594	0.763036	0.0723706	0.845791	0.876916	0.948293
RAD9B	0	4	1	0	3.70027	6.16993	6.16993	0.051683	0.170194	0.0724014	0.845791	0.876916	0.948293
SNX9	1	0	0	0	0	0	0	0.0320396	0.359833	0.072405	0.845791	0.876916	0.948293
ZNF3	1	8	0	0	2.93666	0	0	0.0316342	0.509829	0.0725027	0.845791	0.876916	0.948293
NIPAL2	1	0	0	1	0	4.89995	4.89995	0.0642571	0.217565	0.0726359	0.845791	0.876916	0.948293
LACTBL1	0	0	0	0	0	0	0	0.0236656	0.685342	0.0728461	0.845791	0.876916	0.948293
SCAF11	2	1	1	0	0.161333	1.35415	1.35415	0.0271965	0.781368	0.0728804	0.845791	0.876916	0.948293
FHOD1	1	11	0	0	2.55977	0	0	0.0365899	0.448212	0.0729199	0.845791	0.876916	0.948293
TOP1	1	4	2	1	1.4143	6.06117	6.06117	0.572788	0.0226191	0.0729407	0.910939	0.876916	0.948293	Yes
SUPT4H1	0	3	0	0	5.91657	0	0	0.0250655	0.681896	0.0729448	0.845791	0.876916	0.948293
RAG2	0	6	0	0	3.56623	0	0	0.0261219	0.655153	0.0729568	0.845791	0.876916	0.948293
TRMT13	0	2	2	0	1.37727	9.897	9.897	0.694873	0.0224709	0.0730251	0.941897	0.876916	0.948293
ADH6	0	0	0	1	0	7.18395	7.18395	0.0942651	0.143962	0.0730927	0.845791	0.876916	0.948293
SMARCC1	5	3	2	1	0.480639	3.47938	3.47938	0.219001	0.088927	0.073107	0.845819	0.876916	0.948293
DUS2	2	0	0	1	0	2.55522	2.55522	0.0372711	0.429443	0.0731196	0.845791	0.876916	0.948293
MRPL18	1	4	0	0	4.51721	0	0	0.0260897	0.643936	0.0731494	0.845791	0.876916	0.948293
SPECC1L	2	1	0	0	0.17806	0	0	0.0388357	0.24597	0.0731724	0.845791	0.876916	0.948293
GTF2E1	2	0	0	0	0	0	0	0.0274253	0.495573	0.0731781	0.845791	0.876916	0.948293
FAM25C	0	2	0	0	9.84308	0	0	0.0227199	0.857616	0.0732062	0.845791	0.889675	0.948293
SMARCB1	1	6	1	0	3.09247	5.10462	5.10462	0.0431386	0.208124	0.0733389	0.845791	0.876916	0.948293	Yes
LCE5A	0	0	1	0	0	22.4595	22.4595	0.340804	0.0403175	0.0735882	0.86016	0.876916	0.948293
TECRL	0	6	0	0	3.33516	0	0	0.0343308	0.471626	0.0735914	0.845791	0.876916	0.948293
TAF11	1	0	0	1	0	15.0011	15.0011	0.206251	0.062963	0.0735934	0.845819	0.876916	0.948293
CRLS1	0	0	1	0	0	6.96401	6.96401	0.0921848	0.148985	0.073619	0.845791	0.876916	0.948293
FAM86B1	0	3	0	0	6.05161	0	0	0.0235761	0.790169	0.0736447	0.845791	0.876916	0.948293
CDK5RAP3	0	4	1	1	2.07857	7.92778	7.92778	0.254355	0.0350386	0.0737252	0.853752	0.876916	0.948293
ZBTB7B	1	9	0	0	2.85267	0	0	0.0292913	0.575825	0.073762	0.845791	0.876916	0.948293
PRSS36	1	5	1	1	1.58543	9.07191	9.07191	0.419853	0.0262191	0.0737973	0.872923	0.876916	0.948293
ZNF623	4	1	0	0	0.170575	0	0	0.0295874	0.418686	0.0738249	0.845791	0.876916	0.948293
CYP2B6	2	9	0	0	2.68948	0	0	0.0359341	0.451061	0.0739061	0.845791	0.876916	0.948293
LYZL6	1	0	1	0	0	17.1332	17.1332	0.243221	0.0542477	0.074002	0.851218	0.876916	0.948293
CSH1	1	0	1	0	0	14.5201	14.5201	0.200034	0.065305	0.0740207	0.845819	0.876916	0.948293
NBEA	6	28	4	0	1.97405	2.29826	2.29826	0.0320934	0.176124	0.0740586	0.845791	0.876916	0.948293	Yes
GCLC	0	1	1	1	0.456968	7.13681	7.13681	0.413941	0.0431279	0.0740647	0.872234	0.876916	0.948293
GABRE	1	3	1	1	0.796789	8.69924	8.69924	0.728187	0.0285224	0.074098	0.947935	0.876916	0.948293
PAX1	0	8	0	0	3.11059	0	0	0.0266216	0.663381	0.0742204	0.845791	0.876916	0.948293
CYLC1	3	9	0	0	2.64724	0	0	0.0360662	0.446643	0.0742983	0.845791	0.876916	0.948293
PMEL	0	6	1	0	3.11138	5.44249	5.44249	0.0452052	0.195191	0.0743946	0.845791	0.876916	0.948293
GNAS	2	13	0	0	2.37697	0	0	0.0384985	0.433804	0.0743955	0.845791	0.876916	0.948293	Yes
CYP2A13	2	7	0	0	3.12181	0	0	0.028685	0.586896	0.0744214	0.845791	0.876916	0.948293
USP47	3	3	2	1	0.521508	3.81952	3.81952	0.28938	0.0726399	0.0744984	0.856967	0.876916	0.948293
FMNL2	0	6	1	2	1.61271	5.89626	5.89626	0.382721	0.0253001	0.0745198	0.864439	0.876916	0.948293
MLLT6	1	9	0	0	2.78098	0	0	0.0332713	0.502936	0.074558	0.845791	0.876916	0.948293	Yes
RIC8A	1	7	1	0	2.76744	6.20056	6.20056	0.0519829	0.168299	0.0748321	0.845791	0.876916	0.948293
CLDN1	0	3	1	0	3.25645	12.1002	12.1002	0.11529	0.0806142	0.0748373	0.845791	0.876916	0.948293
ACTR1A	2	6	0	0	3.25808	0	0	0.0328791	0.494348	0.0749101	0.845791	0.876916	0.948293
STRA13	0	0	1	0	0	23.2884	23.2884	0.367622	0.0387132	0.0749949	0.86143	0.876916	0.948293
MRC1L1	2	0	0	0	0	0	0	0.0325363	0.384049	0.0751506	0.845791	0.876916	0.948293
DHX57	3	13	3	0	2.06484	3.73294	3.73294	0.0764556	0.0769605	0.0752202	0.845791	0.876916	0.948293
DCX	2	9	0	0	2.6417	0	0	0.0392701	0.419753	0.0752625	0.845791	0.876916	0.948293
EAF1	1	0	0	1	0	10.6351	10.6351	0.144281	0.092527	0.0752809	0.845791	0.876916	0.948293
ETV4	0	6	0	0	3.40624	0	0	0.0315268	0.536211	0.0753084	0.845791	0.876916	0.948293	Yes
ARHGAP18	0	0	1	0	0	2.73247	2.73247	0.0418384	0.404136	0.0753633	0.845791	0.876916	0.948293
GRAMD1A	3	2	1	1	0.41446	4.84705	4.84705	0.206767	0.086991	0.0753813	0.845819	0.876916	0.948293
BAALC	0	0	1	0	0	14.8256	14.8256	0.21083	0.0642193	0.0753892	0.845819	0.876916	0.948293
CDADC1	2	0	0	1	0	4.37267	4.37267	0.0597596	0.244947	0.0754822	0.845791	0.876916	0.948293
DLGAP4	1	7	2	0	1.53872	8.92947	8.92947	0.397521	0.0270662	0.0756633	0.869539	0.876916	0.948293
SPDYE4	0	5	0	0	3.79519	0	0	0.0303466	0.561481	0.0758015	0.845791	0.876916	0.948293
ANTXRL	1	0	0	0	0	0	0	0.0293443	0.465777	0.0758326	0.845791	0.876916	0.948293
RMND5B	2	4	2	0	1.68159	8.60644	8.60644	0.39839	0.0286553	0.0758731	0.869539	0.876916	0.948293
CASS4	0	8	0	0	3.01561	0	0	0.0308276	0.566116	0.075896	0.845791	0.876916	0.948293
RNF122	0	3	0	0	5.78916	0	0	0.026586	0.666687	0.0759056	0.845791	0.876916	0.948293
PORCN	2	9	0	0	2.61901	0	0	0.0409694	0.406313	0.0759808	0.845791	0.876916	0.948293
SIVA1	0	0	1	0	0	12.7779	12.7779	0.179872	0.0758473	0.0759921	0.845791	0.876916	0.948293
FAM171A2	0	0	0	0	0	0	0	0.0249333	0.684584	0.0761678	0.845791	0.876916	0.948293
CXCL14	2	0	1	0	0	11.7402	11.7402	0.162373	0.082419	0.0763533	0.845791	0.876916	0.948293
ST7	0	1	2	0	0.476835	7.22903	7.22903	0.442199	0.0420519	0.0764527	0.875954	0.876916	0.948293
PRKACA	1	6	0	0	3.40742	0	0	0.0291432	0.601075	0.0765462	0.845791	0.876916	0.948293	Yes
ATP8B4	2	12	2	1	2.09865	3.87702	3.87702	0.0828233	0.0714105	0.0765489	0.845791	0.876916	0.948293
OPN5	0	6	0	0	3.42751	0	0	0.0307395	0.566704	0.076605	0.845791	0.876916	0.948293
RPS3	0	3	0	1	3.2447	11.8667	11.8667	0.116282	0.0823894	0.0766345	0.845791	0.876916	0.948293
C1R	2	5	1	0	2.7525	9.03893	9.03893	0.0845906	0.110364	0.0766671	0.845791	0.876916	0.948293
GK	1	8	0	0	2.66495	0	0	0.0494808	0.343387	0.0767147	0.845791	0.876916	0.948293
SRSF10	0	0	0	1	0	8.77834	8.77834	0.121841	0.1153	0.0767477	0.845791	0.876916	0.948293
MYBL2	3	9	0	0	2.60222	0	0	0.0392973	0.423771	0.0767491	0.845791	0.876916	0.948293
KHDRBS2	1	4	1	1	1.87223	8.14047	8.14047	0.318123	0.0325712	0.0768303	0.858004	0.876916	0.948293
FBXO21	2	2	1	1	0.644904	7.76391	7.76391	0.552255	0.0352072	0.0768836	0.903892	0.876916	0.948293
SNX3	0	0	1	0	0	14.2701	14.2701	0.206805	0.0670263	0.0769095	0.845819	0.876916	0.948293
IL31	0	0	1	0	0	11.3356	11.3356	0.160127	0.0867152	0.0769747	0.845791	0.876916	0.948293
CTD-2368P22.1	0	0	0	0	0	0	0	0.0284953	0.505643	0.076979	0.845791	0.876916	0.948293
C3orf58	2	0	0	0	0	0	0	0.026528	0.607468	0.0769822	0.845791	0.876916	0.948293
FANCD2	2	11	0	0	2.17314	0	0	0.0769397	0.233349	0.0769884	0.845791	0.876916	0.948293	Yes
SGPP2	2	0	0	0	0	0	0	0.0259063	0.645262	0.0769885	0.845791	0.876916	0.948293
TCN2	2	2	0	2	1.07182	9.44482	9.44482	0.92915	0.0237656	0.0770707	0.988924	0.876916	0.948293
BRF2	2	0	1	0	0	3.57268	3.57268	0.0514828	0.303769	0.0771897	0.845791	0.876916	0.948293
TBC1D31	1	5	2	1	1.44968	5.8769	5.8769	0.513371	0.0246061	0.0772961	0.895014	0.876916	0.948293
DDX1	1	0	0	0	0	0	0	0.0338386	0.375129	0.0773104	0.845791	0.876916	0.948293
DIRC2	2	0	0	0	0	0	0	0.028157	0.536759	0.0773202	0.845791	0.876916	0.948293
C4B	1	0	0	0	0	0	0	0.0294434	0.487555	0.0775383	0.845791	0.876916	0.948293
AFAP1	0	10	0	0	2.64265	0	0	0.0403068	0.441671	0.0776218	0.845791	0.876916	0.948293
NDRG2	3	0	0	0	0	0	0	0.0316112	0.436775	0.0776224	0.845791	0.876916	0.948293
SNAPC4	4	2	1	0	0.244086	1.55526	1.55526	0.0314664	0.689773	0.0776262	0.845791	0.876916	0.948293
SPHAR	0	2	0	0	9.54513	0	0	0.0241718	0.878429	0.0776647	0.845791	0.899884	0.948293
METTL21A	0	0	1	0	0	12.644	12.644	0.182542	0.0767464	0.0776737	0.845819	0.876916	0.948293
COL4A4	5	16	0	0	1.72077	0	0	0.144068	0.133673	0.0777589	0.845791	0.876916	0.948293
C15orf52	0	5	2	0	1.91989	7.90437	7.90437	0.267214	0.0352449	0.0778038	0.855255	0.876916	0.948293
HIST1H2BG	1	3	0	0	5.91825	0	0	0.0241409	0.895395	0.0778378	0.845791	0.910036	0.948293
RAE1	1	5	0	2	2.41515	5.89396	5.89396	0.133699	0.0614485	0.0778788	0.845791	0.876916	0.948293
OR5D13	0	5	1	0	2.58957	11.9266	11.9266	0.112376	0.0819272	0.077918	0.845791	0.876916	0.948293
IL6	0	4	0	0	4.54849	0	0	0.0268606	0.69942	0.0780524	0.845791	0.876916	0.948293
APOOL	1	5	0	0	3.66071	0	0	0.0325191	0.531531	0.0781165	0.845791	0.876916	0.948293
MZT2B	0	3	1	0	2.55588	17.7975	17.7975	0.200374	0.0523293	0.0782085	0.845819	0.876916	0.948293
TUB	1	8	1	0	2.86794	3.76958	3.76958	0.0353615	0.288144	0.0782373	0.845791	0.876916	0.948293
RABEP2	0	7	0	1	2.97356	4.70206	4.70206	0.0416021	0.228691	0.0782614	0.845791	0.876916	0.948293
FAM171A1	3	3	2	0	0.591187	6.50814	6.50814	0.397128	0.0492403	0.0783459	0.869357	0.876916	0.948293
PPM1D	0	2	2	0	0.943333	9.26969	9.26969	0.940764	0.025638	0.0783527	0.990236	0.876916	0.948293	Yes
RP11-1084J3.4	0	4	0	0	4.37551	0	0	0.0304605	0.581305	0.0784027	0.845791	0.876916	0.948293
CARD10	2	1	0	0	0.171333	0	0	0.033889	0.359229	0.0784672	0.845791	0.876916	0.948293
BEX5	0	3	0	0	5.93492	0	0	0.0248561	0.83672	0.0785249	0.845791	0.882258	0.948293
POLDIP3	1	0	1	0	0	4.53847	4.53847	0.0655067	0.23633	0.0786275	0.845791	0.876916	0.948293
C21orf54	0	0	1	0	0	18.3861	18.3861	0.288109	0.0504552	0.0786333	0.856967	0.876916	0.948293
JMJD7-PLA2G4B	5	1	1	0	0.183963	2.14942	2.14942	0.0375059	0.507091	0.0787012	0.845791	0.876916	0.948293
RPN1	2	0	0	0	0	0	0	0.028649	0.541415	0.0787348	0.845791	0.876916	0.948293	Yes
CLMN	1	11	1	0	2.72506	2.24936	2.24936	0.0259986	0.48901	0.0787778	0.845791	0.876916	0.948293
TRIM14	0	0	0	0	0	0	0	0.026829	0.624306	0.0788928	0.845791	0.876916	0.948293
SLC6A13	1	9	0	0	2.69604	0	0	0.0387589	0.458063	0.0790244	0.845791	0.876916	0.948293
CCL27	1	0	0	1	0	21.617	21.617	0.359065	0.0418004	0.0791708	0.86143	0.876916	0.948293
CPNE9	1	7	0	0	2.96061	0	0	0.0390055	0.447908	0.0791758	0.845791	0.876916	0.948293
ZNF44	1	0	0	0	0	0	0	0.0322104	0.43101	0.0792233	0.845791	0.876916	0.948293
STX1A	0	0	0	1	0	10.6481	10.6481	0.154969	0.0929898	0.0792689	0.845791	0.876916	0.948293
TERF2	1	0	0	0	0	0	0	0.0292134	0.523697	0.0793064	0.845791	0.876916	0.948293
PBDC1	0	4	0	0	4.39484	0	0	0.0300301	0.604965	0.079371	0.845791	0.876916	0.948293
ZNF99	1	9	2	0	2.18136	5.39725	5.39725	0.101534	0.0727869	0.0793753	0.845791	0.876916	0.948293
PDE9A	2	9	1	0	2.80189	2.68223	2.68223	0.0292321	0.408865	0.0795007	0.845791	0.876916	0.948293
BLVRB	2	0	1	0	0	9.8384	9.8384	0.140521	0.100414	0.0795078	0.845791	0.876916	0.948293
ZNF136	1	0	0	0	0	0	0	0.0352136	0.373333	0.0797082	0.845791	0.876916	0.948293
IL4R	4	1	0	0	0.178851	0	0	0.035329	0.359031	0.0798381	0.845791	0.876916	0.948293
DSTN	0	0	0	1	0	18.5457	18.5457	0.297272	0.0499689	0.0798471	0.857896	0.876916	0.948293
NENF	1	2	0	1	2.58559	20.6718	20.6718	0.273246	0.0439489	0.0798826	0.855583	0.876916	0.948293
STK17A	2	0	1	0	0	4.97421	4.97421	0.0717659	0.213113	0.0800944	0.845791	0.876916	0.948293
RDH5	0	0	0	1	0	6.58912	6.58912	0.0961809	0.158344	0.0801806	0.845791	0.876916	0.948293
ZNF444	1	0	0	0	0	0	0	0.0264618	0.697525	0.0804224	0.845791	0.876916	0.948293
CLRN1	1	0	1	0	0	7.73433	7.73433	0.11177	0.131882	0.0804391	0.845791	0.876916	0.948293
PROSER2	0	0	0	0	0	0	0	0.0265324	0.688016	0.0804549	0.845791	0.876916	0.948293
OR8D2	1	4	1	0	2.29876	16.7689	16.7689	0.192618	0.0555706	0.0805441	0.845819	0.876916	0.948293
MIA2	1	3	2	0	1.37353	9.19572	9.19572	0.642895	0.025514	0.0806551	0.929001	0.876916	0.948293
NR3C2	4	1	1	0	0.173858	1.55536	1.55536	0.031799	0.689734	0.0806572	0.845791	0.876916	0.948293
ONECUT3	0	0	0	0	0	0	0	0.0260854	0.73874	0.0807675	0.845791	0.876916	0.948293
KCNQ3	2	12	2	0	2.12154	4.68235	4.68235	0.0784747	0.0939545	0.0808104	0.845791	0.876916	0.948293
MYCN	0	7	0	0	3.26524	0	0	0.0276847	0.725291	0.0808716	0.845791	0.876916	0.948293	Yes
RIPK1	3	2	2	0	0.588173	7.00677	7.00677	0.463294	0.0425761	0.0808817	0.882242	0.876916	0.948293
COX14	0	0	1	0	0	19.7892	19.7892	0.329215	0.0464628	0.080949	0.858849	0.876916	0.948293
CNEP1R1	0	2	0	1	4.26357	10.6471	10.6471	0.115306	0.0929994	0.0809559	0.845791	0.876916	0.948293
NPTXR	1	0	0	0	0	0	0	0.0268878	0.681061	0.0809762	0.845791	0.876916	0.948293
GGCT	0	3	0	0	5.69832	0	0	0.0277444	0.70826	0.081101	0.845791	0.876916	0.948293
CD84	1	0	1	0	0	5.41168	5.41168	0.0796758	0.195312	0.0811168	0.845791	0.876916	0.948293
MCTP1	2	5	3	0	0.883012	5.28892	5.28892	0.818832	0.0317667	0.0811283	0.967726	0.876916	0.948293
MCCC1	0	8	0	0	2.82504	0	0	0.0416437	0.44234	0.0811441	0.845791	0.876916	0.948293
HAO2	1	5	2	0	2.27536	6.20504	6.20504	0.160225	0.0556154	0.0812068	0.845791	0.876916	0.948293
FOXL1	0	4	0	0	4.61493	0	0	0.025618	0.867931	0.0813112	0.845791	0.894327	0.948293
LPL	0	6	0	0	3.35548	0	0	0.0335014	0.554754	0.0813301	0.845791	0.876916	0.948293
ARAP3	2	16	0	0	2.00883	0	0	0.077667	0.254172	0.0813343	0.845791	0.876916	0.948293
CAB39L	2	5	1	0	3.15773	5.27719	5.27719	0.0527707	0.199843	0.0813488	0.845791	0.876916	0.948293
GLRA4	3	6	1	1	1.91571	6.80938	6.80938	0.217278	0.0450468	0.0814334	0.845819	0.876916	0.948293
PLEKHA2	0	0	1	0	0	4.94256	4.94256	0.0747574	0.216702	0.081492	0.845791	0.876916	0.948293
GLDC	4	6	3	0	1.15413	5.65732	5.65732	0.775894	0.0252901	0.0817045	0.957541	0.876916	0.948293
RASSF5	2	0	0	0	0	0	0	0.0299227	0.54183	0.0817181	0.845791	0.876916	0.948293
ABR	2	10	1	0	2.67599	2.78034	2.78034	0.0305896	0.394169	0.0817532	0.845791	0.876916	0.948293
DACT1	6	13	0	0	2.26607	0	0	0.0368217	0.491442	0.0818008	0.845791	0.876916	0.948293
CC2D2B	0	3	2	0	2.1449	7.64847	7.64847	0.289956	0.0376206	0.0818642	0.85745	0.876916	0.948293
CEP78	0	7	0	0	3.04125	0	0	0.0377845	0.49182	0.0819627	0.845791	0.876916	0.948293
OCM	0	0	0	1	0	21.3391	21.3391	0.370683	0.0426973	0.081976	0.862441	0.876916	0.948293
PRKG2	3	9	0	0	2.37299	0	0	0.0613582	0.293809	0.0822011	0.845791	0.876916	0.948293
NSMCE4A	1	0	1	0	0	4.25603	4.25603	0.0650586	0.253208	0.0822389	0.845791	0.876916	0.948293
EGFL6	1	1	2	0	0.341649	5.09219	5.09219	0.24024	0.081322	0.0823294	0.851218	0.876916	0.948293
GRSF1	3	0	0	0	0	0	0	0.0326389	0.469532	0.0824397	0.845791	0.876916	0.948293
ACOT9	1	0	0	1	0	3.13554	3.13554	0.050534	0.349485	0.082526	0.845791	0.876916	0.948293
ANKRD34A	1	5	0	0	3.8276	0	0	0.0275536	0.753993	0.0825416	0.845791	0.876916	0.948293
DDX60L	2	2	1	1	0.282065	2.07843	2.07843	0.0638296	0.384424	0.0825592	0.845791	0.876916	0.948293
CLGN	2	0	0	0	0	0	0	0.0358157	0.39543	0.0825592	0.845791	0.876916	0.948293
NAA10	0	5	0	0	3.76838	0	0	0.0311489	0.619639	0.0825987	0.845791	0.876916	0.948293
KCNA3	3	7	0	0	3.08272	0	0	0.028494	0.708822	0.0826276	0.845791	0.876916	0.948293
GHRL	0	3	0	0	5.65769	0	0	0.028284	0.712548	0.0826892	0.845791	0.876916	0.948293
DLG4	0	7	1	0	2.99345	4.16387	4.16387	0.0404377	0.260525	0.0828531	0.845791	0.876916	0.948293
ZFP41	2	2	1	0	1.53315	30.3485	30.3485	0.598864	0.0284289	0.0829568	0.916436	0.876916	0.948293
BCL9	6	17	0	0	1.94042	0	0	0.0654101	0.282937	0.0831017	0.845791	0.876916	0.948293	Yes
LRRC38	0	1	0	1	0.502913	23.1747	23.1747	0.478649	0.038926	0.0831392	0.884163	0.876916	0.948293
CDC27	1	8	1	0	2.96859	2.58692	2.58692	0.0300513	0.425455	0.0831439	0.845791	0.876916	0.948293
IL17RE	1	3	1	1	0.934274	8.78235	8.78235	0.918208	0.0279839	0.0831688	0.986975	0.876916	0.948293
ABAT	0	7	0	0	3.05449	0	0	0.0370846	0.51209	0.0832027	0.845791	0.876916	0.948293
NAPRT1	4	0	0	0	0	0	0	0.031029	0.533894	0.0832802	0.845791	0.876916	0.948293
CCDC33	4	1	0	0	0.188513	0	0	0.0427158	0.28635	0.0834008	0.845791	0.876916	0.948293
RBM28	0	0	0	0	0	0	0	0.0341954	0.426677	0.0834871	0.845791	0.876916	0.948293
RP1-27O5.3	2	0	0	0	0	0	0	0.0296735	0.584202	0.0835159	0.845791	0.876916	0.948293
ANKRD23	0	0	0	1	0	7.04487	7.04487	0.107582	0.1471	0.0835376	0.845791	0.876916	0.948293
DTD2	0	3	0	0	5.66272	0	0	0.0282164	0.735526	0.0836761	0.845791	0.876916	0.948293
ARHGAP40	0	0	0	0	0	0	0	0.0326463	0.469372	0.0837157	0.845791	0.876916	0.948293
SLITRK4	3	11	0	0	2.35481	0	0	0.0474584	0.392334	0.0837665	0.845791	0.876916	0.948293
SIGLEC6	3	7	0	1	2.70141	4.96446	4.96446	0.0510387	0.212795	0.0838757	0.845791	0.876916	0.948293
TYW5	1	4	1	0	3.63979	4.96181	4.96181	0.0519755	0.214628	0.0838839	0.845791	0.876916	0.948293
WDR48	1	0	0	0	0	0	0	0.0363387	0.393211	0.0838883	0.845791	0.876916	0.948293
PELI1	2	0	0	0	0	0	0	0.0314896	0.521205	0.0839949	0.845791	0.876916	0.948293
BTNL9	1	0	0	0	0	0	0	0.0305801	0.549769	0.0840101	0.845791	0.876916	0.948293
SLC48A1	0	1	0	1	1.57118	31.5971	31.5971	0.687641	0.0275122	0.0840315	0.940173	0.876916	0.948293
PARL	1	5	1	0	3.15195	5.47265	5.47265	0.0556503	0.192941	0.0841564	0.845791	0.876916	0.948293
ATF3	1	3	1	0	3.39289	9.26918	9.26918	0.101703	0.107857	0.0842224	0.845791	0.876916	0.948293
TSR2	0	4	0	0	4.40102	0	0	0.029894	0.678116	0.0842939	0.845791	0.876916	0.948293
STAC3	0	5	0	0	3.67716	0	0	0.0340734	0.566693	0.0843188	0.845791	0.876916	0.948293
MYH13	13	9	0	0	0.552181	0	0	0.122856	0.0765418	0.0843376	0.845791	0.876916	0.948293
SARM1	1	0	0	0	0	0	0	0.0291064	0.625059	0.0843564	0.845791	0.876916	0.948293
PSAPL1	3	1	1	0	0.244559	6.05355	6.05355	0.10127	0.171331	0.0843942	0.845791	0.876916	0.948293
HSF5	1	0	0	0	0	0	0	0.0300269	0.581907	0.0844905	0.845791	0.876916	0.948293
SP2	1	0	0	0	0	0	0	0.0303433	0.568036	0.084494	0.845791	0.876916	0.948293
HTR3C	0	6	0	0	3.3111	0	0	0.035344	0.548551	0.0845184	0.845791	0.876916	0.948293
TRIM16	3	0	0	0	0	0	0	0.0308861	0.555478	0.0845231	0.845791	0.876916	0.948293
AC011484.1	0	1	1	0	1.24423	32.7596	32.7596	0.841176	0.026423	0.0846726	0.973099	0.876916	0.948293
LYPLA2	1	5	0	0	3.65985	0	0	0.0325473	0.601608	0.0847097	0.845791	0.876916	0.948293
PSEN2	2	7	0	0	3.02506	0	0	0.0330374	0.593456	0.0847142	0.845791	0.876916	0.948293
PM20D1	2	7	0	0	2.92579	0	0	0.038284	0.493097	0.0847174	0.845791	0.876916	0.948293
PPP1R14C	0	3	1	0	2.97769	12.4925	12.4925	0.142155	0.0777884	0.0848765	0.845791	0.876916	0.948293
DNA2	1	9	0	0	2.56341	0	0	0.0493718	0.389174	0.0848787	0.845791	0.876916	0.948293
HOXC5	0	2	1	0	2.41916	21.33	21.33	0.308004	0.0427178	0.0848935	0.857896	0.876916	0.948293
PASD1	1	11	1	0	2.7083	1.85944	1.85944	0.0269076	0.587471	0.0849453	0.845791	0.876916	0.948293
P2RY2	4	1	1	0	0.287329	9.07401	9.07401	0.152344	0.109053	0.0849823	0.845791	0.876916	0.948293
SHROOM3	4	9	3	0	0.894359	5.03659	5.03659	0.799301	0.0346475	0.0849839	0.962876	0.876916	0.948293
RP11-766F14.2	0	1	0	0	0.161073	0	0	0.0322684	0.467296	0.085327	0.845791	0.876916	0.948293
ABCG8	1	6	1	1	1.71968	7.761	7.761	0.314175	0.035818	0.085399	0.857896	0.876916	0.948293
RPA3	0	1	0	1	3.08894	22.4619	22.4619	0.356495	0.0403128	0.0854484	0.861256	0.876916	0.948293
TIGD4	1	4	2	0	1.6606	8.23396	8.23396	0.415019	0.0318375	0.0854753	0.872234	0.876916	0.948293
TXNDC16	0	6	2	0	2.2458	6.0011	6.0011	0.145831	0.0604669	0.0856176	0.845791	0.876916	0.948293
TTC7B	4	12	0	0	2.12506	0	0	0.0675547	0.283783	0.0857151	0.845791	0.876916	0.948293
GMDS	3	0	0	0	0	0	0	0.0346235	0.459641	0.0857866	0.845791	0.876916	0.948293
MB21D2	1	6	1	0	2.61529	7.97873	7.97873	0.0816339	0.127412	0.0858752	0.845791	0.876916	0.948293	Yes
VRK1	3	0	0	0	0	0	0	0.0376062	0.400174	0.0859962	0.845791	0.876916	0.948293
FRRS1	1	0	0	0	0	0	0	0.0354206	0.434078	0.0860227	0.845791	0.876916	0.948293
MOV10	0	2	1	1	0.621878	7.08247	7.08247	0.528957	0.043781	0.0860368	0.897802	0.876916	0.948293
SGK494	2	1	2	0	0.449676	6.44212	6.44212	0.395039	0.0508936	0.0860965	0.86832	0.876916	0.948293
DYNC1I2	0	7	0	0	2.84085	0	0	0.0503972	0.38691	0.0861154	0.845791	0.876916	0.948293
PHYKPL	2	0	0	0	0	0	0	0.0315532	0.555689	0.0863253	0.845791	0.876916	0.948293
MAD1L1	3	11	0	0	2.30557	0	0	0.0530331	0.363613	0.0863507	0.845791	0.876916	0.948293
TNC	9	6	1	0	0.37596	0.933643	0.933643	0.0281098	0.946246	0.0865039	0.845791	0.949987	0.948293	Yes
MRPL11	0	2	1	0	2.94705	16.6867	16.6867	0.22209	0.0562494	0.0865274	0.845819	0.876916	0.948293
RBM12B	1	1	0	0	0.173898	0	0	0.0383845	0.352016	0.0870594	0.845791	0.876916	0.948293
TAGLN3	0	0	1	0	0	14.2136	14.2136	0.24055	0.0673246	0.0870826	0.851218	0.876916	0.948293
FBXO22	0	6	0	0	3.35869	0	0	0.0333724	0.618458	0.0871232	0.845791	0.876916	0.948293
CBX5	1	0	1	0	0	12.5721	12.5721	0.207651	0.0767391	0.0871478	0.845819	0.876916	0.948293
REEP5	0	0	0	1	0	13.2228	13.2228	0.221453	0.0729973	0.0872026	0.845819	0.876916	0.948293
NEB	18	36	4	6	0.865176	2.04526	2.04526	0.574863	0.0697404	0.087221	0.9112	0.876916	0.948293
H3F3B	0	1	0	1	1.83127	28.8969	28.8969	0.597541	0.0304035	0.0872321	0.916436	0.876916	0.948293	Yes
NARG2	3	10	0	0	2.26112	0	0	0.0667039	0.292691	0.0872439	0.845791	0.876916	0.948293
POTEJ	0	0	0	0	0	0	0	0.0327233	0.517909	0.0873079	0.845791	0.876916	0.948293
APOE	0	0	0	0	0	0	0	0.0297263	0.652912	0.0873202	0.845791	0.876916	0.948293
DPYSL2	3	9	0	1	2.53731	4.10021	4.10021	0.0445165	0.261552	0.0874311	0.845791	0.876916	0.948293
IRX3	0	2	1	0	1.3832	30.6893	30.6893	0.69112	0.0284239	0.0874872	0.940972	0.876916	0.948293
TUBA4A	3	6	0	0	3.25394	0	0	0.0313271	0.672254	0.0875301	0.845791	0.876916	0.948293
SMC4	1	5	3	0	1.1432	5.61743	5.61743	0.811288	0.0278106	0.0875302	0.965851	0.876916	0.948293
ZFPL1	4	0	0	0	0	0	0	0.0318934	0.571909	0.0876572	0.845791	0.876916	0.948293
RCL1	2	0	0	0	0	0	0	0.0369591	0.424321	0.0876676	0.845791	0.876916	0.948293
RPS15	0	1	1	0	1.63324	29.8937	29.8937	0.664019	0.0292715	0.0876793	0.933831	0.876916	0.948293
RORC	4	10	1	0	2.56899	2.5353	2.5353	0.0324772	0.43083	0.0876935	0.845791	0.876916	0.948293
GCC2	4	2	2	0	0.272381	1.68485	1.68485	0.0495132	0.520939	0.0877282	0.845791	0.876916	0.948293
IFFO1	1	0	0	0	0	0	0	0.0311763	0.595998	0.0879771	0.845791	0.876916	0.948293
ENO4	0	0	0	0	0	0	0	0.0352725	0.456028	0.0882028	0.845791	0.876916	0.948293
TPST2	1	0	0	0	0	0	0	0.0294468	0.699516	0.088204	0.845791	0.876916	0.948293
SNAI1	0	4	0	0	4.31645	0	0	0.0318241	0.669043	0.088343	0.845791	0.876916	0.948293
CCDC85C	0	0	0	0	0	0	0	0.0305371	0.631101	0.088398	0.845791	0.876916	0.948293
IRX6	4	0	0	0	0	0	0	0.0339677	0.515017	0.0885304	0.845791	0.876916	0.948293
OSGEPL1	0	5	0	0	3.65268	0	0	0.0349124	0.592801	0.0886698	0.845791	0.876916	0.948293
ST6GAL2	3	7	2	0	1.32294	8.48248	8.48248	0.566731	0.0290925	0.0887319	0.908687	0.876916	0.948293
EFNB1	4	7	0	0	2.94835	0	0	0.0330453	0.633481	0.0887563	0.845791	0.876916	0.948293
SH2D5	2	0	0	0	0	0	0	0.0325622	0.557622	0.0887736	0.845791	0.876916	0.948293
NOVA1	0	7	0	0	3.03642	0	0	0.0380437	0.542661	0.0888172	0.845791	0.876916	0.948293
VAMP7	2	0	1	0	0	5.60008	5.60008	0.0904419	0.187303	0.0890092	0.845791	0.876916	0.948293
RND2	0	0	0	1	0	12.8187	12.8187	0.219283	0.0755773	0.0890311	0.845819	0.876916	0.948293
CDR1	3	0	0	0	0	0	0	0.0309917	0.635215	0.0890963	0.845791	0.876916	0.948293
RANBP3	0	7	0	0	2.96962	0	0	0.0418368	0.489164	0.0891475	0.845791	0.876916	0.948293
LRRN1	1	1	1	0	0.231443	4.99518	4.99518	0.093389	0.213075	0.0892152	0.845791	0.876916	0.948293
PKIA	0	1	1	0	3.67881	19.0333	19.0333	0.297087	0.0485361	0.0892346	0.857896	0.876916	0.948293
C14orf119	0	0	1	0	0	11.9981	11.9981	0.203918	0.0813813	0.0892349	0.845819	0.876916	0.948293
LRRC37A	2	0	0	0	0	0	0	0.034422	0.503826	0.0892575	0.845791	0.876916	0.948293
CERS2	1	5	2	0	1.97888	6.83298	6.83298	0.239061	0.0460646	0.0893298	0.851218	0.876916	0.948293
C6orf203	0	0	1	0	0	10.5996	10.5996	0.17806	0.0934648	0.0894018	0.845791	0.876916	0.948293
SLC26A9	3	9	1	1	1.97469	5.46364	5.46364	0.137402	0.0691963	0.0894231	0.845791	0.876916	0.948293
AMH	1	0	0	0	0	0	0	0.0309104	0.640234	0.0894901	0.845791	0.876916	0.948293
AGBL3	3	4	3	0	0.765382	4.72595	4.72595	0.639998	0.0418748	0.0895286	0.928503	0.876916	0.948293
RPL39	0	2	0	0	8.56157	0	0	0.0300625	0.75682	0.0897278	0.845791	0.876916	0.948293
SNX7	2	0	0	0	0	0	0	0.0351474	0.489913	0.0897462	0.845791	0.876916	0.948293
NAE1	3	0	0	0	0	0	0	0.0428776	0.353115	0.0898459	0.845791	0.876916	0.948293
ZNF256	0	0	0	0	0	0	0	0.0333739	0.537944	0.0900783	0.845791	0.876916	0.948293
FAM160B2	1	0	0	0	0	0	0	0.0338007	0.531541	0.0902179	0.845791	0.876916	0.948293
LIPM	0	5	1	0	3.16005	5.39028	5.39028	0.0583138	0.197249	0.0902734	0.845791	0.876916	0.948293
PPP1R36	1	0	0	1	0	4.03113	4.03113	0.0689517	0.268327	0.0903814	0.845791	0.876916	0.948293
PLAU	3	5	2	0	1.72249	7.31336	7.31336	0.331339	0.0391141	0.0904715	0.858849	0.876916	0.948293
SYCP2	1	13	1	0	2.53828	1.1972	1.1972	0.0295808	0.867537	0.0905323	0.845791	0.89407	0.948293
SLC38A1	2	0	0	0	0	0	0	0.0365523	0.464039	0.0905352	0.845791	0.876916	0.948293
TCHP	0	0	0	0	0	0	0	0.0395735	0.3926	0.0906454	0.845791	0.876916	0.948293
IGSF22	2	12	1	0	2.4843	2.71822	2.71822	0.0338054	0.403358	0.090717	0.845791	0.876916	0.948293
RIMBP3B	1	0	0	0	0	0	0	0.0314623	0.637481	0.0907192	0.845791	0.876916	0.948293
FAM21A	5	8	0	0	2.56798	0	0	0.0461115	0.428012	0.0908587	0.845791	0.876916	0.948293
R3HDM2	3	1	0	0	0.193731	0	0	0.0491296	0.266727	0.0908682	0.845791	0.876916	0.948293
SV2A	2	10	0	0	2.39415	0	0	0.054142	0.380999	0.0909495	0.845791	0.876916	0.948293
PAX6	0	4	0	1	3.49934	5.4658	5.4658	0.0612794	0.194285	0.091006	0.845791	0.876916	0.948293
FAM53A	1	0	0	0	0	0	0	0.0310789	0.665957	0.0910311	0.845791	0.876916	0.948293
MKKS	2	0	0	0	0	0	0	0.033712	0.554787	0.0912306	0.845791	0.876916	0.948293
GABRR2	1	0	0	0	0	0	0	0.033108	0.573927	0.0913103	0.845791	0.876916	0.948293
PAQR9	0	6	0	0	3.44133	0	0	0.0302398	0.803416	0.0914278	0.845791	0.87858	0.948293
IMMP2L	1	0	0	1	0	10.9225	10.9225	0.188129	0.0898115	0.0915327	0.845819	0.876916	0.948293
LYRM7	0	0	0	1	0	22.1799	22.1799	0.463481	0.0408875	0.0915725	0.882242	0.876916	0.948293
COG1	0	9	0	0	2.65919	0	0	0.0457929	0.467366	0.0916512	0.845791	0.876916	0.948293
TOM1L2	2	1	2	0	0.386176	5.42718	5.42718	0.301395	0.0709626	0.091692	0.857896	0.876916	0.948293
ASF1B	3	4	0	0	4.17339	0	0	0.0312945	0.73646	0.0916935	0.845791	0.876916	0.948293
FRA10AC1	0	1	2	0	0.919065	8.55313	8.55313	0.935838	0.0301218	0.091745	0.989825	0.876916	0.948293
LUC7L	1	3	2	0	1.25506	8.6344	8.6344	0.737941	0.0289532	0.0917627	0.949958	0.876916	0.948293
OR2AG1	0	2	1	0	1.42107	28.8855	28.8855	0.667778	0.0304169	0.0918744	0.935617	0.876916	0.948293
PEX12	1	0	1	0	0	7.0633	7.0633	0.119032	0.145808	0.0919043	0.845791	0.876916	0.948293
PLA2G16	0	0	1	0	0	10.5202	10.5202	0.182855	0.0942516	0.0920096	0.845819	0.876916	0.948293
SNRPC	0	0	0	1	0	13.1836	13.1836	0.236414	0.0732404	0.092095	0.851174	0.876916	0.948293
PROSC	1	0	1	0	0	8.08219	8.08219	0.137202	0.125604	0.09223	0.845791	0.876916	0.948293
HSH2D	0	5	0	0	3.69455	0	0	0.0334918	0.673758	0.0922599	0.845791	0.876916	0.948293
ETAA1	0	2	2	0	0.785843	7.884	7.884	0.754639	0.0354259	0.0923227	0.95385	0.876916	0.948293
ANKDD1B	1	0	0	0	0	0	0	0.0357698	0.503419	0.0925346	0.845791	0.876916	0.948293
CXCR3	1	1	1	0	0.348073	12.4366	12.4366	0.249604	0.0776759	0.0925588	0.851218	0.876916	0.948293
TRAPPC2L	2	0	0	1	0	9.96384	9.96384	0.171239	0.0990045	0.0925665	0.845791	0.876916	0.948293
WIPF3	0	0	0	0	0	0	0	0.034555	0.535829	0.0926081	0.845791	0.876916	0.948293
BTAF1	1	15	0	1	2.43141	1.16023	1.16023	0.0309456	0.890003	0.0927291	0.845791	0.907072	0.948293
HMBOX1	1	6	0	0	2.97973	0	0	0.0499104	0.4137	0.0927654	0.845791	0.876916	0.948293
EVI5L	3	4	1	1	1.10641	8.44955	8.44955	0.863441	0.0293205	0.0928036	0.976988	0.876916	0.948293
NKAP	2	8	1	0	2.81853	2.66971	2.66971	0.0353962	0.410813	0.0928137	0.845791	0.876916	0.948293
PLOD3	0	8	1	0	2.84839	3.47222	3.47222	0.0401186	0.315679	0.0928238	0.845791	0.876916	0.948293
LRFN5	3	10	0	0	2.45916	0	0	0.0438616	0.481946	0.0929265	0.845791	0.876916	0.948293
MYL1	1	0	0	1	0	7.61691	7.61691	0.13054	0.134136	0.093134	0.845791	0.876916	0.948293
TCP11X2	1	0	1	0	0	13.7252	13.7252	0.250742	0.0695572	0.0931815	0.851599	0.876916	0.948293
NOTCH3	9	25	0	0	1.70366	0	0	0.0861165	0.245901	0.0932109	0.845791	0.876916	0.948293
NUDT21	0	0	0	1	0	11.937	11.937	0.214016	0.0818477	0.093217	0.845819	0.876916	0.948293
JAK3	2	10	2	0	1.94681	5.49312	5.49312	0.139154	0.069335	0.0932927	0.845791	0.876916	0.948293	Yes
OSGIN1	1	0	0	0	0	0	0	0.0339096	0.576493	0.0933268	0.845791	0.876916	0.948293
NSMCE2	1	0	0	1	0	8.03442	8.03442	0.138545	0.126433	0.0934788	0.845791	0.876916	0.948293
OR2H2	0	5	0	0	3.73625	0	0	0.032144	0.74309	0.0934807	0.845791	0.876916	0.948293
DNER	4	13	0	1	2.36181	2.33357	2.33357	0.033166	0.468224	0.0935462	0.845791	0.876916	0.948293
MMS19	2	10	0	0	2.26283	0	0	0.0711222	0.303745	0.0938146	0.845791	0.876916	0.948293
NUDT19	0	0	0	0	0	0	0	0.031468	0.708553	0.0938388	0.845791	0.876916	0.948293
MORC1	4	3	0	3	0.561877	3.73565	3.73565	0.345277	0.0755054	0.0938448	0.86016	0.876916	0.948293
TRO	7	14	3	0	1.30882	5.10838	5.10838	0.469666	0.031854	0.0939044	0.882813	0.876916	0.948293
KCNMA1	2	13	0	0	2.10093	0	0	0.0755533	0.294874	0.0939339	0.845791	0.876916	0.948293
ARMCX2	7	2	0	0	0.261158	0	0	0.0358316	0.512548	0.0940393	0.845791	0.876916	0.948293
SMYD5	0	5	0	0	3.60651	0	0	0.036562	0.611298	0.0940508	0.845791	0.876916	0.948293
ERCC4	2	10	0	0	2.3868	0	0	0.0549684	0.390303	0.0941021	0.845791	0.876916	0.948293	Yes
SLC39A12	0	5	2	0	1.85092	7.25307	7.25307	0.293914	0.0417779	0.0941543	0.857896	0.876916	0.948293
CREBRF	1	0	0	0	0	0	0	0.0379476	0.468809	0.09429	0.845791	0.876916	0.948293
TMEM41B	0	0	1	0	0	10.5043	10.5043	0.188594	0.0944107	0.0945061	0.845819	0.876916	0.948293
CREB3	1	0	0	1	0	7.23247	7.23247	0.126024	0.142045	0.0945483	0.845791	0.876916	0.948293
PYCR2	1	5	0	0	3.59253	0	0	0.0348464	0.657923	0.094591	0.845791	0.876916	0.948293
KBTBD3	1	7	0	0	2.87722	0	0	0.0441041	0.491227	0.0946123	0.845791	0.876916	0.948293
CLDN16	0	5	0	0	3.56951	0	0	0.0379504	0.586441	0.0946141	0.845791	0.876916	0.948293
CD2AP	1	0	0	0	0	0	0	0.0431309	0.377208	0.094624	0.845791	0.876916	0.948293
FOXM1	2	9	0	0	2.51009	0	0	0.050306	0.427124	0.0946552	0.845791	0.876916	0.948293
HCK	0	5	1	0	3.01599	5.98282	5.98282	0.0683653	0.176032	0.0946643	0.845791	0.876916	0.948293
CD58	0	0	1	0	0	11.0872	11.0872	0.200801	0.0888877	0.0947124	0.845819	0.876916	0.948293
OR1A1	1	4	1	0	2.3637	13.2973	13.2973	0.179166	0.0720688	0.0947373	0.845791	0.876916	0.948293
ACBD3	1	5	1	1	2.02721	6.4245	6.4245	0.223628	0.051974	0.0947553	0.845819	0.876916	0.948293
OR5D14	1	1	1	0	0.480613	19.2459	19.2459	0.443221	0.047616	0.0947556	0.876186	0.876916	0.948293
BCO2	1	0	0	0	0	0	0	0.0392194	0.446015	0.0947711	0.845791	0.876916	0.948293
CDH9	1	11	1	0	2.5796	2.68958	2.68958	0.035108	0.40904	0.0948285	0.845791	0.876916	0.948293
DDX52	0	0	1	0	0	3.84521	3.84521	0.0709666	0.283526	0.0949018	0.845791	0.876916	0.948293
PTPRB	4	17	0	0	1.70884	0	0	0.150559	0.160939	0.0949839	0.845791	0.876916	0.948293	Yes
KCNJ1	0	4	1	0	2.52593	12.1223	12.1223	0.155086	0.0804496	0.0950052	0.845791	0.876916	0.948293
APOH	0	0	1	0	0	5.72743	5.72743	0.102058	0.184629	0.0951452	0.845791	0.876916	0.948293
MLH1	4	6	2	1	1.37111	5.21268	5.21268	0.535263	0.0315874	0.0951874	0.898966	0.876916	0.948293	Yes
CNTN1	0	7	3	0	1.7473	5.04745	5.04745	0.285819	0.0383327	0.095313	0.856703	0.876916	0.948293
FAM71E2	1	9	0	0	2.65109	0	0	0.0420506	0.532564	0.0954125	0.845791	0.876916	0.948293
TBX1	1	0	0	0	0	0	0	0.0329788	0.658914	0.0954258	0.845791	0.876916	0.948293
NT5C3B	0	0	1	0	0	9.66245	9.66245	0.174505	0.103625	0.0955752	0.845791	0.876916	0.948293
SPSB4	1	0	0	0	0	0	0	0.0334831	0.636458	0.0955894	0.845791	0.876916	0.948293
RAPGEF4	3	11	0	0	1.95403	0	0	0.118916	0.193364	0.0956061	0.845791	0.876916	0.948293
FMO1	1	7	0	0	2.75617	0	0	0.0528769	0.410235	0.0958632	0.845791	0.876916	0.948293
SEMA3F	2	1	0	0	0.184017	0	0	0.0435069	0.355873	0.095891	0.845791	0.876916	0.948293
PRDM1	3	11	0	0	2.37151	0	0	0.0457103	0.481919	0.0958962	0.845791	0.876916	0.948293	Yes
FUBP1	3	1	1	1	0.315686	4.19158	4.19158	0.194678	0.114247	0.0959736	0.845819	0.876916	0.948293	Yes
CHEK2	2	5	1	1	1.89997	6.60756	6.60756	0.260531	0.0484266	0.0960499	0.855255	0.876916	0.948293	Yes
GATAD2A	0	9	0	0	2.59349	0	0	0.0514586	0.438434	0.096057	0.845791	0.876916	0.948293
GCG	0	4	0	0	4.12859	0	0	0.0366895	0.624407	0.0960917	0.845791	0.876916	0.948293
HDLBP	2	11	3	0	1.58981	4.91629	4.91629	0.288016	0.0386071	0.0961069	0.856967	0.876916	0.948293
LCN1	1	3	1	0	2.7731	11.8923	11.8923	0.163376	0.0816644	0.0961279	0.845791	0.876916	0.948293
CRKL	1	5	0	0	3.63124	0	0	0.0335018	0.727148	0.0961406	0.845791	0.876916	0.948293
EIF2S3	0	6	0	0	3.17682	0	0	0.0416642	0.538603	0.0961442	0.845791	0.876916	0.948293
FAM83H	7	4	0	0	0.347468	0	0	0.0401246	0.418921	0.0961501	0.845791	0.876916	0.948293
IFNA5	1	2	1	0	2.37968	18.5647	18.5647	0.312894	0.0495796	0.0961624	0.857896	0.876916	0.948293
FBXO3	0	0	1	0	0	4.00166	4.00166	0.0746163	0.271783	0.096259	0.845791	0.876916	0.948293
DAGLB	2	8	1	0	2.63999	3.91364	3.91364	0.0479399	0.275802	0.0962843	0.845791	0.876916	0.948293
POPDC3	0	0	1	0	0	7.65508	7.65508	0.13783	0.134203	0.0963055	0.845791	0.876916	0.948293
TCEA3	0	4	0	0	4.18899	0	0	0.0350314	0.673997	0.096314	0.845791	0.876916	0.948293
ZNF573	0	3	2	0	1.03054	8.34105	8.34105	0.964587	0.0316694	0.0964055	0.994492	0.876916	0.948293
PTH	0	3	0	0	5.34876	0	0	0.0328722	0.754633	0.096441	0.845791	0.876916	0.948293
C1orf173	3	14	0	0	1.89915	0	0	0.109168	0.215794	0.0964813	0.845791	0.876916	0.948293
MYOM3	1	11	3	0	1.71005	4.77149	4.77149	0.230081	0.0429549	0.096543	0.848662	0.876916	0.948293
FPR2	0	6	0	0	3.34539	0	0	0.0339103	0.725431	0.0965611	0.845791	0.876916	0.948293
USP9Y	0	0	0	0	0	0	0	0.0408022	0.426661	0.0965999	0.845791	0.876916	0.948293
C1QTNF9	1	0	1	0	0	6.70212	6.70212	0.119883	0.154499	0.0967412	0.845791	0.876916	0.948293
C17orf105	0	0	0	1	0	13.4798	13.4798	0.258521	0.0714412	0.0967415	0.855255	0.876916	0.948293
FRAS1	6	23	0	0	1.36509	0	0	0.352467	0.0791294	0.096793	0.86016	0.876916	0.948293
DR1	0	3	0	0	5.26592	0	0	0.0342661	0.701814	0.0968523	0.845791	0.876916	0.948293
CARD11	4	13	1	2	1.63474	4.49041	4.49041	0.219547	0.0469937	0.0968843	0.845819	0.876916	0.948293	Yes
HEPHL1	1	12	1	1	2.33206	3.26445	3.26445	0.0529904	0.183599	0.096975	0.845791	0.876916	0.948293
IDO1	3	0	0	0	0	0	0	0.0393235	0.476414	0.0969845	0.845791	0.876916	0.948293
RUNDC3B	0	3	2	0	1.60474	8.03198	8.03198	0.500904	0.0341415	0.0971649	0.89107	0.876916	0.948293
SNX14	2	1	0	2	0.259888	3.1036	3.1036	0.123312	0.198314	0.0972204	0.845791	0.876916	0.948293
USP12	0	5	0	0	3.53287	0	0	0.0393871	0.582411	0.0972479	0.845791	0.876916	0.948293
KIAA1731	5	4	1	1	0.344739	1.29782	1.29782	0.0439096	0.739474	0.0972644	0.845791	0.876916	0.948293
ZBED4	1	13	0	0	2.37019	0	0	0.0437319	0.532215	0.0972699	0.845791	0.876916	0.948293
LRRC36	0	2	1	1	0.82685	7.82387	7.82387	0.80618	0.0359681	0.097284	0.964615	0.876916	0.948293
CAMK1G	2	0	0	0	0	0	0	0.0393761	0.478104	0.0976219	0.845791	0.876916	0.948293
PALMD	2	0	0	0	0	0	0	0.0399145	0.466243	0.0976229	0.845791	0.876916	0.948293
PEX11G	0	3	1	0	2.61473	13.4584	13.4584	0.19061	0.0715684	0.0976425	0.845819	0.876916	0.948293
SERHL2	0	3	0	1	3.29594	8.69319	8.69319	0.112033	0.116555	0.0976597	0.845791	0.876916	0.948293
MON2	3	9	2	2	1.36648	4.15261	4.15261	0.489621	0.0318082	0.0976968	0.888298	0.876916	0.948293
FGF2	1	0	0	0	0	0	0	0.0344877	0.630328	0.0976973	0.845791	0.876916	0.948293
PRKACG	0	7	0	0	3.10722	0	0	0.0344365	0.727537	0.0977779	0.845791	0.876916	0.948293
PDK3	1	4	2	0	1.68238	7.53984	7.53984	0.403614	0.0379328	0.0978641	0.870454	0.876916	0.948293
PSG1	2	6	0	0	3.03685	0	0	0.0437023	0.510668	0.09798	0.845791	0.876916	0.948293
EEF2	5	13	0	0	2.14002	0	0	0.0548975	0.401835	0.0979802	0.845791	0.876916	0.948293
NAALAD2	0	7	0	0	2.78986	0	0	0.0543109	0.416989	0.09801	0.845791	0.876916	0.948293
MMS22L	3	12	1	1	2.33537	2.6085	2.6085	0.0435999	0.264595	0.0980391	0.845791	0.876916	0.948293
RBM42	2	8	0	0	2.73355	0	0	0.0408504	0.56442	0.0980497	0.845791	0.876916	0.948293
ME3	0	8	0	0	2.75773	0	0	0.0464071	0.497242	0.0980881	0.845791	0.876916	0.948293
CDH23	14	33	0	0	1.37532	0	0	0.24231	0.100473	0.0980971	0.851218	0.876916	0.948293
PEG3	3	19	0	0	1.82348	0	0	0.105051	0.233646	0.0981717	0.845791	0.876916	0.948293
RSPH10B2	1	5	1	0	2.81905	6.60767	6.60767	0.0814167	0.156933	0.0982174	0.845791	0.876916	0.948293
ELL3	0	4	0	0	4.07149	0	0	0.0383464	0.608706	0.0983192	0.845791	0.876916	0.948293
ZC3H18	4	9	2	1	1.38125	5.09516	5.09516	0.467556	0.0335883	0.0983234	0.882596	0.876916	0.948293
MALRD1	0	1	1	0	0.181324	1.8576	1.8576	0.0477965	0.5896	0.0983271	0.845791	0.876916	0.948293
CABP5	0	0	1	0	0	7.99079	7.99079	0.147695	0.127975	0.0983701	0.845791	0.876916	0.948293
NABP2	1	0	0	1	0	11.0838	11.0838	0.209423	0.0883521	0.0984555	0.845819	0.876916	0.948293
SEPT5	1	4	1	0	2.89261	8.02594	8.02594	0.103046	0.126581	0.0984732	0.845791	0.876916	0.948293	Yes
ARSA	1	5	0	1	2.6358	8.09595	8.09595	0.10147	0.125367	0.0984831	0.845791	0.876916	0.948293
HADH	2	0	0	0	0	0	0	0.0364583	0.570963	0.0985464	0.845791	0.876916	0.948293
CDK15	2	0	0	0	0	0	0	0.0407787	0.458092	0.0985784	0.845791	0.876916	0.948293
LMTK2	7	17	0	0	1.88042	0	0	0.0747379	0.297311	0.0987711	0.845791	0.876916	0.948293
HUS1B	1	0	0	0	0	0	0	0.0329582	0.745811	0.098774	0.845791	0.876916	0.948293
SGPP1	2	0	0	0	0	0	0	0.0353416	0.61764	0.0988177	0.845791	0.876916	0.948293
ENTHD1	1	0	0	0	0	0	0	0.0383817	0.511788	0.0988211	0.845791	0.876916	0.948293
THBD	3	0	0	0	0	0	0	0.0327937	0.765827	0.0988261	0.845791	0.876916	0.948293
KCNJ5	3	8	0	0	2.7261	0	0	0.0387081	0.609777	0.0988345	0.845791	0.876916	0.948293	Yes
CNTNAP5	5	19	2	0	2.10612	2.09185	2.09185	0.0359198	0.374502	0.0988958	0.845791	0.876916	0.948293
ZNF181	0	2	2	0	0.606448	6.38947	6.38947	0.506434	0.0535464	0.0989104	0.892353	0.876916	0.948293
ARHGAP19	1	0	0	0	0	0	0	0.0419368	0.434079	0.0989238	0.845791	0.876916	0.948293
ARPC1A	0	5	0	1	3.02028	5.61269	5.61269	0.0680379	0.188751	0.0989663	0.845791	0.876916	0.948293
LRRTM1	3	8	0	0	2.76788	0	0	0.0360182	0.681896	0.0989738	0.845791	0.876916	0.948293
NPIPB11	0	0	0	0	0	0	0	0.0344488	0.65788	0.0991976	0.845791	0.876916	0.948293
PRAMEF15	0	3	0	0	5.33883	0	0	0.0330355	0.806329	0.0992126	0.845791	0.87858	0.948293
FOXD4L2	2	4	0	0	4.15303	0	0	0.0329116	0.815014	0.0992538	0.845791	0.87858	0.948293
SGSM1	2	13	0	0	2.10453	0	0	0.0748864	0.314915	0.0992867	0.845791	0.876916	0.948293
KDM4A	2	2	1	1	0.371376	3.39062	3.39062	0.156523	0.169725	0.0993114	0.845791	0.876916	0.948293
GJB4	0	3	1	0	1.57782	24.4559	24.4559	0.515723	0.0366487	0.0993181	0.895561	0.876916	0.948293
TTC34	0	0	0	0	0	0	0	0.0359078	0.595752	0.0994412	0.845791	0.876916	0.948293
NOP14	2	9	0	0	2.39371	0	0	0.0628607	0.361596	0.099571	0.845791	0.876916	0.948293
CES3	2	7	1	0	2.71697	4.10786	4.10786	0.0526349	0.261913	0.0995748	0.845791	0.876916	0.948293
KSR1	2	13	1	0	2.40707	2.45871	2.45871	0.0357995	0.446389	0.0995769	0.845791	0.876916	0.948293
C1D	1	0	1	0	0	12.6278	12.6278	0.24832	0.0763607	0.0998761	0.851218	0.876916	0.948293
PARD6G	0	0	0	0	0	0	0	0.0348225	0.653992	0.0999248	0.845791	0.876916	0.948293
C19orf73	1	2	0	0	8.2085	0	0	0.0320349	0.931771	0.0999916	0.845791	0.937323	0.948293
SLC15A5	0	0	0	0	0	0	0	0.0401412	0.476524	0.100057	0.845791	0.876916	0.948293
EGR4	0	6	0	0	3.32517	0	0	0.0347474	0.75308	0.100333	0.845791	0.876916	0.948293
KCNK1	1	0	0	0	0	0	0	0.0356269	0.630124	0.100407	0.845791	0.876916	0.948293
IRAK4	0	3	2	0	1.6258	7.83392	7.83392	0.489667	0.0358766	0.100507	0.888298	0.876916	0.948293
MUC12	3	4	0	0	0.336606	0	0	0.0461858	0.334343	0.100574	0.845791	0.876916	0.948293
PDCD11	6	17	0	0	1.6459	0	0	0.165492	0.150693	0.1006	0.845791	0.876916	0.948293
HOXA11	1	3	1	0	1.98228	18.8348	18.8348	0.334061	0.048783	0.100636	0.859177	0.876916	0.948293	Yes
LSM4	0	2	1	0	3.0725	13.4143	13.4143	0.206799	0.0718321	0.100669	0.845819	0.876916	0.948293
MFAP1	0	0	1	0	0	3.09234	3.09234	0.0633237	0.35609	0.100703	0.845791	0.876916	0.948293
NECAB1	2	0	1	0	0	2.82029	2.82029	0.0573648	0.388459	0.100769	0.845791	0.876916	0.948293
ZNF880	1	0	0	0	0	0	0	0.0424773	0.441775	0.100787	0.845791	0.876916	0.948293
LAMA4	4	16	3	0	1.90204	3.34111	3.34111	0.0894777	0.0996876	0.100852	0.845791	0.876916	0.948293
OR7E24	1	0	0	0	0	0	0	0.0353473	0.654748	0.101	0.845791	0.876916	0.948293
GPR22	0	0	1	0	0	4.33434	4.33434	0.0845288	0.249592	0.101068	0.845791	0.876916	0.948293
ZNF770	0	8	1	0	2.73747	3.84261	3.84261	0.0479549	0.283729	0.101107	0.845791	0.876916	0.948293
CEACAM19	0	4	1	0	2.9653	7.71846	7.71846	0.0996718	0.132984	0.101289	0.845791	0.876916	0.948293
WDR36	2	8	2	0	2.18961	4.4972	4.4972	0.106978	0.101342	0.101294	0.845791	0.876916	0.948293
KLHL14	0	0	0	0	0	0	0	0.0387921	0.528258	0.101451	0.845791	0.876916	0.948293
HIPK3	3	1	0	1	0.183616	1.50217	1.50217	0.0408283	0.712478	0.101472	0.845791	0.876916	0.948293
OR4F17	0	3	0	0	5.33329	0	0	0.0331269	0.865781	0.101478	0.845791	0.893211	0.948293
FAM181A	4	0	0	0	0	0	0	0.035452	0.66946	0.101512	0.845791	0.876916	0.948293
GXYLT2	0	0	0	0	0	0	0	0.0372688	0.579129	0.101574	0.845791	0.876916	0.948293
EIF2AK3	0	9	0	0	2.47285	0	0	0.0639152	0.378482	0.101722	0.845791	0.876916	0.948293
COX6A2	0	2	0	0	8.13589	0	0	0.0332798	0.858923	0.101796	0.845791	0.889679	0.948293
AC104809.3	0	1	0	0	0.181022	0	0	0.0475423	0.33057	0.10199	0.845791	0.876916	0.948293
ESRP2	1	7	1	0	2.63451	5.05955	5.05955	0.0636881	0.210136	0.102203	0.845791	0.876916	0.948293
LCORL	0	0	0	0	0	0	0	0.0428757	0.441978	0.102231	0.845791	0.876916	0.948293
CHI3L2	0	4	0	1	3.03792	7.15394	7.15394	0.0930029	0.144628	0.102238	0.845791	0.876916	0.948293
GLIPR1	0	4	0	0	3.93145	0	0	0.0428157	0.558742	0.102439	0.845791	0.876916	0.948293
AMOTL1	0	10	1	0	2.6879	2.53193	2.53193	0.0370114	0.436394	0.102446	0.845791	0.876916	0.948293
C1QTNF3	1	5	0	0	3.39394	0	0	0.0428298	0.56001	0.102503	0.845791	0.876916	0.948293
BMP10	3	6	1	0	2.47518	6.80286	6.80286	0.0912655	0.150662	0.102734	0.845791	0.876916	0.948293
ZNF226	1	2	2	0	0.385026	3.55176	3.55176	0.180085	0.158123	0.102776	0.845791	0.876916	0.948293
C10orf105	0	3	0	0	5.29587	0	0	0.0337534	0.860506	0.102966	0.845791	0.890632	0.948293
CDX4	3	5	0	1	2.35464	9.49841	9.49841	0.135715	0.103996	0.103069	0.845791	0.876916	0.948293
UBQLN4	0	6	0	0	3.13896	0	0	0.0436725	0.563582	0.103317	0.845791	0.876916	0.948293
CSNK1A1L	2	0	0	0	0	0	0	0.0384225	0.576737	0.103387	0.845791	0.876916	0.948293
COL1A2	0	11	0	0	2.18801	0	0	0.0885465	0.292464	0.103609	0.845791	0.876916	0.948293
WDR5	2	3	1	1	1.63187	7.41618	7.41618	0.477072	0.0385629	0.103709	0.88413	0.876916	0.948293
GABRG2	3	9	0	0	2.34686	0	0	0.0646131	0.363468	0.103742	0.845791	0.876916	0.948293
HINT1	2	1	0	1	1.90196	23.2442	23.2442	0.573749	0.0383251	0.103755	0.91102	0.876916	0.948293
SLC25A14	1	0	0	0	0	0	0	0.0435932	0.449591	0.103794	0.845791	0.876916	0.948293
C6orf201	1	0	0	1	0	11.1466	11.1466	0.225444	0.0877963	0.103833	0.845974	0.876916	0.948293
ZSCAN5B	1	7	0	0	2.83372	0	0	0.0470554	0.517039	0.103879	0.845791	0.876916	0.948293
GLIPR2	0	3	0	0	5.19343	0	0	0.0355501	0.769186	0.103896	0.845791	0.876916	0.948293
FAM163A	3	4	0	0	4.03911	0	0	0.0348033	0.809268	0.103956	0.845791	0.87858	0.948293
MMP21	3	1	1	0	0.236151	4.23547	4.23547	0.0915849	0.252609	0.103983	0.845791	0.876916	0.948293
CDC14B	1	0	0	0	0	0	0	0.0407076	0.514444	0.104008	0.845791	0.876916	0.948293
ABHD17A	4	1	0	1	0.665696	22.9143	22.9143	0.678561	0.0386232	0.104018	0.938622	0.876916	0.948293
SLC25A45	0	5	0	0	3.53095	0	0	0.0394641	0.649197	0.104042	0.845791	0.876916	0.948293
ZNF618	5	2	0	0	0.276841	0	0	0.0501753	0.338434	0.104321	0.845791	0.876916	0.948293
MAGEC3	3	11	1	0	2.45375	2.35931	2.35931	0.0380355	0.464055	0.10453	0.845791	0.876916	0.948293
PAOX	1	6	0	0	3.1552	0	0	0.0398276	0.645676	0.104576	0.845791	0.876916	0.948293
COL9A1	1	6	3	0	1.65198	4.88599	4.88599	0.350356	0.0403579	0.104794	0.86016	0.876916	0.948293
MPG	0	5	0	0	3.47347	0	0	0.0418541	0.603765	0.104795	0.845791	0.876916	0.948293
SRRM4	1	12	1	0	2.4817	2.48458	2.48458	0.0379461	0.44306	0.104889	0.845791	0.876916	0.948293
BCKDK	5	1	1	0	0.23314	3.88728	3.88728	0.0832376	0.275462	0.104896	0.845791	0.876916	0.948293
TXNDC8	0	3	0	0	5.07879	0	0	0.0377119	0.700558	0.105034	0.845791	0.876916	0.948293
NFKB2	2	9	1	0	2.62636	2.62846	2.62846	0.0404105	0.417352	0.10504	0.845791	0.876916	0.948293	Yes
SPRR2D	0	2	0	0	7.94011	0	0	0.0349306	0.826837	0.10506	0.845791	0.880479	0.948293
PNO1	0	4	0	0	3.9689	0	0	0.0415608	0.606526	0.105095	0.845791	0.876916	0.948293
NDC80	0	4	2	0	2.0976	6.3134	6.3134	0.248814	0.0548076	0.105096	0.851218	0.876916	0.948293
ATP1A4	3	8	3	0	1.40816	4.98275	4.98275	0.465679	0.0363842	0.105345	0.882428	0.876916	0.948293
DDIT4	0	2	1	0	2.34766	17.4451	17.4451	0.323161	0.0535159	0.105476	0.858012	0.876916	0.948293
CACNG8	1	0	0	0	0	0	0	0.0361461	0.711038	0.105499	0.845791	0.876916	0.948293
TUBA8	1	5	1	0	2.28769	10.8626	10.8626	0.157657	0.0903648	0.105515	0.845791	0.876916	0.948293
BEND7	1	0	0	0	0	0	0	0.0436795	0.465339	0.105592	0.845791	0.876916	0.948293
TMEM106B	0	0	1	0	0	6.55809	6.55809	0.131323	0.159168	0.105611	0.845791	0.876916	0.948293
ZSCAN5C	0	0	0	0	0	0	0	0.0404948	0.535823	0.105736	0.845791	0.876916	0.948293
RRP1	1	0	0	0	0	0	0	0.0416369	0.514008	0.105942	0.845791	0.876916	0.948293
CACYBP	0	2	1	0	3.25484	11.7297	11.7297	0.187145	0.0834659	0.105972	0.845819	0.876916	0.948293
OCRL	2	10	2	1	1.89833	3.9793	3.9793	0.154463	0.0668561	0.105988	0.845791	0.876916	0.948293
RRAS	0	4	0	0	4.10777	0	0	0.0372834	0.736927	0.106035	0.845791	0.876916	0.948293
HCFC1R1	0	1	1	0	2.68796	19.468	19.468	0.410911	0.047323	0.106107	0.872234	0.876916	0.948293
HAUS8	1	6	0	0	3.01856	0	0	0.0474497	0.522872	0.106113	0.845791	0.876916	0.948293
NYAP2	6	13	0	0	2.06535	0	0	0.0632675	0.378126	0.106128	0.845791	0.876916	0.948293
MYL6	0	0	1	0	0	9.69981	9.69981	0.1991	0.103181	0.106131	0.845819	0.876916	0.948293
CNGA2	1	10	1	0	2.51173	3.37021	3.37021	0.0465973	0.324184	0.106306	0.845791	0.876916	0.948293
BTBD9	0	4	2	0	1.62951	7.45344	7.45344	0.43871	0.0395916	0.106363	0.8751	0.876916	0.948293
TNFAIP8L3	0	2	1	0	1.62627	23.23	23.23	0.558193	0.0388222	0.10639	0.906226	0.876916	0.948293
GPNMB	0	0	0	0	0	0	0	0.0435948	0.470076	0.106491	0.845791	0.876916	0.948293
TYSND1	0	1	1	0	0.414948	14.1281	14.1281	0.353078	0.0677809	0.106651	0.86016	0.876916	0.948293
SKOR2	2	1	0	0	0.179475	0	0	0.0399206	0.549268	0.10667	0.845791	0.876916	0.948293
GRM8	3	12	0	0	2.02527	0	0	0.0920097	0.27427	0.10668	0.845791	0.876916	0.948293
GGNBP2	1	6	2	0	2.2411	4.93908	4.93908	0.14001	0.0861639	0.106758	0.845791	0.876916	0.948293
PMCH	0	0	0	1	0	12.3467	12.3467	0.264582	0.0788166	0.10677	0.855255	0.876916	0.948293
AKTIP	0	0	1	0	0	6.14085	6.14085	0.124708	0.171077	0.106823	0.845791	0.876916	0.948293
PVRIG	1	5	0	0	3.45295	0	0	0.0402518	0.655775	0.106828	0.845791	0.876916	0.948293
ANGPTL3	1	0	1	0	0	4.4193	4.4193	0.0904456	0.24319	0.106885	0.845791	0.876916	0.948293
RAB34	0	0	0	1	0	6.17288	6.17288	0.125452	0.170104	0.106901	0.845791	0.876916	0.948293
NHLRC3	0	0	1	0	0	7.36855	7.36855	0.149962	0.139984	0.106953	0.845791	0.876916	0.948293
RP11-503N18.3	0	0	0	0	0	0	0	0.0414966	0.524098	0.106967	0.845791	0.876916	0.948293
SULF1	3	12	1	0	2.43126	1.60357	1.60357	0.0347486	0.671614	0.107092	0.845791	0.876916	0.948293
EIF2B4	1	0	0	0	0	0	0	0.0445981	0.462357	0.10711	0.845791	0.876916	0.948293
RP11-293I14.2	0	2	0	0	7.76864	0	0	0.0364768	0.781482	0.107116	0.845791	0.876916	0.948293
C6orf52	0	3	0	0	5.00854	0	0	0.0391223	0.684384	0.10718	0.845791	0.876916	0.948293
RBP5	0	2	1	0	3.23926	11.6285	11.6285	0.188717	0.0842785	0.107423	0.845819	0.876916	0.948293
SORBS1	0	1	0	0	0.188974	0	0	0.0544479	0.292513	0.107429	0.845791	0.876916	0.948293
ZNF212	2	0	0	0	0	0	0	0.0403302	0.573399	0.107434	0.845791	0.876916	0.948293
MEIOB	1	0	0	1	0	4.92666	4.92666	0.100573	0.216288	0.107479	0.845791	0.876916	0.948293
TADA2B	2	0	0	0	0	0	0	0.0377979	0.670681	0.107515	0.845791	0.876916	0.948293
GGTLC2	0	3	0	0	5.16715	0	0	0.0360311	0.824061	0.10759	0.845791	0.880087	0.948293
LOXHD1	8	22	0	0	1.49252	0	0	0.218851	0.125933	0.107773	0.845819	0.876916	0.948293
CTB-50L17.14	0	0	1	0	0	14.5363	14.5363	0.327902	0.0656529	0.107793	0.858203	0.876916	0.948293
DRAM2	0	0	0	1	0	7.38021	7.38021	0.151738	0.13974	0.107873	0.845791	0.876916	0.948293
OR10G8	2	3	1	0	1.45682	22.9953	22.9953	0.580705	0.0387903	0.107918	0.913646	0.876916	0.948293
TLR7	2	8	2	0	1.60841	6.7358	6.7358	0.321956	0.0466325	0.108089	0.858012	0.876916	0.948293
ZCCHC6	4	13	0	0	1.78787	0	0	0.147247	0.181165	0.108097	0.845791	0.876916	0.948293
C11orf96	0	0	0	0	0	0	0	0.037733	0.678112	0.108115	0.845791	0.876916	0.948293
C19orf40	0	1	0	1	2.00798	22.2134	22.2134	0.547664	0.0408184	0.108136	0.902413	0.876916	0.948293
KCNH2	5	10	2	0	1.46714	6.78403	6.78403	0.366865	0.0444488	0.108151	0.86143	0.876916	0.948293
TCOF1	8	3	1	0	0.318267	1.28843	1.28843	0.040213	0.81266	0.108153	0.845791	0.87858	0.948293
GIGYF2	2	15	1	0	2.19609	0.726142	0.726142	0.050261	0.749767	0.108164	0.845791	0.876916	0.948293
YIPF5	0	0	1	0	0	8.42306	8.42306	0.174891	0.120713	0.108195	0.845791	0.876916	0.948293
SUN5	2	0	0	0	0	0	0	0.0477929	0.423914	0.108317	0.845791	0.876916	0.948293
COPS6	1	4	0	1	2.88183	7.21723	7.21723	0.10415	0.142377	0.108366	0.845791	0.876916	0.948293
TXLNB	1	7	0	0	2.65519	0	0	0.0616892	0.405823	0.108423	0.845791	0.876916	0.948293
ABI1	2	0	0	0	0	0	0	0.0462954	0.449685	0.108532	0.845791	0.876916	0.948293	Yes
RP11-1407O15.2	2	0	0	0	0	0	0	0.0427626	0.52187	0.108602	0.845791	0.876916	0.948293
GRIA1	2	11	0	0	2.18439	0	0	0.0750304	0.342057	0.108759	0.845791	0.876916	0.948293
RFPL4B	0	3	1	0	2.41622	13.5612	13.5612	0.226243	0.0709612	0.108803	0.846515	0.876916	0.948293
SPATA2L	0	5	0	0	3.56382	0	0	0.0381695	0.75124	0.108823	0.845791	0.876916	0.948293
CHCHD7	0	1	0	1	2.06867	21.7655	21.7655	0.53224	0.041761	0.108852	0.898736	0.876916	0.948293	Yes
EGR2	1	2	1	0	1.45563	23.6727	23.6727	0.644426	0.0377539	0.108861	0.929808	0.876916	0.948293
ARL6IP1	0	2	0	1	3.14762	11.8952	11.8952	0.198358	0.0821694	0.108992	0.845819	0.876916	0.948293
NUDCD1	0	0	0	0	0	0	0	0.0457621	0.453581	0.1091	0.845791	0.876916	0.948293
DCP2	1	5	0	0	3.21807	0	0	0.0517465	0.485305	0.10917	0.845791	0.876916	0.948293
ABL2	4	12	0	0	1.98905	0	0	0.0947594	0.269014	0.109204	0.845791	0.876916	0.948293	Yes
MRPL15	0	3	1	0	2.7514	10.8586	10.8586	0.170182	0.09098	0.109302	0.845791	0.876916	0.948293
PRR22	1	0	0	0	0	0	0	0.0391781	0.640665	0.109383	0.845791	0.876916	0.948293
IP6K2	1	0	0	0	0	0	0	0.0423215	0.538829	0.109478	0.845791	0.876916	0.948293
ISLR2	5	11	0	0	2.33196	0	0	0.0437006	0.608644	0.109526	0.845791	0.876916	0.948293
HYLS1	0	0	1	0	0	6.63154	6.63154	0.138652	0.15723	0.109579	0.845791	0.876916	0.948293
LYRM5	0	0	1	0	0	15.1116	15.1116	0.353378	0.0628593	0.109683	0.860267	0.876916	0.948293
INTS2	2	1	0	0	0.204645	0	0	0.0616947	0.265097	0.109692	0.845791	0.876916	0.948293
HBB	0	3	0	0	5.11011	0	0	0.0371046	0.809261	0.109697	0.845791	0.87858	0.948293
VN1R4	1	2	1	0	1.51316	23.0484	23.0484	0.612158	0.0389017	0.109751	0.920145	0.876916	0.948293
ANAPC4	1	1	2	0	0.316548	3.85869	3.85869	0.20412	0.136191	0.109759	0.845819	0.876916	0.948293
HIST2H2BE	0	2	0	0	7.85118	0	0	0.0357203	0.934402	0.109777	0.845791	0.93964	0.948293
TGS1	3	9	1	0	2.54918	2.65206	2.65206	0.0435083	0.412503	0.109932	0.845791	0.876916	0.948293
DMRTA2	0	0	0	0	0	0	0	0.0372581	0.75146	0.109955	0.845791	0.876916	0.948293
MLF1	1	1	2	0	0.925095	7.6389	7.6389	0.940473	0.0369635	0.110103	0.990236	0.876916	0.948293	Yes
CHRNA6	0	6	0	0	3.12313	0	0	0.0445452	0.605245	0.110123	0.845791	0.876916	0.948293
CNBD1	0	6	0	0	2.95371	0	0	0.0552366	0.467682	0.11017	0.845791	0.876916	0.948293	Yes
KIAA1161	2	1	0	0	0.179418	0	0	0.0398762	0.606674	0.110181	0.845791	0.876916	0.948293
OR10H2	1	6	0	0	3.20846	0	0	0.037242	0.819552	0.110197	0.845791	0.878746	0.948293
PNMAL2	2	6	1	0	2.21146	9.36333	9.36333	0.140656	0.106112	0.11022	0.845791	0.876916	0.948293
SPATA6L	0	0	0	1	0	6.30368	6.30368	0.132781	0.166237	0.110263	0.845791	0.876916	0.948293
NSD1	4	24	3	0	1.9469	2.46388	2.46388	0.0519331	0.203517	0.110479	0.845791	0.876916	0.948293	Yes
ZNF548	2	7	0	0	2.73512	0	0	0.0511752	0.504562	0.110501	0.845791	0.876916	0.948293
PUS10	2	0	0	0	0	0	0	0.0502386	0.407699	0.110688	0.845791	0.876916	0.948293
CD69	0	0	0	1	0	12.2808	12.2808	0.276038	0.0792899	0.110823	0.855583	0.876916	0.948293
RAP1GAP2	1	9	0	0	2.43252	0	0	0.0629612	0.416034	0.110914	0.845791	0.876916	0.948293
OR13A1	0	2	1	0	1.06126	24.7952	24.7952	0.940338	0.0360875	0.110944	0.990236	0.876916	0.948293
SMARCD2	0	2	2	0	0.881798	7.41977	7.41977	0.871848	0.0399472	0.111012	0.977584	0.876916	0.948293
WIPF2	0	6	0	0	3.00243	0	0	0.051889	0.50805	0.111207	0.845791	0.876916	0.948293
PDSS2	2	0	0	0	0	0	0	0.0434075	0.536516	0.111239	0.845791	0.876916	0.948293
ALPK3	2	18	0	0	1.90154	0	0	0.0947235	0.294515	0.111289	0.845791	0.876916	0.948293
PHF11	0	0	1	0	0	5.49396	5.49396	0.117413	0.193201	0.111299	0.845791	0.876916	0.948293
SFTPD	0	5	0	0	3.39993	0	0	0.0451645	0.599722	0.111358	0.845791	0.876916	0.948293
OR4C3	2	3	1	0	1.84486	18.0041	18.0041	0.379718	0.0510384	0.111363	0.863854	0.876916	0.948293
NAP1L2	2	7	0	0	2.81342	0	0	0.0453739	0.595048	0.111411	0.845791	0.876916	0.948293
PIGH	0	1	0	1	1.4126	24.1413	24.1413	0.755331	0.0371841	0.111451	0.953938	0.876916	0.948293
RHOA	1	4	0	0	3.94549	0	0	0.0403752	0.704672	0.111458	0.845791	0.876916	0.948293	Yes
PFN4	0	0	1	0	0	14.0137	14.0137	0.328187	0.0684012	0.111582	0.858288	0.876916	0.948293
RNF139	0	6	0	0	3.08987	0	0	0.0464432	0.585868	0.111747	0.845791	0.876916	0.948293
DHX36	3	1	0	0	0.21985	0	0	0.0739231	0.217199	0.111767	0.845791	0.876916	0.948293
KNOP1	2	0	0	0	0	0	0	0.0422132	0.575532	0.111773	0.845791	0.876916	0.948293
TMEM59	0	4	0	0	3.90171	0	0	0.0438459	0.623512	0.111788	0.845791	0.876916	0.948293
FAM160A1	1	11	0	0	2.28683	0	0	0.0652239	0.411807	0.111977	0.845791	0.876916	0.948293
GLP1R	1	3	2	0	1.16859	7.69853	7.69853	0.817398	0.0363976	0.111978	0.966873	0.876916	0.948293
HTATSF1	4	2	2	0	0.447255	4.21787	4.21787	0.247683	0.111876	0.112079	0.851218	0.876916	0.948293
AHDC1	5	3	0	0	0.31892	0	0	0.0474457	0.430673	0.112146	0.845791	0.876916	0.948293
SHPRH	6	15	0	0	1.4671	0	0	0.302011	0.099593	0.112187	0.857896	0.876916	0.948293
ZDHHC21	1	0	1	0	0	5.82952	5.82952	0.124311	0.180075	0.112293	0.845791	0.876916	0.948293
COPS7A	1	5	0	0	3.32774	0	0	0.0459564	0.589109	0.112385	0.845791	0.876916	0.948293
TM4SF1	0	3	1	0	3.23358	7.65338	7.65338	0.117232	0.134236	0.112422	0.845791	0.876916	0.948293
LGI1	0	0	0	0	0	0	0	0.0447695	0.507796	0.112459	0.845791	0.876916	0.948293
FER	2	1	2	0	0.284888	3.25578	3.25578	0.155809	0.182359	0.112593	0.845791	0.876916	0.948293
UGT8	0	7	0	0	2.87733	0	0	0.0477893	0.575625	0.112608	0.845791	0.876916	0.948293
KIF11	1	8	0	0	2.38127	0	0	0.0805273	0.329715	0.112629	0.845791	0.876916	0.948293
NFRKB	6	4	0	0	0.399692	0	0	0.0812963	0.186425	0.112696	0.845791	0.876916	0.948293
MAN2A2	7	3	0	0	0.35174	0	0	0.0659867	0.258603	0.112754	0.845791	0.876916	0.948293
CXorf66	0	4	1	0	2.53111	9.92879	9.92879	0.154242	0.100533	0.11276	0.845791	0.876916	0.948293
SFT2D2	0	2	0	1	3.2415	10.9977	10.9977	0.18849	0.0896957	0.112785	0.845819	0.876916	0.948293
IDH3G	0	7	0	0	2.89407	0	0	0.0466432	0.595237	0.112802	0.845791	0.876916	0.948293
PRKAA2	0	0	0	0	0	0	0	0.0454386	0.497332	0.112864	0.845791	0.876916	0.948293
NUSAP1	1	5	0	0	3.22518	0	0	0.0513458	0.514583	0.113026	0.845791	0.876916	0.948293
RNASEL	4	3	2	0	0.648094	5.76947	5.76947	0.48325	0.0616267	0.113087	0.885129	0.876916	0.948293
PSMD13	0	0	1	0	0	5.06167	5.06167	0.110693	0.211188	0.113114	0.845791	0.876916	0.948293
RP5-1052I5.2	0	0	0	1	0	5.86668	5.86668	0.12753	0.179847	0.113161	0.845791	0.876916	0.948293
PPME1	0	2	0	2	1.25884	7.72192	7.72192	0.775854	0.0369154	0.113207	0.957541	0.876916	0.948293
NDUFC1	0	0	0	1	0	17.265	17.265	0.445843	0.0541419	0.113225	0.876719	0.876916	0.948293
WNT7B	2	0	0	0	0	0	0	0.0408168	0.645708	0.113292	0.845791	0.876916	0.948293
AK8	2	0	0	0	0	0	0	0.0436032	0.556886	0.113359	0.845791	0.876916	0.948293
RUSC2	3	14	0	0	1.97008	0	0	0.0904505	0.301279	0.113418	0.845791	0.876916	0.948293
SMIM21	1	0	1	0	0	12.6977	12.6977	0.295966	0.07589	0.113434	0.857896	0.876916	0.948293
PSD	3	9	0	0	2.39803	0	0	0.0584022	0.451153	0.113436	0.845791	0.876916	0.948293
CTC-432M15.3	5	3	0	0	0.372872	0	0	0.0908763	0.164337	0.113514	0.845791	0.876916	0.948293
ZNF385D	1	7	0	0	2.76237	0	0	0.0523834	0.515161	0.113541	0.845791	0.876916	0.948293
OR6C65	2	5	0	0	3.3872	0	0	0.0410467	0.713053	0.113575	0.845791	0.876916	0.948293
RNF135	1	0	0	0	0	0	0	0.0415948	0.619156	0.113692	0.845791	0.876916	0.948293
CD4	2	6	0	0	2.94385	0	0	0.0494262	0.544756	0.113715	0.845791	0.876916	0.948293
ANKRD45	0	0	1	0	0	7.31446	7.31446	0.160106	0.141128	0.113728	0.845791	0.876916	0.948293
SLC25A25	0	0	0	0	0	0	0	0.0427973	0.575122	0.113735	0.845791	0.876916	0.948293
COX5B	1	3	0	0	4.89111	0	0	0.0402467	0.73843	0.113813	0.845791	0.876916	0.948293
VWA3B	0	8	3	0	1.57843	4.87009	4.87009	0.362174	0.04211	0.114071	0.86143	0.876916	0.948293
LRRC8D	3	1	0	0	0.194765	0	0	0.0500218	0.413329	0.114073	0.845791	0.876916	0.948293
IFNK	0	0	1	0	0	11.4069	11.4069	0.262755	0.0861099	0.114166	0.855255	0.876916	0.948293
RUNX3	1	6	1	0	2.31319	8.35353	8.35353	0.125842	0.121083	0.114169	0.845791	0.876916	0.948293
SULF2	2	3	1	1	0.554429	4.78144	4.78144	0.346268	0.0903185	0.114484	0.86016	0.876916	0.948293
ACP2	2	0	0	0	0	0	0	0.0444698	0.551486	0.114781	0.845791	0.876916	0.948293
FMR1	0	6	1	1	2.04926	5.57545	5.57545	0.195009	0.069656	0.1148	0.845819	0.876916	0.948293
PRPF8	5	18	0	0	1.59191	0	0	0.197012	0.151879	0.114851	0.845819	0.876916	0.948293
PEF1	0	4	0	0	3.92542	0	0	0.0430223	0.675577	0.114917	0.845791	0.876916	0.948293
ST8SIA4	1	4	1	0	2.94374	6.32748	6.32748	0.0979985	0.164594	0.115002	0.845791	0.876916	0.948293
HOXD13	2	0	0	0	0	0	0	0.0405875	0.686678	0.115011	0.845791	0.876916	0.948293	Yes
CAPN1	1	2	1	1	0.498536	4.78594	4.78594	0.339249	0.0914375	0.115101	0.86016	0.876916	0.948293
FAM134C	2	0	0	0	0	0	0	0.0456411	0.527487	0.115156	0.845791	0.876916	0.948293
KLRG2	0	0	0	0	0	0	0	0.0413836	0.646788	0.11516	0.845791	0.876916	0.948293
DHDH	3	0	0	0	0	0	0	0.0424585	0.618713	0.115166	0.845791	0.876916	0.948293
MBNL2	2	6	0	0	2.96533	0	0	0.0480324	0.577116	0.115191	0.845791	0.876916	0.948293
SUMO2	0	2	0	0	7.32299	0	0	0.0409954	0.728035	0.115204	0.845791	0.876916	0.948293
TBCD	4	13	0	0	1.89477	0	0	0.111288	0.247831	0.115245	0.845791	0.876916	0.948293
LGALS9	0	5	0	0	3.35641	0	0	0.0472682	0.59572	0.115272	0.845791	0.876916	0.948293
DDX11	3	2	1	1	0.411858	3.65595	3.65595	0.203255	0.146788	0.115299	0.845819	0.876916	0.948293
GRAMD1C	1	7	1	0	2.91353	2.22284	2.22284	0.041798	0.494738	0.115349	0.845791	0.876916	0.948293
AGT	1	7	0	0	2.84465	0	0	0.0462939	0.617265	0.115371	0.845791	0.876916	0.948293
NARFL	0	5	0	1	2.91323	5.17837	5.17837	0.0767816	0.206033	0.115422	0.845791	0.876916	0.948293
TRPS1	5	2	1	0	0.279875	1.7764	1.7764	0.0524114	0.609289	0.115518	0.845791	0.876916	0.948293
MAGEB17	0	0	0	0	0	0	0	0.0419018	0.632576	0.115529	0.845791	0.876916	0.948293
GTSE1	6	1	0	0	0.19974	0	0	0.0487079	0.461612	0.115627	0.845791	0.876916	0.948293
CER1	1	1	1	0	1.11102	23.6249	23.6249	0.921506	0.0378394	0.115772	0.98751	0.876916	0.948293
C6orf57	0	0	1	0	0	14.5675	14.5675	0.36403	0.0654952	0.115869	0.86143	0.876916	0.948293
CHURC1-FNTB	3	2	2	0	0.878045	7.13737	7.13737	0.86355	0.0410487	0.115906	0.976988	0.876916	0.948293
SEC61G	0	2	0	0	7.44675	0	0	0.0396619	0.807221	0.116242	0.845791	0.87858	0.948293
EIF5A	0	3	0	0	4.91678	0	0	0.04107	0.749089	0.116279	0.845791	0.876916	0.948293
CBX3	0	3	0	0	4.81711	0	0	0.0433321	0.676936	0.116285	0.845791	0.876916	0.948293
PRMT8	2	0	0	0	0	0	0	0.0450886	0.553929	0.116314	0.845791	0.876916	0.948293
ECT2	3	1	0	0	0.218826	0	0	0.0728663	0.238451	0.116485	0.845791	0.876916	0.948293
LCE2A	1	3	0	0	4.89083	0	0	0.0402528	0.785116	0.116494	0.845791	0.876916	0.948293
ITGA4	3	8	0	0	2.38118	0	0	0.0714596	0.373571	0.116519	0.845791	0.876916	0.948293
USP3	0	6	0	0	2.92475	0	0	0.0573419	0.482661	0.116521	0.845791	0.876916	0.948293
SLIRP	0	1	1	0	1.6452	22.1293	22.1293	0.659634	0.0409923	0.116597	0.933057	0.876916	0.948293
AC074212.3	0	0	0	0	0	0	0	0.0456534	0.533833	0.116625	0.845791	0.876916	0.948293
CELF6	0	0	0	0	0	0	0	0.0442175	0.57211	0.116639	0.845791	0.876916	0.948293
MED8	0	0	0	1	0	6.84484	6.84484	0.154283	0.151845	0.116738	0.845791	0.876916	0.948293
CAPN10	1	7	0	1	2.48463	5.41246	5.41246	0.0805052	0.195281	0.116743	0.845791	0.876916	0.948293
ARHGAP9	1	4	1	1	1.37528	7.36502	7.36502	0.603405	0.0397361	0.116886	0.917029	0.876916	0.948293
AMBRA1	4	16	2	0	1.99238	3.14002	3.14002	0.0687055	0.191009	0.116923	0.845791	0.876916	0.948293
TLE2	6	3	0	2	0.584828	5.04375	5.04375	0.372398	0.0785597	0.116938	0.862441	0.876916	0.948293
CARD14	2	3	1	1	0.545759	4.61836	4.61836	0.332971	0.0964165	0.116973	0.859177	0.876916	0.948293
NEUROG3	3	4	0	0	3.81634	0	0	0.0417576	0.733755	0.117135	0.845791	0.876916	0.948293
KLHL10	0	6	0	0	3.10916	0	0	0.0453314	0.656294	0.117358	0.845791	0.876916	0.948293
NBPF6	1	3	1	0	3.03869	7.9151	7.9151	0.13227	0.128548	0.11737	0.845791	0.876916	0.948293
ARRB2	1	5	0	0	3.28265	0	0	0.0482401	0.592117	0.117474	0.845791	0.876916	0.948293
CPSF1	11	5	0	0	0.442652	0	0	0.0814095	0.211796	0.117536	0.845791	0.876916	0.948293
SUMF1	1	0	0	0	0	0	0	0.0465598	0.528833	0.117601	0.845791	0.876916	0.948293
C17orf78	1	0	1	0	0	8.77111	8.77111	0.201118	0.114694	0.117611	0.845819	0.876916	0.948293
ANGPT1	1	0	0	0	0	0	0	0.0508175	0.449005	0.117631	0.845791	0.876916	0.948293
NF1	9	12	4	1	0.821532	2.76827	2.76827	0.599866	0.0700009	0.117651	0.916436	0.876916	0.948293	Yes
SPTLC2	0	0	0	0	0	0	0	0.0475357	0.502662	0.117659	0.845791	0.876916	0.948293
GLT1D1	0	2	1	1	1.11968	7.52865	7.52865	0.887458	0.0388141	0.117734	0.981171	0.876916	0.948293
KLHDC8B	1	0	0	0	0	0	0	0.0421126	0.666813	0.117742	0.845791	0.876916	0.948293
TTC14	1	3	2	0	1.12449	7.45941	7.45941	0.8615	0.0387472	0.117745	0.976988	0.876916	0.948293
PIH1D3	0	0	1	0	0	8.67124	8.67124	0.200246	0.116883	0.11782	0.845819	0.876916	0.948293
C1orf27	2	0	0	0	0	0	0	0.052773	0.427525	0.117934	0.845791	0.876916	0.948293
ECSIT	1	0	0	0	0	0	0	0.0448816	0.577303	0.118098	0.845791	0.876916	0.948293
NUBPL	0	0	0	1	0	4.3557	4.3557	0.101396	0.248282	0.11818	0.845791	0.876916	0.948293
PLXNA4	10	23	0	0	1.48039	0	0	0.209749	0.140058	0.11821	0.845819	0.876916	0.948293
CD163	0	10	0	0	2.28106	0	0	0.0809926	0.360423	0.118325	0.845791	0.876916	0.948293
PRR21	0	0	0	0	0	0	0	0.0398944	0.808555	0.118386	0.845791	0.87858	0.948293
FRRS1L	0	0	0	0	0	0	0	0.0428996	0.64357	0.118492	0.845791	0.876916	0.948293
SH2D4A	0	0	0	0	0	0	0	0.0545496	0.398822	0.118546	0.845791	0.876916	0.948293
LFNG	1	3	0	1	1.67832	18.8936	18.8936	0.457732	0.0486126	0.118576	0.880558	0.876916	0.948293
SKA3	0	4	0	0	3.82782	0	0	0.0465395	0.63281	0.118584	0.845791	0.876916	0.948293
NDUFV1	0	6	0	0	3.07122	0	0	0.047548	0.623875	0.11862	0.845791	0.876916	0.948293
RP11-192H23.4	2	0	1	0	0	6.22388	6.22388	0.140515	0.166825	0.118645	0.845791	0.876916	0.948293
SMARCA2	3	14	0	0	1.69066	0	0	0.189436	0.165237	0.118716	0.845819	0.876916	0.948293
APLP1	2	7	0	0	2.6695	0	0	0.0566746	0.494783	0.118828	0.845791	0.876916	0.948293
RAD23A	2	5	0	1	2.70742	5.54041	5.54041	0.0893606	0.189508	0.118872	0.845791	0.876916	0.948293
LUZP1	5	3	2	0	0.454761	3.36093	3.36093	0.184033	0.16813	0.118897	0.845819	0.876916	0.948293
AMELX	0	3	0	1	2.85708	9.19214	9.19214	0.156283	0.109544	0.118927	0.845791	0.876916	0.948293
SDR42E2	0	0	0	0	0	0	0	0.0459302	0.555317	0.119029	0.845791	0.876916	0.948293
SLC17A9	1	6	0	0	2.9567	0	0	0.0514381	0.559573	0.119034	0.845791	0.876916	0.948293
HIST1H3J	0	3	0	0	4.93279	0	0	0.0407213	0.815945	0.119036	0.845791	0.87858	0.948293
ADAT1	1	6	0	0	2.86537	0	0	0.058042	0.48373	0.119089	0.845791	0.876916	0.948293
CMTM3	1	1	0	1	1.26858	22.7232	22.7232	0.826832	0.0395262	0.119141	0.969349	0.876916	0.948293
GRIN3B	3	1	0	0	0.190141	0	0	0.0460958	0.541381	0.119154	0.845791	0.876916	0.948293
CHERP	3	11	0	0	2.13833	0	0	0.0776466	0.361339	0.119201	0.845791	0.876916	0.948293
IRX5	1	6	0	0	3.10688	0	0	0.0423513	0.755854	0.119223	0.845791	0.876916	0.948293
TOR4A	0	0	0	0	0	0	0	0.0404187	0.793019	0.119232	0.845791	0.876916	0.948293
PARPBP	1	4	0	2	1.5454	6.98372	6.98372	0.481777	0.0441302	0.119254	0.884437	0.876916	0.948293
NR6A1	0	0	0	0	0	0	0	0.0478871	0.511871	0.119269	0.845791	0.876916	0.948293
ANAPC15	1	0	1	0	0	9.22377	9.22377	0.216693	0.108448	0.119345	0.845819	0.876916	0.948293
NUP62	0	5	1	0	1.8601	15.0249	15.0249	0.290191	0.063266	0.119515	0.857634	0.876916	0.948293
CHIC2	0	0	0	1	0	9.68833	9.68833	0.230634	0.103317	0.119518	0.848662	0.876916	0.948293	Yes
UBE2J1	0	0	0	1	0	6.44985	6.44985	0.14952	0.162105	0.119613	0.845791	0.876916	0.948293
C14orf183	0	3	1	0	2.71464	10.0268	10.0268	0.175388	0.0994385	0.1197	0.845791	0.876916	0.948293
OR4K15	0	5	0	0	3.48326	0	0	0.0414352	0.80154	0.119734	0.845791	0.878288	0.948293
PDE6B	4	3	1	1	0.546732	4.55246	4.55246	0.321749	0.0969753	0.11977	0.858012	0.876916	0.948293
MCL1	2	0	0	0	0	0	0	0.0442481	0.625073	0.119869	0.845791	0.876916	0.948293
ZNF429	0	4	1	1	1.38195	7.35464	7.35464	0.603852	0.0406481	0.11989	0.917249	0.876916	0.948293	Yes
LARP4	2	1	2	0	0.356937	4.21424	4.21424	0.258168	0.114369	0.120023	0.855255	0.876916	0.948293
IGFN1	1	18	0	0	1.84445	0	0	0.122271	0.260561	0.120044	0.845791	0.876916	0.948293
ZNF688	1	5	0	0	3.39499	0	0	0.0427824	0.751459	0.120163	0.845791	0.876916	0.948293
TREH	0	3	1	1	1.24919	7.45153	7.45153	0.746379	0.0396117	0.120203	0.951612	0.876916	0.948293
CHST5	3	9	0	0	2.49814	0	0	0.0480228	0.624668	0.120219	0.845791	0.876916	0.948293
CDH10	4	11	0	0	2.0297	0	0	0.094377	0.298025	0.120272	0.845791	0.876916	0.948293	Yes
DCAF8L1	2	7	2	0	1.59568	6.42628	6.42628	0.350835	0.0511394	0.120324	0.86016	0.876916	0.948293
PRC1	0	0	0	0	0	0	0	0.0566221	0.387143	0.120395	0.845791	0.876916	0.948293
OR4C46	1	2	1	0	1.39059	21.68	21.68	0.683739	0.0416642	0.120454	0.939469	0.876916	0.948293
UAP1L1	0	0	0	0	0	0	0	0.0438473	0.64055	0.120493	0.845791	0.876916	0.948293
AKAP6	2	15	0	0	1.78234	0	0	0.150756	0.210109	0.120545	0.845791	0.876916	0.948293
TAS2R38	1	5	0	0	3.39768	0	0	0.0426609	0.764507	0.120722	0.845791	0.876916	0.948293
ZSCAN12	2	7	0	0	2.55993	0	0	0.0673775	0.4165	0.120725	0.845791	0.876916	0.948293
CNOT2	0	0	0	0	0	0	0	0.0529167	0.437743	0.120865	0.845791	0.876916	0.948293
RNF38	0	0	0	0	0	0	0	0.0546913	0.41353	0.120874	0.845791	0.876916	0.948293
ZNF738	0	0	0	1	0	11.9521	11.9521	0.3	0.0817322	0.120932	0.857896	0.876916	0.948293
COL11A2	3	12	0	0	1.67301	0	0	0.217573	0.14725	0.120943	0.845819	0.876916	0.948293
PLEKHA3	0	0	1	0	0	6.62265	6.62265	0.155647	0.157462	0.120969	0.845791	0.876916	0.948293
LDB2	2	6	0	0	2.81202	0	0	0.0590617	0.47905	0.120972	0.845791	0.876916	0.948293
FANCC	0	0	0	0	0	0	0	0.0535057	0.430756	0.121051	0.845791	0.876916	0.948293	Yes
ITGA2B	1	8	0	0	2.4331	0	0	0.0735616	0.391066	0.121077	0.845791	0.876916	0.948293
UNCX	0	0	0	0	0	0	0	0.041252	0.78826	0.121151	0.845791	0.876916	0.948293
SNAPC1	1	0	1	0	0	5.01408	5.01408	0.117561	0.212205	0.121208	0.845791	0.876916	0.948293
ZFYVE27	0	0	0	0	0	0	0	0.0483567	0.522255	0.121223	0.845791	0.876916	0.948293
CPN2	0	6	0	0	3.11846	0	0	0.0448062	0.711267	0.121309	0.845791	0.876916	0.948293
APLP2	4	1	0	0	0.208163	0	0	0.059901	0.350992	0.121382	0.845791	0.876916	0.948293
CENPL	2	5	0	0	3.14969	0	0	0.0532475	0.541972	0.121404	0.845791	0.876916	0.948293
NBPF14	0	0	0	0	0	0	0	0.0529961	0.441053	0.121431	0.845791	0.876916	0.948293
IFNGR1	1	0	0	0	0	0	0	0.0489551	0.517869	0.12151	0.845791	0.876916	0.948293
TNNT3	2	5	0	0	2.98036	0	0	0.064579	0.430734	0.121634	0.845791	0.876916	0.948293
LCN9	0	0	0	1	0	7.50985	7.50985	0.178563	0.137076	0.1217	0.845791	0.876916	0.948293
HAP1	0	6	0	0	2.96057	0	0	0.0547503	0.540726	0.121726	0.845791	0.876916	0.948293
ZNF697	2	2	1	0	0.43628	8.71855	8.71855	0.242451	0.114888	0.121979	0.851218	0.876916	0.948293
ARHGAP19-SLIT1	1	0	0	0	0	0	0	0.0523044	0.461878	0.122008	0.845791	0.876916	0.948293
GALK2	1	2	0	2	0.969127	7.16095	7.16095	0.967864	0.0420038	0.122094	0.995493	0.876916	0.948293
FABP12	0	0	1	0	0	11.088	11.088	0.277889	0.0888809	0.122255	0.855583	0.876916	0.948293
QRICH1	2	8	0	0	2.40625	0	0	0.0722362	0.396976	0.122266	0.845791	0.876916	0.948293
POLR3B	0	9	0	0	2.17658	0	0	0.110336	0.27972	0.122309	0.845791	0.876916	0.948293
KLHL42	2	6	0	1	2.15617	8.89247	8.89247	0.153078	0.11239	0.122328	0.845791	0.876916	0.948293
SWI5	1	4	0	0	3.80922	0	0	0.0451065	0.703394	0.122343	0.845791	0.876916	0.948293
MYO7A	4	22	1	0	2.03745	1.20197	1.20197	0.041564	0.86321	0.122416	0.845791	0.891979	0.948293
BRF1	4	9	0	0	2.3152	0	0	0.065153	0.437477	0.122503	0.845791	0.876916	0.948293
CXCL5	1	3	0	0	4.76911	0	0	0.0430112	0.77232	0.122511	0.845791	0.876916	0.948293
DUX4L4	0	0	0	0	0	0	0	0.0449404	0.634253	0.122597	0.845791	0.876916	0.948293
RPAP2	1	2	1	1	0.849351	6.87108	6.87108	0.83156	0.0455641	0.122623	0.970596	0.876916	0.948293
RERG	0	0	1	0	0	5.98031	5.98031	0.142801	0.176113	0.122632	0.845791	0.876916	0.948293
FAM218A	1	3	0	0	4.76944	0	0	0.0430034	0.775101	0.122652	0.845791	0.876916	0.948293
KIF14	3	12	0	0	1.81869	0	0	0.152403	0.202624	0.122719	0.845791	0.876916	0.948293
TMEM151A	0	0	0	0	0	0	0	0.0424298	0.752758	0.122765	0.845791	0.876916	0.948293
HSPD1	0	0	0	0	0	0	0	0.049498	0.51441	0.122808	0.845791	0.876916	0.948293
ARHGAP21	6	15	0	0	1.54918	0	0	0.23881	0.13306	0.122861	0.851218	0.876916	0.948293
FLOT2	1	6	0	0	2.91657	0	0	0.0542285	0.549093	0.122924	0.845791	0.876916	0.948293
POLH	0	7	0	0	2.70295	0	0	0.0617829	0.481929	0.123068	0.845791	0.876916	0.948293
PIEZO2	10	12	0	0	0.710851	0	0	0.35485	0.0519465	0.123188	0.860586	0.876916	0.948293
ATP1B3	0	0	1	0	0	7.38532	7.38532	0.178079	0.139633	0.123202	0.845791	0.876916	0.948293
ENOX1	2	8	0	0	2.34394	0	0	0.0807745	0.358125	0.123293	0.845791	0.876916	0.948293
TRIM15	1	0	0	0	0	0	0	0.0469375	0.586367	0.123298	0.845791	0.876916	0.948293
LIN7B	0	3	0	0	4.72575	0	0	0.0455505	0.70068	0.123317	0.845791	0.876916	0.948293
C19orf60	0	1	0	1	1.1769	22.1968	22.1968	0.880411	0.0408528	0.123408	0.979529	0.876916	0.948293
ZCCHC13	0	0	0	0	0	0	0	0.0489929	0.533187	0.123562	0.845791	0.876916	0.948293
OIP5	0	2	1	0	2.1238	16.2078	16.2078	0.378096	0.0581155	0.123598	0.863022	0.876916	0.948293
TTC21A	1	9	0	0	2.30425	0	0	0.0802217	0.371107	0.123619	0.845791	0.876916	0.948293
GATAD2B	0	7	0	0	2.64585	0	0	0.0673087	0.442493	0.123683	0.845791	0.876916	0.948293
ESRRG	1	7	0	0	2.69291	0	0	0.0582198	0.512587	0.123746	0.845791	0.876916	0.948293
SMC5	2	4	2	1	0.843164	4.35608	4.35608	0.77014	0.0530142	0.123872	0.957434	0.876916	0.948293
PRSS57	5	0	0	0	0	0	0	0.0458291	0.638967	0.123874	0.845791	0.876916	0.948293
SLC9A2	0	2	2	0	0.566077	5.23587	5.23587	0.446925	0.0785217	0.123961	0.877215	0.876916	0.948293
PPIP5K1	1	1	0	0	0.20763	0	0	0.0680216	0.283785	0.124127	0.845791	0.876916	0.948293
RCN3	1	5	0	0	3.29564	0	0	0.0475688	0.669475	0.124472	0.845791	0.876916	0.948293
PLXNC1	0	10	2	0	1.94378	5.01757	5.01757	0.15874	0.0851145	0.124488	0.845791	0.876916	0.948293
ZFHX4	15	41	3	0	1.66003	1.79765	1.79765	0.0471692	0.37523	0.124633	0.845791	0.876916	0.948293
A1BG	1	6	0	0	3.00919	0	0	0.0480306	0.665399	0.124696	0.845791	0.876916	0.948293
ELFN2	4	13	0	0	2.2003	0	0	0.0502029	0.627376	0.124703	0.845791	0.876916	0.948293
FNTB	3	2	2	0	0.843673	6.74192	6.74192	0.821473	0.0459393	0.124755	0.968407	0.876916	0.948293
RALB	2	4	1	0	2.65067	7.18383	7.18383	0.128005	0.14242	0.124809	0.845791	0.876916	0.948293
CTDSPL	0	5	0	0	3.33694	0	0	0.0482467	0.662322	0.124809	0.845791	0.876916	0.948293
CCR2	2	0	0	0	0	0	0	0.0475995	0.591281	0.124819	0.845791	0.876916	0.948293
FH	1	0	0	0	0	0	0	0.0495674	0.540142	0.124916	0.845791	0.876916	0.948293	Yes
F11	2	2	1	1	0.562275	5.17679	5.17679	0.428763	0.0776772	0.124925	0.872923	0.876916	0.948293
NBPF24	3	4	0	0	3.53122	0	0	0.0533321	0.557376	0.125007	0.845791	0.876916	0.948293
OR4P4	1	1	1	0	0.59682	17.5637	17.5637	0.599646	0.0527588	0.125068	0.916436	0.876916	0.948293
EBAG9	0	0	1	0	0	7.35924	7.35924	0.180917	0.14018	0.125197	0.845819	0.876916	0.948293
SIGLEC9	1	0	0	0	0	0	0	0.0475411	0.593855	0.125203	0.845791	0.876916	0.948293
TNIP1	2	9	0	0	2.27366	0	0	0.0793866	0.374931	0.125373	0.845791	0.876916	0.948293
RIMBP3C	0	0	0	0	0	0	0	0.0454234	0.661898	0.125407	0.845791	0.876916	0.948293
ZNF175	0	4	2	0	1.33106	7.20761	7.20761	0.645646	0.0422983	0.125504	0.930168	0.876916	0.948293
C20orf96	1	4	0	0	3.60846	0	0	0.0533827	0.567973	0.125507	0.845791	0.876916	0.948293
HHAT	0	0	0	0	0	0	0	0.0519728	0.492601	0.125516	0.845791	0.876916	0.948293
DAB2IP	0	6	2	0	1.15905	7.25407	7.25407	0.784948	0.0417665	0.125519	0.96055	0.876916	0.948293
SAT1	0	3	0	0	4.62934	0	0	0.0480555	0.662263	0.12554	0.845791	0.876916	0.948293
ADGB	5	13	0	0	1.56146	0	0	0.257116	0.128316	0.125576	0.855255	0.876916	0.948293
STX6	0	3	1	0	3.1384	7.12643	7.12643	0.125787	0.145244	0.125635	0.845791	0.876916	0.948293
CRIM1	3	3	2	0	0.510282	3.99022	3.99022	0.272743	0.125124	0.125727	0.855583	0.876916	0.948293
ZXDA	3	9	0	0	2.49198	0	0	0.0486006	0.664867	0.125821	0.845791	0.876916	0.948293
CASP9	2	0	0	0	0	0	0	0.049361	0.559111	0.125854	0.845791	0.876916	0.948293	Yes
RP11-613M10.9	1	0	0	0	0	0	0	0.045146	0.686197	0.125921	0.845791	0.876916	0.948293
TRPA1	3	10	0	0	2.03262	0	0	0.10945	0.275071	0.125923	0.845791	0.876916	0.948293
ODC1	0	0	0	0	0	0	0	0.0481436	0.582047	0.125968	0.845791	0.876916	0.948293
ADAM7	1	8	0	0	2.26381	0	0	0.0990937	0.307379	0.126083	0.845791	0.876916	0.948293
EPHB1	9	17	0	0	1.72659	0	0	0.113109	0.257916	0.12612	0.845791	0.876916	0.948293
ZNF691	0	0	0	0	0	0	0	0.0466255	0.631333	0.126221	0.845791	0.876916	0.948293
NDUFAF1	0	3	1	0	2.5631	10.4302	10.4302	0.199142	0.0951599	0.126239	0.845819	0.876916	0.948293
ST6GALNAC3	1	5	0	0	3.14264	0	0	0.0562275	0.540959	0.126246	0.845791	0.876916	0.948293
XKR6	2	7	1	0	2.32201	5.86801	5.86801	0.0991759	0.177962	0.126379	0.845791	0.876916	0.948293
RRAGA	1	4	0	0	3.79044	0	0	0.0458104	0.734838	0.126401	0.845791	0.876916	0.948293
GART	3	1	0	0	0.214342	0	0	0.0683158	0.305049	0.126439	0.845791	0.876916	0.948293
KNSTRN	0	0	1	0	0	5.98139	5.98139	0.148237	0.176078	0.126547	0.845791	0.876916	0.948293	Yes
RAPGEF6	5	3	0	0	0.38306	0	0	0.100788	0.173964	0.126605	0.845791	0.876916	0.948293
MTFR1	1	4	1	0	2.99795	5.29827	5.29827	0.0929702	0.199869	0.126639	0.845791	0.876916	0.948293
GPR112	6	28	1	0	1.88374	0.992946	0.992946	0.0462737	0.994536	0.126676	0.845791	0.994685	0.948293
SNX4	1	0	0	0	0	0	0	0.0597808	0.398502	0.126682	0.845791	0.876916	0.948293
ARHGEF1	1	10	0	0	2.25439	0	0	0.07816	0.394911	0.126769	0.845791	0.876916	0.948293
TMEM65	1	3	1	0	2.22951	12.4909	12.4909	0.263063	0.0772977	0.126947	0.855255	0.876916	0.948293
PPP1R12C	1	4	2	0	0.922706	6.75501	6.75501	0.892791	0.0471141	0.126964	0.982957	0.876916	0.948293
SLC20A2	4	7	2	0	1.50444	6.28279	6.28279	0.399731	0.0521876	0.126968	0.870074	0.876916	0.948293
PAK2	0	0	0	0	0	0	0	0.0546561	0.460735	0.126998	0.845791	0.876916	0.948293
PXDN	8	20	0	0	1.66483	0	0	0.126508	0.239634	0.127025	0.845791	0.876916	0.948293
PRRT3	2	1	1	0	0.306248	6.7468	6.7468	0.185113	0.152644	0.127126	0.845819	0.876916	0.948293
OR7A10	0	3	1	0	1.80533	16.6705	16.6705	0.405396	0.0563105	0.127249	0.870454	0.876916	0.948293
ATF6	1	7	0	1	2.7381	2.899	2.899	0.0543457	0.378925	0.127373	0.845791	0.876916	0.948293
TMC3	4	10	3	0	1.46353	4.39023	4.39023	0.377147	0.0498565	0.127585	0.862656	0.876916	0.948293
SMTN	0	9	0	0	2.35442	0	0	0.0793266	0.396649	0.127677	0.845791	0.876916	0.948293
FAM105B	2	0	0	0	0	0	0	0.0499872	0.564963	0.127704	0.845791	0.876916	0.948293
NTNG1	1	8	0	0	2.47819	0	0	0.0680295	0.452854	0.127787	0.845791	0.876916	0.948293
TIGD1	0	0	0	0	0	0	0	0.0514225	0.525136	0.127791	0.845791	0.876916	0.948293
TUBGCP6	8	11	2	1	0.973876	4.39577	4.39577	0.946007	0.0470812	0.127821	0.991048	0.876916	0.948293
NME7	2	0	0	0	0	0	0	0.0554686	0.465705	0.127923	0.845791	0.876916	0.948293
NMD3	0	0	0	0	0	0	0	0.0563873	0.443117	0.127962	0.845791	0.876916	0.948293
SUV420H1	3	1	0	1	0.208191	1.95277	1.95277	0.062286	0.558415	0.128056	0.845791	0.876916	0.948293
RP11-507M3.1	0	0	0	1	0	8.99167	8.99167	0.231636	0.112263	0.128174	0.849498	0.876916	0.948293
PLA2G4C	1	7	0	0	2.5229	0	0	0.0757892	0.402314	0.128202	0.845791	0.876916	0.948293
IKZF2	1	0	0	0	0	0	0	0.0529298	0.506055	0.128294	0.845791	0.876916	0.948293
LDLRAD3	1	0	0	0	0	0	0	0.048502	0.606855	0.128312	0.845791	0.876916	0.948293
REV3L	2	13	4	0	1.38521	3.78653	3.78653	0.435168	0.044226	0.128441	0.874418	0.876916	0.948293
CETN2	1	0	1	0	0	7.75698	7.75698	0.196413	0.131455	0.128554	0.845819	0.876916	0.948293
AZI1	2	3	0	2	0.558362	4.48537	4.48537	0.352331	0.101843	0.128643	0.86016	0.876916	0.948293
IGFBP5	0	2	1	0	1.73861	18.2143	18.2143	0.508457	0.0509891	0.128654	0.892767	0.876916	0.948293
LRRC37A3	3	8	2	0	1.78387	5.20403	5.20403	0.22216	0.0759758	0.128744	0.845819	0.876916	0.948293
APC2	0	1	0	0	0.184269	0	0	0.0503081	0.530954	0.128961	0.845791	0.876916	0.948293
RIIAD1	0	2	0	0	6.93414	0	0	0.0456387	0.771452	0.128961	0.845791	0.876916	0.948293
GPR39	5	1	0	0	0.198413	0	0	0.0491634	0.59057	0.129052	0.845791	0.876916	0.948293
SCP2	1	0	0	0	0	0	0	0.0550904	0.47669	0.129116	0.845791	0.876916	0.948293
PTPLAD2	0	0	1	0	0	8.56055	8.56055	0.221322	0.118562	0.129128	0.845819	0.876916	0.948293
HTN1	0	2	0	0	6.758	0	0	0.0479981	0.696257	0.129159	0.845791	0.876916	0.948293
PPP2R3B	2	8	0	0	2.46801	0	0	0.0647284	0.479713	0.129273	0.845791	0.876916	0.948293
CELA2A	3	0	0	0	0	0	0	0.0531067	0.521521	0.129497	0.845791	0.876916	0.948293
PAMR1	0	8	0	0	2.44288	0	0	0.0781283	0.405717	0.12951	0.845791	0.876916	0.948293
SCGN	1	5	0	0	3.10951	0	0	0.0583382	0.536725	0.129549	0.845791	0.876916	0.948293
ENOSF1	1	0	0	0	0	0	0	0.0537451	0.504678	0.129758	0.845791	0.876916	0.948293
ITSN1	1	15	1	0	2.2605	1.03912	1.03912	0.0477165	0.971092	0.129823	0.845791	0.972785	0.948293
CELSR3	5	24	1	1	1.85334	2.78827	2.78827	0.0661276	0.233293	0.1299	0.845791	0.876916	0.948293
EVX2	0	3	1	0	1.04591	20.9003	20.9003	0.947237	0.0437033	0.13017	0.991048	0.876916	0.948293
TMEFF2	1	5	0	0	3.05996	0	0	0.0616706	0.504742	0.130191	0.845791	0.876916	0.948293
ZAR1L	3	0	0	0	0	0	0	0.0497465	0.604114	0.130275	0.845791	0.876916	0.948293
PMP2	0	0	1	0	0	10.6445	10.6445	0.287995	0.0930246	0.130315	0.856967	0.876916	0.948293
ZNF776	0	4	2	0	1.59684	6.64394	6.64394	0.457293	0.0496219	0.130346	0.880558	0.876916	0.948293
DNAJA2	1	5	0	0	3.09318	0	0	0.0594127	0.529386	0.13035	0.845791	0.876916	0.948293
TRIM8	1	7	0	0	2.73623	0	0	0.0544997	0.601644	0.130397	0.845791	0.876916	0.948293
PRPF19	0	5	1	0	2.64909	6.02734	6.02734	0.104588	0.174609	0.130409	0.845791	0.876916	0.948293
DNAI1	3	8	0	0	2.33204	0	0	0.0781915	0.390864	0.130437	0.845791	0.876916	0.948293
EIF4E1B	0	3	0	1	2.73572	8.94321	8.94321	0.172379	0.11294	0.130518	0.845791	0.876916	0.948293
LPGAT1	1	5	0	0	3.03949	0	0	0.063112	0.493086	0.130589	0.845791	0.876916	0.948293
DENND2A	4	12	1	0	2.26454	2.13476	2.13476	0.0479112	0.511302	0.130622	0.845791	0.876916	0.948293
NCOR1	9	16	0	0	1.00918	0	0	0.979039	0.047066	0.130628	0.997256	0.876916	0.948293	Yes
SMAD9	0	0	0	0	0	0	0	0.0505971	0.574907	0.130649	0.845791	0.876916	0.948293
OR5M1	0	6	0	0	3.06418	0	0	0.0479728	0.736478	0.130692	0.845791	0.876916	0.948293
[truncated: 18,092 more rows]
