# Supplementary material for: Somatic mutation distribution across tumour cohorts provides a signal for positive selection in cancer
Source: Nat Commun. 2022 Nov 17;13:7023. doi: 10.1038/s41467-022-34746-z (PMC9671924; doi:10.1038/s41467-022-34746-z)
Supplement: Supplementary file 13 — Supplementary Data 10 [file 41467_2022_34746_MOESM13_ESM.xlsx]

## Sheet: Supplementary Data 10
gene_name	n_syn	n_mis	n_non	n_spl	wmis_cv	wnon_cv	wspl_cv	pmis_cv	ptrunc_cv	pallsubs_cv	qmis_cv	qtrunc_cv	qallsubs_cv	Gene in CGC
PTEN	7	190	94	21	12.889	51.0564	51.0564	0	0	0	0	0	0	Yes
TP53	7	145	18	5	9.48339	13.7727	13.7727	0	2.58682e-14	0	0	8.66197e-11	0	Yes
PIK3CA	11	326	2	1	9.00983	0.397435	0.397435	0	0.0983144	0	0	0.833339	0	Yes
KRAS	2	91	0	0	17.097	0	0	0	0.244226	0	0	0.833339	0	Yes
CTCF	9	53	29	5	2.12461	13.1649	13.1649	0.00422154	0	0	0.261356	0	0	Yes
PIK3R1	5	42	36	11	2.31157	14.7297	14.7297	0.00488858	0	0	0.284685	0	0	Yes
ARID1A	15	57	102	2	1.46063	35.0751	35.0751	0.115949	0	0	0.630292	0	0	Yes
ARHGAP35	25	64	40	0	1.13536	8.30205	8.30205	0.551009	0	0	0.917557	0	0	Yes
CTNNB1	13	134	0	0	3.43331	0	0	1.50325e-09	0.00357008	9.74776e-14	4.31453e-06	0.391948	2.17602e-10	Yes
RASA1	6	48	29	4	1.95415	8.12617	8.12617	0.0197077	3.50497e-12	1.18322e-11	0.398998	1.00598e-08	2.37721e-08
OR11H12	7	40	1	0	6.32418	2.19991	2.19991	4.60365e-11	0.494397	3.83208e-10	1.84984e-07	0.836285	6.99912e-07
NF1	36	80	37	6	0.79522	3.05874	3.05874	0.227687	3.84061e-07	6.28969e-10	0.74947	0.000857351	1.05305e-06	Yes
PPP2R1A	7	76	0	2	4.55529	1.44998	1.44998	5.56659e-10	0.637795	2.4979e-09	1.86397e-06	0.865733	3.86041e-06	Yes
CHD4	8	135	8	1	3.69926	1.73945	1.73945	5.18615e-09	0.197676	1.11784e-08	1.15772e-05	0.833339	1.60419e-05	Yes
CASP8	9	42	16	4	2.41981	7.77938	7.77938	0.00124319	3.41104e-09	1.42214e-08	0.185014	8.5664e-06	1.90482e-05	Yes
MRC1	12	68	4	0	3.90631	1.47332	1.47332	3.73239e-09	0.498222	1.74549e-08	9.37342e-06	0.83786	2.19179e-05
SPATA31A3	19	71	1	0	3.25056	0.581465	0.581465	2.70358e-08	0.561572	5.95282e-08	5.43175e-05	0.846805	7.03519e-05
CCDC73	10	32	25	3	0.933829	4.25497	4.25497	0.816822	1.28799e-06	7.70008e-08	0.97406	0.00235246	8.59458e-05
FBXW7	4	79	13	0	4.16777	4.04859	4.04859	6.25515e-08	0.000689736	2.55629e-07	0.000114248	0.17766	0.000270308	Yes
APC	28	102	38	1	0.97603	2.92435	2.92435	0.90059	4.8978e-06	4.77464e-07	0.98393	0.00656011	0.000479636	Yes
ESRP1	8	23	17	2	1.02042	5.37877	5.37877	0.950444	1.53218e-06	1.00482e-06	0.990222	0.00256526	0.000961323
ATF7IP	10	33	19	3	0.806412	3.79471	3.79471	0.467774	3.47751e-05	1.44094e-06	0.889668	0.0268718	0.0013159
PRAMEF15	5	22	3	0	4.83226	11.5835	11.5835	4.57306e-06	0.00320919	1.82395e-06	0.00590663	0.370551	0.00159326
FOXD4L3	7	26	1	0	4.96122	5.84986	5.84986	4.63951e-07	0.176099	2.03328e-06	0.000717018	0.833339	0.00170211
SPOP	3	50	3	0	4.40863	2.16047	2.16047	3.73719e-07	0.273686	2.26765e-06	0.0006257	0.833339	0.00182237	Yes
ELL2	5	21	12	3	1.21495	6.86889	6.86889	0.578474	1.22187e-06	2.68343e-06	0.926772	0.00235246	0.00207357
EP300	19	61	19	6	1.03583	3.66041	3.66041	0.87868	7.08359e-06	4.85806e-06	0.982667	0.00837155	0.00361494	Yes
MORC4	14	47	19	4	1.14995	4.11634	4.11634	0.585523	4.46684e-06	6.65517e-06	0.9273	0.00641023	0.00477532
MAP3K1	10	50	16	2	1.48846	5.33638	5.33638	0.136323	1.84885e-06	9.81568e-06	0.662021	0.00285733	0.00680024	Yes
PRAMEF19	5	23	2	0	4.71707	5.66695	5.66695	4.7039e-06	0.0632802	1.32052e-05	0.00590663	0.826097	0.00879871
FOXD4L5	16	23	0	0	4.14916	0	0	3.00706e-06	0.538477	1.35762e-05	0.00431535	0.842575	0.00879871
MGA	21	91	29	3	1.14155	3.07553	3.07553	0.530086	1.61946e-05	1.75588e-05	0.910336	0.0148304	0.0110242
MUC19	0	0	0	0	0	0	0	6.66858e-06	0.0304533	1.89277e-05	0.00755665	0.735403	0.0115235
UBE2E2	1	4	4	4	0.731379	10.4639	10.4639	0.59589	1.51551e-05	2.05791e-05	0.931378	0.0148304	0.0121605
TDRD15	0	0	0	0	0	0	0	6.77018e-06	0.0611646	2.33874e-05	0.00755665	0.82088	0.0134251
TAMM41	6	7	9	1	0.517362	5.41506	5.41506	0.142922	0.000196885	2.46286e-05	0.672431	0.0876301	0.0137448
SRSF12	0	13	9	0	2.328	10.8933	10.8933	0.0552043	5.36132e-06	2.79983e-05	0.511434	0.00673214	0.0152031
AC006486.9	1	16	1	1	5.80253	6.79863	6.79863	1.65429e-05	0.0465956	3.75509e-05	0.0166182	0.779633	0.0197154
ZNF257	5	40	0	0	2.64111	0	0	0.00112469	0.0265855	3.82709e-05	0.181759	0.719915	0.0197154
PRAMEF20	8	25	2	0	3.78193	6.84548	6.84548	2.57093e-05	0.0427396	4.46448e-05	0.0226398	0.775392	0.0224239
LTV1	2	16	12	2	1.32816	6.06464	6.06464	0.477239	1.77158e-05	4.8643e-05	0.892923	0.0148304	0.0238363
ZFHX3	50	147	24	0	1.38604	3.22391	3.22391	0.0313832	1.17475e-05	5.15658e-05	0.44726	0.0131122	0.0246669	Yes
ZNF781	4	18	11	0	1.2587	6.96291	6.96291	0.534232	1.73735e-05	6.27206e-05	0.911375	0.0148304	0.0293051
MSH2	4	27	12	2	1.50214	5.79729	5.79729	0.2299	1.66502e-05	7.56121e-05	0.751286	0.0148304	0.0337694	Yes
WASF1	7	4	6	0	0.194796	2.56276	2.56276	0.00106785	0.0712939	7.5637e-05	0.180288	0.833339	0.0337694
FFAR3	8	19	2	0	3.79119	10.6429	10.6429	0.000111878	0.017557	7.90634e-05	0.0661102	0.665542	0.0339518
ZNF729	0	0	0	0	0	0	0	2.74662e-05	0.0580208	7.9659e-05	0.0226398	0.812735	0.0339518
TAF3	3	25	11	2	1.47662	6.15929	6.15929	0.270378	1.93947e-05	8.23056e-05	0.78193	0.0155864	0.0339518
RPP25L	3	20	1	0	4.82915	3.48083	3.48083	1.64174e-05	0.311322	8.28052e-05	0.0166182	0.833339	0.0339518
B2M	0	7	3	1	3.38889	23.1764	23.1764	0.0236462	6.58217e-05	8.52734e-05	0.418201	0.0388948	0.0342646	Yes
ING1	6	17	7	0	1.559	11.1146	11.1146	0.217092	1.66788e-05	9.14527e-05	0.738247	0.0148304	0.0345547
ZBED6	0	0	0	0	0	0	0	2.73626e-05	0.0916032	9.14843e-05	0.0226398	0.833339	0.0345547
HRNR	42	46	8	0	0.427544	1.00141	1.00141	3.74738e-05	0.997049	9.21229e-05	0.0278847	0.999302	0.0345547
E2F5	2	18	5	2	2.62436	9.89091	9.89091	0.0118999	5.21615e-05	9.29809e-05	0.362847	0.0350992	0.0345547
MUC22	0	0	0	0	0	0	0	2.02442e-05	0.309774	9.58587e-05	0.0193679	0.833339	0.0345547
LRRC53	0	0	0	0	0	0	0	2.81716e-05	0.0997235	9.63149e-05	0.0226398	0.833339	0.0345547
ZNF709	4	44	15	1	2.86856	4.26622	4.26622	0.000422409	0.000163757	0.000109863	0.150716	0.0765125	0.0387238
NAA15	10	30	17	2	1.10707	3.79972	3.79972	0.731911	8.03986e-05	0.000131169	0.958042	0.0436564	0.0454364
ANKRD30B	18	101	27	2	1.95457	2.95817	2.95817	0.00119871	7.48354e-05	0.000136596	0.181759	0.0417644	0.0465145
FREM3	0	0	0	0	0	0	0	3.69682e-05	0.159087	0.000140957	0.0278847	0.833339	0.0471995
SLITRK1	17	52	0	0	2.27998	0	0	0.000449509	0.07603	0.000161667	0.150846	0.833339	0.0532468
CCDC175	0	0	0	0	0	0	0	8.38732e-05	0.0327643	0.000169978	0.054358	0.742608	0.055081
ZNF891	0	0	0	0	0	0	0	5.50115e-05	0.120191	0.000185575	0.0394727	0.833339	0.0591808
RNF43	8	20	10	2	0.814263	4.29784	4.29784	0.541974	0.000372576	0.000203129	0.914493	0.132854	0.0637668	Yes
PPM1D	5	14	10	0	0.984297	5.92528	5.92528	0.96722	0.000110056	0.000215355	0.993063	0.0566956	0.0653062	Yes
RBL2	4	33	11	2	1.51988	5.49032	5.49032	0.200581	4.64957e-05	0.00022002	0.725175	0.034598	0.0653062
CMAS	3	16	11	1	1.37506	5.82299	5.82299	0.41241	5.53413e-05	0.000220481	0.865912	0.0358665	0.0653062
C7orf60	8	14	11	0	0.842909	4.88284	4.88284	0.640049	0.00020936	0.000224574	0.939	0.0876301	0.0653062
JAK1	18	37	12	4	0.882401	3.41912	3.41912	0.626263	0.000318404	0.000229747	0.936771	0.118464	0.0653062	Yes
FAT1	80	173	31	1	0.917362	2.19312	2.19312	0.512078	0.00037692	0.000229812	0.904295	0.132854	0.0653062	Yes
CCDC106	5	26	0	0	3.59565	0	0	8.91183e-05	0.403002	0.000235371	0.0556992	0.833339	0.0653062
PPIAL4A	2	9	2	0	4.51364	24.5381	24.5381	0.00189537	0.00332449	0.000237493	0.202553	0.375238	0.0653062
SNX3	0	2	3	2	0.493528	12.2777	12.2777	0.34033	0.00020914	0.00023795	0.828897	0.0876301	0.0653062
DEFB106B	0	8	1	0	7.62042	14.4852	14.4852	0.000159132	0.0659555	0.000240538	0.0799278	0.833339	0.0653062
MSH6	10	62	17	0	1.7598	4.18911	4.18911	0.0267749	5.15655e-05	0.00024454	0.425245	0.0350992	0.0655074	Yes
RB1	9	52	16	5	1.85367	3.80442	3.80442	0.0205993	5.24104e-05	0.000254273	0.402427	0.0350992	0.0672185	Yes
SF3B14	1	0	4	0	0	9.66118	9.66118	0.0276985	0.00178908	0.000263572	0.430055	0.280737	0.0687719
ZNF90	3	39	0	0	2.68914	0	0	0.00170795	0.0728692	0.00027331	0.195601	0.833339	0.0703985
CLDN1	0	9	5	0	2.07768	15.753	15.753	0.133778	6.46842e-05	0.000276929	0.656667	0.0388948	0.0704276
SACS	53	195	38	0	1.17313	2.3616	2.3616	0.269853	7.10255e-05	0.000286569	0.78193	0.0407707	0.0719683
DYRK1A	5	37	10	2	1.81563	5.54274	5.54274	0.0535553	5.98484e-05	0.000296361	0.508872	0.0375755	0.0735085
XAGE2B	1	7	0	0	9.61705	0	0	7.15829e-05	0.602399	0.000301264	0.047939	0.857302	0.0738134
C2	7	16	7	3	0.910098	5.32701	5.32701	0.793349	0.0002021	0.000305551	0.971744	0.0876301	0.0739617
RIMBP2	38	36	0	0	0.526148	0	0	0.00374291	0.00124831	0.000315176	0.255238	0.24255	0.0753832
ZNF878	6	50	3	0	3.00965	1.59233	1.59233	7.06467e-05	0.487222	0.000331427	0.047939	0.836096	0.0783376
ABCA13	45	238	20	5	1.75316	1.8243	1.8243	9.14873e-05	0.0174112	0.000347913	0.0556992	0.664043	0.081278
CCDC147	5	51	15	1	2.18364	4.27381	4.27381	0.00699169	0.00013117	0.000401923	0.31337	0.0658832	0.0928166
CLASP1	23	36	15	2	0.578725	1.91831	1.91831	0.0275268	0.0377859	0.0004307	0.427719	0.770331	0.0972828
ROBO1	19	58	22	2	0.992617	2.71943	2.71943	0.974636	0.00053258	0.000435086	0.994611	0.160251	0.0972828
FOXD4	9	25	0	0	3.28172	0	0	0.0001366	0.461273	0.00043579	0.072222	0.833339	0.0972828
MTIF2	2	36	0	0	2.52059	0	0	0.00525643	0.0509781	0.000450253	0.288602	0.793407	0.099407
CTNNA1	8	24	12	1	0.897727	3.89616	3.89616	0.739095	0.000575392	0.000469117	0.959868	0.160251	0.102446	Yes
TPRG1L	5	7	5	1	0.910706	9.4125	9.4125	0.841136	0.000155553	0.000479613	0.979033	0.0744101	0.103612
FAM216B	2	0	3	0	0	5.50615	5.50615	0.00374258	0.0285691	0.000487363	0.255238	0.733992	0.103859
CCDC177	0	0	0	0	0	0	0	0.000122179	0.277826	0.000491095	0.0701341	0.833339	0.103859
ZNF585B	10	51	0	0	1.85593	0	0	0.0184587	0.0141357	0.00051239	0.396065	0.621445	0.107234
ANXA8	3	13	0	0	4.85217	0	0	0.000174896	0.449746	0.000529308	0.0857031	0.833339	0.109552
TM6SF1	1	25	1	0	3.96674	1.19746	1.19746	0.000131852	0.86744	0.000534372	0.0715957	0.947127	0.109552
FAT3	116	209	30	1	0.732403	1.42827	1.42827	0.00679834	0.0869951	0.000543051	0.309738	0.833339	0.110206	Yes
TSPYL4	5	10	6	0	1.4224	10.03	10.03	0.406916	0.00011	0.000564559	0.863135	0.0566956	0.112667
USP9Y	0	0	0	0	0	0	0	0.000229653	0.0804816	0.000566391	0.107301	0.833339	0.112667
BAALC	2	1	3	1	0.176657	7.47156	7.47156	0.0379927	0.00435752	0.000574709	0.469474	0.424986	0.113201
TMEM236	4	16	1	0	4.37009	2.96237	2.96237	0.000128816	0.367475	0.000590021	0.0715957	0.833339	0.115088
PROS1	10	40	9	5	1.72513	4.26483	4.26483	0.047858	0.000139373	0.000596598	0.496501	0.0682961	0.115252
UNC13C	15	129	11	0	2.14284	1.28739	1.28739	0.00024706	0.497595	0.000603459	0.110304	0.837706	0.115468
UNCX	1	0	1	0	0	9.26388	9.26388	0.000898917	0.107979	0.000634984	0.168786	0.833339	0.120353
UPF3A	5	6	6	2	0.451019	3.82128	3.82128	0.0939546	0.00590368	0.000669455	0.592454	0.47827	0.125701
TCEA3	1	20	0	0	3.70235	0	0	0.0006029	0.241304	0.000685686	0.158841	0.833339	0.127557
SLITRK4	11	70	5	0	2.47553	2.31484	2.31484	0.000155772	0.125421	0.000713171	0.0799278	0.833339	0.131452
RAD51AP2	8	65	12	0	2.2038	3.86562	3.86562	0.00232223	0.000889882	0.000723009	0.209993	0.198651	0.132054
SLC20A1	4	16	8	1	1.08062	5.78148	5.78148	0.838807	0.000279288	0.000748851	0.9786	0.107907	0.135542
BRWD3	18	113	24	6	1.64158	2.75846	2.75846	0.0166376	0.000174448	0.00077807	0.386308	0.0796554	0.139573
HOXA2	4	18	4	1	2.03503	10.2531	10.2531	0.0532961	0.000348771	0.000825622	0.508872	0.127403	0.146691
CCDC121	3	19	5	0	2.79782	7.18921	7.18921	0.00537755	0.00184447	0.00084868	0.293358	0.280737	0.146691
CNTNAP3B	0	0	0	0	0	0	0	0.000277048	0.154915	0.000851385	0.115962	0.833339	0.146691
ZDBF2	22	92	21	1	1.07714	2.792	2.792	0.722076	0.000470816	0.000852826	0.95524	0.152567	0.146691
PAPOLB	8	49	5	0	2.55195	3.85067	3.85067	0.0005084	0.0208561	0.000854256	0.154302	0.694098	0.146691
SLC15A5	0	0	0	0	0	0	0	0.000275987	0.164588	0.0008669	0.115962	0.833339	0.146868
TXNDC2	8	14	11	0	0.896975	4.30012	4.30012	0.76615	0.000578197	0.000869905	0.965684	0.160251	0.146868
SUMO3	1	0	1	2	0	9.48805	9.48805	0.023518	0.00643239	0.000884574	0.417771	0.49705	0.147069
CTD-3088G3.8	0	0	0	0	0	0	0	0.000252683	0.221085	0.000885735	0.110362	0.833339	0.147069
EEF2	12	52	0	0	2.16285	0	0	0.00210886	0.0987661	0.00091628	0.208795	0.833339	0.150893
GRM3	9	50	8	0	1.96324	5.24503	5.24503	0.0116365	0.000684772	0.000929817	0.358431	0.17766	0.151878	Yes
CCDC85C	1	0	0	1	0	2.86114	2.86114	0.000482854	0.384191	0.00094931	0.154302	0.833339	0.153811
INA	5	4	3	0	0.2856	6.36766	6.36766	0.0168472	0.0179366	0.00101435	0.38676	0.672771	0.163034
SLITRK3	15	86	4	0	2.19385	1.11011	1.11011	0.000339104	0.848937	0.00102277	0.136259	0.939782	0.163084
HIST1H2AG	2	11	0	0	5.36199	0	0	0.00022333	0.80117	0.00104141	0.106832	0.919526	0.164747
ARID5B	15	45	12	1	1.26358	4.05998	4.05998	0.355758	0.000231283	0.00106067	0.837798	0.0929342	0.166236
TSHZ2	37	32	1	0	0.452684	0.224697	0.224697	0.000540312	0.055455	0.00107272	0.155077	0.803739	0.166236
PDK3	7	26	9	2	1.48109	4.91553	4.91553	0.218927	0.000218774	0.00107719	0.741357	0.0897016	0.166236
POTEJ	0	0	0	0	0	0	0	0.000366387	0.152675	0.00108391	0.144335	0.833339	0.166236
TMEM178A	8	8	2	3	0.56254	6.67992	6.67992	0.17272	0.00206539	0.00111499	0.702147	0.296399	0.169706
ACADVL	11	25	1	0	3.05298	1.20007	1.20007	0.000245576	0.862644	0.0011466	0.110304	0.945209	0.173205
EPM2AIP1	8	20	8	0	1.27124	6.18221	6.18221	0.472802	0.000249166	0.00116952	0.891429	0.0981569	0.17535
ANKRD27	13	49	0	0	1.64298	0	0	0.0500201	0.00971505	0.00118078	0.501411	0.556452	0.175726
GDPD4	3	34	0	0	2.31945	0	0	0.00990048	0.0542549	0.00119221	0.344368	0.800908	0.176123
CUL4B	5	51	12	0	2.46763	3.58565	3.58565	0.00163902	0.00216346	0.00121252	0.195601	0.308269	0.177816
DNMT1	20	61	0	0	1.38316	0	0	0.14782	0.00309801	0.00122173	0.67589	0.369618	0.177868
ARHGAP40	0	0	0	0	0	0	0	0.00045049	0.14291	0.0012677	0.150846	0.833339	0.17955
CCL3L3	2	6	0	0	8.75337	0	0	0.000292791	0.70003	0.00126952	0.12005	0.884598	0.17955
USP13	12	44	0	0	1.59027	0	0	0.07766	0.00716209	0.00127098	0.566364	0.515511	0.17955
TRIM42	24	20	0	0	0.426109	0	0	0.00230653	0.0145803	0.00127589	0.209993	0.623263	0.17955
HELLS	4	40	1	0	2.31679	0.299414	0.299414	0.00640113	0.169039	0.0012892	0.307464	0.833339	0.17955
FLG2	40	52	5	0	0.489319	0.428106	0.428106	0.000435098	0.0429386	0.00129001	0.150716	0.775392	0.17955
RUNDC3B	0	23	7	1	2.50976	6.27927	6.27927	0.0171632	0.000547456	0.00129584	0.38877	0.160251	0.17955
C4orf50	2	3	4	0	0.215537	3.08135	3.08135	0.00993308	0.0832892	0.0013588	0.344368	0.833339	0.186272
OR6C6	6	10	5	0	0.730738	8.06719	8.06719	0.44555	0.000951223	0.0013629	0.880479	0.201169	0.186272
NAPRT1	13	4	3	1	0.279851	3.54876	3.54876	0.00791054	0.0447146	0.00138816	0.330551	0.777199	0.188443
POTEG	7	25	4	1	2.77473	4.12569	4.12569	0.00140693	0.0162721	0.00143228	0.188031	0.653847	0.191034
EIF2S3L	0	0	0	0	0	0	0	0.00042916	0.224773	0.00143229	0.150716	0.833339	0.191034
KIAA2022	27	62	0	0	0.772558	0	0	0.22833	0.000315751	0.00143577	0.749875	0.118464	0.191034
ANKRD30A	12	78	17	5	1.93028	2.89278	2.89278	0.00532422	0.000700882	0.00145283	0.291469	0.178246	0.192
CUX1	25	54	12	3	1.03025	3.24053	3.24053	0.892586	0.000560345	0.00146215	0.982818	0.160251	0.192	Yes
APOBEC1	1	20	0	0	3.39135	0	0	0.00139042	0.234757	0.00149706	0.188031	0.833339	0.194986
TPTE	12	64	2	3	2.254	1.01264	1.01264	0.000739715	0.979978	0.00150429	0.158841	0.993472	0.194986
MKL2	18	14	4	1	0.334993	1.07507	1.07507	0.000665006	0.883113	0.0015375	0.158841	0.953612	0.198013
FGFR2	16	71	1	1	1.90726	0.44513	0.44513	0.00414548	0.217038	0.00156436	0.261066	0.833339	0.200189	Yes
MEI4	0	0	0	0	0	0	0	0.000497545	0.210674	0.00159738	0.154302	0.833339	0.201939
TRIM64C	0	0	0	0	0	0	0	0.000611922	0.131957	0.00160459	0.158841	0.833339	0.201939
BPTF	23	73	1	0	1.0469	0.102284	0.102284	0.830194	0.000934871	0.0016082	0.976243	0.200592	0.201939
POM121L2	9	58	3	0	2.47441	2.73448	2.73448	0.000418231	0.153563	0.0016319	0.150716	0.833339	0.202391
IRF1	1	8	3	3	1.23915	8.43613	8.43613	0.659925	0.000396472	0.00165593	0.943789	0.137337	0.202391
FUT3	3	24	2	0	3.0741	7.17132	7.17132	0.00123978	0.0407094	0.00165854	0.185014	0.775392	0.202391
THEGL	0	0	0	0	0	0	0	0.000519467	0.210537	0.00165943	0.154302	0.833339	0.202391
EBLN1	0	0	0	0	0	0	0	0.000409925	0.413472	0.00166444	0.150716	0.833339	0.202391
CDH23	86	102	7	3	0.599394	0.858852	0.858852	0.00038736	0.640547	0.00167224	0.149663	0.866163	0.202391
SPAM1	8	25	7	3	1.06881	4.53096	4.53096	0.834937	0.000627468	0.00169492	0.977719	0.168086	0.203769
ZSCAN5C	0	0	0	0	0	0	0	0.000553465	0.193972	0.0017039	0.156615	0.833339	0.203769
SCAF4	15	53	17	2	1.25692	3.10395	3.10395	0.352905	0.000457415	0.00172774	0.836012	0.150654	0.205135
RP11-467N20.5	0	0	0	0	0	0	0	0.000659944	0.138384	0.00174617	0.158841	0.833339	0.205135
ODF4	1	6	4	1	1.14064	10.2777	10.2777	0.803717	0.000428492	0.00175462	0.9731	0.145913	0.205135
SUV420H2	11	3	2	0	0.171849	1.39739	1.39739	0.000638967	0.666923	0.00175617	0.158841	0.873934	0.205135
KIAA1468	7	11	7	1	0.399095	2.07924	2.07924	0.0198776	0.110068	0.00177954	0.39976	0.833339	0.206663
DUSP16	8	21	8	1	0.995962	4.74391	4.74391	0.990272	0.000769788	0.00181377	0.998102	0.188607	0.208611
ZNF865	0	0	0	0	0	0	0	0.000415046	0.56166	0.00181916	0.150716	0.846805	0.208611
GSTT2B	2	11	0	0	4.69932	0	0	0.000619082	0.469569	0.00182746	0.158841	0.833339	0.208611
TNFRSF10B	7	6	5	1	0.423906	3.75145	3.75145	0.0620854	0.0143912	0.00184013	0.53089	0.623232	0.20887
RXFP3	9	32	3	0	2.29552	7.45182	7.45182	0.00436306	0.0108706	0.00185179	0.266458	0.566256	0.209013
IZUMO3	0	0	0	0	0	0	0	0.000801931	0.112798	0.00189918	0.159521	0.833339	0.213165
FAM21B	0	0	0	0	0	0	0	0.000704366	0.151574	0.00191614	0.158841	0.833339	0.213874
FBXO22	4	30	0	0	2.58983	0	0	0.0033231	0.144197	0.00192936	0.244559	0.833339	0.214159
ACSBG2	4	34	5	2	2.54839	4.31999	4.31999	0.00307045	0.00511806	0.00196955	0.236354	0.452238	0.216309
TRABD2B	0	0	0	0	0	0	0	0.000509836	0.37197	0.00197026	0.154302	0.833339	0.216309
RIMBP3C	1	0	0	0	0	0	0	0.000522249	0.375335	0.00198754	0.154302	0.833339	0.21702
KRTAP5-8	1	4	3	0	2.05497	21.3406	21.3406	0.255654	0.000582268	0.00204069	0.772083	0.160251	0.221619
RGPD4	9	59	2	1	2.25793	0.797224	0.797224	0.00156723	0.710263	0.00209278	0.193172	0.886494	0.222647
TERT	25	20	0	0	0.429737	0	0	0.00235438	0.0336319	0.00211404	0.209993	0.749247	0.222647	Yes
TEX35	2	19	0	0	2.89103	0	0	0.00497549	0.116021	0.00211747	0.284898	0.833339	0.222647
ZFYVE26	32	70	0	1	0.803444	0.0957452	0.0957452	0.274679	0.000451335	0.00212267	0.785741	0.150654	0.222647
FOXO6	0	0	0	0	0	0	0	0.0005728	0.341946	0.00213425	0.158841	0.833339	0.222647
GCNT6	0	0	0	0	0	0	0	0.000578718	0.332408	0.00213505	0.158841	0.833339	0.222647
KLHDC10	2	11	3	4	1.25578	6.72759	6.72759	0.601861	0.000528416	0.00214063	0.932802	0.160251	0.222647
TCP11L2	3	23	5	5	1.81571	5.03159	5.03159	0.0939952	0.000495126	0.00215257	0.592454	0.157898	0.222647
AC074212.3	0	0	0	0	0	0	0	0.000677822	0.2265	0.00215825	0.158841	0.833339	0.222647
TECTA	66	67	5	0	0.557063	0.574458	0.574458	0.000536733	0.192808	0.00216821	0.155077	0.833339	0.222647
PRODH	0	0	0	0	0	0	0	0.00066799	0.239006	0.00217205	0.158841	0.833339	0.222647
FAM188B2	0	0	0	0	0	0	0	0.000818264	0.165639	0.00226179	0.161174	0.833339	0.228836
TWF1	0	27	1	1	3.58436	1.78839	1.78839	0.000511467	0.488722	0.00226378	0.154302	0.836096	0.228836
ZSCAN5D	0	0	0	0	0	0	0	0.00074382	0.206939	0.00226661	0.158841	0.833339	0.228836
SIK1	0	0	0	0	0	0	0	0.000666019	0.278606	0.00228583	0.158841	0.833339	0.229623
IRG1	0	0	0	0	0	0	0	0.000742514	0.229713	0.00235226	0.158841	0.833339	0.235121
SIAH1	2	23	0	0	2.98218	0	0	0.00242326	0.216275	0.00236631	0.209993	0.833339	0.235354
DUSP22	1	11	4	2	2.03028	7.63696	7.63696	0.114544	0.000665416	0.00238523	0.627865	0.175906	0.235891
ZNF334	4	53	2	0	2.54736	0.849212	0.849212	0.00138272	0.827278	0.00239519	0.188031	0.93105	0.235891
E2F1	3	18	3	1	2.12039	9.95998	9.95998	0.0453117	0.00143499	0.00243559	0.494484	0.264498	0.236574
C17orf104	1	40	3	0	3.15913	2.26981	2.26981	0.000522115	0.253752	0.00243574	0.154302	0.833339	0.236574
NAMPTL	0	0	0	0	0	0	0	0.000763246	0.238276	0.00244287	0.159022	0.833339	0.236574
OR2AP1	0	0	0	0	0	0	0	0.000623379	0.418024	0.00244923	0.158841	0.833339	0.236574
MBLAC2	1	9	5	0	1.21446	9.57985	9.57985	0.680395	0.000590751	0.00246992	0.947423	0.160389	0.237431
SLC36A4	3	20	4	4	1.65553	5.84192	5.84192	0.17077	0.000551678	0.00249451	0.699959	0.160251	0.238653
MMP21	7	11	6	0	0.625177	4.75028	4.75028	0.233116	0.00477513	0.0025075	0.752061	0.441663	0.23876
TAF1	19	129	9	2	1.87686	1.09192	1.09192	0.00149282	0.806988	0.00255505	0.19114	0.922206	0.23991
SLC26A8	11	35	11	2	1.19111	3.67933	3.67933	0.536069	0.000724891	0.00255577	0.9116	0.1798	0.23991
CDNF	0	6	5	0	1.48079	9.93779	9.93779	0.472699	0.000553122	0.00256499	0.891391	0.160251	0.23991
MAGEB17	0	0	0	0	0	0	0	0.000751079	0.285505	0.00256735	0.158841	0.833339	0.23991
NFE2L3	3	18	5	1	1.41968	7.5881	7.5881	0.354131	0.000567592	0.00263017	0.836892	0.160251	0.244642
ANKRD33B	0	0	0	0	0	0	0	0.000681275	0.415365	0.00265079	0.158841	0.833339	0.244849
KDM5D	0	0	0	0	0	0	0	0.000987719	0.167097	0.00267418	0.174604	0.833339	0.244849
CR2	7	56	9	1	2.30802	3.12406	3.12406	0.00198971	0.00855543	0.00267954	0.207852	0.545582	0.244849
AEBP1	3	41	0	2	2.89591	1.57792	1.57792	0.000630498	0.573695	0.00269017	0.158841	0.850128	0.244849
TAP1	5	23	4	3	1.70301	6.09163	6.09163	0.117751	0.000713196	0.0027019	0.633397	0.17911	0.244849
GPR135	4	12	3	0	1.75614	17.8148	17.8148	0.170512	0.000909033	0.00270551	0.699959	0.200592	0.244849
SEC23B	3	32	0	0	2.00152	0	0	0.0369691	0.0359159	0.00276274	0.464943	0.754733	0.246764
HIST1H3J	1	10	2	0	3.36695	14.195	14.195	0.00950898	0.0105547	0.00277135	0.341152	0.564284	0.246764
OR2J1	0	0	0	0	0	0	0	0.000733294	0.391121	0.00278369	0.158841	0.833339	0.246764
CCND1	4	20	2	0	3.05475	5.85042	5.85042	0.00178	0.0600334	0.00278377	0.196467	0.816867	0.246764	Yes
PRAMEF17	4	16	1	0	3.61061	3.923	3.923	0.000801495	0.273494	0.00279028	0.159521	0.833339	0.246764
ADCY9	18	70	5	1	1.96186	3.17396	3.17396	0.00215891	0.0244441	0.00280659	0.209993	0.71427	0.246764
POTEB	4	21	1	0	3.28296	1.01153	1.01153	0.000748871	0.991226	0.00281264	0.158841	0.997382	0.246764
C6orf132	1	1	0	1	0.0753632	1.3809	1.3809	0.000990734	0.769253	0.00288243	0.174604	0.908396	0.250779
TRIM49B	0	0	0	0	0	0	0	0.000962822	0.214175	0.00288338	0.174271	0.833339	0.250779
NPIPB11	0	0	0	0	0	0	0	0.00077348	0.410896	0.00296582	0.159022	0.833339	0.25437
KCNK12	0	0	0	0	0	0	0	0.000689229	0.620137	0.00297026	0.158841	0.860158	0.25437
LACTBL1	0	0	0	0	0	0	0	0.000750732	0.45562	0.00297428	0.158841	0.833339	0.25437
OR2H2	4	15	4	0	1.85787	10.5116	10.5116	0.108445	0.00112267	0.00299019	0.615995	0.227834	0.25437
ASPM	28	178	30	0	1.55997	2.27466	2.27466	0.0106957	0.00119118	0.00299375	0.349409	0.235709	0.25437
PHTF2	7	35	0	0	1.62623	0	0	0.104936	0.0128948	0.00300789	0.610782	0.60109	0.25437
LILRA3	1	0	0	0	0	0	0	0.000945097	0.272978	0.003032	0.174201	0.833339	0.25437
C1orf115	5	0	0	0	0	0	0	0.000873536	0.380526	0.00305343	0.167524	0.833339	0.25437
NOL4	9	52	1	0	1.97923	0.302698	0.302698	0.0101113	0.163079	0.00306267	0.344368	0.833339	0.25437
CACNG2	17	7	0	0	0.302611	0	0	0.00217905	0.0720789	0.00306323	0.209993	0.833339	0.25437
APOE	0	0	0	0	0	0	0	0.000776563	0.462409	0.00308033	0.159022	0.833339	0.25437
CTAGE1	9	32	12	0	1.20706	3.83501	3.83501	0.526897	0.000870962	0.00309273	0.909271	0.196612	0.25437
FAM230A	0	0	0	0	0	0	0	0.000783596	0.461498	0.00310406	0.159022	0.833339	0.25437
ZNF732	7	52	5	1	2.5187	2.04102	2.04102	0.000692386	0.162983	0.00311013	0.158841	0.833339	0.25437
U2AF1	1	0	0	0	0	0	0	0.00104025	0.235332	0.00311458	0.17863	0.833339	0.25437	Yes
HNRNPD	0	13	4	2	1.93912	7.57375	7.57375	0.133583	0.000786581	0.00312895	0.6565	0.1904	0.254509
FBRSL1	15	10	1	2	0.367813	2.69938	2.69938	0.0056184	0.153544	0.00325622	0.300211	0.833339	0.261675
MIS12	1	3	4	0	0.43028	6.87288	6.87288	0.179322	0.00620522	0.00326271	0.709088	0.490823	0.261675
MVP	4	40	0	0	2.28349	0	0	0.00742834	0.124564	0.00327394	0.326571	0.833339	0.261675
SLC2A3	4	22	3	2	2.32938	5.99273	5.99273	0.0154207	0.0038589	0.0032785	0.383083	0.403797	0.261675
MROH2A	8	8	0	0	0.298263	0	0	0.00367602	0.0239681	0.00328217	0.253797	0.708814	0.261675
SLC6A5	11	39	4	4	1.80647	4.39095	4.39095	0.029768	0.00190137	0.00330462	0.441649	0.282965	0.262423
ATM	22	107	28	4	1.31198	2.35752	2.35752	0.177893	0.000837924	0.00332664	0.707311	0.193503	0.262788	Yes
MAGEB5	0	0	0	0	0	0	0	0.000978635	0.306604	0.00333538	0.174604	0.833339	0.262788
PLEK	0	19	7	0	2.4842	5.7486	5.7486	0.0235828	0.00167129	0.00335308	0.417815	0.279816	0.263151
DNAAF2	2	13	5	0	1.16858	8.66207	8.66207	0.710253	0.0008586	0.00339427	0.953568	0.196024	0.265347
FITM2	0	13	1	0	4.12889	6.70245	6.70245	0.00134724	0.155492	0.00342442	0.187968	0.833339	0.266667
CHL1	18	88	14	2	1.88936	2.41009	2.41009	0.00266324	0.00830022	0.00345726	0.222199	0.545582	0.267227
ROS1	21	116	16	6	1.66325	2.4962	2.4962	0.0101137	0.00180694	0.00345822	0.344368	0.280737	0.267227	Yes
ZNF182	11	43	0	0	1.18298	0	0	0.537609	0.00265379	0.00351072	0.912407	0.341777	0.269306
DOCK3	38	68	3	0	0.665453	0.221843	0.221843	0.0357931	0.0015394	0.00351193	0.45919	0.279816	0.269306
OR2AJ1	0	0	0	0	0	0	0	0.000928375	0.431638	0.00355282	0.172704	0.833339	0.269786
CD22	8	41	1	0	2.27835	0.45423	0.45423	0.00334822	0.38849	0.00359511	0.245508	0.833339	0.269786
RGPD6	0	0	0	0	0	0	0	0.00138896	0.167229	0.00359526	0.188031	0.833339	0.269786
NFE2L2	2	31	1	0	2.92046	0.779131	0.779131	0.00150558	0.8055	0.00361316	0.19114	0.921721	0.269786	Yes
ARID1B	25	34	9	0	0.644455	2.50358	2.50358	0.0736246	0.026134	0.00361444	0.560684	0.719915	0.269786	Yes
IL1B	3	11	7	0	1.4593	6.14776	6.14776	0.376752	0.00079916	0.00361577	0.848	0.191142	0.269786
TTC34	0	0	0	0	0	0	0	0.00101619	0.352645	0.00361771	0.176589	0.833339	0.269786
C17orf105	1	3	1	3	0.694739	9.88535	9.88535	0.573963	0.0016422	0.00364219	0.92511	0.279816	0.269786
VANGL2	6	37	0	0	2.24122	0	0	0.00684504	0.130002	0.00364273	0.309738	0.833339	0.269786
RAB24	0	13	0	0	3.87514	0	0	0.00217344	0.3226	0.00365719	0.209993	0.833339	0.269786
ATF6	7	30	11	1	1.54113	3.95376	3.95376	0.162581	0.000816513	0.00366955	0.691675	0.192995	0.269786
SDR42E2	0	0	0	0	0	0	0	0.00113993	0.275746	0.00368012	0.181759	0.833339	0.269786
FAM96A	2	6	6	0	1.61919	7.16029	7.16029	0.362245	0.000836391	0.00370605	0.840207	0.193503	0.269786
C11orf96	0	0	0	0	0	0	0	0.000955756	0.455542	0.00370619	0.174271	0.833339	0.269786
CNTN2	28	21	1	1	0.417589	0.396594	0.396594	0.00113456	0.142092	0.00372349	0.181759	0.833339	0.270067
DHX36	11	29	0	0	0.883093	0	0	0.674973	0.000977929	0.00375039	0.946757	0.204662	0.270343
OR2M3	4	24	0	0	2.91221	0	0	0.00169563	0.390969	0.0037542	0.195601	0.833339	0.270343
CPEB2	4	20	6	1	1.25359	5.90164	5.90164	0.532424	0.000924087	0.00376878	0.910802	0.200592	0.270423
TRDMT1	2	21	0	0	2.56223	0	0	0.01087	0.10298	0.0037911	0.351163	0.833339	0.270438
GOLGA8M	0	0	0	0	0	0	0	0.00178953	0.116614	0.00381133	0.196467	0.833339	0.270438
PRAMEF10	5	20	0	0	3.03207	0	0	0.0015872	0.406677	0.00381249	0.193172	0.833339	0.270438
PCDHA9	20	71	2	1	2.03532	1.86064	1.86064	0.000883857	0.346511	0.00382282	0.167524	0.833339	0.270438
RNASE13	0	2	3	0	0.417397	11.2043	11.2043	0.231833	0.00415073	0.00384621	0.751328	0.417482	0.270566
LARP1B	12	23	13	2	0.614353	1.95535	1.95535	0.114781	0.0553763	0.00385157	0.627865	0.803739	0.270566
OR4C13	7	29	1	0	2.78403	1.84772	1.84772	0.000865505	0.585825	0.00388882	0.167524	0.852582	0.270974
GRK1	8	26	1	0	2.81935	2.01137	2.01137	0.000880045	0.539315	0.00389291	0.167524	0.842761	0.270974
ITGA4	10	37	0	0	1.58041	0	0	0.103262	0.0138622	0.00392399	0.609876	0.619049	0.270974
POTEI	0	0	0	0	0	0	0	0.00134455	0.223387	0.00393128	0.187968	0.833339	0.270974
TRRAP	68	144	3	1	1.0016	0.264705	0.264705	0.991014	0.00142311	0.00393137	0.998301	0.264498	0.270974	Yes
RP11-159G9.5	0	0	0	0	0	0	0	0.00137082	0.214966	0.00393831	0.188031	0.833339	0.270974
TCF20	25	68	0	0	1.00883	0	0	0.966934	0.00126307	0.00404338	0.992981	0.24255	0.275316
ACBD7	0	5	3	0	3.20873	12.247	12.247	0.0556234	0.00319988	0.00405375	0.512967	0.370551	0.275316
ZNF575	3	0	0	0	0	0	0	0.00116118	0.387968	0.00405504	0.181759	0.833339	0.275316
MYH6	45	86	0	1	0.829444	0.107806	0.107806	0.288103	0.000938511	0.00406567	0.799492	0.200592	0.275316
GPR85	1	17	3	0	2.56762	9.80444	9.80444	0.0182692	0.00585137	0.00408122	0.39595	0.477886	0.275316
RGPD5	0	0	0	0	0	0	0	0.00158037	0.173633	0.00408363	0.193172	0.833339	0.275316
OR2L5	0	0	0	0	0	0	0	0.00114441	0.377106	0.00411605	0.181759	0.833339	0.275409
CEACAM4	2	19	1	0	3.45743	1.23272	1.23272	0.00101958	0.846253	0.00411963	0.176589	0.938819	0.275409
KIF19	22	17	1	0	0.386634	0.307205	0.307205	0.00131527	0.157991	0.00412614	0.187968	0.833339	0.275409
RASL11A	4	16	0	0	3.34906	0	0	0.0015667	0.452884	0.00420755	0.193172	0.833339	0.278284
BRDT	12	42	16	1	1.19478	2.99402	2.99402	0.508168	0.00136316	0.00420915	0.902706	0.255955	0.278284
GJD2	2	21	1	1	3.2944	3.17409	3.17409	0.00119088	0.190858	0.00421645	0.181759	0.833339	0.278284
MAATS1	1	36	5	3	2.59151	4.15899	4.15899	0.00541714	0.00531814	0.00422461	0.293358	0.454667	0.278284
GABRA1	9	18	8	1	0.829512	3.70544	3.70544	0.581048	0.00369579	0.0042788	0.92688	0.401363	0.280619
OR10G6	0	0	0	0	0	0	0	0.0011239	0.453252	0.004288	0.181759	0.833339	0.280619
OR14A2	0	0	0	0	0	0	0	0.00109462	0.500415	0.0043066	0.181752	0.838669	0.280921
GALNT15	7	36	0	0	2.00492	0	0	0.0185234	0.0674072	0.00434012	0.396065	0.833339	0.281967
SCEL	4	43	6	6	2.3105	3.3399	3.3399	0.0059463	0.00408719	0.00435706	0.302249	0.416832	0.281967
NGFRAP1	2	3	5	0	0.74532	7.31693	7.31693	0.646925	0.00182089	0.00436473	0.939987	0.280737	0.281967
NCAM2	16	64	13	4	1.7595	2.72776	2.72776	0.0142101	0.00250547	0.00438399	0.376089	0.333736	0.282304
TREX1	1	0	0	0	0	0	0	0.00116769	0.47353	0.00445214	0.181759	0.834214	0.283639
FUT6	1	20	1	0	3.4464	3.72806	3.72806	0.00119719	0.291653	0.00446015	0.181759	0.833339	0.283639
OR4C5	0	0	0	0	0	0	0	0.00127084	0.362295	0.00446339	0.187738	0.833339	0.283639
PAOX	5	25	0	0	2.69267	0	0	0.00274737	0.299166	0.00446774	0.224959	0.833339	0.283639
RAE1	3	28	2	4	2.63116	3.90648	3.90648	0.00409466	0.0143432	0.00447532	0.261066	0.623232	0.283639
ITPR1	59	97	4	2	0.6829	0.342397	0.342397	0.0179431	0.00347811	0.00450474	0.39526	0.388205	0.283846
RP11-1407O15.2	3	1	0	0	0.0928867	0	0	0.00201081	0.136733	0.00453667	0.207852	0.833339	0.283846
OR4M2	0	0	0	0	0	0	0	0.00134062	0.333098	0.00454968	0.187968	0.833339	0.283846
TFDP2	4	25	0	0	2.04259	0	0	0.0356292	0.0454199	0.00455881	0.458569	0.777199	0.283846
TPH1	4	18	7	2	1.35703	4.73758	4.73758	0.408706	0.00108928	0.00455982	0.864349	0.224213	0.283846
PBDC1	1	20	1	0	3.20255	0.663641	0.663641	0.00233585	0.681168	0.00456335	0.209993	0.877716	0.283846
HSD17B11	1	19	3	0	3.05591	5.51421	5.51421	0.00395262	0.0293217	0.00461002	0.259196	0.73471	0.284398
GIT1	4	29	0	0	2.24466	0	0	0.0137593	0.0962275	0.00461515	0.374902	0.833339	0.284398
PCDH11Y	0	0	0	0	0	0	0	0.00141321	0.309082	0.00464394	0.188031	0.833339	0.284398
TMX2	1	20	0	1	3.485	1.57787	1.57787	0.00107839	0.683741	0.00465816	0.18055	0.878353	0.284398
KBTBD8	1	32	3	0	3.10018	2.25167	2.25167	0.00105555	0.258061	0.00466054	0.17972	0.833339	0.284398
LRRC57	1	8	5	0	1.64533	8.35595	8.35595	0.310193	0.00109367	0.00466531	0.814732	0.224213	0.284398
ZNF705G	0	0	0	0	0	0	0	0.00151268	0.266823	0.00467132	0.19114	0.833339	0.284398
NOS2	11	56	1	1	2.14432	0.763659	0.763659	0.00242161	0.706778	0.00469133	0.209993	0.885677	0.284754
GALNT8	7	40	4	4	2.0482	3.93029	3.93029	0.0131335	0.00444842	0.00472761	0.371776	0.425587	0.286091
ANKRD60	0	0	0	0	0	0	0	0.00128494	0.425281	0.00474825	0.187968	0.833339	0.286262
AC104809.3	1	2	0	0	0.128943	0	0	0.00212693	0.101828	0.00475891	0.209471	0.833339	0.286262
OR6B1	3	26	0	0	2.6105	0	0	0.00509976	0.210496	0.00484873	0.286299	0.833339	0.290327
TSHZ1	32	29	0	0	0.530614	0	0	0.00876975	0.023931	0.0048554	0.335205	0.708814	0.290327
TMEM178B	0	0	0	0	0	0	0	0.00144216	0.341907	0.00490101	0.189375	0.833339	0.292185
RP11-248J23.6	2	1	2	0	0.0856228	0.971033	0.971033	0.00155446	0.969628	0.00492949	0.193172	0.989727	0.29249
ZNF503	2	0	0	0	0	0	0	0.00120322	0.631722	0.00493758	0.181759	0.863396	0.29249
KANSL2	6	12	5	2	0.596556	3.34072	3.34072	0.188602	0.0168159	0.0049498	0.71454	0.661152	0.29249
SBK3	0	0	0	0	0	0	0	0.00139637	0.392878	0.00499016	0.188031	0.833339	0.293744
PSMB5	4	11	0	0	3.89215	0	0	0.00184251	0.448285	0.00500653	0.200097	0.833339	0.293744
ZNF136	5	32	12	0	1.89026	3.74307	3.74307	0.0442867	0.00156177	0.00501994	0.493266	0.279816	0.293744
HIST1H2AJ	1	9	0	0	4.96127	0	0	0.0012008	0.810457	0.00502952	0.181759	0.923839	0.293744
KCTD8	3	28	3	1	1.94372	8.38661	8.38661	0.0516106	0.00272601	0.00505203	0.505753	0.346383	0.293934
VCAN	38	135	28	4	1.11672	2.09892	2.09892	0.514098	0.00181385	0.00506203	0.904725	0.280737	0.293934
FAM47A	22	46	9	0	0.742733	2.8511	2.8511	0.210486	0.0127886	0.00507773	0.734577	0.60109	0.293996
SLC11A2	3	32	0	1	2.64617	0.619552	0.619552	0.00298169	0.624028	0.00514496	0.234922	0.860463	0.295812
SORCS2	33	27	2	2	0.456797	0.882924	0.882924	0.0013398	0.808928	0.00517618	0.187968	0.923209	0.295812
PLXNC1	27	68	12	4	1.24336	2.88723	2.88723	0.289844	0.00118004	0.0051816	0.80055	0.235709	0.295812
CSMD3	75	281	47	7	1.30565	1.75933	1.75933	0.0288599	0.00163577	0.00520211	0.437654	0.279816	0.295812	Yes
SOCS2	0	12	1	0	4.22395	3.8882	3.8882	0.00149434	0.280345	0.00521471	0.19114	0.833339	0.295812
UCK2	2	10	5	0	1.48145	8.04417	8.04417	0.380952	0.00119667	0.00522321	0.848714	0.235709	0.295812
FAM216A	1	5	4	1	0.905106	7.37355	7.37355	0.857471	0.00190108	0.00522485	0.981744	0.282965	0.295812
TNKS1BP1	26	41	0	0	0.66518	0	0	0.0817061	0.00251655	0.00523996	0.57277	0.333736	0.295812
ASB7	7	8	7	0	0.604233	3.69222	3.69222	0.239982	0.00978895	0.00525418	0.759258	0.558721	0.295812
C20orf166	0	0	2	0	0	7.64651	7.64651	0.024172	0.0377152	0.00525633	0.41926	0.770331	0.295812
CSGALNACT1	4	25	6	1	1.77992	5.35408	5.35408	0.0913643	0.00160107	0.0052785	0.590575	0.279816	0.29623
PRKAR2B	7	9	6	1	0.63654	3.78176	3.78176	0.276841	0.00866153	0.00532216	0.78838	0.545582	0.297513
ZFYVE20	6	35	0	0	1.66002	0	0	0.0978767	0.0222274	0.00536733	0.599996	0.704417	0.297513
CD247	4	17	1	2	2.98774	4.22679	4.22679	0.00346259	0.05512	0.00538841	0.246485	0.803739	0.297513
KRTAP5-4	3	4	3	0	1.41603	16.0942	16.0942	0.562546	0.00126762	0.00541939	0.921884	0.24255	0.297513
ASAH2C	0	0	0	0	0	0	0	0.00223126	0.168349	0.00542126	0.209993	0.833339	0.297513
SDC3	5	2	1	0	0.142679	1.32532	1.32532	0.00168329	0.794233	0.0054548	0.195601	0.917412	0.297513
TRIM64B	0	0	0	0	0	0	0	0.00205429	0.201776	0.00545864	0.207852	0.833339	0.297513
ICOSLG	0	0	0	0	0	0	0	0.00178266	0.274893	0.00546192	0.196467	0.833339	0.297513
KRT12	11	16	7	1	0.73388	3.53112	3.53112	0.36062	0.00691893	0.00546271	0.840046	0.512647	0.297513
NAALAD2	2	36	1	0	2.42027	0.438933	0.438933	0.0077924	0.379656	0.00546274	0.330551	0.833339	0.297513
SIAE	2	27	1	0	2.97681	0.986576	0.986576	0.00168641	0.989699	0.00546426	0.195601	0.996896	0.297513
TUBA4A	10	32	1	0	2.51066	1.20104	1.20104	0.00133801	0.862228	0.00554774	0.187968	0.945167	0.300559
GJE1	0	0	0	0	0	0	0	0.00170609	0.319913	0.00556015	0.195601	0.833339	0.300559
GNAL	9	9	6	0	0.533431	3.44639	3.44639	0.118108	0.019814	0.00556507	0.634231	0.689331	0.300559
LRRN3	4	26	8	0	1.37535	4.9984	4.9984	0.35246	0.00131451	0.00559357	0.835749	0.249149	0.301288
CTAGE9	5	30	4	0	2.67464	2.83274	2.83274	0.00189016	0.0994019	0.00563802	0.202553	0.833339	0.301687
TTN	503	1389	171	19	0.84519	0.898953	0.898953	0.00133734	0.206341	0.00564712	0.187968	0.833339	0.301687
FMR1	5	43	7	4	2.0351	3.58426	3.58426	0.0174897	0.00296388	0.00567369	0.392148	0.361176	0.301687
EHF	2	5	3	3	0.641721	4.83238	4.83238	0.408086	0.00580413	0.00569062	0.864099	0.477886	0.301687
BAI3	16	96	13	3	1.93448	2.11	2.11	0.00210968	0.0254436	0.00570444	0.208795	0.717623	0.301687
THBS1	28	27	0	1	0.485077	0.207325	0.207325	0.00423477	0.0421291	0.00570744	0.261356	0.775392	0.301687
DNASE1L1	5	11	4	2	1.03435	5.9393	5.9393	0.934313	0.00174225	0.00572801	0.989843	0.280737	0.301687
NDUFB9	1	0	0	0	0	0	0	0.00255909	0.158677	0.00573355	0.216939	0.833339	0.301687
S100Z	1	12	0	0	3.83765	0	0	0.00239761	0.425426	0.00573612	0.209993	0.833339	0.301687
UTY	0	0	0	0	0	0	0	0.00222881	0.197678	0.0058068	0.209993	0.833339	0.303413
EGR1	6	27	0	0	2.6378	0	0	0.0023312	0.436852	0.00581159	0.209993	0.833339	0.303413
TFDP1	9	32	5	0	2.15682	4.09607	4.09607	0.0084463	0.0159608	0.00581425	0.333388	0.646509	0.303413
IQCF2	0	4	4	1	0.87487	7.24213	7.24213	0.825956	0.002255	0.00583159	0.975102	0.31245	0.30353
OR51J1	0	0	0	0	0	0	0	0.00155664	0.47641	0.00584681	0.193172	0.834485	0.303535
CLSTN3	2	35	1	0	2.80645	1.03582	1.03582	0.00180262	0.973362	0.00588821	0.196828	0.991027	0.304897
RD3L	0	0	0	0	0	0	0	0.00234757	0.185369	0.00590665	0.209993	0.833339	0.305066
HECA	5	34	0	0	2.52941	0	0	0.00264551	0.409853	0.00593932	0.222199	0.833339	0.305787
FOXD2	2	0	0	0	0	0	0	0.00142285	0.732111	0.00595663	0.188069	0.894635	0.305787
LRRC72	0	0	0	0	0	0	0	0.00296811	0.122641	0.00596628	0.234922	0.833339	0.305787
ZNF157	6	34	0	0	1.88507	0	0	0.038212	0.0510047	0.00603551	0.469474	0.793407	0.308058
TEX29	1	7	3	1	1.73273	10.0013	10.0013	0.283633	0.00157211	0.00604126	0.795321	0.279816	0.308058
JMY	6	39	9	1	1.71623	4.01309	4.01309	0.0716618	0.00176103	0.00611772	0.555248	0.280737	0.310564
FGF4	5	0	0	0	0	0	0	0.00159607	0.567077	0.00613319	0.193172	0.847917	0.310564
DACH2	12	46	0	0	1.51751	0	0	0.110507	0.018115	0.00614631	0.61889	0.672771	0.310564
C14orf164	0	0	0	0	0	0	0	0.00293351	0.133562	0.00615224	0.234922	0.833339	0.310564
SLCO4C1	7	23	8	2	1.05414	3.75925	3.75925	0.873535	0.00254642	0.00625681	0.982667	0.333736	0.314139
PDE5A	14	36	0	0	0.981241	0	0	0.944247	0.00194878	0.0062619	0.990222	0.287102	0.314139
CCDC160	1	32	5	0	2.92639	2.96197	2.96197	0.00195014	0.0692352	0.00629596	0.205132	0.833339	0.314139
IGFN1	14	62	0	0	1.22303	0	0	0.409945	0.00551713	0.00630341	0.86533	0.462319	0.314139
CACNB3	4	24	0	0	2.48413	0	0	0.00769507	0.180853	0.00632042	0.330551	0.833339	0.314139
POLR3A	27	24	3	1	0.434997	0.601468	0.601468	0.00148305	0.302894	0.00632403	0.19114	0.833339	0.314139
SLITRK2	16	70	4	0	2.04317	1.48818	1.48818	0.00148394	0.482743	0.00633251	0.19114	0.83574	0.314139
TNFSF12	0	15	2	2	2.97028	5.64433	5.64433	0.0102326	0.013127	0.00639689	0.344368	0.602453	0.315864
AKAP7	2	10	7	1	1.06303	4.67509	4.67509	0.891273	0.0024153	0.00639871	0.982818	0.330108	0.315864
EMC8	4	0	0	0	0	0	0	0.00217439	0.314305	0.00645609	0.209993	0.833339	0.316435
TMEM221	2	0	0	0	0	0	0	0.00175548	0.488307	0.00645774	0.196427	0.836096	0.316435
AQP12A	0	12	1	0	3.83766	7.25675	7.25675	0.00297144	0.142453	0.00646005	0.234922	0.833339	0.316435
SUDS3	0	21	2	2	3.12563	4.07123	4.07123	0.00348539	0.038538	0.00648	0.246485	0.775042	0.316435
ZNF771	0	0	0	0	0	0	0	0.00164236	0.582282	0.00648903	0.195601	0.851901	0.316435
SLCO1B1	9	36	0	0	1.43147	0	0	0.213983	0.0113154	0.0065084	0.736505	0.57554	0.316611
ABI2	3	7	6	0	0.499697	3.33864	3.33864	0.144772	0.0282682	0.00653528	0.672699	0.729057	0.317151
USP28	4	39	11	2	1.85629	3.58777	3.58777	0.0489196	0.00183035	0.00656388	0.49772	0.280737	0.317577
CYP27C1	9	35	1	0	2.3727	0.722061	0.722061	0.00244789	0.739638	0.00658001	0.211075	0.896512	0.317577
ANKRD61	0	0	0	0	0	0	0	0.0018888	0.401265	0.00659149	0.202553	0.833339	0.317577
RP11-477N12.3	0	0	0	0	0	0	0	0.00206285	0.326095	0.00662773	0.207852	0.833339	0.31813
MAMLD1	13	53	0	0	1.64208	0	0	0.04705	0.0392153	0.00663464	0.496501	0.775392	0.31813
ZNF225	11	15	0	0	0.445428	0	0	0.0189164	0.0101309	0.0066776	0.397126	0.563397	0.319428
PRSS56	0	0	0	0	0	0	0	0.00204517	0.345816	0.00671965	0.207852	0.833339	0.319997
ADRA1D	12	6	0	0	0.272219	0	0	0.00219818	0.318998	0.00675674	0.209993	0.833339	0.319997
STAB2	44	86	3	0	0.889375	0.226292	0.226292	0.506668	0.0016573	0.00676403	0.902114	0.279816	0.319997
DECR1	2	7	6	0	0.86356	5.44255	5.44255	0.765039	0.00329151	0.00676904	0.965282	0.373614	0.319997
MESP1	1	0	1	0	0	12.8688	12.8688	0.0129354	0.0748004	0.00677685	0.370734	0.833339	0.319997
MYH7B	26	64	0	0	0.977643	0	0	0.915244	0.00187788	0.00678506	0.987408	0.282965	0.319997
AASDH	13	31	12	0	0.923412	2.98052	2.98052	0.778557	0.00479232	0.00680118	0.968604	0.441663	0.320006
SMIM10	0	9	0	0	4.84622	0	0	0.00167142	0.821424	0.00684924	0.195601	0.92828	0.321514
ALG13	12	58	15	2	1.39484	2.93916	2.93916	0.187959	0.00162518	0.00691177	0.713487	0.279816	0.323693
GOLGA8S	0	0	0	0	0	0	0	0.00297362	0.171245	0.00698109	0.234922	0.833339	0.32412
OR1E2	0	18	1	0	3.546	2.70497	2.70497	0.0017135	0.408459	0.00702392	0.195601	0.833339	0.32412
ATG4C	5	19	10	1	1.26715	3.79901	3.79901	0.507943	0.00195774	0.00702786	0.902706	0.287102	0.32412
HTRA2	1	10	4	1	1.3836	7.61484	7.61484	0.479407	0.00165059	0.00703013	0.89351	0.279816	0.32412
TEX10	5	52	6	2	2.41926	2.4058	2.4058	0.00203707	0.0624641	0.00703021	0.207852	0.823564	0.32412
THOC6	5	21	1	0	2.88564	0.858683	0.858683	0.00221106	0.880715	0.00705947	0.209993	0.952297	0.32412
NHS	19	65	12	1	1.21978	3.16409	3.16409	0.379294	0.00171003	0.00706297	0.848706	0.280737	0.32412
TFEC	2	15	7	1	1.48822	4.98008	4.98008	0.325152	0.00166061	0.00706536	0.821301	0.279816	0.32412
MUL1	3	21	0	0	2.68902	0	0	0.0060346	0.24165	0.00707648	0.302249	0.833339	0.32412
RALA	2	9	6	0	1.33637	6.22975	6.22975	0.529689	0.00169327	0.0070822	0.910336	0.280737	0.32412
SOS1	4	61	6	4	2.46356	2.10174	2.10174	0.00170696	0.0896626	0.00719528	0.195601	0.833339	0.328511
JAK2	14	41	16	1	0.931029	2.44454	2.44454	0.787587	0.00745484	0.00721989	0.970079	0.521628	0.328511	Yes
ZNF354B	4	44	2	0	2.36154	0.786208	0.786208	0.00454518	0.745921	0.00722721	0.273897	0.898422	0.328511
HIST1H1E	0	12	0	0	4.13036	0	0	0.00175984	0.845737	0.00724828	0.196427	0.938618	0.328725
MTCP1	4	0	0	0	0	0	0	0.00275447	0.258714	0.00726697	0.224959	0.833339	0.32883	Yes
GAPDHS	5	25	0	1	2.79047	1.14418	1.14418	0.00190997	0.898681	0.00735505	0.203032	0.960008	0.330141
VSTM4	2	21	1	0	3.16899	1.96227	1.96227	0.00172429	0.557008	0.00735557	0.195721	0.846563	0.330141
BNIP1	3	18	0	0	2.73359	0	0	0.0073357	0.209355	0.0073653	0.323205	0.833339	0.330141
CAMKK1	3	26	0	0	2.35844	0	0	0.012568	0.14861	0.00738447	0.363592	0.833339	0.330141
BRD1	10	58	2	1	2.21394	1.60986	1.60986	0.00174248	0.470791	0.00738889	0.196427	0.833537	0.330141
SIPA1	12	9	1	2	0.385743	2.6869	2.6869	0.0131677	0.157275	0.00739453	0.371776	0.833339	0.330141
KRTAP29-1	0	0	0	0	0	0	0	0.00227346	0.354643	0.0074501	0.209993	0.833339	0.331885
ABHD11	4	7	3	1	1.13538	9.22795	9.22795	0.790681	0.00183462	0.00750075	0.971238	0.280737	0.33322
CTD-2192J16.24	4	13	0	0	3.35719	0	0	0.0030534	0.425665	0.00752929	0.236354	0.833339	0.33322
B3GALTL	12	14	8	1	0.64123	2.72656	2.72656	0.198122	0.0205522	0.00752983	0.723328	0.693743	0.33322
STK3	1	31	5	0	2.88565	2.93044	2.93044	0.0023917	0.0717913	0.00754988	0.209993	0.833339	0.333373
NDUFS6	1	0	1	0	0	4.10602	4.10602	0.00517776	0.263217	0.00763699	0.287366	0.833339	0.335587
DYNC1H1	78	131	8	0	0.714052	0.420477	0.420477	0.0166804	0.00819689	0.00766217	0.386308	0.545582	0.335587
OR51H1P	0	0	0	0	0	0	0	0.00220779	0.414713	0.00766477	0.209993	0.833339	0.335587
MCRS1	3	12	6	1	1.10864	5.04558	5.04558	0.804713	0.00241064	0.00766684	0.9731	0.330108	0.335587
BLVRB	4	0	1	0	0	2.46078	2.46078	0.00321564	0.444063	0.00771183	0.239838	0.833339	0.336822
OR2T7	0	0	0	0	0	0	0	0.00209883	0.49551	0.0077505	0.208795	0.836922	0.337492
C8B	2	21	7	1	1.61308	4.89418	4.89418	0.202224	0.00184241	0.00776075	0.727064	0.280737	0.337492
ALS2CR12	12	14	0	0	0.594865	0	0	0.132229	0.00274127	0.00782885	0.655308	0.346383	0.339718
NDUFS1	6	22	9	2	0.992311	3.3227	3.3227	0.98199	0.00457501	0.00786386	0.996351	0.42882	0.340268
CA13	1	13	3	2	2.17231	6.40371	6.40371	0.0703729	0.00349734	0.00787539	0.55246	0.388205	0.340268
CCR8	5	11	4	0	0.915983	8.21029	8.21029	0.830183	0.00273934	0.00796025	0.976243	0.346383	0.343196
SPATA31A2	0	0	0	0	0	0	0	0.00252893	0.337752	0.00804279	0.215291	0.833339	0.344927
ZCCHC12	6	29	0	0	2.35557	0	0	0.00633714	0.249405	0.00805184	0.307464	0.833339	0.344927
KBTBD11	1	0	0	0	0	0	0	0.00206577	0.631226	0.00812119	0.207852	0.863012	0.344927
CARD10	9	11	5	0	0.425012	2.1537	2.1537	0.0246769	0.16152	0.00816399	0.41926	0.833339	0.344927
DYNC2H1	43	155	31	14	0.986067	1.69997	1.69997	0.930818	0.0103008	0.00816543	0.989265	0.564284	0.344927
TAF9B	2	20	1	1	3.10013	2.99737	2.99737	0.00240253	0.210853	0.00816622	0.209993	0.833339	0.344927
TEFM	1	18	2	1	3.11954	3.84689	3.84689	0.00378303	0.0748231	0.00816626	0.25526	0.833339	0.344927
KREMEN2	1	0	0	0	0	0	0	0.00231288	0.457479	0.00816909	0.209993	0.833339	0.344927
STX16-NPEPL1	10	5	0	0	0.300346	0	0	0.00901216	0.0430425	0.00817938	0.3373	0.775392	0.344927
COASY	3	25	0	0	2.45333	0	0	0.00955446	0.196086	0.00820162	0.341479	0.833339	0.344927
RP11-347C12.1	0	0	0	0	0	0	0	0.00226446	0.480804	0.00822405	0.209993	0.835315	0.344927
ZNF728	1	26	0	0	2.03462	0	0	0.0534716	0.0629635	0.0082266	0.508872	0.825166	0.344927
FAM115C	4	21	1	0	2.98156	1.75793	1.75793	0.00194692	0.616118	0.00823337	0.205132	0.859746	0.344927
CD40LG	0	19	4	0	2.74413	5.46692	5.46692	0.0117559	0.0146366	0.00824075	0.360592	0.624338	0.344927
KRTAP16-1	0	0	0	0	0	0	0	0.00239488	0.419839	0.00827765	0.209993	0.833339	0.345045
TICRR	19	46	14	0	0.852539	2.42517	2.42517	0.513586	0.011159	0.00828913	0.904725	0.572001	0.345045
ZNF730	4	28	1	0	2.61204	0.717736	0.717736	0.00351675	0.738356	0.00831837	0.247046	0.896256	0.345045
PCDP1	10	31	0	0	1.11423	0	0	0.713825	0.0040822	0.00833291	0.953817	0.416832	0.345045
SFN	5	0	0	0	0	0	0	0.00242488	0.464576	0.00834098	0.209993	0.833339	0.345045
PADI4	11	37	0	0	1.72962	0	0	0.0467923	0.0471242	0.00836846	0.496496	0.779633	0.345045
MAP3K4	7	66	8	0	2.26134	1.96394	1.96394	0.0020195	0.139052	0.00837197	0.207852	0.833339	0.345045
SFXN3	4	18	0	0	2.57492	0	0	0.0101086	0.174939	0.00838407	0.344368	0.833339	0.345045
RHOXF2B	3	5	4	0	1.23598	9.11162	9.11162	0.698459	0.00200353	0.00839813	0.952354	0.291687	0.345045
PBRM1	10	43	15	2	1.07075	2.65051	2.65051	0.806723	0.00486544	0.00844017	0.9731	0.444325	0.346064	Yes
SLC25A46	7	13	7	0	0.970838	4.57456	4.57456	0.937719	0.00316431	0.00847189	0.990222	0.369618	0.346095
DSC3	9	46	12	0	1.56271	3.40557	3.40557	0.104593	0.00221878	0.00847538	0.610782	0.31245	0.346095
HIST1H4K	2	7	0	0	5.27973	0	0	0.00206911	0.866397	0.00852427	0.207852	0.946748	0.346133
TNFSF12-TNFSF13	0	15	2	2	2.85981	5.43441	5.43441	0.0132209	0.0149359	0.00852488	0.371776	0.632147	0.346133
KIAA1199	25	44	0	0	0.868694	0	0	0.542513	0.00202804	0.00854756	0.914573	0.293131	0.346133
UTP14A	4	50	4	0	2.26019	0.934491	0.934491	0.00618309	0.906053	0.00855373	0.304861	0.962926	0.346133
LCE5A	1	9	1	0	4.10704	6.24417	6.24417	0.00391639	0.167086	0.00856246	0.25807	0.833339	0.346133
CTBS	4	14	0	0	3.09007	0	0	0.00457241	0.334961	0.00860477	0.274222	0.833339	0.346333
ZNF250	14	10	3	1	0.407352	2.15962	2.15962	0.0141105	0.195455	0.00860631	0.376089	0.833339	0.346333
ZNF565	17	11	0	0	0.435981	0	0	0.0167667	0.0232857	0.00863003	0.386308	0.707766	0.346333
SEC14L6	0	0	0	0	0	0	0	0.00302847	0.270223	0.00863634	0.236354	0.833339	0.346333
ZNF286B	8	42	3	0	2.32763	1.23277	1.23277	0.00246479	0.745389	0.00866947	0.211624	0.898422	0.346875
UBA2	7	30	0	0	1.75138	0	0	0.0690781	0.0390915	0.00868439	0.550733	0.775392	0.346875
FOXP1	5	28	5	2	2.21726	3.68815	3.68815	0.0138046	0.0108355	0.00872371	0.374902	0.566256	0.347754	Yes
GFY	0	0	0	0	0	0	0	0.00279317	0.338349	0.0087874	0.227144	0.833339	0.348059
RGPD3	26	82	16	1	1.60764	2.33179	2.33179	0.0165611	0.00711261	0.0087885	0.386308	0.515511	0.348059	Yes
CFB	10	30	8	3	1.13072	3.42286	3.42286	0.678802	0.00279364	0.00879568	0.947015	0.348615	0.348059
SMPD1	6	25	3	1	2.19457	4.92959	4.92959	0.0157727	0.0165516	0.00880066	0.383482	0.657191	0.348059
MLLT4	24	51	14	2	0.738402	1.89011	1.89011	0.184459	0.0460575	0.00883317	0.712823	0.779633	0.348628
FAP	12	30	11	4	0.996565	2.70511	2.70511	0.990491	0.00519078	0.00884975	0.998102	0.452238	0.348628
DYNC1LI1	2	11	5	2	1.07455	4.88862	4.88862	0.869215	0.00313608	0.00889564	0.982194	0.369618	0.34975
TCF4	9	29	10	1	1.19212	3.49562	3.49562	0.562283	0.00255448	0.0089353	0.921884	0.333736	0.350623
GOLGA8H	0	0	0	0	0	0	0	0.0041652	0.159397	0.00898128	0.261066	0.833339	0.35174
CA11	1	15	2	0	3.28986	4.21333	4.21333	0.00391774	0.116097	0.00901276	0.25807	0.833339	0.351945
ZNF675	3	36	1	1	2.42297	0.769991	0.769991	0.00598691	0.726091	0.00902895	0.302249	0.89261	0.351945
DUX4L4	0	0	0	0	0	0	0	0.00268749	0.402714	0.00904519	0.222199	0.833339	0.351945
PFN2	1	5	2	1	1.47526	13.6365	13.6365	0.494821	0.0022271	0.0090641	0.898732	0.31245	0.351945
COL6A5	34	84	21	2	0.799773	1.72111	1.72111	0.243291	0.0424792	0.00910355	0.762177	0.775392	0.351945
HESX1	2	9	2	2	2.29828	7.12747	7.12747	0.0760961	0.00516741	0.00910475	0.565161	0.452238	0.351945
SLC4A3	17	53	0	0	1.47457	0	0	0.102234	0.023939	0.00912401	0.607509	0.708814	0.351945
PRDM7	11	10	0	0	0.46711	0	0	0.0450262	0.00757843	0.00913999	0.493639	0.521628	0.351945
FAM69A	1	25	1	2	2.92359	3.34624	3.34624	0.00321742	0.105395	0.00914415	0.239838	0.833339	0.351945
DLG4	10	40	2	0	2.24301	0.964506	0.964506	0.00307007	0.961141	0.00920125	0.236354	0.985673	0.352414
TTC23L	5	12	7	2	0.947641	3.72622	3.72622	0.893087	0.00460566	0.00921408	0.982818	0.42882	0.352414
LRRC48	13	7	0	0	0.357248	0	0	0.0114772	0.0399461	0.00922612	0.356546	0.775392	0.352414
NOTCH2NL	1	0	0	0	0	0	0	0.00397354	0.196049	0.00923991	0.259196	0.833339	0.352414
BFSP2	10	7	4	1	0.400375	2.37214	2.37214	0.0302407	0.117056	0.00928834	0.443106	0.833339	0.352414
BMP7	7	33	0	0	2.15308	0	0	0.0105651	0.185441	0.00931114	0.346269	0.833339	0.352414
TESK1	6	12	5	1	0.950103	5.10932	5.10932	0.896406	0.00349671	0.00932481	0.983251	0.388205	0.352414
RAB3A	1	15	0	0	3.34093	0	0	0.00348123	0.50021	0.00933415	0.246485	0.838524	0.352414
OR6J1	0	0	0	0	0	0	0	0.00267734	0.450761	0.00936457	0.222199	0.833339	0.352414
CTB-78H18.1	0	0	0	0	0	0	0	0.00317476	0.299425	0.0093805	0.23979	0.833339	0.352414
LIN7B	1	12	1	0	3.83412	2.56765	2.56765	0.00241352	0.428802	0.00938586	0.209993	0.833339	0.352414
RP11-458D21.5	1	0	0	0	0	0	0	0.00390426	0.20928	0.00938806	0.25807	0.833339	0.352414
KIF27	10	49	14	3	1.44003	2.8901	2.8901	0.174353	0.00225451	0.00939072	0.703963	0.31245	0.352414
C11orf89	0	0	0	0	0	0	0	0.0026738	0.458061	0.00940257	0.222199	0.833339	0.352414
ENDOU	5	21	0	0	2.17976	0	0	0.0244999	0.0954071	0.00941947	0.41926	0.833339	0.352414
CELA3A	2	15	0	0	2.88238	0	0	0.00864493	0.22703	0.00944911	0.334933	0.833339	0.352866
DHX32	20	27	0	0	0.718722	0	0	0.221314	0.00283477	0.00949629	0.744175	0.351564	0.353833
AC002365.1	0	0	0	0	0	0	0	0.00296221	0.363868	0.00951021	0.234922	0.833339	0.353833
GPR88	3	0	0	0	0	0	0	0.00251526	0.60948	0.00955131	0.215039	0.85809	0.35456
KCTD21	8	5	3	0	0.432004	5.35013	5.35013	0.0809393	0.0277829	0.00956506	0.571321	0.726135	0.35456
NHLRC2	4	28	0	0	1.75566	0	0	0.0920149	0.0383725	0.00960564	0.590903	0.774511	0.354964
GSK3A	5	27	1	1	2.68809	1.76702	1.76702	0.00231347	0.48454	0.00964245	0.209993	0.835993	0.354964
CNBD1	4	31	5	3	2.06384	3.85918	3.85918	0.0258038	0.0060037	0.00966021	0.421173	0.482481	0.354964	Yes
AK9	15	81	5	1	1.50753	0.551861	0.551861	0.071616	0.171	0.00967681	0.555107	0.833339	0.354964
PJA1	11	32	10	0	1.02342	3.39717	3.39717	0.936216	0.00399091	0.00968144	0.990056	0.415448	0.354964
DZANK1	4	30	0	0	1.87352	0	0	0.0560942	0.0578659	0.00968195	0.513435	0.812065	0.354964
GUSB	5	23	5	1	1.86469	4.91519	4.91519	0.0665571	0.00443023	0.00974162	0.546885	0.425587	0.355649
ITGAE	8	48	4	0	2.28912	1.76556	1.76556	0.00234355	0.337678	0.00975308	0.209993	0.833339	0.355649
AP000695.1	0	0	0	0	0	0	0	0.00315992	0.335207	0.00976321	0.23979	0.833339	0.355649
CDC16	6	28	0	0	1.68059	0	0	0.104245	0.0315469	0.00977177	0.610782	0.739566	0.355649
WDR44	6	58	8	1	2.23324	2.50233	2.50233	0.00363318	0.0406059	0.00978915	0.252575	0.775392	0.355649
CPA5	4	24	0	0	2.31264	0	0	0.0142089	0.16031	0.00983724	0.376089	0.833339	0.356207
RGS22	10	74	12	4	1.97304	2.38034	2.38034	0.00582669	0.0136533	0.00983997	0.301712	0.617811	0.356207
OR56B3P	0	0	0	0	0	0	0	0.00295865	0.405843	0.00988024	0.234922	0.833339	0.356921
NXF2B	0	0	0	0	0	0	0	0.00381046	0.23275	0.00989523	0.25526	0.833339	0.356921
TP53BP1	16	35	14	1	0.643472	1.683	1.683	0.10203	0.122848	0.0099169	0.607371	0.833339	0.357062
NUTM2B	0	0	0	0	0	0	0	0.0032134	0.341769	0.0099823	0.239838	0.833339	0.358773	Yes
HUNK	18	14	4	0	0.425758	1.62176	1.62176	0.0080364	0.396189	0.0100004	0.330551	0.833339	0.358782
HID1	6	34	1	0	2.42264	0.831203	0.831203	0.00346193	0.854421	0.0100612	0.246485	0.941438	0.360319
SPATA31A4	0	0	0	0	0	0	0	0.00322315	0.348739	0.010086	0.239838	0.833339	0.360565
OVCH1-AS1	0	0	0	0	0	0	0	0.00344577	0.304431	0.010145	0.246485	0.833339	0.361797
CTXN3	0	10	0	0	3.99107	0	0	0.00396702	0.47489	0.0101695	0.259196	0.834214	0.361797
MCTP1	12	28	10	1	0.853165	2.80206	2.80206	0.589324	0.0101513	0.0101745	0.928272	0.563397	0.361797
AC021218.2	0	0	0	0	0	0	0	0.00304435	0.416821	0.0102293	0.236354	0.833339	0.361797
SLC22A8	5	17	5	1	1.2999	5.53156	5.53156	0.474518	0.00248585	0.0102383	0.891591	0.333736	0.361797
MAP1LC3A	0	6	0	1	4.56139	11.9843	11.9843	0.00908559	0.0815393	0.0102727	0.3373	0.833339	0.361797
ATP11B	14	33	16	0	0.806698	2.16834	2.16834	0.438779	0.0224337	0.0102793	0.876468	0.707425	0.361797
GUCY2F	13	72	3	0	1.73325	0.564206	0.564206	0.0201504	0.319703	0.0102807	0.400943	0.833339	0.361797
IFI27L2	1	8	1	0	4.36428	4.92484	4.92484	0.0040615	0.216468	0.0102825	0.260702	0.833339	0.361797
ARMCX5	7	18	8	0	0.82281	3.46062	3.46062	0.578308	0.00914285	0.0103811	0.926772	0.545582	0.364626
CTLA4	1	7	3	1	1.29651	8.79303	8.79303	0.608728	0.00253711	0.0104134	0.93291	0.333736	0.364721
GAD2	13	32	9	1	1.24755	3.57857	3.57857	0.427808	0.00255813	0.0104201	0.872243	0.333736	0.364721
CDK5RAP2	8	70	7	5	2.10555	2.30586	2.30586	0.00386075	0.034234	0.0105308	0.256842	0.753027	0.366447
PCSK5	36	40	6	2	0.522193	0.865116	0.865116	0.00304104	0.701499	0.0105353	0.236354	0.884744	0.366447
THEM5	4	14	5	0	1.76095	6.10548	6.10548	0.150028	0.00356201	0.0105409	0.680257	0.391948	0.366447
TARBP1	5	37	5	4	1.60157	4.04337	4.04337	0.130454	0.00276801	0.0105553	0.650751	0.347575	0.366447
EPS8	4	27	8	3	1.33433	3.65025	3.65025	0.397642	0.00290551	0.0105606	0.857283	0.358126	0.366447
ZNF627	3	28	8	0	2.29964	3.51267	3.51267	0.0139765	0.0108792	0.0106259	0.374902	0.566256	0.368079
PSMC4	4	26	0	3	2.56137	3.53658	3.53658	0.00496402	0.0867365	0.0106503	0.284898	0.833339	0.368288
MAP2K6	1	17	0	0	2.26329	0	0	0.0413291	0.0828913	0.0106953	0.478308	0.833339	0.369208
TCEB3CL2	0	0	0	0	0	0	0	0.00332183	0.382731	0.0107226	0.244559	0.833339	0.369517
TNFRSF17	4	6	4	0	1.17872	8.36319	8.36319	0.744617	0.00264711	0.0107417	0.960514	0.341777	0.369541	Yes
ACVR1	2	31	0	1	2.6522	0.855676	0.855676	0.00405167	0.879333	0.0107849	0.260702	0.951561	0.369956	Yes
CCDC63	6	42	2	1	2.39057	1.57348	1.57348	0.00267657	0.497867	0.0107906	0.222199	0.837782	0.369956
URAD	0	2	2	0	0.42869	15.2551	15.2551	0.247386	0.00931093	0.0108135	0.764298	0.545582	0.37011
TUBA1A	3	20	0	0	2.68305	0	0	0.00681428	0.313752	0.0108805	0.309738	0.833339	0.37177
ZNF229	6	54	3	0	2.30614	1.62085	1.62085	0.00270495	0.47164	0.0109138	0.222726	0.833683	0.372274
MANEAL	5	6	1	2	0.524986	6.57834	6.57834	0.177527	0.0163785	0.0111544	0.707081	0.656808	0.37939
SMCO1	3	2	3	0	0.323844	5.50282	5.50282	0.098302	0.0279084	0.0111602	0.600117	0.726135	0.37939
C1orf52	1	6	1	2	1.66071	12.1908	12.1908	0.346212	0.00309998	0.0111976	0.832823	0.369618	0.380017
HDAC3	5	28	0	2	2.61718	1.48693	1.48693	0.00280383	0.618829	0.0112395	0.227144	0.860158	0.380796
ATP8A2	14	63	8	6	1.66078	2.73984	2.73984	0.0335043	0.0052222	0.0112826	0.454296	0.452238	0.381235
GDAP2	9	7	3	2	0.316044	1.19964	1.19964	0.00666047	0.724981	0.0112937	0.309738	0.891975	0.381235
FBXO9	12	14	0	0	0.558299	0	0	0.0910377	0.00556815	0.0113093	0.590411	0.46419	0.381235
AFAP1L2	17	21	0	0	0.599014	0	0	0.0827692	0.00637008	0.0113349	0.576148	0.496052	0.381458
GPS2	1	5	4	1	0.93133	6.16092	6.16092	0.898161	0.0041218	0.0114341	0.983593	0.417482	0.383759
DET1	3	30	0	0	2.12122	0	0	0.0250073	0.126795	0.0114573	0.41926	0.833339	0.383759
PTPRF	18	78	1	1	1.78208	0.644142	0.644142	0.00770177	0.522991	0.0114606	0.330551	0.839395	0.383759
ULBP2	2	10	0	2	3.26541	5.8485	5.8485	0.0100311	0.0615103	0.011481	0.344368	0.822412	0.383802
IRF2	6	15	6	1	1.16672	4.62959	4.62959	0.67803	0.00312481	0.0115174	0.946854	0.369618	0.38438
IBTK	18	44	12	5	0.797192	1.999	1.999	0.364572	0.0315972	0.0115744	0.84204	0.739882	0.384706
ONECUT3	3	1	0	0	0.101276	0	0	0.00316767	0.547364	0.0115781	0.23979	0.844659	0.384706
STK4	2	11	6	2	1.07788	4.21445	4.21445	0.863629	0.00439178	0.0115846	0.982153	0.425587	0.384706
ARL2BP	3	1	1	3	0.250337	4.40528	4.40528	0.10841	0.0262781	0.0116951	0.615995	0.719915	0.387395
CASK	31	35	2	2	0.52927	0.398175	0.398175	0.006419	0.0469566	0.0117042	0.307464	0.779633	0.387395
ACSM2A	13	26	0	0	0.93396	0	0	0.816086	0.00324973	0.0117762	0.97406	0.370968	0.389139
LRRC4	6	38	2	0	2.39881	2.29552	2.29552	0.00310675	0.321504	0.0118058	0.238236	0.833339	0.389475
SLC25A16	1	5	4	1	0.607811	4.58787	4.58787	0.362879	0.0137953	0.0119015	0.840901	0.618662	0.390384
C21orf140	0	0	0	0	0	0	0	0.0037934	0.370237	0.0119101	0.25526	0.833339	0.390384
SPZ1	4	20	8	0	1.35343	4.35924	4.35924	0.402036	0.00298418	0.0119126	0.860201	0.361176	0.390384
DPP4	6	40	3	6	2.19171	2.77417	2.77417	0.00767245	0.0236771	0.0119663	0.330551	0.708814	0.390384
POC1B-GALNT4	2	19	0	0	2.56652	0	0	0.0127661	0.211417	0.011997	0.367761	0.833339	0.390384
SH3BP5	9	11	3	3	0.588531	3.11408	3.11408	0.164994	0.0307795	0.0120125	0.694317	0.735403	0.390384
RFPL4AL1	0	0	0	0	0	0	0	0.00366792	0.411233	0.0120142	0.253797	0.833339	0.390384
IQCF5	1	0	0	0	0	0	0	0.00462837	0.260245	0.0120253	0.275114	0.833339	0.390384
F11	10	33	6	4	1.38424	3.57399	3.57399	0.26042	0.00297488	0.0120668	0.776117	0.361176	0.390384
RHOF	1	0	0	1	0	5.05986	5.05986	0.00987139	0.210214	0.012071	0.344368	0.833339	0.390384
ZNF354C	9	35	0	0	1.38101	0	0	0.266738	0.0153026	0.0120752	0.780176	0.640258	0.390384
SLC5A10	10	31	0	0	1.86777	0	0	0.0314751	0.0879397	0.0120929	0.447534	0.833339	0.390384
ARAP1	14	47	0	0	1.25995	0	0	0.364747	0.0103711	0.0121015	0.84204	0.564284	0.390384
AL359878.1	0	0	0	0	0	0	0	0.00419988	0.307625	0.0121108	0.261356	0.833339	0.390384
MYO1F	37	30	1	2	0.50685	0.532311	0.532311	0.00348155	0.245485	0.0121248	0.246485	0.833339	0.390384
DMRTA1	4	5	3	0	0.366461	3.5582	3.5582	0.0471602	0.0854299	0.0121889	0.496501	0.833339	0.391468
C6orf99	0	0	0	0	0	0	0	0.00414008	0.32452	0.0122206	0.261066	0.833339	0.391468
HYDIN	76	143	7	2	0.766287	0.420341	0.420341	0.0558946	0.0055227	0.0122328	0.512967	0.462319	0.391468
IL18RAP	7	30	0	0	1.60181	0	0	0.127656	0.0308833	0.01224	0.646631	0.735403	0.391468
GALNTL5	9	14	5	4	0.798558	3.11026	3.11026	0.531997	0.0107569	0.0122559	0.910802	0.566256	0.391468
MRGPRF	9	5	2	0	0.382234	5.78339	5.78339	0.0416637	0.0592343	0.0123262	0.479588	0.816833	0.392566
EMC1	5	36	1	0	2.18905	0.484193	0.484193	0.0107728	0.437471	0.0123293	0.350788	0.833339	0.392566
NSUN3	3	11	6	0	1.27108	5.40739	5.40739	0.574154	0.00314609	0.012358	0.925232	0.369618	0.392818
ALAS2	8	37	0	0	1.75918	0	0	0.0512754	0.0659409	0.0123764	0.505753	0.833339	0.392818
ATP2B2	44	42	2	0	0.566511	0.368979	0.368979	0.00598701	0.103891	0.01241	0.302249	0.833339	0.393265
NUTM2E	0	0	0	0	0	0	0	0.00403891	0.359612	0.0124482	0.260702	0.833339	0.393853
RP11-830F9.6	0	0	0	0	0	0	0	0.00381565	0.417251	0.0125068	0.25526	0.833339	0.394987
ZNF492	4	34	4	0	2.50923	2.41848	2.41848	0.00362096	0.158201	0.0125234	0.252575	0.833339	0.394987
CPOX	2	15	5	0	1.54668	6.41354	6.41354	0.280166	0.00322941	0.012543	0.792679	0.370755	0.394988
DCC	25	94	15	7	1.42173	2.29716	2.29716	0.0741453	0.00368653	0.0125646	0.561372	0.401363	0.395047	Yes
GNPTAB	13	53	12	2	1.53583	2.87329	2.87329	0.0869863	0.00374869	0.0126239	0.581335	0.4026	0.395746
TCF15	0	0	0	0	0	0	0	0.00347423	0.556336	0.0126262	0.246485	0.846563	0.395746
ZNF98	6	40	4	0	2.37752	1.79081	1.79081	0.0031241	0.331486	0.0126808	0.238655	0.833339	0.396836
RHOBTB2	6	35	0	0	1.97416	0	0	0.0250282	0.125565	0.0127118	0.41926	0.833339	0.397191
CEACAM18	8	28	0	0	2.02491	0	0	0.0213174	0.131222	0.0128036	0.4042	0.833339	0.399436
CFL2	1	10	1	1	3.38861	5.29187	5.29187	0.0091536	0.0756904	0.0128582	0.337351	0.833339	0.399475
PCDHB11	27	38	7	0	0.821182	3.40434	3.40434	0.40138	0.010021	0.0128753	0.85985	0.563397	0.399475
HOXA7	5	15	2	0	2.22134	10.0575	10.0575	0.0358341	0.0201854	0.0128784	0.45919	0.689331	0.399475
CMTM3	3	3	1	2	0.702176	9.98157	9.98157	0.574991	0.00520436	0.0128932	0.925778	0.452238	0.399475
TUBA3C	9	38	2	0	2.27867	1.971	1.971	0.00329593	0.405933	0.0129043	0.244349	0.833339	0.399475
DSG3	14	46	13	1	1.18333	2.85156	2.85156	0.512071	0.00378066	0.0129823	0.904295	0.4026	0.400949
MRI1	6	4	3	0	0.427589	5.30466	5.30466	0.108279	0.0291825	0.0130135	0.615995	0.73471	0.400949
NKX1-1	0	0	0	0	0	0	0	0.00347156	0.62324	0.0130142	0.246485	0.860463	0.400949
ZNF311	7	32	0	0	1.52926	0	0	0.16498	0.0264761	0.0130317	0.694317	0.719915	0.400949
AC026740.1	0	0	0	0	0	0	0	0.00372355	0.521827	0.013182	0.255238	0.839395	0.404658
OR52B1P	0	0	0	0	0	0	0	0.00382426	0.486257	0.0132023	0.25526	0.836096	0.404658
PTGER1	0	0	0	0	0	0	0	0.00354687	0.616622	0.0132321	0.248293	0.860018	0.404658
MPP2	6	35	1	0	2.34479	0.825757	0.825757	0.00466579	0.849162	0.0132444	0.276521	0.939782	0.404658
CHCHD3	1	3	4	1	0.428412	3.67445	3.67445	0.176984	0.032238	0.0132529	0.70695	0.742608	0.404658
ARL6IP4	3	7	3	1	1.03951	7.66889	7.66889	0.936203	0.00378734	0.0133609	0.990056	0.4026	0.407336
EPS8L2	7	3	1	0	0.203489	0.838853	0.838853	0.0034965	0.861403	0.0134331	0.246485	0.944806	0.408051
TNC	50	65	6	0	0.586434	0.651907	0.651907	0.00346639	0.29033	0.0134526	0.246485	0.833339	0.408051	Yes
ZDHHC11B	0	0	0	0	0	0	0	0.00472435	0.311131	0.0134805	0.278349	0.833339	0.408051
KIAA1024L	0	0	0	0	0	0	0	0.0049112	0.290584	0.0135514	0.28482	0.833339	0.408051
EPC1	11	17	0	0	0.58314	0	0	0.106534	0.00597394	0.0135677	0.614593	0.482018	0.408051
IRF2BP1	7	6	3	0	0.496196	5.50767	5.50767	0.130289	0.0259774	0.0135692	0.650751	0.719443	0.408051
MTF1	4	35	1	0	2.25418	0.531502	0.531502	0.0101506	0.506324	0.0135701	0.344368	0.83867	0.408051
LYSMD2	1	0	0	0	0	0	0	0.00431107	0.401803	0.0135805	0.264873	0.833339	0.408051
KIF26B	37	64	10	0	0.854878	2.66589	2.66589	0.422575	0.0117763	0.0135859	0.870357	0.58419	0.408051
NAA35	6	41	2	0	1.81723	0.431821	0.431821	0.0437862	0.21857	0.0135875	0.492093	0.833339	0.408051
C14orf180	1	0	0	0	0	0	0	0.00455337	0.359642	0.0136362	0.273897	0.833339	0.408902
SLC5A9	5	36	3	0	2.44707	1.83258	1.83258	0.00340353	0.375517	0.0136978	0.246485	0.833339	0.410138
OR2T12	6	22	1	0	2.62353	3.09731	3.09731	0.00411217	0.349496	0.0137274	0.261066	0.833339	0.410413
CSK	11	5	0	0	0.314045	0	0	0.0112797	0.0799636	0.0137983	0.355086	0.833339	0.410427
SAC3D1	3	6	3	0	0.835686	10.1231	10.1231	0.721358	0.00499541	0.0138099	0.95521	0.448294	0.410427
WRNIP1	4	17	4	1	1.09785	5.92788	5.92788	0.803926	0.00404296	0.0138362	0.9731	0.416549	0.410427
C5orf47	1	5	2	1	0.773559	9.77716	9.77716	0.641589	0.00589868	0.0138408	0.939174	0.47827	0.410427
ERBB2	10	36	0	0	1.52396	0	0	0.136379	0.0299501	0.0138451	0.662021	0.73471	0.410427	Yes
OPRK1	3	24	0	0	2.51621	0	0	0.00824226	0.338077	0.0138504	0.332281	0.833339	0.410427
C5orf17	0	0	0	0	0	0	0	0.00495018	0.306614	0.0139545	0.284898	0.833339	0.412005
KLHL11	4	15	6	0	1.0788	4.96798	4.96798	0.844506	0.00444515	0.0139746	0.979248	0.425587	0.412005
HLA-DRB1	0	0	0	0	0	0	0	0.00510773	0.288651	0.0139801	0.286299	0.833339	0.412005
RGCC	1	0	0	1	0	4.48341	4.48341	0.0103439	0.239554	0.0139857	0.344383	0.833339	0.412005
PHF11	8	6	6	0	0.4617	2.6292	2.6292	0.0899854	0.0630598	0.0140867	0.587665	0.825326	0.412701
CAPN7	13	12	6	1	0.40819	1.24786	1.24786	0.0111334	0.618611	0.0140878	0.353925	0.860158	0.412701
PIK3R4	5	61	4	1	2.25998	1.57515	1.57515	0.00375787	0.404991	0.0140907	0.255238	0.833339	0.412701
PPIL4	2	29	5	0	2.6865	2.40101	2.40101	0.00403074	0.131869	0.014094	0.260702	0.833339	0.412701
INHBE	2	17	1	1	2.91283	3.83895	3.83895	0.00602882	0.135875	0.0141121	0.302249	0.833339	0.412701
DCAF12L2	17	41	3	0	1.92613	3.31294	3.31294	0.00853311	0.0923348	0.0141524	0.334841	0.833339	0.41328	Yes
HOXC6	6	18	0	0	2.56461	0	0	0.00812615	0.321716	0.0142002	0.330936	0.833339	0.413646
NIM1K	11	12	6	0	0.567669	2.7551	2.7551	0.119053	0.0492894	0.0142062	0.635931	0.788207	0.413646
AL390778.1	0	0	0	0	0	0	0	0.0040576	0.522356	0.0142395	0.260702	0.839395	0.414017
INSC	21	21	0	0	0.593537	0	0	0.0663701	0.0113718	0.0142826	0.546717	0.576949	0.414316
RP11-683L23.1	0	0	0	0	0	0	0	0.00424081	0.471206	0.0143267	0.261356	0.833683	0.414316
RAB8A	1	14	0	0	3.04495	0	0	0.00813836	0.350408	0.0143402	0.330936	0.833339	0.414316
ZNF563	6	35	2	1	2.31221	1.03992	1.03992	0.00541595	0.951146	0.0143412	0.293358	0.98191	0.414316
DNAH17	96	132	4	5	0.699042	0.568997	0.568997	0.00683725	0.0788073	0.0143529	0.309738	0.833339	0.414316
SMAD2	4	26	9	0	1.76081	3.78899	3.78899	0.0950629	0.0045242	0.0144909	0.593692	0.428354	0.417352	Yes
MAK16	2	5	5	1	0.668443	4.04875	4.04875	0.453277	0.0130397	0.0145134	0.884411	0.602453	0.417352
NBN	3	35	2	0	2.31815	0.763257	0.763257	0.00956908	0.717007	0.0145204	0.341479	0.889109	0.417352	Yes
ZNF484	10	36	0	0	1.17047	0	0	0.582398	0.00846177	0.0145942	0.927086	0.545582	0.418875
DUSP11	1	9	5	1	1.14142	5.19116	5.19116	0.779063	0.00451399	0.0146637	0.968634	0.428354	0.419222
LGSN	2	27	0	0	2.0622	0	0	0.0403711	0.109935	0.014665	0.475438	0.833339	0.419222
OR1L4	4	4	2	0	0.408473	7.98868	7.98868	0.0987679	0.0324577	0.0146689	0.601134	0.742608	0.419222
DPCD	0	0	0	0	0	0	0	0.00461281	0.410585	0.0147065	0.275003	0.833339	0.4197
MRPS5	3	10	5	1	0.927893	4.64175	4.64175	0.863917	0.00652746	0.0147764	0.982172	0.502142	0.421097
IRS4	23	74	8	0	1.57582	2.93924	2.93924	0.0288586	0.0150721	0.0148208	0.437654	0.633892	0.421764	Yes
ZNF8	11	7	1	0	0.30203	0.541079	0.541079	0.00376041	0.510537	0.0148976	0.255238	0.83867	0.422081
FAM9A	5	32	5	3	2.41038	2.28082	2.28082	0.00497731	0.0791003	0.0149248	0.284898	0.833339	0.422081
RABEP1	7	30	13	0	1.29901	3.08743	3.08743	0.401771	0.00415591	0.0149528	0.860095	0.417482	0.422081	Yes
LRRC3C	0	0	0	0	0	0	0	0.00446149	0.468682	0.0149603	0.270803	0.833339	0.422081
ZNF845	8	57	1	0	1.58113	0.248302	0.248302	0.091712	0.0950878	0.0150152	0.590903	0.833339	0.422081
PCDHA8	20	67	1	0	1.76382	0.501627	0.501627	0.00911439	0.448691	0.0150281	0.3373	0.833339	0.422081
TMEM216	2	10	0	0	3.30285	0	0	0.00936979	0.302338	0.0150418	0.340397	0.833339	0.422081
RUFY2	8	23	0	0	1.11385	0	0	0.739707	0.00686355	0.0150612	0.959868	0.511464	0.422081
PHLPP1	19	35	7	1	0.810964	2.98313	2.98313	0.415815	0.0147118	0.0150807	0.867415	0.626216	0.422081
UGT2A1	8	33	6	3	1.34534	3.72384	3.72384	0.322554	0.00378154	0.0150936	0.819643	0.4026	0.422081
MYO3A	23	122	10	3	1.71566	1.24946	1.24946	0.00475998	0.507073	0.015111	0.279628	0.83867	0.422081
FBXO43	5	35	5	1	2.10392	3.50557	3.50557	0.0162606	0.0209359	0.0151165	0.383846	0.694098	0.422081
HKR1	15	20	0	0	0.60939	0	0	0.104976	0.00753054	0.0151224	0.610796	0.521628	0.422081
COQ10B	2	11	4	1	1.8698	5.73177	5.73177	0.153275	0.00520685	0.0151293	0.683182	0.452238	0.422081
OSTF1	0	6	3	2	1.41885	6.40742	6.40742	0.521536	0.00380943	0.0151471	0.906809	0.402817	0.422081
GPR179	28	89	17	1	1.21735	2.42598	2.42598	0.312912	0.00385022	0.015234	0.815593	0.403797	0.423914
HPGD	0	16	0	0	2.79357	0	0	0.0138178	0.255837	0.0153299	0.374902	0.833339	0.425459
RP11-111M22.2	0	0	0	0	0	0	0	0.00564309	0.292933	0.015334	0.30073	0.833339	0.425459
AF165138.7	0	0	0	0	0	0	0	0.00675664	0.209513	0.0153723	0.309738	0.833339	0.425459
OR2V1	0	0	0	0	0	0	0	0.00417113	0.626406	0.0153742	0.261066	0.861232	0.425459
EPHB4	23	24	0	0	0.609283	0	0	0.066897	0.0128136	0.0155012	0.546885	0.60109	0.427938
HLA-DRB5	0	0	0	0	0	0	0	0.0057248	0.295227	0.0155774	0.301712	0.833339	0.427938
GIPC2	2	19	5	0	2.21976	4.64052	4.64052	0.0355935	0.0123855	0.0155805	0.458403	0.591786	0.427938
STX4	2	16	0	0	2.73199	0	0	0.0111065	0.287403	0.0155851	0.353891	0.833339	0.427938
BTN3A2	6	23	1	0	2.53738	0.862795	0.862795	0.00505499	0.884186	0.0156189	0.285954	0.954397	0.427938
FAM43B	2	0	0	0	0	0	0	0.00412767	0.710969	0.0156239	0.261066	0.886769	0.427938
GLP2R	5	27	0	0	1.75632	0	0	0.0864302	0.0552787	0.0156306	0.5811	0.803739	0.427938
KHDC1L	5	0	0	0	0	0	0	0.00594103	0.318531	0.0156429	0.302249	0.833339	0.427938
TMEM174	4	1	0	0	0.118871	0	0	0.00626338	0.253188	0.0156555	0.306921	0.833339	0.427938
OR9Q2	4	26	0	0	2.36537	0	0	0.0102842	0.310673	0.0157576	0.344368	0.833339	0.429743
NLGN4Y	0	0	0	0	0	0	0	0.00480628	0.450422	0.0157643	0.281525	0.833339	0.429743
TCHHL1	10	27	0	0	0.895022	0	0	0.716538	0.00430657	0.0158064	0.953996	0.422065	0.430308
NOMO2	6	26	0	0	1.90463	0	0	0.0464153	0.0880037	0.0158882	0.496496	0.833339	0.431949
DNAJA2	1	23	2	0	2.87964	1.43653	1.43653	0.00436339	0.655883	0.0159569	0.266458	0.871666	0.432139
AP001055.1	0	0	0	0	0	0	0	0.00440473	0.5996	0.0159578	0.268168	0.856944	0.432139
HPDL	2	8	3	0	1.25469	11.0183	11.0183	0.634148	0.00402011	0.0159622	0.93759	0.41633	0.432139
HTR2A	11	33	0	0	1.84511	0	0	0.0299673	0.114824	0.0159867	0.441649	0.833339	0.432139
ZNF224	7	32	0	0	1.18057	0	0	0.592193	0.0098341	0.0160161	0.929004	0.559708	0.432139
FAM228A	1	4	5	0	0.688315	4.88644	4.88644	0.52529	0.0107314	0.0160648	0.908947	0.566256	0.432139
HAO1	0	20	0	0	2.43387	0	0	0.0253628	0.17532	0.0160676	0.41926	0.833339	0.432139
C1orf100	1	12	4	1	2.61823	4.34463	4.34463	0.0284151	0.0170795	0.0160863	0.435268	0.662542	0.432139
RPSAP58	1	13	0	0	3.27799	0	0	0.00581604	0.535689	0.0160888	0.301712	0.84235	0.432139
RYR1	66	204	9	6	1.46047	1.25498	1.25498	0.00412026	0.4342	0.016174	0.261066	0.833339	0.43349
PPFIA2	14	70	18	6	1.36312	2.34395	2.34395	0.193396	0.00421956	0.0162087	0.719308	0.418059	0.43349
ZNF493	9	52	4	0	2.07579	1.11697	1.11697	0.00578628	0.843988	0.0162161	0.301712	0.938425	0.43349
SH2D1A	5	16	0	0	2.54757	0	0	0.0124187	0.252288	0.0162673	0.362847	0.833339	0.43349
DNAH8	48	235	20	14	1.49903	1.48695	1.48695	0.0046035	0.0733715	0.0162674	0.275003	0.833339	0.43349
CYP26C1	5	2	1	0	0.190846	2.88457	2.88457	0.00902148	0.376945	0.0162685	0.3373	0.833339	0.43349
LCE2D	2	4	2	0	1.65577	20.3523	20.3523	0.412437	0.0049109	0.0163766	0.865912	0.444437	0.434405
COG7	21	14	3	1	0.420066	1.05356	1.05356	0.00571043	0.922579	0.0163775	0.301712	0.96931	0.434405
CHAT	24	19	2	0	0.446816	0.524215	0.524215	0.00448881	0.328839	0.0163801	0.271641	0.833339	0.434405
HTR3A	7	34	1	0	2.2952	0.91014	0.91014	0.0052084	0.926354	0.0163894	0.287478	0.971152	0.434405
ELOVL7	4	15	6	0	1.43028	5.02787	5.02787	0.353497	0.00419604	0.0164465	0.836457	0.418059	0.435344
DUSP10	21	14	0	0	0.470906	0	0	0.0167314	0.0674362	0.0165001	0.386308	0.833339	0.436189
CYR61	4	13	2	2	1.49316	7.18999	7.18999	0.316875	0.00461028	0.0165255	0.817475	0.42882	0.436287
AL589739.1	0	0	0	0	0	0	0	0.00658144	0.259237	0.0165882	0.309667	0.833339	0.436343
RRP8	4	29	1	1	2.54557	1.92822	1.92822	0.00423603	0.42682	0.0166002	0.261356	0.833339	0.436343
GOLGA8R	0	0	0	0	0	0	0	0.008004	0.18328	0.0166042	0.330551	0.833339	0.436343
FAM161A	6	33	7	0	2.24828	2.60114	2.60114	0.00799382	0.0531697	0.0166145	0.330551	0.797784	0.436343
TCFL5	2	12	4	0	1.25829	7.51865	7.51865	0.590601	0.00425928	0.0166623	0.928345	0.419476	0.436662
METTL22	8	4	0	0	0.283835	0	0	0.0122931	0.0925419	0.0166747	0.362847	0.833339	0.436662
OLFML1	3	16	7	0	1.44895	4.54462	4.54462	0.339473	0.00422407	0.0166919	0.82812	0.418059	0.436662
GOLGA7B	0	0	0	0	0	0	0	0.00491924	0.506285	0.01674	0.28482	0.83867	0.437201
HIST2H2AC	1	0	1	0	0	23.9699	23.9699	0.0625943	0.0372497	0.0167809	0.531543	0.766003	0.437201
LUM	5	26	0	0	2.22895	0	0	0.0147797	0.237959	0.0168045	0.380475	0.833339	0.437201
HPSE	8	28	0	0	1.62922	0	0	0.112893	0.042148	0.0168171	0.623628	0.775392	0.437201
HNRNPM	11	38	7	1	1.57784	3.57657	3.57657	0.0971846	0.00643111	0.0168259	0.599489	0.49705	0.437201
APLNR	4	24	1	0	2.56359	3.97559	3.97559	0.00579737	0.269632	0.016843	0.301712	0.833339	0.437201
GRAMD1B	19	35	0	0	0.974658	0	0	0.920214	0.00483682	0.0168663	0.987616	0.443729	0.43724
AGPAT3	4	16	2	2	1.87239	6.07125	6.07125	0.0981484	0.00845973	0.0168905	0.600117	0.545582	0.437303
G6PC2	7	25	0	0	1.884	0	0	0.0481854	0.0865511	0.0169527	0.496501	0.833339	0.437577
METTL2B	5	20	0	0	2.19805	0	0	0.0247736	0.151944	0.0169582	0.41926	0.833339	0.437577
PTPN11	5	32	1	0	2.09665	0.4304	0.4304	0.0187791	0.358518	0.0169792	0.396313	0.833339	0.437577	Yes
ZNF789	3	24	1	0	2.61981	0.894469	0.894469	0.00577422	0.913638	0.0169882	0.301712	0.965555	0.437577
ABCC11	18	73	3	2	1.84513	1.18242	1.18242	0.00511578	0.736361	0.0170382	0.286299	0.895643	0.437932
HYAL4	6	25	7	0	1.59688	4.20208	4.20208	0.15342	0.00525044	0.0170561	0.683182	0.452732	0.437932
MARS2	6	22	3	0	2.15638	4.96893	4.96893	0.0222902	0.0348277	0.0170879	0.411259	0.753027	0.437932
ZNF622	7	13	3	3	0.77291	3.81271	3.81271	0.495864	0.013375	0.0170929	0.898732	0.610678	0.437932
AC005841.1	0	0	0	0	0	0	0	0.00515819	0.477682	0.017126	0.287366	0.83504	0.437932
ZNF300	4	47	3	2	2.31079	2.4248	2.4248	0.00525749	0.120814	0.0171328	0.288602	0.833339	0.437932
OR51B4	5	27	0	0	2.29235	0	0	0.0108717	0.315435	0.0171815	0.351163	0.833339	0.438098
ANKRD6	5	31	0	0	1.67266	0	0	0.108362	0.0509617	0.0172169	0.615995	0.793407	0.438098
ZSWIM3	3	27	0	0	2.20108	0	0	0.0210534	0.194873	0.0172336	0.4042	0.833339	0.438098
PKD2	6	26	7	2	1.17861	3.59863	3.59863	0.617313	0.00529656	0.0172776	0.934059	0.454667	0.438098
CCDC176	1	24	3	1	2.72849	2.95714	2.95714	0.00642823	0.0970236	0.0172924	0.307464	0.833339	0.438098
OR2T6	4	18	2	0	2.03725	10.4056	10.4056	0.0529295	0.0190358	0.0172927	0.508807	0.679306	0.438098
POC5	1	22	0	0	2.0546	0	0	0.0577622	0.0970102	0.0173142	0.516493	0.833339	0.438098
KLRF2	0	0	0	0	0	0	0	0.00684292	0.264798	0.0173142	0.309738	0.833339	0.438098
COL6A1	23	41	0	0	1.16143	0	0	0.528249	0.00863256	0.0173355	0.909838	0.545582	0.438098
PHYH	7	22	0	0	2.06347	0	0	0.0285252	0.133172	0.0174413	0.435352	0.833339	0.438269
PRED58	0	0	0	0	0	0	0	0.00553715	0.423755	0.0174763	0.297452	0.833339	0.438269
HAP1	1	22	3	1	2.50757	4.14213	4.14213	0.0146102	0.0347102	0.0174976	0.379556	0.753027	0.438269
GNG3	0	6	0	0	5.23354	0	0	0.00482704	0.757059	0.0175131	0.281919	0.902819	0.438269
OR4C12	4	23	2	0	2.32348	5.65832	5.65832	0.0146411	0.0640519	0.017518	0.379556	0.830678	0.438269
KRT82	8	8	3	1	0.494545	3.26891	3.26891	0.0938309	0.0614484	0.0175459	0.592454	0.822412	0.438269
AL009178.1	0	0	0	0	0	0	0	0.00520653	0.501675	0.0175535	0.287478	0.83867	0.438269
CPSF1	30	27	1	0	0.526367	0.262849	0.262849	0.0100368	0.097613	0.0175681	0.344368	0.833339	0.438269
PAX6	5	22	2	2	2.45642	2.96698	2.96698	0.00860204	0.0867066	0.0175844	0.334933	0.833339	0.438269
VARS2	10	28	0	0	1.0327	0	0	0.915074	0.00636063	0.0175958	0.987408	0.496052	0.438269
N6AMT1	0	6	3	1	1.51472	7.63447	7.63447	0.447932	0.00454131	0.0176415	0.882359	0.428354	0.438269
ZFX	11	41	0	0	1.38735	0	0	0.229578	0.0232587	0.0176765	0.751286	0.707766	0.438269
CCER2	0	0	0	0	0	0	0	0.00656406	0.301356	0.017684	0.309667	0.833339	0.438269
EDEM3	7	18	7	3	0.742442	2.49495	2.49495	0.39721	0.0322452	0.0177071	0.85719	0.742608	0.438269
B3GALT6	0	0	0	0	0	0	0	0.0047192	0.711054	0.0177077	0.278349	0.88682	0.438269
KANSL1	13	40	7	5	1.04438	2.80793	2.80793	0.871682	0.00739682	0.0177107	0.982194	0.521628	0.438269
DMBT1	16	79	7	1	1.86117	1.31449	1.31449	0.00506693	0.512991	0.0177131	0.285954	0.838996	0.438269
PRR5	4	5	2	1	0.461991	4.81112	4.81112	0.129966	0.0392219	0.0177492	0.650751	0.775392	0.438622
C15orf40	3	0	0	0	0	0	0	0.00646383	0.346141	0.0178317	0.307736	0.833339	0.439871
SRSF6	0	18	5	0	2.20048	5.12196	5.12196	0.0534579	0.00960506	0.0178653	0.508872	0.554757	0.439871
ETS2	7	10	5	0	0.61123	3.51611	3.51611	0.222484	0.0303478	0.0178654	0.745537	0.735403	0.439871
CBLN1	0	11	0	1	3.34668	6.79351	6.79351	0.00918206	0.1532	0.0179141	0.337351	0.833339	0.440528
KRTAP5-11	3	5	2	0	2.36909	13.5275	13.5275	0.133461	0.0112664	0.0179717	0.6565	0.574503	0.441086
AC137056.1	0	0	0	0	0	0	0	0.00678297	0.293378	0.0179806	0.309738	0.833339	0.441086
SUSD4	21	16	0	0	0.540968	0	0	0.0436419	0.0247063	0.0180361	0.491485	0.715236	0.441907
C19orf81	0	0	0	0	0	0	0	0.00589858	0.400287	0.018085	0.302249	0.833339	0.442565
NLRP10	6	39	4	1	2.06678	3.35739	3.35739	0.0143916	0.0370344	0.0182542	0.377964	0.764047	0.444902
MBTPS1	17	40	0	0	1.11674	0	0	0.663664	0.00805201	0.0182583	0.945118	0.539243	0.444902
AP001631.10	0	0	0	0	0	0	0	0.00620617	0.368412	0.0183064	0.304861	0.833339	0.444902
NSMCE4A	6	4	3	1	0.306718	1.87577	1.87577	0.0226113	0.296725	0.0183522	0.413537	0.833339	0.444902
PRR20B	0	0	0	0	0	0	0	0.00604504	0.393486	0.018357	0.302249	0.833339	0.444902
GLIPR1L2	2	19	0	0	2.17885	0	0	0.0401949	0.123025	0.0183599	0.475438	0.833339	0.444902
AGBL3	13	20	7	0	0.483802	1.3645	1.3645	0.0211134	0.488195	0.018372	0.4042	0.836096	0.444902
FRG2	4	12	3	0	2.58458	4.71453	4.71453	0.0223386	0.0413922	0.0183787	0.411259	0.775392	0.444902
GPR45	7	13	3	0	1.03747	9.82881	9.82881	0.922688	0.00501587	0.0183798	0.987874	0.448294	0.444902
SPRR2D	1	6	0	0	4.94164	0	0	0.00569205	0.629738	0.0184369	0.301712	0.862161	0.445271
MAK	8	27	0	0	1.52344	0	0	0.175739	0.031113	0.0184598	0.705088	0.735403	0.445271
NYAP2	17	48	0	0	1.35805	0	0	0.20806	0.0234761	0.0184835	0.733729	0.708814	0.445271
SON	27	57	1	1	0.669802	0.221391	0.221391	0.0670166	0.00887509	0.0184901	0.546885	0.545582	0.445271
TRMT44	5	11	5	1	0.722885	3.592	3.592	0.427165	0.018823	0.0185059	0.871866	0.677661	0.445271
NBEA	37	148	29	3	1.31093	1.94742	1.94742	0.103558	0.00502046	0.0185499	0.609961	0.448294	0.445796	Yes
ST8SIA4	2	14	5	1	1.54287	5.00941	5.00941	0.290889	0.00489792	0.0186774	0.801644	0.444437	0.447981
DBX1	8	11	2	2	0.800813	5.75035	5.75035	0.568328	0.00926583	0.0186854	0.923881	0.545582	0.447981
STK24	4	29	2	1	2.50218	2.06801	2.06801	0.0050203	0.2967	0.0187549	0.28573	0.833339	0.448205
VLDLR	22	23	0	1	0.556763	0.174408	0.174408	0.0335505	0.0211059	0.0187606	0.454296	0.695145	0.448205
TSC22D4	8	5	3	0	0.41696	3.77532	3.77532	0.0683237	0.0700182	0.0187616	0.54748	0.833339	0.448205
OR51A7	3	23	3	0	2.2584	5.01929	5.01929	0.0212659	0.0357507	0.0187966	0.4042	0.75369	0.448506
SULF1	12	62	3	2	1.93473	1.10619	1.10619	0.00695672	0.841629	0.0188812	0.313212	0.937367	0.449056
CCDC104	3	19	5	2	2.40048	3.16414	3.16414	0.0179311	0.0254207	0.0188867	0.39526	0.717623	0.449056
YIPF6	5	21	0	0	2.11251	0	0	0.0309125	0.140331	0.0188911	0.445581	0.833339	0.449056
RP11-113D6.6	0	0	0	0	0	0	0	0.00540142	0.57461	0.0189216	0.293358	0.850298	0.449056
C18orf64	0	0	0	0	0	0	0	0.00719704	0.294228	0.0189437	0.318967	0.833339	0.449056
TSPAN19	3	17	0	1	2.84918	0.928394	0.928394	0.00600913	0.9427	0.0189537	0.302249	0.977789	0.449056
DNAJB4	0	14	5	0	2.0379	5.45856	5.45856	0.100365	0.00742041	0.0190176	0.603179	0.521628	0.449968
NEUROG3	5	9	3	0	1.65729	8.98484	8.98484	0.253465	0.0067417	0.0190481	0.770323	0.509201	0.449968
NDUFB2	2	0	1	0	0	3.13363	3.13363	0.0103368	0.348563	0.0190594	0.344383	0.833339	0.449968
AL078585.1	0	0	0	0	0	0	0	0.00706206	0.31192	0.0191151	0.315297	0.833339	0.449998
MC5R	7	29	0	0	2.23631	0	0	0.00908694	0.402641	0.0191256	0.3373	0.833339	0.449998
GOLGA8N	0	0	0	0	0	0	0	0.00909722	0.196626	0.0191279	0.3373	0.833339	0.449998
GOLGA8O	0	0	0	0	0	0	0	0.00905634	0.198871	0.0191636	0.3373	0.833339	0.450082
FOXA2	1	16	2	0	2.30768	9.25182	9.25182	0.0395199	0.025246	0.0191762	0.47414	0.716467	0.450082
C14orf39	4	23	10	2	1.25549	3.14276	3.14276	0.518209	0.00626223	0.0193153	0.90557	0.492141	0.451441
MCF2L	12	39	0	0	1.49185	0	0	0.138387	0.0376202	0.0193326	0.664661	0.769683	0.451441
AL109659.1	0	0	0	0	0	0	0	0.0064428	0.389998	0.0193424	0.307464	0.833339	0.451441
KIAA1210	27	104	4	0	1.31404	0.433647	0.433647	0.153234	0.0772833	0.0193445	0.683182	0.833339	0.451441
FERMT2	1	23	0	0	1.96022	0	0	0.0742419	0.0878431	0.0193539	0.561372	0.833339	0.451441
AGK	3	26	5	2	2.38158	2.89244	2.89244	0.0115681	0.0381169	0.0194094	0.357102	0.773738	0.451441
C4orf27	0	19	2	0	3.05635	2.29302	2.29302	0.00516494	0.335811	0.0194135	0.287366	0.833339	0.451441
SKIDA1	7	33	1	0	2.31558	1.78563	1.78563	0.00501792	0.605164	0.0194503	0.28573	0.857973	0.451441
SERPINB7	5	25	0	0	1.9859	0	0	0.0392063	0.122201	0.0194562	0.473985	0.833339	0.451441
C12orf68	1	9	0	0	3.81447	0	0	0.00607302	0.6392	0.019476	0.302249	0.866127	0.451441
C6orf229	0	0	0	0	0	0	0	0.00630697	0.417232	0.0194813	0.307464	0.833339	0.451441
CHD5	23	89	4	4	1.72756	1.86491	1.86491	0.00637646	0.140371	0.0195197	0.307464	0.833339	0.451786
VWF	24	96	6	1	1.73162	1.51514	1.51514	0.00504659	0.341236	0.0195412	0.285954	0.833339	0.451786
MEX3B	7	25	0	0	2.32685	0	0	0.00827243	0.44892	0.0195665	0.332281	0.833339	0.451851
NBPF9	1	1	0	0	0.126155	0	0	0.011494	0.120424	0.0196728	0.356546	0.833339	0.453665
FAM24A	1	9	0	0	3.80159	0	0	0.0061942	0.632579	0.0196902	0.304861	0.863979	0.453665
BAZ2B	8	80	6	0	1.78275	0.831175	0.831175	0.0247075	0.695386	0.0197231	0.41926	0.883298	0.453703
LRRD1	8	45	5	0	2.15465	1.97175	1.97175	0.00547822	0.21358	0.019737	0.295868	0.833339	0.453703
DHX40	5	32	5	0	2.3383	2.39595	2.39595	0.00676103	0.122717	0.0198268	0.309738	0.833339	0.455201
SLC25A52	3	19	3	0	2.46137	4.13602	4.13602	0.0148813	0.0593994	0.0198599	0.380475	0.816833	0.455201
MTMR9	5	21	8	1	1.41027	3.66208	3.66208	0.324507	0.00512117	0.0198707	0.820758	0.452238	0.455201
PIH1D3	3	1	2	0	0.121052	1.24777	1.24777	0.00756209	0.778972	0.0198996	0.330282	0.912284	0.455201
C14orf79	1	15	0	0	2.82461	0	0	0.0118425	0.346706	0.0199155	0.362696	0.833339	0.455201
KMT2B	37	109	15	2	1.24518	2.34052	2.34052	0.209253	0.00543457	0.0200197	0.734005	0.46076	0.455523
PHACTR4	5	24	9	1	1.29358	3.41882	3.41882	0.449475	0.00559256	0.0200484	0.883001	0.464298	0.455523
USP26	10	43	11	0	1.1803	3.06672	3.06672	0.550485	0.00606162	0.020049	0.917399	0.483674	0.455523
CSNK1A1L	11	6	0	0	0.327961	0	0	0.0100749	0.184048	0.02006	0.344368	0.833339	0.455523
LYPD3	3	10	2	1	1.74342	8.77855	8.77855	0.208093	0.00754546	0.0200608	0.733729	0.521628	0.455523
TTC31	4	11	6	1	0.998504	3.97681	3.97681	0.997137	0.00785383	0.0200766	0.99986	0.531284	0.455523
CACNA1H	47	54	1	0	0.636207	0.230251	0.230251	0.0186543	0.059293	0.0201095	0.396065	0.816833	0.455523
ZNF236	19	47	8	4	0.992262	2.64729	2.64729	0.974345	0.00917757	0.0201109	0.994611	0.545582	0.455523
CCDC102B	4	34	7	1	2.23657	2.72898	2.72898	0.0113761	0.0365099	0.0202433	0.35592	0.761567	0.458006
MT1HL1	4	0	1	0	0	20.0398	20.0398	0.0617621	0.0449034	0.0203664	0.529276	0.777199	0.45865
MED14	15	67	2	0	1.34057	0.303687	0.303687	0.214682	0.0559357	0.020372	0.737596	0.803865	0.45865
NLRP3	10	52	2	3	1.97909	2.54285	2.54285	0.00879265	0.0927284	0.0203863	0.335205	0.833339	0.45865
GYPE	1	7	0	0	4.07076	0	0	0.00892217	0.426324	0.020391	0.3373	0.833339	0.45865
TTC39B	8	25	0	0	1.29948	0	0	0.409311	0.0158755	0.0203918	0.864809	0.646171	0.45865
NBPF16	0	0	0	0	0	0	0	0.00878587	0.238703	0.0204088	0.335205	0.833339	0.45865
PGBD2	12	24	7	0	0.898472	3.52212	3.52212	0.724099	0.0105626	0.0204459	0.956216	0.564284	0.458971
HMG20A	3	11	8	0	0.88246	3.3837	3.3837	0.769369	0.0132605	0.0205295	0.966513	0.606871	0.460333
ABCD2	12	29	0	0	0.885953	0	0	0.678148	0.00551241	0.0206115	0.946854	0.462319	0.461657
ACBD3	3	21	6	2	1.76355	3.85304	3.85304	0.11857	0.00657849	0.0206495	0.635531	0.502542	0.461992
AC005477.1	0	0	0	0	0	0	0	0.00780091	0.30884	0.0207348	0.330551	0.833339	0.462579
ANKRD50	18	70	16	0	1.20355	2.51268	2.51268	0.413421	0.00583367	0.0207708	0.86627	0.477886	0.462579
DRP2	11	50	1	0	1.51422	0.243412	0.243412	0.113164	0.085747	0.0208023	0.623926	0.833339	0.462579
PRR23C	13	5	1	0	0.292388	1.06802	1.06802	0.00591816	0.94924	0.0208178	0.302249	0.980918	0.462579
KLRC4	2	12	0	0	2.70372	0	0	0.0208221	0.212366	0.0208692	0.40419	0.833339	0.462579
DAPP1	0	16	0	0	2.41783	0	0	0.0348237	0.163002	0.0209001	0.457133	0.833339	0.462579
ANKRD34A	2	17	0	0	2.80596	0	0	0.00804536	0.515835	0.0209008	0.330551	0.839148	0.462579
YEATS2	30	34	4	1	0.521645	0.57796	0.57796	0.00597162	0.216674	0.0209174	0.302249	0.833339	0.462579
ASIC4	4	31	0	2	2.44592	2.04142	2.04142	0.00555734	0.390989	0.0209191	0.29774	0.833339	0.462579
ANO2	16	47	11	3	1.32054	2.69541	2.69541	0.261209	0.00543527	0.0209314	0.776117	0.46076	0.462579
AC010536.1	0	0	0	0	0	0	0	0.00669779	0.440132	0.0209484	0.309738	0.833339	0.462579
AC012123.1	1	0	0	1	0	5.14703	5.14703	0.0177213	0.206352	0.020952	0.393577	0.833339	0.462579
SLC14A2	28	33	0	0	0.809633	0	0	0.380589	0.00606668	0.0210019	0.848706	0.483674	0.463171
AL355531.2	0	0	0	0	0	0	0	0.00588965	0.639907	0.0210637	0.302249	0.866127	0.464024
AL359195.1	0	0	0	0	0	0	0	0.00761595	0.338266	0.0211162	0.330551	0.833339	0.464672
ZNF91	9	71	10	0	2.01609	1.69028	1.69028	0.00550245	0.199992	0.0212106	0.29638	0.833339	0.465516
RASSF2	11	33	1	0	1.89811	0.394736	0.394736	0.0230778	0.295198	0.0212301	0.416064	0.833339	0.465516
TEX28	0	0	0	0	0	0	0	0.00714221	0.39405	0.0212485	0.318169	0.833339	0.465516
TCHP	2	20	0	0	1.75065	0	0	0.137998	0.0530508	0.0212607	0.664661	0.797784	0.465516
RFNG	1	0	0	0	0	0	0	0.00656816	0.49337	0.0212785	0.309667	0.836191	0.465516
TBC1D12	3	17	7	0	1.04102	3.95682	3.95682	0.917121	0.00863556	0.0212936	0.987408	0.545582	0.465516
ZC3H4	23	31	0	0	0.680412	0	0	0.130682	0.010914	0.0213264	0.651175	0.566599	0.465726
DCAF4L1	6	28	1	0	2.39779	1.32244	1.32244	0.0056969	0.795296	0.0213759	0.301712	0.917878	0.465964
FRA10AC1	1	11	8	0	1.31302	4.05001	4.05001	0.543301	0.00615695	0.0214116	0.914573	0.48893	0.465964
ESRRA	2	2	2	0	0.230353	3.10367	3.10367	0.0292524	0.198484	0.021424	0.440432	0.833339	0.465964
FLJ20373	0	0	0	0	0	0	0	0.00692603	0.432273	0.02143	0.312699	0.833339	0.465964
PRSS12	5	30	8	0	1.62443	3.74228	3.74228	0.132882	0.00663949	0.0215065	0.655361	0.50528	0.466353
AC024592.12	4	0	0	0	0	0	0	0.00673499	0.499865	0.0215102	0.309738	0.83852	0.466353
MRPS25	1	8	3	0	2.29502	7.30908	7.30908	0.0942953	0.01351	0.0215336	0.592454	0.614092	0.466353
MAST4	30	50	11	0	0.650108	1.50832	1.50832	0.0483379	0.248402	0.021575	0.496501	0.833339	0.466353
RP11-433C9.2	0	0	0	0	0	0	0	0.00679516	0.462914	0.0216074	0.309738	0.833339	0.466353
OR2A5	9	8	3	0	0.725021	7.30095	7.30095	0.44529	0.0115235	0.0216414	0.880432	0.580248	0.466353
FAM150B	3	1	2	0	0.164451	3.24814	3.24814	0.0274278	0.181522	0.0216752	0.426511	0.833339	0.466353
POPDC3	0	19	2	0	2.96385	2.81878	2.81878	0.00657798	0.23976	0.0216905	0.309667	0.833339	0.466353
SHKBP1	8	29	0	0	1.79834	0	0	0.054113	0.0965938	0.0217103	0.508872	0.833339	0.466353
RTCB	4	22	0	0	1.84607	0	0	0.0804526	0.0766739	0.0217608	0.571321	0.833339	0.466353
MBD2	0	14	3	1	1.82235	6.67522	6.67522	0.166935	0.00732926	0.0217811	0.695804	0.520326	0.466353
SLC29A3	5	24	0	0	2.25267	0	0	0.0153424	0.288892	0.0217854	0.383083	0.833339	0.466353
HELB	9	36	10	0	1.33929	3.27092	3.27092	0.313045	0.00567478	0.0218057	0.815593	0.469185	0.466353
CCDC67	8	21	12	1	0.850855	2.36606	2.36606	0.627846	0.0250376	0.0218092	0.936859	0.716412	0.466353
AP000679.2	0	0	0	0	0	0	0	0.0068364	0.468723	0.0218193	0.309738	0.833339	0.466353
FCGR1B	0	0	0	0	0	0	0	0.0093741	0.244993	0.0218226	0.340397	0.833339	0.466353
TRAPPC10	13	48	1	0	1.67507	0.323431	0.323431	0.0423452	0.187254	0.0218425	0.482837	0.833339	0.466353
OR10G4	6	21	0	0	2.49387	0	0	0.00726161	0.597585	0.0218966	0.320644	0.856683	0.466523
LIM2	2	16	0	0	2.76309	0	0	0.0102333	0.426463	0.0219168	0.344368	0.833339	0.466523
RFC5	6	11	6	1	1.01386	3.90232	3.90232	0.972758	0.00772302	0.0219201	0.99414	0.529568	0.466523
CETN3	2	4	5	0	0.755371	4.75749	4.75749	0.628898	0.0112085	0.0219653	0.936903	0.573001	0.466531
SLA	2	17	5	0	2.10935	4.50262	4.50262	0.0557063	0.0139664	0.0220146	0.512967	0.620732	0.466531
ZNF292	40	104	22	0	0.878149	1.76536	1.76536	0.460163	0.0338822	0.0220247	0.888784	0.751354	0.466531
BPHL	0	18	1	0	3.05766	1.92688	1.92688	0.00575101	0.569746	0.0220652	0.301712	0.848695	0.466531
RTKN2	5	10	8	0	0.586868	2.32828	2.32828	0.202483	0.0722773	0.0220764	0.727064	0.833339	0.466531
WDR25	3	30	1	0	2.46368	1.06383	1.06383	0.00678905	0.953158	0.022081	0.309738	0.982461	0.466531
BTAF1	8	71	5	3	2.01567	1.41566	1.41566	0.00663325	0.431917	0.0220916	0.309738	0.833339	0.466531
LZTR1	7	37	2	0	2.24146	1.65952	1.65952	0.00576516	0.528072	0.0221223	0.301712	0.840374	0.466531	Yes
LY96	0	7	4	0	1.93178	6.65043	6.65043	0.210456	0.00742603	0.0221365	0.734577	0.521628	0.466531
RP11-1396O13.13	0	0	0	0	0	0	0	0.00840993	0.309997	0.0221527	0.333388	0.833339	0.466531
CXorf56	2	17	0	0	2.22348	0	0	0.0403945	0.139843	0.0222123	0.475438	0.833339	0.467296
ARHGEF5	20	23	4	0	0.460514	0.694315	0.694315	0.00584592	0.475126	0.022259	0.301929	0.834242	0.467496
TBL1XR1	4	31	6	1	2.18645	2.94622	2.94622	0.0158097	0.0332997	0.0222684	0.383482	0.745848	0.467496	Yes
GALNT4	3	19	0	0	2.28749	0	0	0.0253756	0.198619	0.0222938	0.41926	0.833339	0.467542
FZD10	8	29	0	0	2.20403	0	0	0.00920154	0.467041	0.0223414	0.337351	0.833339	0.46764
RP11-166B2.1	0	0	0	0	0	0	0	0.00777677	0.371296	0.0223451	0.330551	0.833339	0.46764
SLC17A1	7	14	3	4	0.795084	3.26299	3.26299	0.537055	0.0180903	0.0223802	0.911886	0.672771	0.467888
HOXA1	8	24	1	0	2.38141	2.3929	2.3929	0.00642204	0.454088	0.0224128	0.307464	0.833339	0.468083
C9orf169	3	9	0	0	3.51848	0	0	0.00772884	0.561598	0.02245	0.330551	0.846805	0.468372
GOLGA6L20	1	2	2	1	0.683107	8.40252	8.40252	0.612112	0.00911083	0.0225108	0.932964	0.545582	0.469028
C5orf42	41	82	15	5	0.650018	1.07915	1.07915	0.0195248	0.775238	0.0225395	0.398998	0.911394	0.469028
PPIAL4B	2	6	0	0	4.73175	0	0	0.00640502	0.74779	0.0226012	0.307464	0.899035	0.469028
CELA3B	2	14	0	0	2.64111	0	0	0.0180835	0.262767	0.02264	0.395778	0.833339	0.469028
PHF13	3	15	2	0	2.50863	5.46873	5.46873	0.019721	0.0691422	0.0226867	0.398998	0.833339	0.469028
MAX	2	16	1	1	2.91023	2.54882	2.54882	0.00696859	0.277382	0.0227079	0.313212	0.833339	0.469028	Yes
USP4	13	31	0	0	1.05979	0	0	0.836904	0.0084398	0.0227177	0.978321	0.545582	0.469028
DDX50	8	20	10	1	0.852339	2.55805	2.55805	0.634965	0.0217868	0.0227189	0.93759	0.698087	0.469028
AP001468.1	0	0	0	0	0	0	0	0.00660834	0.58125	0.0227197	0.309738	0.851756	0.469028
TUBA3D	2	18	2	1	2.20518	5.73498	5.73498	0.0396784	0.025582	0.0227707	0.47414	0.717671	0.469028
RIIAD1	1	6	2	1	2.74146	6.34516	6.34516	0.0689463	0.0200102	0.022795	0.550338	0.689331	0.469028
STAC3	6	20	0	0	1.90296	0	0	0.0620363	0.0897947	0.022804	0.530823	0.833339	0.469028
CAMSAP3	21	31	6	1	0.752348	2.75105	2.75105	0.272218	0.030959	0.0228659	0.783167	0.735403	0.469028
LRFN2	10	43	0	0	1.9174	0	0	0.0160765	0.28208	0.0228701	0.383681	0.833339	0.469028
PAFAH1B3	1	3	2	1	0.890062	9.0949	9.0949	0.859989	0.00726498	0.0228774	0.981744	0.517591	0.469028
ZIM3	9	28	5	1	1.59336	4.07801	4.07801	0.124116	0.00921339	0.0228967	0.642177	0.545582	0.469028
NLRP14	13	41	11	0	1.13778	2.93872	2.93872	0.62819	0.00706701	0.0229505	0.936859	0.515511	0.469028
GRHL1	4	32	3	0	2.39675	1.41844	1.41844	0.00642682	0.601322	0.0229629	0.307464	0.857146	0.469028
SNAPC3	4	6	4	1	0.497254	2.90691	2.90691	0.149976	0.0658667	0.0229691	0.680257	0.833339	0.469028
PPP1R9A	25	37	8	0	0.513137	0.691946	0.691946	0.00605803	0.332608	0.0230138	0.302249	0.833339	0.469028
AL590483.1	0	0	0	0	0	0	0	0.00747715	0.440286	0.0230739	0.327999	0.833339	0.469028
C10orf126	0	0	0	0	0	0	0	0.00919385	0.286321	0.0230746	0.337351	0.833339	0.469028
CAPS2	2	33	3	3	2.4937	2.22227	2.22227	0.00663486	0.138816	0.0230782	0.309738	0.833339	0.469028
SIX1	4	18	0	0	2.5346	0	0	0.0114264	0.396021	0.0231065	0.35592	0.833339	0.469028	Yes
TSPO2	4	12	1	0	3.01635	3.58185	3.58185	0.00828406	0.301252	0.023118	0.332281	0.833339	0.469028
RBM18	2	3	5	0	0.486611	3.57405	3.57405	0.246317	0.0338603	0.023137	0.763854	0.751354	0.469028
CMTM5	5	14	2	1	2.33863	4.60852	4.60852	0.0288819	0.0432216	0.0231571	0.437654	0.775392	0.469028
MMP17	5	27	0	1	2.44069	1.75308	1.75308	0.00607778	0.616971	0.0231697	0.302249	0.860158	0.469028
DUXA	3	14	4	3	1.91002	3.91735	3.91735	0.106699	0.00908235	0.0231813	0.614703	0.545582	0.469028
AC136604.1	1	12	0	0	3.02383	0	0	0.0119761	0.388381	0.0232081	0.362847	0.833339	0.469028
HIST1H2BN	2	6	0	1	3.33249	14.0695	14.0695	0.0301115	0.0673252	0.0232226	0.441906	0.833339	0.469028
ZFY	0	0	0	0	0	0	0	0.0084331	0.344249	0.0232285	0.333388	0.833339	0.469028
BBS2	1	31	4	0	2.60039	2.28144	2.28144	0.00650204	0.19686	0.0233535	0.308824	0.833339	0.47107
GYS2	4	40	5	0	2.32585	1.82961	1.82961	0.00614682	0.278464	0.0233997	0.304861	0.833339	0.47107
TRIM6	3	22	6	2	1.61584	3.85624	3.85624	0.183774	0.00654826	0.0234211	0.712604	0.502142	0.47107
NPAS3	24	21	2	0	0.469399	0.79782	0.79782	0.00628269	0.748621	0.0234506	0.307118	0.899178	0.47107
FAM122A	1	13	0	0	3.12214	0	0	0.00812136	0.585518	0.0234621	0.330936	0.852446	0.47107
COL4A2	35	37	5	1	0.541063	0.73268	0.73268	0.00616513	0.45803	0.0234756	0.304861	0.833339	0.47107
ZNF572	1	26	7	0	1.73067	4.28828	4.28828	0.139791	0.00687349	0.0234937	0.667154	0.511464	0.47107
TCHH	21	50	1	0	0.745033	0.139479	0.139479	0.213933	0.00696593	0.0235671	0.736505	0.512647	0.471998
CDC27	6	40	3	0	2.12353	0.960138	0.960138	0.0106386	0.948794	0.023587	0.34811	0.980768	0.471998
GCSAML	0	11	0	0	2.83852	0	0	0.0239992	0.224504	0.0236386	0.41926	0.833339	0.47242
TTLL7	2	45	6	2	2.37157	2.31674	2.31674	0.00719602	0.0852714	0.0236649	0.318967	0.833339	0.47242
GALNT13	9	36	9	2	1.39979	3.07661	3.07661	0.244455	0.00627087	0.0237137	0.762562	0.492141	0.47242
FAM219B	1	0	0	0	0	0	0	0.00792346	0.425355	0.0237211	0.330551	0.833339	0.47242
HUG1	0	0	0	0	0	0	0	0.00720775	0.525537	0.0237735	0.318967	0.840374	0.47242
CWH43	4	26	7	1	1.64549	3.73217	3.73217	0.142851	0.0072347	0.0238085	0.672431	0.517268	0.47242
ELOVL3	5	14	1	1	2.49893	4.83791	4.83791	0.0187173	0.0857637	0.0238253	0.396065	0.833339	0.47242
HUWE1	63	207	10	3	1.04335	0.516791	0.516791	0.756833	0.0185675	0.0238497	0.963807	0.675796	0.47242
FBN1	38	99	17	9	1.11357	1.9772	1.9772	0.54402	0.00754407	0.0239071	0.914573	0.521628	0.47242
HJURP	13	20	7	0	0.759954	2.94335	2.94335	0.379815	0.0251782	0.0239148	0.848706	0.716467	0.47242
IZUMO4	3	9	0	0	3.36098	0	0	0.0100673	0.449247	0.0239674	0.344368	0.833339	0.47242
ANKRD20A3	0	0	0	0	0	0	0	0.0101641	0.258587	0.023968	0.344368	0.833339	0.47242
GSTM3	3	3	3	1	0.641205	5.3497	5.3497	0.477524	0.0136335	0.0240339	0.893054	0.617811	0.47242
CD109	6	37	10	1	1.31579	3.14148	3.14148	0.372383	0.00668811	0.0240561	0.847068	0.50706	0.47242
AC112693.2	0	0	0	0	0	0	0	0.00773305	0.455623	0.0240661	0.330551	0.833339	0.47242
NUBPL	4	2	0	2	0.192622	1.3809	1.3809	0.0104762	0.684336	0.0240766	0.344383	0.878353	0.47242
DYDC1	6	2	3	0	0.227122	1.92561	1.92561	0.019983	0.33808	0.0240912	0.400108	0.833339	0.47242
TBC1D7	4	22	0	0	2.04311	0	0	0.0411591	0.142487	0.0241252	0.47689	0.833339	0.47242
EFCAB9	0	0	0	0	0	0	0	0.00861161	0.361346	0.0241368	0.334933	0.833339	0.47242
TIGD4	11	25	10	0	0.826428	2.53438	2.53438	0.533093	0.0250869	0.0241423	0.911077	0.716412	0.47242
WDR66	9	52	3	2	2.04292	1.34582	1.34582	0.00700328	0.570177	0.0241452	0.31337	0.848739	0.47242
MYH13	46	68	12	3	0.668114	1.25835	1.25835	0.0286267	0.441214	0.0241535	0.435382	0.833339	0.47242
TRAPPC3	4	1	2	0	0.201217	4.72066	4.72066	0.0536909	0.0906278	0.024204	0.508872	0.833339	0.47242
OR5T2	3	25	2	0	2.19033	6.14189	6.14189	0.0240949	0.055209	0.0242293	0.41926	0.803739	0.47242
CNTN6	21	58	17	0	1.08565	2.3116	2.3116	0.716619	0.00891447	0.0242673	0.953996	0.545582	0.47242
C3orf83	0	0	0	0	0	0	0	0.00916939	0.323515	0.024306	0.337351	0.833339	0.47242
MAGED4	0	0	0	0	0	0	0	0.00816405	0.41278	0.024311	0.330936	0.833339	0.47242
AP003062.1	0	0	0	0	0	0	0	0.00875203	0.355785	0.0243186	0.335205	0.833339	0.47242
MIA2	5	21	8	1	1.22769	3.46169	3.46169	0.558157	0.00718446	0.024325	0.920306	0.515511	0.47242
CRISP2	8	4	0	0	0.324781	0	0	0.0266756	0.0619343	0.0243401	0.425012	0.823509	0.47242
BET1	0	8	0	0	3.72047	0	0	0.0110305	0.433727	0.0243549	0.353451	0.833339	0.47242
MAGED4B	0	0	0	0	0	0	0	0.00819969	0.413095	0.0244106	0.331469	0.833339	0.47242
IFNGR1	5	13	7	0	0.961089	3.70229	3.70229	0.919395	0.0106296	0.0244119	0.98752	0.564284	0.47242
SPTSSB	0	5	3	0	1.67235	9.28725	9.28725	0.378681	0.00714041	0.0244503	0.848411	0.515511	0.47242
TMEM130	5	22	0	0	2.18193	0	0	0.0226856	0.228066	0.0244534	0.413591	0.833339	0.47242
FAM135B	28	109	7	0	1.59932	0.965104	0.965104	0.0112936	0.931203	0.0244546	0.355086	0.973276	0.47242	Yes
MAP4K4	22	30	3	1	0.516581	0.422676	0.422676	0.0112232	0.0716841	0.0245515	0.355086	0.833339	0.473837
CCDC74A	3	14	0	0	2.69678	0	0	0.0138335	0.350846	0.0245822	0.374902	0.833339	0.473975
C8orf88	0	0	0	1	0	2.0566	2.0566	0.0104519	0.535408	0.0246089	0.344383	0.84235	0.474034
C21orf33	0	0	0	0	0	0	0	0.00802384	0.445763	0.0246567	0.330551	0.833339	0.474489
TMCC1	10	14	6	0	0.578456	2.36276	2.36276	0.122517	0.0917087	0.0246797	0.639489	0.833339	0.474489
EIF1B	0	8	0	0	3.75667	0	0	0.0104886	0.464558	0.0247534	0.344383	0.833339	0.475451
KL	9	33	6	0	1.36011	4.32878	4.32878	0.295742	0.00695577	0.0249737	0.804993	0.512647	0.476471
C16orf46	1	15	4	0	1.91195	5.87522	5.87522	0.117241	0.0107769	0.0250339	0.632561	0.566256	0.476471
SLC10A7	5	18	0	0	2.18892	0	0	0.0299426	0.180353	0.0251144	0.441649	0.833339	0.476471
PIK3C3	2	36	2	0	2.21576	0.76752	0.76752	0.0172961	0.725105	0.0251728	0.38877	0.891975	0.476471
NEK9	12	22	6	4	0.765352	2.3622	2.3622	0.388395	0.0362753	0.0251752	0.852906	0.759966	0.476471
C14orf64	0	0	0	0	0	0	0	0.00804168	0.470733	0.0252026	0.330551	0.833537	0.476471
CYB5R1	1	13	0	0	2.70215	0	0	0.0205858	0.265286	0.0252045	0.402427	0.833339	0.476471
AGT	5	26	0	0	2.14567	0	0	0.0203564	0.26174	0.0252308	0.401749	0.833339	0.476471
PIWIL1	11	52	1	1	1.6286	0.439953	0.439953	0.0597097	0.217341	0.025238	0.522544	0.833339	0.476471
KRTAP19-8	0	8	1	0	3.58777	6.21287	6.21287	0.0132982	0.169002	0.0252533	0.372837	0.833339	0.476471
MYLK	31	63	0	1	0.92564	0.143307	0.143307	0.705379	0.00706116	0.0253266	0.95299	0.515511	0.476471
IL1RAPL1	21	45	12	3	0.993017	2.31686	2.31686	0.976527	0.0123972	0.0253494	0.994631	0.591786	0.476471
TGOLN2	6	10	4	0	0.792364	5.2401	5.2401	0.57194	0.0134045	0.0253508	0.924465	0.610678	0.476471
ZNF551	9	46	1	0	1.74161	0.354304	0.354304	0.0423215	0.237261	0.0253649	0.482837	0.833339	0.476471
CCDC50	7	22	0	0	1.13828	0	0	0.697798	0.0120672	0.0253962	0.952354	0.591786	0.476471
CEBPZ-AS1	0	8	0	0	3.77657	0	0	0.0102035	0.493158	0.0254291	0.344368	0.836096	0.476471
CHM	5	44	9	1	2.10515	2.43509	2.43509	0.0122561	0.0408305	0.0254332	0.362847	0.775392	0.476471
MYBL2	10	32	0	0	1.63101	0	0	0.0908073	0.0695961	0.025473	0.589851	0.833339	0.476471
MXRA7	2	0	0	0	0	0	0	0.00949646	0.355817	0.0254779	0.341152	0.833339	0.476471
IL12A	1	15	0	0	2.59051	0	0	0.0210605	0.267906	0.0254819	0.4042	0.833339	0.476471
OVOL3	0	0	0	0	0	0	0	0.00803678	0.48633	0.0254833	0.330551	0.836096	0.476471
NAV3	23	110	11	9	1.46078	2.15022	2.15022	0.0538733	0.0101504	0.0254917	0.508872	0.563397	0.476471
MAGEH1	5	17	0	0	2.42594	0	0	0.0157766	0.317241	0.0255103	0.383482	0.833339	0.476471
LGI3	7	18	3	2	1.20005	5.10146	5.10146	0.601136	0.00681861	0.025517	0.932659	0.511167	0.476471
SELPLG	2	15	3	1	1.69309	6.14624	6.14624	0.191711	0.00875828	0.0255243	0.717376	0.545582	0.476471
LRIT1	17	14	0	0	0.47945	0	0	0.0240792	0.0796701	0.0255295	0.41926	0.833339	0.476471
CCIN	2	25	3	0	2.01836	6.00618	6.00618	0.0502565	0.0225497	0.0255312	0.5025	0.707425	0.476471
APBB3	5	21	0	0	1.92918	0	0	0.0581714	0.108652	0.0255489	0.517575	0.833339	0.476471
AKNAD1	6	37	6	2	1.96314	2.88853	2.88853	0.0247322	0.0249472	0.0255549	0.41926	0.716412	0.476471
NXPH2	2	20	0	0	2.54587	0	0	0.0124254	0.423415	0.0255634	0.362847	0.833339	0.476471
MEIOB	2	16	3	3	1.80914	4.39996	4.39996	0.135086	0.00896081	0.025568	0.65954	0.545582	0.476471
TMSB15B	0	0	0	0	0	0	0	0.0095368	0.336841	0.0255826	0.341479	0.833339	0.476471
UNC5CL	4	14	5	0	1.31988	5.24475	5.24475	0.479577	0.00678287	0.0256062	0.89351	0.510392	0.476471
COX7B	0	8	1	0	3.94206	3.03418	3.03418	0.00813814	0.363283	0.0256441	0.330936	0.833339	0.476471
DRG1	1	17	0	0	2.37292	0	0	0.0307588	0.20286	0.0256527	0.445362	0.833339	0.476471
MMP20	12	10	0	0	0.452236	0	0	0.0343277	0.0483755	0.0256603	0.455211	0.785066	0.476471
XPO1	13	42	1	0	1.20996	0.174137	0.174137	0.47133	0.0240099	0.0257517	0.890896	0.708814	0.477353	Yes
TMEM64	3	13	3	0	1.4911	8.67395	8.67395	0.328306	0.0078099	0.025764	0.822936	0.530097	0.477353
SLC25A29	0	3	1	1	0.607412	12.5199	12.5199	0.446087	0.0139683	0.0258006	0.880532	0.620732	0.477353
BACH1	7	41	0	1	1.83287	0.384237	0.384237	0.0363756	0.285304	0.0258029	0.461086	0.833339	0.477353
FTCDNL1	0	0	0	0	0	0	0	0.00871416	0.419483	0.0258924	0.335205	0.833339	0.478568
XKR4	8	18	5	0	0.877778	4.36806	4.36806	0.704809	0.0126001	0.0259339	0.95299	0.597046	0.478896
C5orf51	6	3	3	1	0.292343	1.89398	1.89398	0.0298933	0.289841	0.0259839	0.441649	0.833339	0.479377
RP11-231C14.4	0	0	0	0	0	0	0	0.00762225	0.601591	0.0260505	0.330551	0.857146	0.480167
USP40	22	37	1	1	0.667079	0.224367	0.224367	0.10288	0.0105364	0.0261437	0.609364	0.564284	0.481441
PLA2G2D	2	2	3	0	0.48614	6.24672	6.24672	0.315033	0.0202432	0.0261905	0.817215	0.689331	0.481863
SULT1E1	3	26	2	0	2.43161	1.02034	1.02034	0.00966964	0.979148	0.0262447	0.343238	0.992987	0.482417
SPATA31A1	24	42	5	0	1.71692	2.65071	2.65071	0.0204541	0.0717215	0.0262793	0.402427	0.833339	0.482612
KIF1B	13	76	5	0	1.66255	0.744432	0.744432	0.0309804	0.541277	0.0263193	0.445581	0.843329	0.482683
ANKRD24	10	22	6	1	0.771059	2.89817	2.89817	0.415941	0.0289955	0.0263312	0.867415	0.73471	0.482683
C14orf105	6	5	0	0	0.369616	0	0	0.0419713	0.0365543	0.0263957	0.480756	0.761567	0.483211
KRTAP23-1	1	0	1	0	0	5.84617	5.84617	0.0253175	0.179596	0.026414	0.41926	0.833339	0.483211
KCNN4	5	21	0	0	2.16908	0	0	0.0254212	0.221123	0.0264322	0.419289	0.833339	0.483211
DHPS	6	20	0	0	2.22046	0	0	0.0206986	0.257556	0.026476	0.403352	0.833339	0.483417
AC114783.1	0	0	0	0	0	0	0	0.0115188	0.255746	0.0264916	0.356586	0.833339	0.483417
STX16	11	7	0	0	0.445098	0	0	0.053836	0.0319171	0.0265389	0.508872	0.742608	0.483456
ARHGEF26	17	56	1	0	1.4972	0.269743	0.269743	0.0859668	0.111685	0.0265419	0.5811	0.833339	0.483456
XPO6	12	47	1	0	1.60864	0.298708	0.298708	0.0669955	0.153757	0.0265659	0.546885	0.833339	0.483456
GFER	1	0	0	0	0	0	0	0.00795448	0.580171	0.0266331	0.330551	0.851402	0.483785
KBTBD13	1	1	0	0	0.115573	0	0	0.00791745	0.556789	0.0266673	0.330551	0.846563	0.483785
SHC3	7	28	5	1	1.54083	4.15554	4.15554	0.16874	0.00900519	0.0266693	0.697874	0.545582	0.483785
PSG2	3	20	3	0	2.47277	3.25398	3.25398	0.0131394	0.108186	0.0266954	0.371776	0.833339	0.483785
ZNF442	5	44	6	0	2.19709	2.08967	2.08967	0.00790144	0.156572	0.0267227	0.330551	0.833339	0.483785
RAB11FIP5	9	16	4	0	0.796752	4.92022	4.92022	0.514123	0.0157193	0.0267323	0.904725	0.645841	0.483785
ARL14EPL	0	0	0	0	0	0	0	0.0114998	0.262294	0.0267757	0.356546	0.833339	0.483785
CFC1	1	7	2	0	2.53339	9.20536	9.20536	0.074973	0.0255031	0.0268021	0.561918	0.717623	0.483785
REXO1L10P	0	0	0	0	0	0	0	0.00837665	0.509156	0.0268522	0.333388	0.83867	0.483785
REXO1L11P	0	0	0	0	0	0	0	0.00837665	0.509156	0.0268522	0.333388	0.83867	0.483785
LRRC2	5	15	6	0	1.33459	4.44356	4.44356	0.445424	0.00715922	0.0268749	0.880432	0.515511	0.483785
ZNF112	9	36	0	0	1.10363	0	0	0.73608	0.0122399	0.0269062	0.959643	0.591786	0.483785
AKNA	13	27	0	0	0.714695	0	0	0.252635	0.00870278	0.0269202	0.769642	0.545582	0.483785
SAP30BP	2	2	3	0	0.269223	2.80454	2.80454	0.054114	0.156428	0.0269438	0.508872	0.833339	0.483785
SEC14L1	14	17	0	0	0.609097	0	0	0.12261	0.0145379	0.0269452	0.639489	0.623232	0.483785
BCL9L	13	45	0	0	1.55172	0	0	0.0887891	0.0734462	0.0270575	0.585219	0.833339	0.484454	Yes
MYCL	0	12	1	0	3.23457	3.69894	3.69894	0.00930147	0.295526	0.0270625	0.339933	0.833339	0.484454	Yes
EIF5A	2	10	1	1	2.71902	5.79377	5.79377	0.0283243	0.0626399	0.0270647	0.435268	0.823965	0.484454
C11orf65	0	17	3	1	2.60116	3.83359	3.83359	0.0202404	0.0465351	0.0270994	0.400943	0.779633	0.484454
CSN3	1	6	2	1	1.05322	8.8313	8.8313	0.921749	0.00790399	0.027103	0.987836	0.531586	0.484454
GMFB	1	11	0	0	2.7819	0	0	0.023411	0.248854	0.0271436	0.416885	0.833339	0.484748
POTEF	11	41	6	1	1.79267	2.86635	2.86635	0.0302594	0.0298067	0.0271825	0.443106	0.73471	0.484913
EPC2	8	24	0	0	0.910375	0	0	0.771807	0.00791122	0.0272126	0.967395	0.531586	0.484913
ANKRD63	0	0	0	0	0	0	0	0.00828594	0.546177	0.0272252	0.332281	0.844255	0.484913
PRKCQ	11	29	0	0	1.17392	0	0	0.584995	0.0141712	0.0272743	0.9273	0.621646	0.485357
CCDC174	4	9	5	2	0.640021	2.70983	2.70983	0.308304	0.0481917	0.0273285	0.813466	0.784618	0.485519
ALOX12B	11	30	0	0	1.6264	0	0	0.0926588	0.0704802	0.0273317	0.592432	0.833339	0.485519
CHUK	4	21	10	0	1.22022	3.22261	3.22261	0.579105	0.00884134	0.0274447	0.926854	0.545582	0.486507
SV2B	6	37	2	2	2.209	2.03563	2.03563	0.00795564	0.24224	0.0274544	0.330551	0.833339	0.486507
CDRT15L2	0	0	0	0	0	0	0	0.00900872	0.454308	0.0274745	0.3373	0.833339	0.486507
EMR1	10	41	6	3	1.67852	2.93612	2.93612	0.0592988	0.0144308	0.0274842	0.521616	0.623232	0.486507
CCDC8	5	24	0	0	2.07098	0	0	0.030028	0.202975	0.0275683	0.441649	0.833339	0.487567
POU3F4	11	27	1	0	2.20737	1.83653	1.83653	0.00755736	0.587519	0.0275988	0.330282	0.853187	0.487675
SLC39A14	12	7	0	0	0.382104	0	0	0.019696	0.118961	0.0276473	0.398998	0.833339	0.487695
RECQL	8	12	4	2	0.506709	1.92005	1.92005	0.0730891	0.196777	0.0276489	0.558949	0.833339	0.487695
GOLGA8K	0	0	1	0	0	1.19321	1.19321	0.00865213	0.87069	0.0276878	0.334933	0.94844	0.487695
KLRC4-KLRK1	2	8	0	0	3.30283	0	0	0.0163436	0.325625	0.0277106	0.383889	0.833339	0.487695
QTRT1	1	16	0	0	2.69756	0	0	0.0144163	0.402026	0.0277212	0.378117	0.833339	0.487695
ZNF148	6	33	0	0	1.41362	0	0	0.267476	0.0340817	0.0277682	0.780545	0.753027	0.487733
LCE2B	3	8	0	0	3.67708	0	0	0.00850325	0.681434	0.0277725	0.334323	0.87789	0.487733
DDX3Y	0	0	0	0	0	0	0	0.0111147	0.303271	0.027832	0.353891	0.833339	0.487733
KRT32	2	22	0	0	2.19162	0	0	0.0325749	0.207092	0.0278753	0.45018	0.833339	0.487733
FSCN2	3	2	0	0	0.187317	0	0	0.0102228	0.334712	0.0278803	0.344368	0.833339	0.487733
PPEF1	10	39	1	0	1.47692	0.234931	0.234931	0.162059	0.0775859	0.0278896	0.691428	0.833339	0.487733
TUBGCP6	20	62	4	4	1.49465	2.92098	2.92098	0.0710008	0.0162522	0.027915	0.553204	0.653847	0.487733
NR4A3	4	29	0	1	2.3639	1.05049	1.05049	0.00862922	0.962516	0.0279403	0.334933	0.986395	0.487733	Yes
AC138647.1	0	0	0	0	0	0	0	0.00817004	0.619822	0.0279419	0.330936	0.860158	0.487733
ABCB1	20	72	11	5	1.39986	2.37485	2.37485	0.122231	0.00873021	0.0279787	0.638516	0.545582	0.487757
MEF2A	12	9	1	0	0.369305	0.36043	0.36043	0.00944678	0.24249	0.0279989	0.340397	0.833339	0.487757
S100A7L2	0	10	0	0	3.44281	0	0	0.00972236	0.596518	0.0280339	0.343285	0.856229	0.487757
PRDM15	27	27	4	1	0.52886	1.1523	1.1523	0.012405	0.770824	0.0280571	0.362847	0.909205	0.487757
FLT3	15	42	11	2	1.33011	2.67553	2.67553	0.265488	0.00758128	0.0280705	0.778553	0.521628	0.487757	Yes
TMX3	2	13	6	2	1.35861	3.8014	3.8014	0.464065	0.00778398	0.0280975	0.889012	0.530097	0.487757
GPR22	2	9	5	0	0.70938	3.78338	3.78338	0.454544	0.0273822	0.0281132	0.885508	0.723862	0.487757
ZNF343	0	20	5	1	2.12728	4.13584	4.13584	0.0591929	0.0140292	0.0282685	0.520913	0.620732	0.489662
SLC30A10	4	12	2	1	1.51029	8.16708	8.16708	0.31417	0.00905889	0.0283118	0.816834	0.545582	0.489662
CCDC110	10	30	10	2	1.15277	2.77714	2.77714	0.631553	0.00924655	0.0283343	0.937515	0.545582	0.489662
C10orf35	1	9	0	1	3.47609	3.67074	3.67074	0.0103312	0.296466	0.0283584	0.344383	0.833339	0.489662
C19orf67	0	0	0	0	0	0	0	0.0097564	0.411948	0.0283592	0.343285	0.833339	0.489662
SLC38A4	2	30	1	2	2.49481	1.8639	1.8639	0.00762509	0.372619	0.0284194	0.330551	0.833339	0.489662
SPARC	5	23	3	0	2.37675	2.58063	2.58063	0.0104904	0.181585	0.0284212	0.344383	0.833339	0.489662
ATRN	7	38	5	5	1.5247	3.13614	3.13614	0.154925	0.00835079	0.0284344	0.684008	0.545582	0.489662
NXF2	0	0	0	0	0	0	0	0.0113732	0.305074	0.0284574	0.35592	0.833339	0.489662
KLK13	4	18	0	0	2.31436	0	0	0.0224434	0.264571	0.0284667	0.412168	0.833339	0.489662
TRA2B	4	21	0	0	1.87144	0	0	0.0769651	0.0986052	0.0285753	0.566097	0.833339	0.490514
PEX1	10	37	10	3	1.18086	2.69263	2.69263	0.55931	0.00920708	0.0285855	0.921011	0.545582	0.490514
MMS19	11	29	0	0	1.07239	0	0	0.812371	0.0111502	0.0286043	0.973204	0.572001	0.490514
GPR27	0	0	0	0	0	0	0	0.00799313	0.738786	0.0286276	0.330551	0.896392	0.490514
ARL4A	3	9	2	0	2.47996	7.16523	7.16523	0.0500351	0.040778	0.0286562	0.501411	0.775392	0.490514
INSM1	0	0	0	0	0	0	0	0.00799286	0.746977	0.0286926	0.330551	0.898798	0.490514
C9orf141	0	0	0	0	0	0	0	0.010159	0.389199	0.0287042	0.344368	0.833339	0.490514
SLC17A3	10	23	8	1	1.12603	3.19108	3.19108	0.705415	0.00885383	0.0287214	0.95299	0.545582	0.490514
CCDC87	9	31	5	0	1.60207	4.25266	4.25266	0.111543	0.013721	0.0287452	0.621294	0.61814	0.490514
PROC	5	22	0	0	2.11806	0	0	0.0284407	0.218402	0.0287644	0.435268	0.833339	0.490514
GABRB3	10	31	0	0	1.34196	0	0	0.31537	0.0265949	0.0287848	0.817475	0.719915	0.490514
CMPK1	0	13	0	1	3.22196	2.20774	2.20774	0.00797051	0.499873	0.028877	0.330551	0.83852	0.491225
CXADR	3	21	1	3	2.21915	3.79033	3.79033	0.0273979	0.0427909	0.0288823	0.426511	0.775392	0.491225
AC025287.1	0	0	0	0	0	0	0	0.01303	0.247823	0.0289294	0.371776	0.833339	0.491225
ADC	5	13	4	1	1.32458	5.01985	5.01985	0.474258	0.00780808	0.0289614	0.891591	0.530097	0.491225
FBXW2	6	4	1	1	0.293264	1.8201	1.8201	0.0176838	0.462216	0.0289697	0.393577	0.833339	0.491225
KLHL8	11	28	11	0	1.15461	2.87565	2.87565	0.627137	0.00891972	0.0289857	0.936859	0.545582	0.491225
DCDC2C	0	0	0	0	0	0	0	0.014187	0.216134	0.0289977	0.376089	0.833339	0.491225
DAPL1	1	0	1	0	0	2.31529	2.31529	0.0131241	0.475414	0.0290423	0.371776	0.834267	0.491508
SLCO5A1	9	47	1	1	2.00768	1.03056	1.03056	0.00984346	0.968007	0.0291005	0.344368	0.988757	0.491508
SLC13A2	30	23	0	0	0.673075	0	0	0.128892	0.0185291	0.0291043	0.649006	0.675796	0.491508
TMEM242	2	9	2	0	2.96124	4.71245	4.71245	0.0221237	0.0929336	0.0291123	0.410237	0.833339	0.491508
PLCB3	24	36	0	0	0.836363	0	0	0.46309	0.00822634	0.0292249	0.888954	0.545582	0.492926
AC096677.1	0	0	0	0	0	0	0	0.00844091	0.659691	0.0292544	0.333388	0.872537	0.492926
KIAA1324L	7	47	9	0	1.854	2.74519	2.74519	0.0289528	0.0238434	0.0292779	0.437654	0.708814	0.492926
CDR1	13	10	1	0	0.379917	1.0524	1.0524	0.00876701	0.960509	0.0293314	0.335205	0.985454	0.492926
MRPL51	1	5	3	0	1.96189	7.84022	7.84022	0.245373	0.0110892	0.029338	0.763124	0.572001	0.492926
FAM159B	0	0	0	0	0	0	0	0.0104894	0.383951	0.0293435	0.344383	0.833339	0.492926
EID3	1	17	2	0	2.66202	3.92129	3.92129	0.0142221	0.13243	0.029391	0.376089	0.833339	0.493255
EVI5	3	39	4	0	2.27281	1.28486	1.28486	0.01004	0.673968	0.0294121	0.344368	0.875684	0.493255
PAM16	0	9	0	0	3.46129	0	0	0.0121303	0.492407	0.0294512	0.362847	0.836096	0.493498
ZNF782	1	37	3	0	2.47912	1.90916	1.90916	0.00794777	0.359992	0.0295205	0.330551	0.833339	0.494247
TMC6	1	23	0	3	2.38335	4.08732	4.08732	0.0201167	0.0642224	0.0296066	0.400943	0.830678	0.495066
RRM1	9	23	0	0	0.912559	0	0	0.775327	0.00854689	0.0296294	0.967728	0.545582	0.495066
GABRA4	6	40	2	1	2.18198	1.78546	1.78546	0.00803978	0.392726	0.0296433	0.330551	0.833339	0.495066
RPS6	2	15	1	0	2.90547	1.99991	1.99991	0.00816037	0.54694	0.0297211	0.330936	0.844634	0.495422
DOCK8	30	87	2	1	1.14102	0.324337	0.324337	0.493881	0.027203	0.0297353	0.898732	0.722932	0.495422
CHRNB4	11	33	0	0	1.82706	0	0	0.0327407	0.186955	0.0297512	0.451472	0.833339	0.495422
VGF	5	2	0	0	0.198287	0	0	0.0110036	0.35317	0.0297633	0.353451	0.833339	0.495422
ACAD9	5	24	6	0	1.67613	4.00324	4.00324	0.125729	0.0115962	0.0299091	0.644582	0.580995	0.495697
MFAP5	2	14	0	0	2.1963	0	0	0.0551148	0.13542	0.0299601	0.511224	0.833339	0.495697
RBMS2	4	17	0	0	2.00326	0	0	0.0626559	0.117171	0.0299975	0.531543	0.833339	0.495697
RERG	2	5	5	0	0.66047	3.85274	3.85274	0.439712	0.0255661	0.0300535	0.87675	0.717671	0.495697
CTNND1	12	55	8	4	1.52002	2.68811	2.68811	0.0984134	0.0105074	0.0300576	0.600432	0.564284	0.495697	Yes
MS4A18	2	1	0	0	0.135956	0	0	0.0139656	0.220497	0.0300589	0.374902	0.833339	0.495697
KIF14	10	77	10	2	1.90347	1.83827	1.83827	0.00885242	0.111781	0.0300616	0.336208	0.833339	0.495697
AC008443.1	0	0	0	0	0	0	0	0.00959921	0.500206	0.0300737	0.341946	0.838524	0.495697
SELV	1	2	0	2	0.36696	6.95143	6.95143	0.158099	0.0446046	0.0300742	0.686415	0.777199	0.495697
IL20	1	13	0	0	2.61805	0	0	0.0249263	0.265315	0.0300908	0.41926	0.833339	0.495697
C7	16	37	10	3	0.967038	2.39001	2.39001	0.898355	0.0165954	0.0301122	0.983593	0.657628	0.495697
NUMBL	3	7	3	1	0.578523	3.72556	3.72556	0.250816	0.0451942	0.0301182	0.767928	0.777199	0.495697
OR2T35	1	7	1	0	2.83723	16.541	16.541	0.0471147	0.0564599	0.0301274	0.496501	0.808552	0.495697
RPL5	4	24	1	0	2.35156	0.750279	0.750279	0.0123609	0.773698	0.0301515	0.362847	0.910891	0.495697	Yes
NR4A2	13	36	4	0	1.82551	3.18486	3.18486	0.0254302	0.0630979	0.0301535	0.419289	0.825326	0.495697
C11orf70	2	11	4	1	1.47397	5.11984	5.11984	0.374532	0.00831932	0.0302008	0.847235	0.545582	0.495697
PAFAH1B2	0	10	3	0	2.69702	4.92068	4.92068	0.0367878	0.0411234	0.0302156	0.464261	0.775392	0.495697	Yes
C2CD4B	0	0	0	0	0	0	0	0.00848251	0.745016	0.0302372	0.334161	0.898273	0.495697
SERPINB1	4	23	0	0	2.00461	0	0	0.0447302	0.162382	0.0302486	0.493639	0.833339	0.495697
ZNF799	4	34	3	1	2.29575	2.10664	2.10664	0.00888075	0.227626	0.0303004	0.336648	0.833339	0.496142
CTSW	1	15	0	1	2.95932	1.3077	1.3077	0.00855061	0.80599	0.0303801	0.334874	0.921898	0.496753
SLC35G2	3	9	4	0	0.744159	4.72591	4.72591	0.50951	0.0207925	0.0304019	0.903401	0.694098	0.496753
QTRTD1	1	5	5	0	0.550919	3.22782	3.22782	0.274702	0.0514361	0.0304119	0.785741	0.793407	0.496753
STC1	3	16	0	0	2.42397	0	0	0.0222253	0.287805	0.0305366	0.411168	0.833339	0.498384
HIST1H4I	6	11	0	0	3.01183	0	0	0.00883239	0.774537	0.0306134	0.336083	0.911055	0.498804	Yes
APBB2	10	13	6	0	0.526109	1.91904	1.91904	0.0750288	0.192165	0.0306314	0.561918	0.833339	0.498804
FBN2	60	95	6	3	0.705208	0.498718	0.498718	0.0298096	0.0322811	0.0306368	0.441649	0.742608	0.498804
SLC25A2	4	26	1	0	2.42221	1.7485	1.7485	0.00832366	0.619232	0.0307391	0.333129	0.860158	0.499728
RSPO2	3	18	0	0	1.97309	0	0	0.070521	0.114002	0.0307698	0.55246	0.833339	0.499728	Yes
ATRNL1	12	54	12	2	1.38722	2.61019	2.61019	0.200453	0.0084412	0.030776	0.725157	0.545582	0.499728
C7orf61	1	5	3	0	1.22584	8.65122	8.65122	0.71785	0.00838356	0.0308506	0.953996	0.545582	0.499728
ESYT2	5	36	1	1	2.20888	1.15345	1.15345	0.00986516	0.853467	0.0308544	0.344368	0.94111	0.499728
OTOGL	32	110	7	1	1.26973	0.565266	0.565266	0.187956	0.117459	0.0308673	0.713487	0.833339	0.499728
TTC30A	9	34	3	0	2.10026	2.18376	2.18376	0.00997082	0.255306	0.0308677	0.344368	0.833339	0.499728
SOX17	1	17	1	0	2.61873	6.24404	6.24404	0.0159495	0.167089	0.0309035	0.383608	0.833339	0.499906
CSRP2BP	15	37	0	0	1.08386	0	0	0.760974	0.0122477	0.0309297	0.964567	0.591786	0.499926
NABP2	5	2	1	2	0.365904	4.26506	4.26506	0.136672	0.0529766	0.0310079	0.662182	0.797558	0.499941
SUPT3H	7	10	7	1	0.683208	2.56074	2.56074	0.345974	0.0432505	0.0310277	0.832823	0.775392	0.499941
STAG3	8	49	2	3	2.05267	1.59128	1.59128	0.00841485	0.384917	0.0310283	0.333388	0.833339	0.499941
MYO5B	29	38	4	3	0.547653	0.86962	0.86962	0.0097533	0.730598	0.0310302	0.343285	0.894278	0.499941
AC015987.2	1	0	0	0	0	0	0	0.00945405	0.588108	0.0311591	0.340397	0.853222	0.500489
PHIP	9	79	7	2	1.87008	1.22291	1.22291	0.0125447	0.629212	0.0311675	0.363592	0.862161	0.500489
RP11-503N18.3	0	1	0	0	0.125839	0	0	0.0131202	0.245581	0.0312735	0.371776	0.833339	0.500489
BMP10	5	16	5	0	1.24932	4.91663	4.91663	0.549892	0.00850962	0.0312837	0.917399	0.545582	0.500489
FAM64A	4	20	1	0	2.55408	1.32452	1.32452	0.00869257	0.795151	0.0313494	0.335205	0.917862	0.500489
MARK1	6	30	11	0	1.20364	2.94224	2.94224	0.562663	0.0102774	0.0313788	0.921884	0.564284	0.500489
TLE1	9	39	4	2	1.82104	3.02265	3.02265	0.0330038	0.0349209	0.0313792	0.451997	0.753027	0.500489
AC004817.1	0	0	0	0	0	0	0	0.0108472	0.422182	0.0313889	0.351163	0.833339	0.500489
BUD31	2	6	2	1	1.62784	8.05876	8.05876	0.357113	0.00991685	0.0314102	0.838662	0.562823	0.500489
B4GALNT3	14	23	0	0	0.681248	0	0	0.200028	0.0122899	0.0314107	0.725157	0.591786	0.500489
MLX	0	13	0	0	2.86216	0	0	0.0170155	0.394345	0.0314427	0.38877	0.833339	0.500489
FLOT1	5	4	0	3	0.31741	1.88654	1.88654	0.0294339	0.354603	0.0314849	0.441311	0.833339	0.500489
RASGRP1	15	24	9	0	0.754532	2.32816	2.32816	0.335654	0.0449904	0.0315058	0.825846	0.777199	0.500489
MID1	13	39	0	0	1.29706	0	0	0.330833	0.0266954	0.0315159	0.824005	0.719915	0.500489
ABT1	1	12	2	0	2.29258	7.87733	7.87733	0.0584468	0.0348308	0.0315797	0.517575	0.753027	0.500489
RXRA	6	14	2	2	1.23353	5.95152	5.95152	0.579004	0.00857054	0.0315803	0.926854	0.545582	0.500489
FLG	69	147	15	0	0.685345	0.785756	0.785756	0.00860298	0.380239	0.0315817	0.334933	0.833339	0.500489
COX6A1	0	5	1	1	2.10294	12.371	12.371	0.209337	0.014314	0.031626	0.734005	0.623232	0.500489
FAM127C	4	8	0	0	3.51273	0	0	0.0100779	0.652865	0.0316723	0.344368	0.870674	0.500489
PTF1A	1	4	2	0	0.847267	14.1365	14.1365	0.780503	0.0106448	0.0316922	0.968828	0.564284	0.500489
SLC7A6OS	2	2	2	0	0.261726	3.37202	3.37202	0.0486465	0.171555	0.0317428	0.49772	0.833339	0.500489
TMEM234	2	0	0	0	0	0	0	0.0127767	0.330152	0.0317487	0.367761	0.833339	0.500489
CCDC69	6	7	4	2	0.628714	2.97991	2.97991	0.305463	0.040162	0.0317544	0.811462	0.775392	0.500489
C9orf64	6	8	4	0	0.611853	3.78942	3.78942	0.259182	0.0397743	0.0318548	0.775591	0.775392	0.500489
KCNA5	18	40	3	0	1.76541	3.21157	3.21157	0.0221798	0.0994529	0.0318555	0.410705	0.833339	0.500489
KRTAP5-1	5	3	2	0	0.770467	13.5551	13.5551	0.675868	0.0109542	0.0318704	0.946757	0.567219	0.500489
COMMD8	1	2	3	1	0.550731	4.77436	4.77436	0.417721	0.0218207	0.0318871	0.867528	0.698087	0.500489
SLC9B1P1	0	0	0	0	0	0	0	0.0133636	0.290657	0.0318952	0.373419	0.833339	0.500489
MCL1	4	2	0	0	0.203591	0	0	0.0137903	0.259433	0.0318969	0.374902	0.833339	0.500489
ASTE1	7	24	6	1	1.11362	3.66762	3.66762	0.742692	0.010127	0.0319184	0.96024	0.563397	0.500489
AC093157.1	2	0	0	0	0	0	0	0.0101293	0.535787	0.031932	0.344368	0.84235	0.500489
UGT3A2	5	28	5	1	1.85479	3.52926	3.52926	0.0576076	0.0203308	0.0319432	0.516493	0.691143	0.500489
TCF24	0	0	0	0	0	0	0	0.00964767	0.594053	0.0319632	0.343064	0.855381	0.500489
NRAS	4	16	1	0	2.71396	1.47548	1.47548	0.00870774	0.723312	0.0319818	0.335205	0.891381	0.500489	Yes
SMIM23	0	0	0	0	0	0	0	0.0152057	0.234913	0.0320313	0.38283	0.833339	0.500489
BCO2	6	15	3	5	0.85075	2.93126	2.93126	0.664013	0.0231602	0.0320405	0.945256	0.707766	0.500489
PON2	4	13	3	3	1.31961	4.30587	4.30587	0.488273	0.00872344	0.0320475	0.8961	0.545582	0.500489
KALRN	49	116	4	1	0.958589	0.356817	0.356817	0.794216	0.0106382	0.0320544	0.971906	0.564284	0.500489
SLC44A3	3	23	6	0	1.89458	3.78324	3.78324	0.0723696	0.016525	0.032061	0.556893	0.657191	0.500489
TEP1	30	71	1	1	0.88779	0.223219	0.223219	0.556204	0.00894002	0.0320851	0.919784	0.545582	0.500489
SOX18	1	0	0	0	0	0	0	0.00910523	0.738236	0.0320855	0.3373	0.896256	0.500489
OTOF	45	56	4	3	0.60561	0.86269	0.86269	0.00938472	0.708204	0.0321701	0.340397	0.885739	0.500929
PRED60	0	0	0	0	0	0	0	0.012249	0.348985	0.0321853	0.362847	0.833339	0.500929
RNF222	1	0	0	0	0	0	0	0.00971749	0.603709	0.0321885	0.343285	0.857812	0.500929
AL590867.1	0	0	0	0	0	0	0	0.0122606	0.349543	0.0322338	0.362847	0.833339	0.501056
C2orf40	3	8	2	2	1.51419	5.93822	5.93822	0.378668	0.00947974	0.0322492	0.848411	0.550455	0.501056
P2RY11	9	13	2	1	1.275	7.89872	7.89872	0.512391	0.00920085	0.032295	0.904367	0.545582	0.501056
PTDSS2	10	5	0	0	0.354369	0	0	0.0257178	0.107254	0.032345	0.421173	0.833339	0.501056
ERAL1	1	8	3	1	1.31331	6.22245	6.22245	0.576407	0.00882014	0.0323506	0.926433	0.545582	0.501056
SLC32A1	13	31	0	0	1.94648	0	0	0.0170355	0.363314	0.0323652	0.38877	0.833339	0.501056
RP11-690P14.4	2	1	2	0	0.178653	3.08807	3.08807	0.0395109	0.200233	0.032391	0.47414	0.833339	0.501056
SH3BP4	29	23	1	0	0.507812	0.525372	0.525372	0.00942214	0.480208	0.0324074	0.340397	0.835168	0.501056
TRIM67	9	35	0	0	1.78019	0	0	0.0449719	0.160401	0.0324211	0.493639	0.833339	0.501056
OR14C36	4	24	0	0	2.21537	0	0	0.0201301	0.339123	0.0324835	0.400943	0.833339	0.501309
PPP2R5A	5	26	5	2	1.84984	3.31702	3.31702	0.0627497	0.0182357	0.0324874	0.531543	0.672771	0.501309
ZNF254	8	35	1	0	1.57777	0.268539	0.268539	0.121359	0.119524	0.032555	0.638196	0.833339	0.501884
MAB21L1	14	24	0	0	1.99086	0	0	0.020241	0.299949	0.0325746	0.400943	0.833339	0.501884
RAB6B	4	19	2	1	2.38428	3.10982	3.10982	0.0164772	0.118812	0.0326002	0.38583	0.833339	0.501893
MRPS17	2	14	1	0	2.92728	1.36917	1.36917	0.00903956	0.774024	0.032642	0.3373	0.911055	0.501949
OR4A15	6	27	0	0	1.7578	0	0	0.0793787	0.104807	0.0326882	0.570671	0.833339	0.501949
AC132216.1	0	0	0	0	0	0	0	0.011269	0.431079	0.0327101	0.355086	0.833339	0.501949
CBWD5	0	0	0	0	0	0	0	0.0156805	0.23431	0.0328139	0.383482	0.833339	0.501949
COX18	5	3	1	1	0.288054	2.46134	2.46134	0.0298477	0.288047	0.0328505	0.441649	0.833339	0.501949
KLF11	2	17	3	0	1.86903	6.50873	6.50873	0.109542	0.0180701	0.0328542	0.617081	0.672771	0.501949
STEAP4	5	33	7	0	1.9683	2.95644	2.95644	0.0310773	0.0312754	0.0328882	0.445982	0.735779	0.501949
DPYD	10	57	7	3	1.82234	2.32168	2.32168	0.019963	0.0424355	0.0328989	0.400108	0.775392	0.501949
HOXD12	3	1	0	0	0.130985	0	0	0.0107976	0.477243	0.0329549	0.351026	0.83504	0.501949
IL12B	14	8	0	0	0.445488	0	0	0.0390019	0.0669155	0.0329671	0.472447	0.833339	0.501949
GRM8	12	62	2	3	1.87662	1.25139	1.25139	0.0101983	0.661093	0.0329713	0.344368	0.872898	0.501949
AGAP8	0	0	0	0	0	0	0	0.0112764	0.44067	0.0330115	0.355086	0.833339	0.501949
ZNF668	16	14	0	0	0.478364	0	0	0.0250465	0.114693	0.0330207	0.41926	0.833339	0.501949
HAO2	1	26	3	0	2.57835	1.68509	1.68509	0.00911621	0.454836	0.033039	0.3373	0.833339	0.501949
ZNF217	12	41	0	0	1.41516	0	0	0.194933	0.0453052	0.0330422	0.719817	0.777199	0.501949
S100A4	0	8	0	0	3.60165	0	0	0.0130384	0.518101	0.0330512	0.371776	0.839395	0.501949
UPF3B	4	37	5	0	2.19676	1.23026	1.23026	0.0120492	0.701272	0.0330528	0.362847	0.884744	0.501949
ARRDC2	9	4	0	0	0.300831	0	0	0.0161673	0.224289	0.0330742	0.383681	0.833339	0.501949
UFD1L	1	17	0	2	2.8176	2.14624	2.14624	0.00944772	0.368799	0.0330785	0.340397	0.833339	0.501949
DNMT3A	21	35	0	0	0.967917	0	0	0.896726	0.00960905	0.0331164	0.983251	0.554757	0.502145	Yes
SHISA8	0	0	0	0	0	0	0	0.0119916	0.390075	0.0331421	0.362847	0.833339	0.502155
DCST2	2	26	2	2	2.17483	3.77372	3.77372	0.0285002	0.0448419	0.033215	0.435352	0.777199	0.502546
SET	1	16	1	1	2.87998	1.77579	1.77579	0.00908288	0.49013	0.0332314	0.3373	0.836096	0.502546	Yes
FBXL6	5	2	0	0	0.209567	0	0	0.0145346	0.265175	0.033264	0.379241	0.833339	0.502546
C16orf97	0	0	0	0	0	0	0	0.0141084	0.288506	0.0332679	0.376089	0.833339	0.502546
THOC2	19	89	7	0	1.43597	0.651425	0.651425	0.089454	0.292851	0.0333068	0.586751	0.833339	0.502672
CNTD1	2	14	0	0	2.32586	0	0	0.039686	0.193651	0.0333379	0.47414	0.833339	0.502672
NOTCH3	22	74	0	1	1.58334	0.424083	0.424083	0.0288295	0.331608	0.0333679	0.437654	0.833339	0.502672
SF3B2	5	25	0	0	1.32518	0	0	0.403933	0.0276779	0.0333764	0.861327	0.726135	0.502672
TRIM36	2	21	6	1	1.63867	3.90558	3.90558	0.187479	0.0099788	0.0334747	0.713487	0.563158	0.503626
ABCA6	15	62	13	3	1.34809	2.41612	2.41612	0.211235	0.00923507	0.033536	0.734577	0.545582	0.503626
RP11-343C2.12	2	6	2	0	2.15252	10.3784	10.3784	0.154422	0.0196638	0.0335546	0.684008	0.689331	0.503626
FBXL15	1	0	0	0	0	0	0	0.0102737	0.589714	0.0335565	0.344368	0.854223	0.503626
IPO8	6	50	6	2	2.09035	1.83455	1.83455	0.00943949	0.185551	0.0336045	0.340397	0.833339	0.503626
GYG1	7	5	2	2	0.445777	2.71924	2.71924	0.097427	0.108555	0.0336434	0.599963	0.833339	0.503626
PRPSAP2	2	18	0	0	2.14335	0	0	0.0474592	0.17529	0.0336591	0.496501	0.833339	0.503626
AMOT	21	49	1	0	0.811571	0.147213	0.147213	0.377453	0.00931435	0.0336941	0.848333	0.545582	0.503626
DOK1	3	17	0	0	2.45041	0	0	0.0186163	0.373896	0.0337121	0.396065	0.833339	0.503626
LHX9	8	30	1	1	2.16191	2.20379	2.20379	0.0104473	0.340996	0.0337343	0.344383	0.833339	0.503626
C1orf222	5	4	1	0	0.257316	0.675052	0.675052	0.00930583	0.688578	0.0337521	0.339933	0.880338	0.503626
ZNF607	7	43	1	0	1.75132	0.372608	0.372608	0.05163	0.267892	0.0337602	0.505753	0.833339	0.503626
LRRC39	5	12	7	1	1.05224	3.33835	3.33835	0.898807	0.0124053	0.0337656	0.983593	0.591786	0.503626
HIST1H4F	1	9	0	0	3.49374	0	0	0.0100422	0.761059	0.0338567	0.344368	0.904467	0.50461
CELF3	5	21	0	0	1.94966	0	0	0.0542169	0.147827	0.0341148	0.508872	0.833339	0.507069
VCP	12	25	0	0	0.858812	0	0	0.613043	0.00936697	0.0341409	0.932964	0.545634	0.507069
CBY3	0	0	0	0	0	0	0	0.0102561	0.619515	0.0341554	0.344368	0.860158	0.507069
TAS2R10	3	23	2	0	2.38472	3.21622	3.21622	0.0138704	0.184713	0.0341607	0.374902	0.833339	0.507069
DEFA5	1	0	0	0	0	0	0	0.0113974	0.480448	0.0341729	0.35592	0.835315	0.507069
XKR9	3	19	4	0	1.82213	4.97886	4.97886	0.106234	0.0174341	0.0341982	0.614246	0.664043	0.507069
FAT4	87	267	28	4	1.11974	1.74704	1.74704	0.339556	0.00936955	0.0341999	0.82812	0.545634	0.507069	Yes
OR4K2	7	29	1	0	2.1903	2.85085	2.85085	0.0110779	0.380306	0.034224	0.353891	0.833339	0.507069
AC012493.2	0	0	0	0	0	0	0	0.011112	0.503291	0.0342488	0.353891	0.83867	0.507069
RP11-723G8.2	0	0	0	0	0	0	0	0.0121632	0.412317	0.0343231	0.362847	0.833339	0.507466
ADAM23	9	42	7	2	1.72115	2.76873	2.76873	0.0507461	0.0208894	0.0343261	0.503797	0.694098	0.507466
PLA2G3	6	28	3	0	2.21824	2.3771	2.3771	0.0119294	0.216314	0.0343827	0.362847	0.833339	0.507929
IDH2	6	21	0	0	2.05389	0	0	0.0344728	0.21309	0.034443	0.455211	0.833339	0.508446	Yes
TIMM17B	5	13	3	1	1.74382	5.06066	5.06066	0.158867	0.0155052	0.03461	0.687467	0.642299	0.508939
UBE2N	1	10	0	0	3.01216	0	0	0.018042	0.392193	0.0346122	0.395778	0.833339	0.508939
HIVEP2	26	105	15	0	1.43125	2.18488	2.18488	0.0614297	0.0173918	0.0346448	0.52788	0.664043	0.508939
KCTD14	3	18	0	0	2.40979	0	0	0.0190495	0.378283	0.0346599	0.397427	0.833339	0.508939
NTF4	2	1	1	0	0.145789	2.53343	2.53343	0.0185445	0.433273	0.0346659	0.396065	0.833339	0.508939
PRAMEF3	5	12	0	0	2.74333	0	0	0.0140901	0.487236	0.0346866	0.376089	0.836096	0.508939
XIAP	5	31	1	0	1.94155	0.432781	0.432781	0.0370188	0.362058	0.0346877	0.464943	0.833339	0.508939
PPP1R37	4	3	0	0	0.245015	0	0	0.0145803	0.272055	0.0346924	0.379556	0.833339	0.508939
KIAA0226	9	34	0	0	1.36113	0	0	0.291781	0.0350256	0.0347088	0.802374	0.753027	0.508939
YME1L1	7	34	9	1	1.52786	3.01945	3.01945	0.161094	0.0105719	0.0347409	0.69024	0.564284	0.508939
TBC1D3H	0	0	0	0	0	0	0	0.0134916	0.345203	0.0347798	0.374749	0.833339	0.508939
DEFB4A	0	4	0	0	6.06667	0	0	0.0102389	0.765363	0.0347998	0.344368	0.906385	0.508939
ZNF146	4	27	0	0	1.91834	0	0	0.0519463	0.165517	0.034807	0.506873	0.833339	0.508939
ANKRD20A2	2	12	0	0	2.47064	0	0	0.0351962	0.217546	0.0348311	0.458298	0.833339	0.508939
NDUFB6	2	9	0	0	2.96353	0	0	0.0220339	0.317407	0.0349429	0.409515	0.833339	0.510068
CCR7	6	11	3	0	1.13283	7.87459	7.87459	0.757545	0.00967599	0.0349844	0.964013	0.556452	0.510068	Yes
SH2D3A	6	18	4	1	1.20357	4.7197	4.7197	0.601884	0.0097215	0.0349845	0.932802	0.556452	0.510068
PDCL	1	11	4	0	1.72551	5.70715	5.70715	0.223426	0.0119159	0.0350661	0.746524	0.589663	0.510629
EMC2	3	11	5	2	1.28048	3.84588	3.84588	0.562478	0.0099595	0.0350792	0.921884	0.563158	0.510629
RNF182	3	5	3	0	0.756478	6.71311	6.71311	0.598954	0.0161436	0.0351189	0.93205	0.651288	0.510629
OR6M1	5	12	4	0	0.994944	5.49061	5.49061	0.989896	0.0116883	0.0351246	0.998067	0.582556	0.510629
ABCA12	35	149	13	4	1.53912	1.34547	1.34547	0.00970292	0.311228	0.0351684	0.343285	0.833339	0.510895
FAM89B	3	0	0	0	0	0	0	0.0104443	0.672854	0.0352603	0.344383	0.875578	0.511536
C6orf223	1	1	0	1	0.147662	2.86517	2.86517	0.0214621	0.383638	0.0352634	0.405025	0.833339	0.511536
CDK5R2	4	1	0	0	0.133391	0	0	0.0107281	0.606871	0.0353176	0.3499	0.857998	0.51163
CTSA	5	20	0	0	2.00206	0	0	0.0479526	0.167862	0.0353541	0.496501	0.833339	0.51163
AC096582.1	0	0	0	0	0	0	0	0.0134646	0.360632	0.0353939	0.374749	0.833339	0.51163
MTMR14	9	7	1	0	0.338809	0.413177	0.413177	0.0109363	0.325599	0.0353972	0.352683	0.833339	0.51163
C7orf76	1	0	0	0	0	0	0	0.013621	0.362553	0.0354049	0.374902	0.833339	0.51163
TRPA1	18	59	1	1	1.33869	0.333023	0.333023	0.207274	0.0787998	0.0354227	0.7329	0.833339	0.51163
USP53	8	23	10	0	0.740664	2.13315	2.13315	0.361516	0.0706467	0.0354928	0.840046	0.833339	0.512274
HAUS7	5	21	0	0	1.84057	0	0	0.0787923	0.112716	0.0355702	0.570046	0.833339	0.512285
USP12	4	20	0	0	1.73529	0	0	0.124652	0.0794723	0.0355762	0.64281	0.833339	0.512285
NEUROD6	4	19	5	0	1.75634	4.25493	4.25493	0.121006	0.0158881	0.0356044	0.637595	0.646171	0.512285
TUBB4A	14	26	2	1	1.45477	6.33991	6.33991	0.194609	0.0164546	0.03561	0.719817	0.657191	0.512285
HERC6	13	54	9	2	1.59055	2.54907	2.54907	0.0627504	0.0180685	0.035621	0.531543	0.672771	0.512285
B4GALNT1	6	20	1	2	1.85579	5.20719	5.20719	0.0729598	0.0306896	0.0357785	0.5583	0.735403	0.514182
CBS	2	2	0	0	0.203487	0	0	0.0170996	0.210065	0.0358727	0.38877	0.833339	0.514223
ELL3	5	15	0	0	1.96535	0	0	0.0749467	0.112212	0.0358748	0.561918	0.833339	0.514223
CSTF2T	13	30	0	0	1.55815	0	0	0.115704	0.0718543	0.0358801	0.629473	0.833339	0.514223
AC026310.1	0	0	0	0	0	0	0	0.0114209	0.537881	0.035899	0.35592	0.842575	0.514223
RAG1	10	35	7	0	1.1481	3.56344	3.56344	0.631529	0.0105223	0.03591	0.937515	0.564284	0.514223
OR8B8	3	20	0	0	2.49205	0	0	0.0123677	0.62297	0.035935	0.362847	0.860463	0.514223
KRTAP10-6	3	8	3	0	1.13286	7.9192	7.9192	0.789052	0.0101318	0.0360368	0.970649	0.563397	0.515313
ZNRF3	5	27	5	0	1.54179	4.48117	4.48117	0.189815	0.0124301	0.0361041	0.715494	0.591786	0.515909	Yes
OR5AS1	5	27	1	0	2.27388	2.89957	2.89957	0.0116882	0.374932	0.0361349	0.359064	0.833339	0.515982
NPCDR1	0	0	0	0	0	0	0	0.0146634	0.32288	0.0362162	0.379556	0.833339	0.516775
BNIPL	3	18	0	0	1.94085	0	0	0.0776753	0.121162	0.0362602	0.566364	0.833339	0.516845
GLYATL2	3	17	0	0	2.07934	0	0	0.0546954	0.159683	0.0362772	0.509215	0.833339	0.516845
ZNF726	1	3	3	0	0.254327	1.43666	1.43666	0.0255944	0.598467	0.0363012	0.420456	0.856865	0.516845
CHAC2	2	10	0	0	2.92541	0	0	0.0189567	0.386365	0.0363518	0.397427	0.833339	0.516845
FEN1	6	5	3	0	0.504779	4.11486	4.11486	0.169073	0.0573471	0.036374	0.697874	0.810809	0.516845	Yes
HIST1H2BD	0	8	0	0	3.75805	0	0	0.0104685	0.829478	0.0363949	0.344383	0.931903	0.516845
MDM4	8	8	0	0	0.476105	0	0	0.0770935	0.0317003	0.0364012	0.566097	0.741432	0.516845	Yes
RRNAD1	4	20	0	0	2.02941	0	0	0.048069	0.176912	0.036468	0.496501	0.833339	0.517037
AC091150.1	0	0	0	0	0	0	0	0.011571	0.54763	0.0365314	0.357102	0.844659	0.517037
EIF2AK4	26	37	3	1	0.573238	0.424859	0.424859	0.0204125	0.0702754	0.0365746	0.402066	0.833339	0.517037
NPS	0	9	2	0	2.56687	6.9763	6.9763	0.0544627	0.0451875	0.0365803	0.508872	0.777199	0.517037
FLJ00325	0	0	0	0	0	0	0	0.0123733	0.468456	0.0366244	0.362847	0.833339	0.517037
SRL	8	5	2	0	0.306725	1.03336	1.03336	0.0122968	0.96525	0.0366418	0.362847	0.987476	0.517037
IGSF9B	19	69	5	1	1.7352	1.81441	1.81441	0.0118904	0.216057	0.0366496	0.362847	0.833339	0.517037
GDF1	0	0	0	0	0	0	0	0.0108253	0.673531	0.0366567	0.351163	0.875578	0.517037
CNTN3	18	31	7	4	0.689192	1.75066	1.75066	0.165022	0.135452	0.0366887	0.694317	0.833339	0.517037
DEPDC4	5	7	3	1	0.919346	5.31641	5.31641	0.857053	0.0130768	0.0366963	0.98159	0.602453	0.517037
TMEM70	1	1	2	0	0.181915	3.00734	3.00734	0.0449732	0.211961	0.0367069	0.493639	0.833339	0.517037
ITGAM	14	40	8	2	1.21504	2.88827	2.88827	0.45912	0.010272	0.036749	0.888302	0.564284	0.517037
CD96	10	24	0	0	1.11983	0	0	0.715925	0.0158243	0.0367492	0.953996	0.646171	0.517037
SAMD10	2	2	2	0	0.597855	11.0829	11.0829	0.482762	0.0172051	0.0369005	0.894697	0.664043	0.518435
C3orf33	2	4	4	0	0.472479	3.20696	3.20696	0.185272	0.0739595	0.0369262	0.713487	0.833339	0.518435
ZNF468	8	16	7	0	0.740124	2.68089	2.68089	0.395503	0.0437422	0.0369516	0.856347	0.775392	0.518435
HCFC2	4	25	3	4	1.61284	3.64769	3.64769	0.163241	0.0121207	0.0369571	0.692376	0.591786	0.518435
RTL1	45	50	4	0	0.602501	0.697724	0.697724	0.0103856	0.46461	0.0369909	0.344383	0.833339	0.518435
CRYAA	0	0	0	0	0	0	0	0.0123688	0.482285	0.0370146	0.362847	0.835605	0.518435
TNFAIP2	2	17	3	1	1.40077	5.84519	5.84519	0.391789	0.0104433	0.0370292	0.854847	0.564284	0.518435
RAB40C	0	13	0	0	2.88411	0	0	0.0162326	0.488473	0.0371165	0.383681	0.836096	0.518964
COL11A2	13	60	4	0	1.61296	0.65228	0.65228	0.050815	0.411551	0.0371186	0.50416	0.833339	0.518964
FAM105B	4	13	5	0	1.23853	4.72672	4.72672	0.592848	0.0104137	0.0372348	0.929522	0.564284	0.519157
ZBTB14	3	25	4	0	1.90567	4.39623	4.39623	0.0650069	0.0264571	0.0372417	0.539472	0.719915	0.519157
ZNF765	14	34	0	0	1.09952	0	0	0.727921	0.0153656	0.037243	0.957178	0.640479	0.519157
ZDHHC2	3	15	4	2	1.58553	4.11017	4.11017	0.242001	0.0114231	0.0372962	0.760927	0.57809	0.519157
PSMA7	1	12	2	0	2.69921	4.36249	4.36249	0.0238366	0.108864	0.0373791	0.41926	0.833339	0.519157
SMARCD3	6	21	0	0	1.97758	0	0	0.0451862	0.182436	0.0373811	0.493926	0.833339	0.519157
COTL1	4	2	0	2	0.399445	6.94509	6.94509	0.182478	0.0428821	0.0374064	0.710781	0.775392	0.519157
RP11-10J21.3	0	0	0	0	0	0	0	0.0129967	0.443727	0.0374228	0.371776	0.833339	0.519157
NOL6	12	33	0	0	1.0664	0	0	0.82007	0.0143797	0.0374328	0.974465	0.623232	0.519157
ZNF616	8	60	6	0	1.95562	1.94583	1.94583	0.0113993	0.188304	0.0374376	0.35592	0.833339	0.519157
NRG2	12	12	2	0	0.430578	1.52664	1.52664	0.018444	0.590016	0.0374391	0.396065	0.854223	0.519157
ERVV-2	0	1	0	0	0.12845	0	0	0.0142205	0.326981	0.0375033	0.376089	0.833339	0.519157
UBXN6	0	17	0	0	2.50334	0	0	0.0259639	0.332669	0.037522	0.421173	0.833339	0.519157
CSAG1	1	0	0	0	0	0	0	0.0160547	0.305544	0.0375551	0.383681	0.833339	0.519157
OR5H6	8	13	4	0	0.674024	3.66266	3.66266	0.288962	0.0428564	0.0375671	0.799772	0.775392	0.519157
RHOBTB3	7	25	0	0	1.61334	0	0	0.136884	0.0724219	0.0376077	0.662522	0.833339	0.519157
DCAF11	5	21	0	0	1.52046	0	0	0.228977	0.0488376	0.0376749	0.750678	0.787643	0.519157
SHISA5	3	6	1	2	1.13008	7.78827	7.78827	0.810739	0.0106237	0.0376768	0.973198	0.564284	0.519157
SH2D7	4	24	1	0	2.31827	0.84055	0.84055	0.0139256	0.864187	0.0376917	0.374902	0.945886	0.519157
SOBP	7	37	2	0	2.06898	2.60598	2.60598	0.0131971	0.259339	0.0376954	0.371776	0.833339	0.519157
BMPER	10	44	1	1	1.86183	0.730249	0.730249	0.0211352	0.660038	0.0377008	0.4042	0.872537	0.519157
LARP4	9	11	7	0	0.485115	1.55271	1.55271	0.0576544	0.34319	0.0377009	0.516493	0.833339	0.519157
LCE2C	2	8	0	0	3.49831	0	0	0.0121339	0.671848	0.0377365	0.362847	0.875363	0.519232
TPM4	3	6	3	2	0.776725	3.98338	3.98338	0.614596	0.021455	0.0377868	0.933444	0.697494	0.519232	Yes
RBMX2	4	21	5	1	1.65904	3.89576	3.89576	0.154255	0.0137529	0.0378624	0.683703	0.61814	0.519232
RAG2	7	29	0	0	1.68977	0	0	0.0914984	0.104082	0.0378765	0.590711	0.833339	0.519232
C10orf85	0	0	0	0	0	0	0	0.0124759	0.503266	0.0378787	0.363592	0.83867	0.519232
CDKL5	17	66	2	0	1.34031	0.343049	0.343049	0.202861	0.0894703	0.0379075	0.727269	0.833339	0.519232
PCSK2	21	19	1	0	0.498583	0.321275	0.321275	0.0167434	0.178247	0.0379127	0.386308	0.833339	0.519232
CEP19	1	7	3	0	2.2322	6.06866	6.06866	0.121569	0.0226106	0.0379131	0.638196	0.707425	0.519232
LCP1	10	19	0	0	0.817728	0	0	0.541347	0.01055	0.0379467	0.913883	0.564284	0.519337	Yes
CD58	3	5	4	0	0.775615	4.9011	4.9011	0.632515	0.0183902	0.0380111	0.93759	0.67423	0.519668
PLD4	4	20	2	0	2.39164	2.893	2.893	0.0147167	0.220462	0.0380226	0.379556	0.833339	0.519668
UPB1	7	21	0	0	1.73266	0	0	0.10081	0.092139	0.0380627	0.603556	0.833339	0.519863
CTAGE6	2	21	1	0	2.49123	0.915555	0.915555	0.0135418	0.932149	0.0381379	0.374749	0.97373	0.520133
RUNX1	7	16	4	1	1.01929	4.37655	4.37655	0.957597	0.0128347	0.0381578	0.991174	0.60109	0.520133	Yes
OR13C8	4	10	3	0	0.833402	6.54719	6.54719	0.669699	0.0169228	0.0381602	0.946757	0.662176	0.520133
ZNF200	5	11	6	0	0.642883	2.64358	2.64358	0.279785	0.0667885	0.0382549	0.792052	0.833339	0.520447
AC024257.1	0	0	0	0	0	0	0	0.012376	0.529006	0.0382849	0.362847	0.840698	0.520447
ANKRD46	3	3	2	1	0.406938	3.66915	3.66915	0.136616	0.0804917	0.0382955	0.662182	0.833339	0.520447
AGAP4	5	17	1	0	2.54463	1.98034	1.98034	0.0110113	0.549314	0.0382981	0.353451	0.844659	0.520447
AC012215.1	1	1	1	0	0.136688	1.68148	1.68148	0.0159132	0.645278	0.0383613	0.383608	0.86743	0.520447
GSTA2	1	14	0	0	2.25691	0	0	0.0528163	0.180328	0.038397	0.508449	0.833339	0.520447
ZNF214	2	36	2	0	2.23255	0.997759	0.997759	0.0162061	0.997689	0.0384029	0.383681	0.999529	0.520447
KCNE2	1	10	0	0	3.01984	0	0	0.0177874	0.445683	0.038422	0.393577	0.833339	0.520447
TMEM132B	15	55	7	1	1.48229	2.93005	2.93005	0.1043	0.0174662	0.0384584	0.610782	0.664043	0.520447
PPIH	2	9	2	1	2.19562	5.54561	5.54561	0.0930688	0.0280225	0.0384793	0.592432	0.726135	0.520447
AC016885.1	0	0	0	0	0	0	0	0.0136335	0.429466	0.0384935	0.374902	0.833339	0.520447
TAB3	8	51	10	0	1.73041	2.62478	2.62478	0.0455492	0.0231027	0.0385025	0.494484	0.707766	0.520447
C2orf72	2	1	0	0	0.132437	0	0	0.0125151	0.508408	0.038545	0.363592	0.83867	0.520447
OR14K1	4	25	0	0	2.16385	0	0	0.0229224	0.358198	0.0385459	0.416064	0.833339	0.520447
AC132186.1	0	0	0	0	0	0	0	0.0121546	0.56878	0.0386161	0.362847	0.848671	0.520628
ZNF674	7	45	4	0	2.05254	1.82047	1.82047	0.0110255	0.3162	0.0386175	0.353451	0.833339	0.520628
RAX	8	3	0	0	0.264644	0	0	0.0155977	0.33164	0.0386425	0.383482	0.833339	0.520628
DCTD	6	14	0	0	2.25038	0	0	0.0341929	0.22897	0.0386843	0.455211	0.833339	0.520628
SCAP	13	42	0	0	1.40908	0	0	0.191818	0.0521342	0.0387008	0.717376	0.796807	0.520628
MTRF1	2	16	6	1	1.39195	3.84206	3.84206	0.406962	0.0108213	0.0387148	0.863135	0.566256	0.520628
ADRA2A	8	28	0	0	2.10681	0	0	0.0149634	0.534699	0.0387481	0.380488	0.842295	0.520728
OR2T33	3	18	1	0	2.50765	3.55832	3.55832	0.0142454	0.304178	0.0388042	0.376089	0.833339	0.521133
ASIC2	9	7	0	2	0.357249	1.25991	1.25991	0.0156779	0.764301	0.0388536	0.383482	0.905878	0.521448
ELAVL1	5	16	2	2	1.56333	5.21126	5.21126	0.229724	0.014014	0.0389016	0.751286	0.620732	0.52165
USP22	11	26	0	0	1.54351	0	0	0.147348	0.0641764	0.0389436	0.675786	0.830678	0.52165
C17orf112	0	0	0	0	0	0	0	0.0159826	0.322889	0.0389466	0.383639	0.833339	0.52165
ZNF3	2	23	0	0	1.92872	0	0	0.0722731	0.147093	0.0390687	0.556893	0.833339	0.522937
OR5H14	4	19	3	0	1.62515	6.57154	6.57154	0.181824	0.0167485	0.0391118	0.710781	0.661152	0.52307
SPATA2L	3	17	0	0	2.48975	0	0	0.0166254	0.491965	0.0391622	0.386308	0.836096	0.52307
COPRS	1	7	3	0	1.9774	6.66795	6.66795	0.186113	0.0174487	0.0391666	0.713487	0.664043	0.52307
RP11-758M4.1	0	0	0	0	0	0	0	0.016036	0.325157	0.0391828	0.383681	0.833339	0.52307
INPP4A	8	44	6	1	1.84292	2.63824	2.63824	0.0289722	0.0469783	0.039233	0.437654	0.779633	0.523072
AC011551.3	0	0	0	0	0	0	0	0.014233	0.411306	0.0392446	0.376089	0.833339	0.523072
TXNL1	2	17	3	0	2.60467	2.49136	2.49136	0.0139531	0.204231	0.039275	0.374902	0.833339	0.523072
RPE65	10	21	0	0	0.971372	0	0	0.927969	0.0122853	0.039287	0.988225	0.591786	0.523072
PRM2	4	11	0	0	2.65478	0	0	0.0226141	0.345768	0.0393562	0.413537	0.833339	0.523647
TBC1D30	5	11	4	1	0.594687	2.64639	2.64639	0.203782	0.0884613	0.0394018	0.728115	0.833339	0.523905
GPSM2	1	33	2	0	2.35461	1.151	1.151	0.0143382	0.859335	0.0394885	0.377053	0.943877	0.524712
RP11-1021N1.1	0	0	0	0	0	0	0	0.0123539	0.58487	0.0395211	0.362847	0.852306	0.524761
DKFZP434O1614	0	0	0	0	0	0	0	0.0120143	0.636335	0.0395602	0.362847	0.86546	0.524761
GSTT1	0	0	0	0	0	0	0	0.0132072	0.495555	0.0395753	0.371776	0.836922	0.524761
H2AFB1	2	5	0	0	4.712	0	0	0.0116498	0.792818	0.0396177	0.358431	0.916643	0.524761
MTMR7	9	32	6	4	1.28222	2.94094	2.94094	0.402015	0.0111604	0.039672	0.860201	0.572001	0.524761
TMEM25	6	18	0	0	2.17922	0	0	0.0282142	0.287604	0.0397059	0.434746	0.833339	0.524761
ELAVL3	6	21	1	0	2.33961	2.52781	2.52781	0.0125079	0.430717	0.0397312	0.363592	0.833339	0.524761
CFHR3	1	17	2	0	2.718	2.35288	2.35288	0.0122688	0.318919	0.0397943	0.362847	0.833339	0.524761
MS4A3	2	17	1	0	2.65239	1.10906	1.10906	0.012236	0.922474	0.0398312	0.362847	0.96931	0.524761
PNPLA5	5	21	0	0	2.09122	0	0	0.0332729	0.257232	0.0398385	0.45374	0.833339	0.524761
C5orf64	0	0	0	0	0	0	0	0.0155422	0.357832	0.0398501	0.383482	0.833339	0.524761
FAM122C	0	14	1	0	2.98798	1.50667	1.50667	0.01125	0.713956	0.0398535	0.355086	0.887904	0.524761
RP11-156E8.1	0	0	0	0	0	0	0	0.012646	0.564111	0.0398689	0.365045	0.847501	0.524761
ADCY2	22	57	1	0	1.25964	0.210081	0.210081	0.300802	0.0461134	0.039885	0.808881	0.779633	0.524761
RFC4	3	16	0	0	1.50968	0	0	0.288414	0.0437188	0.0399321	0.799492	0.775392	0.524761
CCDC3	3	8	3	0	0.809394	6.40052	6.40052	0.647459	0.0184344	0.0399423	0.939987	0.674618	0.524761
HHEX	5	6	3	0	0.739313	6.107	6.107	0.533604	0.0201451	0.0399778	0.911077	0.689331	0.524761
VPS13C	26	129	26	2	1.37622	1.90912	1.90912	0.0878098	0.0128732	0.0399862	0.582432	0.60109	0.524761
C3orf49	4	3	0	0	0.296131	0	0	0.0366503	0.0849895	0.0400674	0.463108	0.833339	0.524761
ZNF267	4	45	4	1	2.15904	1.64673	1.64673	0.0112764	0.366733	0.040074	0.355086	0.833339	0.524761
EFNB1	7	21	0	0	2.03485	0	0	0.0338824	0.245822	0.0400964	0.455153	0.833339	0.524761
HYI	3	1	0	0	0.159787	0	0	0.0245652	0.1628	0.0401442	0.41926	0.833339	0.524761
LGALS4	7	18	0	0	1.97021	0	0	0.0522111	0.165524	0.0401605	0.507589	0.833339	0.524761
PCGF3	6	17	0	0	2.12588	0	0	0.036549	0.228978	0.0401611	0.462119	0.833339	0.524761
MFSD1	8	7	3	1	0.433826	1.96391	1.96391	0.0545885	0.260378	0.0401661	0.508882	0.833339	0.524761
ZNF100	11	19	0	0	0.774887	0	0	0.432397	0.0117143	0.0402159	0.873595	0.582556	0.524761
OR4D1	1	13	1	0	2.67527	6.0207	6.0207	0.0218803	0.173902	0.0402557	0.408687	0.833339	0.524761
PRAMEF22	0	0	0	0	0	0	0	0.0132308	0.517422	0.0402601	0.371776	0.839395	0.524761
DAZ1	0	0	0	0	0	0	0	0.0172957	0.301123	0.040274	0.38877	0.833339	0.524761
BLOC1S6	1	2	4	0	0.609454	4.70929	4.70929	0.505241	0.0228376	0.0402872	0.901621	0.707425	0.524761
ZNF77	8	23	0	0	1.38468	0	0	0.313692	0.0365784	0.0403019	0.816372	0.761567	0.524761
ERF	4	13	1	2	1.41173	7.31524	7.31524	0.389067	0.0123924	0.0403323	0.853221	0.591786	0.524817
GNPDA2	1	19	2	0	2.6482	2.29567	2.29567	0.012214	0.33172	0.0404189	0.362847	0.833339	0.525603
ZNF678	3	39	2	0	1.97702	0.680155	0.680155	0.0343589	0.600411	0.0405004	0.455211	0.857115	0.525934
XRCC3	10	5	0	0	0.349161	0	0	0.0235512	0.181478	0.0405179	0.417815	0.833339	0.525934
RP11-180C1.1	0	0	0	0	0	0	0	0.0145319	0.425832	0.0405229	0.379241	0.833339	0.525934
PAXBP1	5	41	9	1	1.83743	2.69967	2.69967	0.0449948	0.0232346	0.0405904	0.493639	0.707766	0.526239
C9orf173	3	4	2	1	0.720937	6.28506	6.28506	0.565957	0.0193879	0.0405988	0.923572	0.688204	0.526239
ZNF19	3	27	1	0	2.31481	0.965864	0.965864	0.0139179	0.973344	0.0406927	0.374902	0.991027	0.527038
FGG	7	20	7	1	1.18611	3.28263	3.28263	0.616016	0.0121992	0.0407129	0.933894	0.591786	0.527038
ZNF429	4	36	7	1	1.90353	2.89689	2.89689	0.0427829	0.0273161	0.0407473	0.485619	0.723067	0.527143	Yes
HTR1F	5	18	6	0	1.24828	4.00483	4.00483	0.540268	0.0115753	0.0408321	0.913806	0.580995	0.527561
MRPL47	1	14	4	0	2.29329	3.97033	3.97033	0.0483216	0.039733	0.0408707	0.496501	0.775392	0.527561
NAV1	17	57	11	0	1.2494	2.68245	2.68245	0.346662	0.0114765	0.0409216	0.832933	0.579331	0.527561
AC226150.4	0	0	0	0	0	0	0	0.0139618	0.476698	0.0409273	0.374902	0.834573	0.527561
CDH5	22	24	5	0	0.597606	1.86578	1.86578	0.0590792	0.23086	0.0409347	0.520368	0.833339	0.527561
MGAT4B	3	17	2	2	1.78757	4.81005	4.81005	0.127898	0.0195933	0.0409371	0.646765	0.689331	0.527561
NBPF14	0	2	0	0	0.221108	0	0	0.031398	0.0907788	0.0409783	0.44726	0.833339	0.527728
MICU3	2	17	7	0	1.34892	3.78171	3.78171	0.447465	0.0116967	0.0410026	0.881842	0.582556	0.527728
ERAP2	12	27	4	5	0.936742	2.69989	2.69989	0.824979	0.0217141	0.0410453	0.975012	0.698087	0.527939
SIN3A	15	42	12	1	0.932783	2.21248	2.21248	0.789208	0.0289577	0.0410994	0.970649	0.73471	0.528013
C16orf92	0	8	0	0	3.25881	0	0	0.02149	0.398543	0.0411154	0.405025	0.833339	0.528013
TSEN54	1	2	2	0	0.259957	2.85692	2.85692	0.0515934	0.231392	0.0411604	0.505753	0.833339	0.528013
SNUPN	6	20	0	0	1.66758	0	0	0.13834	0.0775457	0.0412638	0.664661	0.833339	0.528013
BSPH1	2	10	0	0	2.48878	0	0	0.0449287	0.201511	0.0412669	0.493639	0.833339	0.528013
ZNF444	3	2	0	0	0.199677	0	0	0.0139374	0.468005	0.0413004	0.374902	0.833339	0.528013
PPP3CA	9	24	0	0	1.15085	0	0	0.656412	0.019462	0.0413038	0.943487	0.689331	0.528013
GTSCR1	0	0	0	0	0	0	0	0.0187459	0.277198	0.041374	0.396065	0.833339	0.528013
CASD1	3	35	2	1	2.26258	1.5116	1.5116	0.0119871	0.542484	0.0413829	0.362847	0.843329	0.528013
ALG5	1	9	7	0	1.13703	3.68858	3.68858	0.785336	0.0144241	0.04139	0.969309	0.623232	0.528013
MLYCD	11	7	0	0	0.395792	0	0	0.0264218	0.156765	0.041431	0.424322	0.833339	0.528013
XRCC6BP1	2	6	4	0	0.837869	4.93194	4.93194	0.730148	0.0187075	0.0414472	0.957958	0.676756	0.528013
C17orf47	3	29	3	1	2.21106	2.76036	2.76036	0.0185573	0.111625	0.0414685	0.396065	0.833339	0.528013
DGCR6	0	0	0	0	0	0	0	0.0163597	0.355387	0.0414919	0.383889	0.833339	0.528013
DCAF4L2	9	30	0	0	1.78965	0	0	0.0503817	0.179975	0.0415011	0.502568	0.833339	0.528013
CA5B	3	19	0	0	2.0966	0	0	0.045717	0.211483	0.0415107	0.494615	0.833339	0.528013
RPS6KA1	10	10	0	0	0.478016	0	0	0.0550966	0.0567093	0.041532	0.511224	0.808648	0.528013
ZNF438	12	39	0	0	1.3478	0	0	0.27085	0.0417988	0.0415535	0.782048	0.775392	0.528013
ZNF879	4	39	3	0	2.17525	1.41026	1.41026	0.0123939	0.607138	0.0415674	0.362847	0.858042	0.528013
CD3D	0	8	4	0	2.01482	5.20022	5.20022	0.165337	0.0173316	0.0415947	0.694936	0.664043	0.528013
ZNF683	7	25	0	0	1.86788	0	0	0.0513369	0.180578	0.041603	0.505753	0.833339	0.528013
PRCP	4	21	0	0	1.68006	0	0	0.144135	0.0813501	0.0416547	0.672699	0.833339	0.528319
IL1RAPL2	9	45	10	0	1.64637	2.66809	2.66809	0.0700534	0.0200804	0.0416797	0.552382	0.689331	0.528319
PTCH2	22	40	0	0	1.06175	0	0	0.803805	0.0149769	0.0417321	0.9731	0.632147	0.528368
PCDH20	17	46	7	0	1.4111	3.15069	3.15069	0.159525	0.0168034	0.0417361	0.688085	0.661152	0.528368
CTF1	0	0	0	0	0	0	0	0.0125776	0.669731	0.0417711	0.363592	0.874911	0.528478
RANBP2	20	111	17	1	1.57647	1.89861	1.89861	0.0245999	0.0395399	0.0419098	0.41926	0.775392	0.52979	Yes
SMPDL3A	2	20	1	0	2.55129	1.31236	1.31236	0.0122238	0.802734	0.0419534	0.362847	0.920218	0.52979
FAHD2A	3	11	2	2	1.65216	5.20693	5.20693	0.241379	0.0149624	0.0419668	0.759963	0.632147	0.52979
AC016251.1	0	0	0	0	0	0	0	0.0146475	0.459856	0.0420689	0.379556	0.833339	0.52979
RP11-362K2.2	0	0	0	0	0	0	0	0.0168634	0.346793	0.0421026	0.38676	0.833339	0.52979
SLC35B2	1	14	1	0	2.82379	2.83815	2.83815	0.0135678	0.387374	0.0421117	0.374902	0.833339	0.52979
WISP3	1	8	3	1	1.02162	5.38921	5.38921	0.964898	0.0145073	0.0421125	0.992412	0.623232	0.52979
STAR	4	17	0	0	2.21414	0	0	0.0332234	0.271704	0.0421743	0.45374	0.833339	0.52979
ESRRB	6	27	0	0	1.76596	0	0	0.0769007	0.13438	0.042176	0.566097	0.833339	0.52979
PTK2B	27	37	0	1	0.745893	0.165285	0.165285	0.215151	0.0155612	0.0422277	0.737802	0.642549	0.52979
RP11-351M8.1	0	0	0	0	0	0	0	0.0142136	0.497293	0.0422279	0.376089	0.837689	0.52979
RP11-144F15.1	0	0	0	0	0	0	0	0.0158806	0.392095	0.0422364	0.383483	0.833339	0.52979
RP1-170O19.20	0	8	1	0	3.46451	3.55263	3.55263	0.0158739	0.308339	0.0422572	0.383483	0.833339	0.52979
UGT8	7	35	5	0	1.82149	3.21253	3.21253	0.0444026	0.0425678	0.0422619	0.493266	0.775392	0.52979
DHRS7	3	19	1	0	2.46514	0.907563	0.907563	0.0147107	0.925007	0.0422703	0.379556	0.970765	0.52979
ANP32E	1	13	3	0	2.8962	2.16734	2.16734	0.0133227	0.279357	0.0423288	0.372837	0.833339	0.530192
SLC17A9	6	20	2	1	2.08089	3.5975	3.5975	0.0335482	0.0808639	0.0423677	0.454296	0.833339	0.530348
ARMCX4	0	5	1	0	0.248934	0.754478	0.754478	0.0133242	0.782934	0.0424549	0.372837	0.913517	0.530964
B3GNT2	8	6	0	0	0.380702	0	0	0.0325798	0.115436	0.0424801	0.45018	0.833339	0.530964
C16orf47	0	0	0	0	0	0	0	0.0161328	0.385507	0.0424961	0.383681	0.833339	0.530964
BOD1L1	32	116	6	1	1.15446	0.493745	0.493745	0.428146	0.062164	0.0425352	0.872352	0.823564	0.5311
PTPN20B	4	11	3	1	1.89246	4.5625	4.5625	0.131342	0.0226659	0.0426096	0.65365	0.707425	0.5311
SPDYE4	2	18	3	0	2.42612	3.09896	3.09896	0.0209713	0.123877	0.0426176	0.4042	0.833339	0.5311
C10orf105	1	7	1	0	3.10392	7.70068	7.70068	0.031934	0.132585	0.0426333	0.45018	0.833339	0.5311
DYM	5	22	9	0	1.35148	3.16704	3.16704	0.383863	0.0120609	0.0426392	0.850008	0.591786	0.5311
BEX1	2	10	2	0	2.72517	4.11264	4.11264	0.0279829	0.119771	0.0426805	0.432466	0.833339	0.531227
RP11-247C2.2	2	7	0	0	3.5393	0	0	0.0161127	0.546617	0.0427023	0.383681	0.844515	0.531227
ARHGEF10	34	43	1	1	0.686929	0.274491	0.274491	0.0845751	0.0282499	0.0427686	0.578549	0.729057	0.531723	Yes
KIAA0408	10	35	10	0	1.26065	2.87798	2.87798	0.41917	0.0121848	0.0428232	0.868332	0.591786	0.532072
E2F3	3	13	5	0	1.30684	4.60567	4.60567	0.512596	0.0121069	0.0429308	0.904402	0.591786	0.532929
LUZP6	2	0	0	0	0	0	0	0.0136264	0.594242	0.0429452	0.374902	0.855381	0.532929
CLDN24	0	0	0	0	0	0	0	0.0149232	0.467656	0.04303	0.380486	0.833339	0.533373
SSX5	5	16	1	4	1.57096	4.27045	4.27045	0.224691	0.0150814	0.0431192	0.748385	0.633892	0.533373
ARHGEF6	13	45	9	5	1.41388	2.4482	2.4482	0.181652	0.0129865	0.0431481	0.710781	0.602453	0.533373
FIS1	4	10	0	0	2.80525	0	0	0.020076	0.430582	0.0431561	0.400943	0.833339	0.533373
FAM110D	1	0	0	0	0	0	0	0.0134509	0.618868	0.0431648	0.374749	0.860158	0.533373
SSTR4	13	26	1	0	1.99721	3.67198	3.67198	0.0181036	0.289591	0.0431649	0.395778	0.833339	0.533373
ZFAND6	4	2	0	0	0.23817	0	0	0.0284676	0.144858	0.0431726	0.435268	0.833339	0.533373
SIPA1L3	28	30	2	0	0.538637	0.701561	0.701561	0.0121913	0.606694	0.0431936	0.362847	0.857998	0.533373
AGAP10	0	0	0	0	0	0	0	0.0154481	0.439459	0.0432526	0.383083	0.833339	0.533373
PLP2	5	11	1	1	2.53569	3.77389	3.77389	0.0274243	0.136394	0.0432954	0.426511	0.833339	0.533373
PRMT8	5	26	1	0	2.22757	0.916497	0.916497	0.0148585	0.932196	0.0432955	0.380475	0.97373	0.533373
RP11-45H22.3	0	0	0	0	0	0	0	0.0172108	0.355199	0.0432995	0.38877	0.833339	0.533373
TAS2R13	9	7	0	0	0.395507	0	0	0.0299898	0.135481	0.0433438	0.441649	0.833339	0.533591
RBMY1D	0	0	0	0	0	0	0	0.0180588	0.326776	0.0433988	0.395778	0.833339	0.53378
CHRM3	8	33	0	0	1.57561	0	0	0.126833	0.0887964	0.0434865	0.64585	0.833339	0.53378
AL450307.1	0	0	0	0	0	0	0	0.0144354	0.519979	0.0434973	0.378124	0.839395	0.53378
SP140	11	43	2	0	1.36116	0.337052	0.337052	0.254237	0.0907173	0.0435359	0.770334	0.833339	0.53378
OR4C3	6	11	3	0	1.10618	7.20041	7.20041	0.802637	0.012484	0.0435401	0.9731	0.592947	0.53378
AC011484.1	2	5	2	0	1.14771	13.0494	13.0494	0.802929	0.0123181	0.0435535	0.9731	0.591786	0.53378
NDUFA11	5	1	1	0	0.168886	3.28338	3.28338	0.0272052	0.329424	0.0435645	0.42647	0.833339	0.53378
GAA	20	17	1	3	0.537118	1.73412	1.73412	0.0396294	0.336317	0.0436096	0.47414	0.833339	0.53378
FASTKD3	16	14	3	0	0.449296	0.997926	0.997926	0.0149689	0.997294	0.0436276	0.380488	0.999384	0.53378
VSTM2L	4	1	0	0	0.144099	0	0	0.0150517	0.473759	0.0436283	0.38064	0.834214	0.53378
CYB5R3	4	16	0	0	2.17348	0	0	0.0408055	0.233261	0.0436817	0.475607	0.833339	0.53378
SLC5A8	8	33	4	2	1.76517	3.04423	3.04423	0.0552875	0.0347247	0.0436863	0.511559	0.753027	0.53378
CLIP3	4	20	3	1	1.82308	4.35067	4.35067	0.0940202	0.0265553	0.0437108	0.592454	0.719915	0.53378
FRMD5	3	31	2	0	2.26878	1.26935	1.26935	0.0136789	0.762808	0.0437311	0.374902	0.905178	0.53378
LRGUK	8	51	7	0	1.95792	1.8663	1.8663	0.0134729	0.188461	0.0437657	0.374749	0.833339	0.533872
NTN1	6	9	2	0	0.518958	4.55103	4.55103	0.119045	0.095596	0.0438043	0.635931	0.833339	0.533872
DIRC1	2	8	0	0	3.33862	0	0	0.0154656	0.603797	0.0438463	0.383083	0.857812	0.533872
LMBR1L	3	17	0	0	1.94534	0	0	0.0808745	0.137005	0.043869	0.571321	0.833339	0.533872
C15orf53	0	9	0	0	3.11513	0	0	0.0212131	0.438084	0.0438849	0.4042	0.833339	0.533872
SH2B2	6	5	0	0	0.323913	0	0	0.0205533	0.244233	0.0439206	0.402427	0.833339	0.533872
MYF6	8	19	1	0	2.33735	1.25003	1.25003	0.0125744	0.833993	0.0439246	0.363592	0.934053	0.533872
LRRC26	0	0	0	0	0	0	0	0.0131997	0.692723	0.0439652	0.371776	0.882139	0.534042
AC008948.1	0	0	0	0	0	0	0	0.0151117	0.483159	0.0440443	0.381418	0.83574	0.534236
RFT1	7	22	0	0	1.51885	0	0	0.207505	0.057638	0.044059	0.733052	0.811496	0.534236
RNF135	3	6	3	0	0.55541	4.15379	4.15379	0.236071	0.0587478	0.0440803	0.756324	0.816253	0.534236
AC092850.1	0	0	0	0	0	0	0	0.0148857	0.50157	0.0440876	0.380475	0.83867	0.534236
LRRC3	4	14	0	0	2.64809	0	0	0.0139466	0.721375	0.044239	0.374902	0.890571	0.535053
AAK1	7	25	0	0	1.13414	0	0	0.698473	0.0207365	0.044267	0.952354	0.694098	0.535053
RBMY1J	0	0	0	0	0	0	0	0.0183944	0.330068	0.0442809	0.396065	0.833339	0.535053
MRPS33	3	1	2	0	0.231492	4.25382	4.25382	0.0866402	0.111264	0.0442933	0.5811	0.833339	0.535053
AC018470.1	1	1	0	0	0.145681	0	0	0.0203884	0.247981	0.0443062	0.401985	0.833339	0.535053
CHRNB2	5	26	1	0	2.26641	1.94126	1.94126	0.0127956	0.559973	0.0443148	0.367777	0.846586	0.535053
NELFB	5	21	0	0	1.97038	0	0	0.0504859	0.198961	0.044376	0.503131	0.833339	0.535175
ARIH2	10	14	0	0	0.70695	0	0	0.328116	0.0145486	0.0443782	0.822936	0.623232	0.535175
BCL6	11	35	6	2	1.29191	3.16874	3.16874	0.363231	0.012665	0.0444088	0.841183	0.598712	0.535195	Yes
ZNF263	5	28	0	0	1.4273	0	0	0.279624	0.0497007	0.0444331	0.792038	0.791544	0.535195
IVL	4	22	3	0	2.37641	1.36409	1.36409	0.0131262	0.64122	0.0444913	0.371776	0.8663	0.535575
TAF4B	7	27	0	0	1.22913	0	0	0.517925	0.027299	0.0445483	0.90557	0.723067	0.535627
ACTR10	5	17	0	0	1.57907	0	0	0.212267	0.058324	0.0445847	0.73508	0.813282	0.535627
ASAP1	18	30	1	0	0.715204	0.161346	0.161346	0.213785	0.0154961	0.0446489	0.736505	0.642299	0.535627
KRTAP4-16P	0	0	0	0	0	0	0	0.0153622	0.483102	0.044671	0.383083	0.83574	0.535627
CAGE1	4	40	3	1	2.12513	1.28416	1.28416	0.0149992	0.671572	0.0446995	0.380488	0.875321	0.535627
TGFBR3L	0	0	0	0	0	0	0	0.0139258	0.621112	0.0447039	0.374902	0.860158	0.535627
SOX15	0	10	0	0	3.19623	0	0	0.0148781	0.67582	0.0447337	0.380475	0.876431	0.535627
KRT10	6	10	4	1	0.9336	4.08091	4.08091	0.86795	0.0174844	0.0447434	0.982194	0.664043	0.535627
DYSF	27	91	6	7	1.44726	2.12271	2.12271	0.0566037	0.0296704	0.0447709	0.514306	0.73471	0.535627
SIRPB2	2	17	0	0	2.12854	0	0	0.0527734	0.204358	0.0447789	0.508449	0.833339	0.535627
AC011755.1	0	0	0	0	0	0	0	0.0141321	0.599312	0.0447888	0.376089	0.856944	0.535627
RCSD1	4	8	4	1	0.687165	3.28144	3.28144	0.406489	0.0427544	0.0448169	0.86302	0.775392	0.535643
LILRB1	4	27	3	0	2.22591	2.47178	2.47178	0.0163751	0.202276	0.0448579	0.383889	0.833339	0.53569
EIF1AX	5	12	0	0	2.15964	0	0	0.0586042	0.164534	0.0448741	0.517575	0.833339	0.53569	Yes
KRTAP4-11	3	7	2	0	2.0054	8.881	8.881	0.164243	0.026558	0.0449212	0.692628	0.719915	0.535934
RIMBP3B	4	3	1	0	0.260717	1.85092	1.85092	0.0199945	0.586865	0.0449605	0.400108	0.853165	0.536084
SPDYE1	4	16	1	0	2.57355	1.79473	1.79473	0.0129249	0.604234	0.045015	0.370734	0.857927	0.536102
COL17A1	21	40	11	4	0.822207	1.84049	1.84049	0.424895	0.0648309	0.0450272	0.871087	0.833339	0.536102
APOBEC3F	7	18	4	1	1.7346	3.71759	3.71759	0.114374	0.024505	0.0450465	0.627865	0.71427	0.536102
IFNG	2	16	1	0	2.58986	0.883581	0.883581	0.0161928	0.90446	0.0450818	0.383681	0.962375	0.536102
SOD1	1	9	0	0	3.05773	0	0	0.0206942	0.454662	0.0450969	0.403352	0.833339	0.536102
EPHX4	4	21	1	0	2.26638	0.690178	0.690178	0.0205498	0.707243	0.0451414	0.402427	0.885739	0.536102
ZNRF1	5	2	0	0	0.22154	0	0	0.0190185	0.314059	0.0451488	0.397427	0.833339	0.536102
C4A	7	6	0	0	0.394276	0	0	0.0424674	0.0877722	0.0452336	0.483955	0.833339	0.536595
ACOT12	7	25	8	0	1.32067	3.25169	3.25169	0.389577	0.012838	0.0452437	0.853635	0.60109	0.536595
ATP5G2	6	1	1	0	0.152635	1.65809	1.65809	0.0170828	0.649243	0.0452942	0.38877	0.868915	0.536724
GLIS1	13	11	0	0	0.467513	0	0	0.035541	0.119558	0.0453433	0.458403	0.833339	0.536724
RBMY1B	0	0	0	0	0	0	0	0.0188878	0.331238	0.0453496	0.397126	0.833339	0.536724
TRANK1	20	98	12	1	1.5303	2.10341	2.10341	0.0392947	0.0356138	0.0453784	0.47414	0.75369	0.536724
RBMY1E	0	0	0	0	0	0	0	0.0188975	0.331536	0.0453882	0.397126	0.833339	0.536724
C5orf20	2	9	3	0	1.34925	7.29665	7.29665	0.516254	0.013134	0.0454371	0.905332	0.602453	0.536986
MCCC2	4	19	0	0	1.40538	0	0	0.350911	0.040952	0.0455129	0.834718	0.775392	0.537076
TUT1	6	37	1	1	2.02644	0.932851	0.932851	0.0185198	0.926097	0.0455203	0.396065	0.971152	0.537076
C1orf204	3	2	1	1	0.312406	3.9762	3.9762	0.0869936	0.126048	0.0455369	0.581335	0.833339	0.537076
USP25	12	51	15	3	1.39758	2.27794	2.27794	0.194296	0.0130473	0.0455628	0.719817	0.602453	0.537076
ADAM20	2	25	0	0	1.86549	0	0	0.0833415	0.150821	0.0455784	0.576819	0.833339	0.537076
TCTEX1D4	3	1	0	0	0.13988	0	0	0.0143379	0.605887	0.0456723	0.377053	0.857998	0.537554
ARHGEF25	3	20	4	1	1.93125	3.66097	3.66097	0.0726046	0.0295937	0.0456956	0.557181	0.73471	0.537554
TMTC1	10	41	7	2	1.51002	2.85602	2.85602	0.135425	0.0169004	0.0456992	0.660337	0.662176	0.537554
AC006372.1	0	0	0	0	0	0	0	0.0165394	0.437473	0.0457725	0.386308	0.833339	0.537698
HCN1	23	57	8	3	1.19541	2.58013	2.58013	0.419987	0.0130128	0.0457827	0.868908	0.602453	0.537698
ST8SIA5	16	17	3	2	0.745807	3.15895	3.15895	0.351653	0.0396981	0.0458289	0.834718	0.775392	0.537698
SLC39A6	13	20	6	1	0.689393	2.23824	2.23824	0.234467	0.0861979	0.04584	0.753828	0.833339	0.537698
SP4	13	31	0	0	1.05312	0	0	0.854462	0.0167897	0.045848	0.980894	0.661152	0.537698
C17orf96	1	0	0	0	0	0	0	0.0138923	0.698115	0.0459725	0.374902	0.884018	0.537698
TTI1	23	27	1	0	0.569773	0.256393	0.256393	0.0326126	0.0924889	0.045978	0.450322	0.833339	0.537698
LCE1B	1	6	1	0	2.99723	10.4485	10.4485	0.0490579	0.0944209	0.0459922	0.49772	0.833339	0.537698
PYROXD2	14	15	6	0	0.71391	2.69812	2.69812	0.310137	0.051311	0.046003	0.814732	0.793407	0.537698
OR52H1	3	22	1	0	2.38569	2.73678	2.73678	0.0148376	0.399584	0.0460153	0.380475	0.833339	0.537698
HSPB7	1	1	1	0	0.153948	2.43689	2.43689	0.0250795	0.451856	0.0461047	0.41926	0.833339	0.537698
DUX4L7	0	0	0	0	0	0	0	0.0154181	0.521977	0.0461118	0.383083	0.839395	0.537698
DUX4	0	0	0	0	0	0	0	0.0154545	0.52203	0.0462077	0.383083	0.839395	0.537698
DUX4L2	0	0	0	0	0	0	0	0.0154545	0.52203	0.0462077	0.383083	0.839395	0.537698
DUX4L3	0	0	0	0	0	0	0	0.0154545	0.52203	0.0462077	0.383083	0.839395	0.537698
DUX4L5	0	0	0	0	0	0	0	0.0154545	0.52203	0.0462077	0.383083	0.839395	0.537698
DUX4L6	0	0	0	0	0	0	0	0.0154545	0.52203	0.0462077	0.383083	0.839395	0.537698
FYTTD1	1	15	0	0	2.1384	0	0	0.0658152	0.179141	0.0462423	0.543259	0.833339	0.537698
CDADC1	8	10	4	2	0.636147	2.53123	2.53123	0.255424	0.073127	0.0462544	0.771844	0.833339	0.537698
FXYD6	0	8	0	1	3.49709	2.7047	2.7047	0.0151434	0.408501	0.0462858	0.381738	0.833339	0.537698
GLRX5	0	0	0	0	0	0	0	0.0149039	0.576071	0.0463203	0.380475	0.850813	0.537698
WAPAL	12	36	1	0	0.962144	0.160373	0.160373	0.890134	0.0170759	0.0463268	0.982818	0.662542	0.537698
FRG1B	0	5	3	2	1.09459	4.55183	4.55183	0.874461	0.0153285	0.046327	0.982667	0.640258	0.537698
MUC2	26	80	4	2	1.60463	1.85054	1.85054	0.0175082	0.196123	0.0464297	0.392148	0.833339	0.53776
ARHGEF1	10	31	0	0	1.24068	0	0	0.462839	0.029618	0.0464357	0.888954	0.73471	0.53776
TPBGL	0	0	0	0	0	0	0	0.0135379	0.804565	0.0464377	0.374749	0.921042	0.53776
ERBB3	10	53	2	1	1.71462	0.702947	0.702947	0.0396204	0.555766	0.0464421	0.47414	0.846415	0.53776	Yes
DNAH11	63	177	31	7	0.958102	1.52515	1.52515	0.761317	0.0403907	0.0464689	0.964567	0.775392	0.53776
SRPR	13	34	0	0	1.31746	0	0	0.315944	0.0392911	0.0464929	0.817475	0.775392	0.53776
RNF207	12	7	2	0	0.371192	1.10222	1.10222	0.0161479	0.896955	0.0465458	0.383681	0.959161	0.537994
AC145676.2	0	0	0	0	0	0	0	0.0150619	0.569474	0.0465694	0.38064	0.848695	0.537994
INTS7	7	34	9	0	1.42644	3.03107	3.03107	0.241924	0.0137473	0.0466163	0.760927	0.61814	0.537994
OR2T27	5	19	0	0	2.29069	0	0	0.0197801	0.495568	0.0466203	0.398998	0.836922	0.537994
FAM110C	2	2	0	0	0.200952	0	0	0.0161576	0.452462	0.04671	0.383681	0.833339	0.538422
ADAM19	14	32	7	3	1.09673	2.70662	2.70662	0.738146	0.0154067	0.046711	0.959868	0.640861	0.538422
GNG4	1	8	0	0	3.29268	0	0	0.0182675	0.542192	0.0467952	0.39595	0.843329	0.539084
FAM90A26	0	0	0	0	0	0	0	0.0157978	0.514619	0.0468504	0.383482	0.839148	0.539157
HEBP2	0	11	0	0	2.84764	0	0	0.0235767	0.431771	0.0468552	0.417815	0.833339	0.539157
GOLGA6L19	2	10	1	0	3.04792	2.48257	2.48257	0.015018	0.442194	0.0468877	0.380488	0.833339	0.539222
AL391421.1	1	0	0	0	0	0	0	0.0185833	0.377885	0.0469992	0.396065	0.833339	0.539976
TGM6	14	33	0	0	1.14459	0	0	0.622205	0.0219652	0.0470135	0.935846	0.701594	0.539976
ZNF23	14	33	0	0	0.953111	0	0	0.861703	0.0142361	0.0470615	0.982153	0.623131	0.539976
PDE6B	21	17	1	2	0.489216	1.0749	1.0749	0.0168329	0.906112	0.047062	0.38676	0.962926	0.539976
SPRR2A	1	6	0	0	3.87642	0	0	0.017004	0.589563	0.047117	0.38877	0.854223	0.539976
MPC1	1	0	0	0	0	0	0	0.0191867	0.358753	0.0471373	0.398635	0.833339	0.539976
C11orf44	0	0	0	0	0	0	0	0.0191376	0.352017	0.0471582	0.398027	0.833339	0.539976
RAD1	2	15	3	0	2.41452	3.34516	3.34516	0.0285997	0.103103	0.0471884	0.435382	0.833339	0.539976
KCNA4	2	32	2	0	2.2912	2.39112	2.39112	0.0148149	0.307988	0.0472046	0.380475	0.833339	0.539976
RBM15B	16	14	1	0	0.444043	0.752141	0.752141	0.0135407	0.770491	0.0472289	0.374749	0.908927	0.539976
NUPR1	1	6	2	0	2.18686	8.6424	8.6424	0.152413	0.0289477	0.047261	0.682861	0.73471	0.539976
SALL4	21	53	5	1	1.38856	3.21976	3.21976	0.149489	0.0222311	0.0472917	0.679498	0.704417	0.539976	Yes
ZNF736	5	23	0	0	1.43445	0	0	0.291509	0.0493144	0.0473208	0.802289	0.788207	0.539976
SLC9A9	14	24	0	0	0.928429	0	0	0.801465	0.0138655	0.0473296	0.9731	0.619049	0.539976
AP1S2	1	5	4	0	0.700807	4.23351	4.23351	0.517735	0.0323564	0.0473767	0.90557	0.742608	0.540113
NAIP	3	5	0	0	0.354749	0	0	0.0444435	0.0783701	0.0475036	0.493266	0.833339	0.540113
GPR156	13	18	5	0	0.585177	2.00242	2.00242	0.0949447	0.19493	0.0475216	0.593636	0.833339	0.540113
AC007040.11	1	0	0	0	0	0	0	0.0202557	0.33166	0.0475223	0.400943	0.833339	0.540113
AL138764.1	0	0	0	0	0	0	0	0.0155277	0.560335	0.047558	0.383482	0.846697	0.540113
RP11-211G3.3	0	0	1	0	0	1.21365	1.21365	0.0155762	0.858689	0.0475822	0.383482	0.94345	0.540113
LHX6	9	8	2	1	0.558452	3.57704	3.57704	0.161891	0.0796129	0.047597	0.691298	0.833339	0.540113
ZMYM1	12	29	10	0	0.859839	2.31095	2.31095	0.605175	0.0409663	0.0476391	0.93291	0.775392	0.540113
RBMY1A1	0	0	0	0	0	0	0	0.0197738	0.33922	0.0476515	0.398998	0.833339	0.540113
CACFD1	4	7	1	2	1.35875	6.98173	6.98173	0.525435	0.0141352	0.0476572	0.908947	0.621445	0.540113
RBMY1F	0	0	0	0	0	0	0	0.0198661	0.336562	0.0476629	0.39976	0.833339	0.540113
AIMP2	5	18	0	0	2.22316	0	0	0.0268522	0.370209	0.0476669	0.425368	0.833339	0.540113
SIDT2	7	33	2	0	2.09168	1.34439	1.34439	0.0139761	0.704989	0.047705	0.374902	0.88529	0.540113
ARL5C	0	5	1	1	2.24075	9.15959	9.15959	0.174737	0.0263154	0.047736	0.70455	0.719915	0.540113
AC129492.6	0	7	1	0	3.03928	8.2908	8.2908	0.0382058	0.122927	0.0477753	0.469474	0.833339	0.540113
HEPHL1	19	56	10	4	1.14463	2.33301	2.33301	0.561263	0.0149397	0.0477941	0.921722	0.632147	0.540113
TCP11X2	3	12	1	0	2.8405	1.50386	1.50386	0.0136865	0.711831	0.047879	0.374902	0.887139	0.540113
MANSC4	1	17	0	0	2.38424	0	0	0.0298372	0.360866	0.0478849	0.441649	0.833339	0.540113
DST	84	269	56	3	0.948916	1.37219	1.37219	0.66553	0.0612247	0.0479013	0.945549	0.820933	0.540113
ZWINT	1	12	3	1	2.1219	4.28022	4.28022	0.0859707	0.0312292	0.0479191	0.5811	0.735779	0.540113
ARG2	3	15	0	0	1.87801	0	0	0.109472	0.113359	0.0479369	0.617081	0.833339	0.540113
GLRX3	2	16	5	0	2.17604	3.32531	3.32531	0.0495781	0.0440537	0.0479414	0.499535	0.77707	0.540113
RHOG	4	15	1	0	2.41191	4.63259	4.63259	0.0229523	0.228738	0.0479598	0.416064	0.833339	0.540113
CLCNKB	5	22	0	0	1.80088	0	0	0.0866901	0.136604	0.0479923	0.5811	0.833339	0.540175
OR5K1	2	18	1	0	2.50156	3.21289	3.21289	0.016891	0.339624	0.0480221	0.386951	0.833339	0.540208
SYCP1	6	50	13	5	1.76983	2.27123	2.27123	0.0472071	0.0209086	0.0480824	0.496501	0.694098	0.540297
ZBTB38	24	30	4	0	0.546663	1.0359	1.0359	0.0179619	0.947209	0.0481112	0.39526	0.979913	0.540297
AKAP12	38	52	7	0	0.610014	0.62395	0.62395	0.0156142	0.218357	0.0481259	0.383482	0.833339	0.540297
PNMAL1	3	18	0	0	2.17952	0	0	0.0379391	0.282488	0.0481615	0.469474	0.833339	0.540297
PRAMEF18	0	0	0	0	0	0	0	0.0167374	0.485033	0.0481644	0.386308	0.836096	0.540297
PROM1	3	30	1	0	1.96679	0.479835	0.479835	0.0446535	0.435875	0.0482287	0.493639	0.833339	0.540453
TBC1D8	11	44	8	1	1.52042	2.76287	2.76287	0.117641	0.0196831	0.0482605	0.632976	0.689331	0.540453
ZNF600	4	35	0	0	1.5001	0	0	0.211144	0.0720382	0.0482643	0.734577	0.833339	0.540453
MRPL37	2	23	1	0	2.42294	1.25579	1.25579	0.0145992	0.833231	0.0483304	0.379556	0.933655	0.540453
RBM20	14	32	0	0	0.913511	0	0	0.74466	0.0140577	0.0483341	0.960514	0.620732	0.540453
LRRC3DN	0	0	0	0	0	0	0	0.0157603	0.566033	0.0483398	0.383482	0.847632	0.540453
AL049840.1	0	0	0	0	0	0	0	0.0163614	0.519806	0.0484658	0.383889	0.839395	0.54156
C11orf45	1	7	0	0	3.51431	0	0	0.0181355	0.571509	0.0485649	0.395859	0.849273	0.54212
ZNF14	11	27	15	0	0.941949	2.1122	2.1122	0.841967	0.0347851	0.0485698	0.979046	0.753027	0.54212
ZNF69	1	2	1	0	0.189565	0.708039	0.708039	0.0142891	0.731595	0.0486206	0.376749	0.894616	0.542212
KIF18B	17	36	0	0	1.15491	0	0	0.578608	0.0234286	0.0486575	0.926772	0.708814	0.542212
FMO4	5	30	1	0	1.92488	0.482021	0.482021	0.04093	0.434334	0.0486818	0.475607	0.833339	0.542212
AMFR	8	19	7	0	0.931911	3.05757	3.05757	0.835524	0.0238551	0.048686	0.978123	0.708814	0.542212
DSTYK	4	28	0	0	1.61316	0	0	0.153976	0.0919058	0.0488288	0.683501	0.833339	0.543225
CCDC135	10	49	2	1	1.89278	1.18669	1.18669	0.0156602	0.78798	0.0488631	0.383482	0.915226	0.543225
C15ORF37	0	0	0	0	0	0	0	0.0157274	0.591012	0.0489416	0.383482	0.854676	0.543225
SPON2	4	1	0	0	0.151611	0	0	0.0186337	0.399795	0.0489516	0.396065	0.833339	0.543225
PUS7	5	16	8	0	1.01369	3.01403	3.01403	0.970933	0.0211505	0.0489601	0.994003	0.695473	0.543225
NHLRC4	1	5	0	0	4.45525	0	0	0.0154827	0.723875	0.0489639	0.383083	0.891506	0.543225
NFS1	2	16	0	0	2.08191	0	0	0.0641265	0.187132	0.0489663	0.537384	0.833339	0.543225
SCMH1	11	16	0	0	0.599542	0	0	0.130862	0.029837	0.0490663	0.651747	0.73471	0.544035
BIVM	4	24	6	0	1.69322	3.55572	3.55572	0.126949	0.0205679	0.0491186	0.64585	0.693743	0.544069
RP11-147C23.1	0	0	0	0	0	0	0	0.0234266	0.270961	0.0491699	0.416885	0.833339	0.544069
MPP6	3	33	3	0	2.21127	1.31052	1.31052	0.0158233	0.685921	0.0491717	0.383482	0.878936	0.544069
PECR	3	16	0	0	2.06778	0	0	0.0605493	0.191046	0.0491777	0.524761	0.833339	0.544069
BHLHA9	0	0	0	0	0	0	0	0.0146938	0.751888	0.0492474	0.379556	0.900571	0.544378
TMEM63A	9	27	0	0	1.43155	0	0	0.241304	0.0549512	0.0492598	0.759963	0.803739	0.544378
FRG2B	2	6	4	0	1.01048	5.11691	5.11691	0.983901	0.0165152	0.0493046	0.996681	0.657191	0.544574
S100A7	0	10	0	1	2.68611	8.20435	8.20435	0.0375472	0.124364	0.0493922	0.467243	0.833339	0.544619	Yes
ARFGAP2	2	19	0	0	1.78273	0	0	0.12965	0.10935	0.0494362	0.649737	0.833339	0.544619
RHBDL3	2	13	1	3	1.53625	5.18429	5.18429	0.304624	0.015796	0.0494489	0.811406	0.646171	0.544619
PAGE5	2	11	0	0	2.38898	0	0	0.0481161	0.228634	0.049459	0.496501	0.833339	0.544619
CTB-133G6.1	0	1	0	0	0.148382	0	0	0.024416	0.21775	0.0494703	0.41926	0.833339	0.544619
SPACA1	7	8	4	0	0.576072	2.98008	2.98008	0.197672	0.0827669	0.0494859	0.722471	0.833339	0.544619
ZNF219	7	6	0	0	0.359603	0	0	0.0252959	0.2205	0.0494985	0.41926	0.833339	0.544619
MEIG1	0	7	1	0	3.53445	3.57342	3.57342	0.0195167	0.306456	0.049619	0.398998	0.833339	0.544883
MCTS1	1	14	2	0	2.79566	1.86602	1.86602	0.0144911	0.455933	0.0496269	0.379091	0.833339	0.544883
FAM203A	1	2	2	0	0.717114	10.6628	10.6628	0.659735	0.0189481	0.0496633	0.943734	0.677736	0.544883
S100G	3	2	3	0	0.591947	5.61611	5.61611	0.469377	0.0264048	0.0496668	0.889756	0.719915	0.544883
TMEM200C	1	18	0	0	2.51963	0	0	0.0190349	0.582996	0.0496829	0.397427	0.851915	0.544883
TSRM	0	0	0	0	0	0	0	0.0167432	0.526978	0.0496852	0.386308	0.840374	0.544883
CTD-2144E22.5	0	0	0	0	0	0	0	0.0155881	0.638043	0.0497206	0.383482	0.865733	0.544974
HAMP	1	1	1	2	0.483781	5.68579	5.68579	0.448056	0.0269946	0.0497574	0.882452	0.720476	0.54508
CXCR3	5	14	3	0	1.12208	6.86267	6.86267	0.764765	0.0145455	0.0498621	0.965132	0.623232	0.545315
FAM208A	12	41	13	1	1.03993	2.25938	2.25938	0.88558	0.0240258	0.0498644	0.982818	0.708814	0.545315
LIPH	5	26	2	0	2.22483	1.29147	1.29147	0.0150161	0.744146	0.0498709	0.380488	0.898099	0.545315
SGK1	6	28	1	0	2.07006	0.708312	0.708312	0.0219081	0.726044	0.0498875	0.408687	0.89261	0.545315	Yes
LPIN3	16	15	1	0	0.479651	0.31434	0.31434	0.0231147	0.171693	0.0499298	0.416064	0.833339	0.545481
AC016586.1	0	0	0	0	0	0	0	0.0167544	0.535327	0.0499942	0.386308	0.84235	0.545657
C10orf95	1	0	0	0	0	0	0	0.0158449	0.626803	0.0500002	0.383483	0.86142	0.545657
ETV4	9	21	0	0	1.57459	0	0	0.162466	0.0754714	0.050051	0.691567	0.833339	0.545915	Yes
LY6E	1	0	0	0	0	0	0	0.0187215	0.431913	0.0501905	0.396065	0.833339	0.546278
ZNF215	5	21	9	0	1.21111	3.01375	3.01375	0.584702	0.0159491	0.0501957	0.9273	0.646509	0.546278
TMEM204	3	14	0	0	2.50834	0	0	0.0223164	0.477965	0.0502148	0.411259	0.83504	0.546278
ZFP30	7	43	2	0	1.69522	0.532732	0.532732	0.0673504	0.365143	0.0502636	0.546946	0.833339	0.546278
FAM217B	10	10	0	0	0.520929	0	0	0.0906838	0.0448465	0.0503079	0.589851	0.777199	0.546278
TCAIM	2	25	6	0	2.04608	3.09493	3.09493	0.0458178	0.0407114	0.0503277	0.495173	0.775392	0.546278
SEC61B	0	8	0	0	3.25222	0	0	0.0217031	0.496725	0.0503316	0.407511	0.837209	0.546278
NACA	13	52	0	0	1.18917	0	0	0.497698	0.0299472	0.0503327	0.899375	0.73471	0.546278	Yes
ZNF479	15	44	2	0	1.67535	0.591113	0.591113	0.0403408	0.44239	0.050342	0.475438	0.833339	0.546278	Yes
DDX51	4	22	0	0	1.9637	0	0	0.0539813	0.217325	0.0503562	0.508872	0.833339	0.546278
PYGM	9	43	2	0	1.93036	1.08262	1.08262	0.0168169	0.916306	0.0505045	0.38676	0.966632	0.546619
BRI3	0	0	1	0	0	5.94673	5.94673	0.0525263	0.177302	0.0505195	0.508103	0.833339	0.546619
AGBL2	7	35	1	0	1.56407	0.297614	0.297614	0.136619	0.159491	0.0505401	0.662182	0.833339	0.546619
ZNF277	4	17	0	0	1.3794	0	0	0.390146	0.040383	0.0505513	0.853947	0.775392	0.546619
MYSM1	5	20	8	2	0.947403	2.54254	2.54254	0.87967	0.0323927	0.0505513	0.982667	0.742608	0.546619
AC004381.6	3	32	2	2	2.22643	2.02092	2.02092	0.015481	0.256467	0.0505637	0.383083	0.833339	0.546619
HSPA2	29	23	0	0	0.576413	0	0	0.0351069	0.163093	0.0505871	0.458298	0.833339	0.546619
ATP2B1	19	32	8	2	0.608777	1.31444	1.31444	0.060537	0.469911	0.0506236	0.524761	0.833339	0.546619
RPS6KA6	11	53	10	3	1.66497	2.23406	2.23406	0.0480143	0.0313124	0.050657	0.496501	0.735787	0.546619
LRRC27	5	21	0	0	1.53721	0	0	0.216919	0.0663772	0.0506597	0.738247	0.833339	0.546619
ADCY1	15	56	1	1	1.77727	1.0803	1.0803	0.0162195	0.917446	0.0506898	0.383681	0.967262	0.54665
KCNB2	21	27	6	0	0.567386	1.28933	1.28933	0.034658	0.581708	0.0507531	0.456218	0.851901	0.546799
NPC1L1	12	53	0	2	1.78214	0.840377	0.840377	0.0221341	0.810222	0.0507634	0.410237	0.923742	0.546799
C2orf78	5	33	1	0	2.05878	0.769095	0.769095	0.0212148	0.79275	0.0507853	0.4042	0.916619	0.546799
DNAJC1	5	15	7	0	1.00036	3.21051	3.21051	0.999248	0.0213089	0.0508573	0.99986	0.696014	0.547015
AC097381.1	0	0	0	0	0	0	0	0.0153622	0.730666	0.0508781	0.383083	0.894278	0.547015
MTIF3	1	14	0	0	2.25915	0	0	0.0525275	0.231976	0.0509045	0.508103	0.833339	0.547015
MAGEF1	1	11	0	0	2.85435	0	0	0.0202256	0.548083	0.0509142	0.400943	0.844659	0.547015
HMBOX1	4	19	0	0	1.37966	0	0	0.377883	0.0426241	0.0510949	0.848411	0.775392	0.548437
THSD7B	24	67	18	1	0.961449	1.87763	1.87763	0.855161	0.0354015	0.0511335	0.981062	0.75369	0.548437
NPIPA8	1	0	1	0	0	3.45847	3.45847	0.0325322	0.315642	0.0511859	0.45018	0.833339	0.548437
ADAM33	7	9	3	1	0.568172	2.76727	2.76727	0.172477	0.103143	0.0512352	0.701907	0.833339	0.548437
USP17L10	0	0	0	0	0	0	0	0.0171951	0.538814	0.0512449	0.38877	0.842575	0.548437
AL139147.1	0	0	0	0	0	0	0	0.0179273	0.489144	0.0512551	0.39526	0.836096	0.548437
NCF1	4	6	2	1	1.03495	6.73032	6.73032	0.945322	0.0156672	0.0512705	0.990222	0.645021	0.548437
PNLIPRP3	6	24	0	0	1.34705	0	0	0.370174	0.0421117	0.0512767	0.845569	0.775392	0.548437
STK39	4	30	1	1	2.15427	1.04738	1.04738	0.0187476	0.95193	0.0512954	0.396065	0.982	0.548437
AL353583.1	0	0	0	0	0	0	0	0.0165074	0.603702	0.051389	0.38609	0.857812	0.548437
ZZZ3	8	19	6	2	0.612062	1.73622	1.73622	0.152715	0.218698	0.0514047	0.68306	0.833339	0.548437
FAM47E	6	13	4	1	0.908519	3.80859	3.80859	0.803193	0.0229209	0.0514103	0.9731	0.707425	0.548437
HSD3B1	10	7	3	0	0.398924	1.46924	1.46924	0.0295677	0.555738	0.0514132	0.441649	0.846415	0.548437
OR52N4	6	13	3	0	0.983186	6.45593	6.45593	0.964876	0.0169738	0.0514288	0.992412	0.662176	0.548437
ADAM29	14	44	8	0	1.27947	3.01747	3.01747	0.339126	0.0152381	0.0514654	0.82812	0.63914	0.548537
CHAMP1	12	25	0	0	0.725353	0	0	0.288282	0.0183169	0.051541	0.799492	0.672771	0.548977
C22orf26	0	0	0	0	0	0	0	0.0184059	0.468704	0.0515614	0.396065	0.833339	0.548977
HMX1	1	1	0	0	0.13953	0	0	0.0172572	0.52027	0.0516359	0.38877	0.839395	0.54948
TMC7	10	28	0	0	1.36069	0	0	0.303438	0.046471	0.0516872	0.810554	0.779633	0.549734
MAPRE2	8	5	0	0	0.430788	0	0	0.0798729	0.0555268	0.0517357	0.570956	0.803739	0.549959
TSTD2	12	12	6	0	0.528606	1.6868	1.6868	0.0752931	0.284994	0.0518282	0.56272	0.833339	0.550651
TMEM55B	1	13	2	0	2.63285	3.32227	3.32227	0.0240983	0.178221	0.0518742	0.41926	0.833339	0.550848
HPS6	7	23	0	0	1.8401	0	0	0.0624073	0.186559	0.051959	0.531543	0.833339	0.551067
RP11-382J12.1	0	0	0	0	0	0	0	0.017134	0.56593	0.0519641	0.38877	0.847632	0.551067
RNF224	0	0	0	0	0	0	0	0.0172734	0.555522	0.0519984	0.38877	0.846415	0.551067
HERPUD1	1	2	1	1	0.265593	2.56762	2.56762	0.0557855	0.276668	0.0520046	0.512967	0.833339	0.551067	Yes
NUP62CL	0	12	2	0	2.87761	2.73591	2.73591	0.0190262	0.252046	0.0520458	0.397427	0.833339	0.551214
AC174470.1	0	0	0	0	0	0	0	0.0187431	0.462383	0.0520862	0.396065	0.833339	0.551351
RXFP4	2	16	0	0	2.49672	0	0	0.0207788	0.551778	0.0521241	0.404131	0.845338	0.551374
SLC2A14	8	29	1	0	2.04929	0.876073	0.876073	0.0182024	0.89586	0.0521432	0.39595	0.95896	0.551374
MVB12B	8	5	0	0	0.416685	0	0	0.0681046	0.0668566	0.0522455	0.547356	0.833339	0.552125
GPR149	14	47	5	1	1.59482	2.81098	2.81098	0.0640822	0.0433152	0.0522968	0.537348	0.775392	0.552125
XRRA1	13	15	5	0	0.49772	1.34397	1.34397	0.0372037	0.564599	0.0523051	0.465229	0.847632	0.552125
FRMPD4	35	58	2	0	0.712684	0.283077	0.283077	0.0958216	0.0328864	0.0523308	0.595838	0.742608	0.552125
INTS8	4	33	6	2	1.84766	2.81547	2.81547	0.0574853	0.0314107	0.0523518	0.516493	0.737233	0.552125
FAM203B	0	0	0	0	0	0	0	0.0181467	0.504693	0.052411	0.395859	0.83867	0.55246
ZMAT3	2	20	2	0	2.46301	2.07188	2.07188	0.0159622	0.386541	0.0524563	0.383608	0.833339	0.552648
CDC25A	5	15	6	0	1.06471	3.61578	3.61578	0.868462	0.0182854	0.052485	0.982194	0.672771	0.55266
STON1	11	25	7	1	0.957875	2.79622	2.79622	0.887651	0.0246051	0.0525954	0.982818	0.71427	0.553156
RNF165	7	10	2	3	0.843617	3.6529	3.6529	0.67542	0.0262233	0.0526173	0.946757	0.719915	0.553156
POSTN	5	44	3	1	1.98851	1.11687	1.11687	0.0212403	0.848199	0.0526379	0.4042	0.939573	0.553156
MTERFD3	2	21	3	0	2.32992	2.77529	2.77529	0.0223545	0.160237	0.0526422	0.411259	0.833339	0.553156
ANKS6	11	18	5	0	0.697027	2.73299	2.73299	0.27297	0.0712803	0.0526806	0.783688	0.833339	0.55327
LPCAT3	3	17	0	0	1.84579	0	0	0.108045	0.127057	0.0527301	0.615995	0.833339	0.553315
C2orf27A	0	0	0	1	0	2.06539	2.06539	0.0234096	0.533217	0.0527695	0.416885	0.841753	0.553315
SCN11A	18	76	8	5	1.50021	2.18378	2.18378	0.0655707	0.0290832	0.0527834	0.542355	0.73471	0.553315
MGAM	31	134	5	7	1.48348	1.02664	1.02664	0.024876	0.93667	0.0528219	0.41926	0.975349	0.553315
TCF3	9	7	2	0	0.382182	1.40724	1.40724	0.0242555	0.662104	0.052941	0.41926	0.873028	0.553315	Yes
LCE1C	0	5	1	0	2.87809	13.9082	13.9082	0.0803315	0.0690272	0.0529589	0.571321	0.833339	0.553315
RAB12	1	4	3	0	0.74151	5.7711	5.7711	0.612418	0.0259273	0.0529731	0.932964	0.719443	0.553315
TCEB2	1	6	1	1	1.98708	9.0273	9.0273	0.206645	0.0265246	0.0529814	0.731986	0.719915	0.553315
ASPH	5	27	9	1	1.57474	2.84844	2.84844	0.168697	0.0170821	0.0529848	0.697874	0.662542	0.553315
RBM43	1	15	0	0	2.27501	0	0	0.04651	0.26834	0.0529853	0.496496	0.833339	0.553315
LYSMD1	0	7	3	0	1.44959	7.01251	7.01251	0.476118	0.0157837	0.0530326	0.892489	0.646171	0.553315
MTA3	3	18	0	0	1.28081	0	0	0.514069	0.0348545	0.0530415	0.904725	0.753027	0.553315
PTGDR	7	21	2	0	1.89094	5.09695	5.09695	0.0571143	0.0765309	0.0530428	0.515412	0.833339	0.553315
TTC7B	9	42	2	0	1.79221	0.679957	0.679957	0.035419	0.587236	0.0531289	0.458403	0.853187	0.553925
ASCL5	0	0	0	0	0	0	0	0.0172537	0.595454	0.0531641	0.38877	0.855681	0.554004
HARS2	2	17	0	0	1.68627	0	0	0.182141	0.086865	0.0532368	0.710781	0.833339	0.554474
CSF2RB	8	40	0	1	1.89853	0.690666	0.690666	0.0242088	0.70437	0.053281	0.41926	0.88529	0.554647
C1orf50	0	0	0	0	0	0	0	0.0182489	0.523038	0.053365	0.39595	0.839395	0.555234
USP17L5	0	0	0	0	0	0	0	0.0180357	0.543648	0.0535667	0.395778	0.843792	0.555565
OR8K5	4	14	4	0	1.26973	5.09641	5.09641	0.543012	0.0155752	0.0536165	0.914573	0.642549	0.555565
FCGR2B	2	14	0	1	2.6889	2.01955	2.01955	0.0160832	0.541818	0.0537186	0.383681	0.843329	0.555565	Yes
COL4A1	11	57	5	2	1.84229	1.44498	1.44498	0.0157617	0.419099	0.0537533	0.383482	0.833339	0.555565
CABS1	7	11	0	0	0.516135	0	0	0.0930259	0.0438763	0.0537812	0.592432	0.775392	0.555565
NPIPB3	1	1	0	0	0.144042	0	0	0.019524	0.431738	0.0538074	0.398998	0.833339	0.555565
PCDHA5	19	59	1	0	1.61035	0.495238	0.495238	0.0353857	0.439797	0.0538713	0.458403	0.833339	0.555565
PRMT5	1	17	1	4	1.68901	4.23517	4.23517	0.193712	0.0188548	0.0538902	0.719817	0.677661	0.555565
MAP3K8	6	24	0	0	1.55494	0	0	0.182383	0.0802472	0.053895	0.710781	0.833339	0.555565
MRPL23	0	0	0	0	0	0	0	0.0196149	0.457473	0.0539146	0.398998	0.833339	0.555565
CHRM4	7	27	0	0	1.9647	0	0	0.0318047	0.360193	0.0539218	0.449043	0.833339	0.555565
OR5M9	3	10	3	0	0.845861	5.77587	5.77587	0.70137	0.0244599	0.0539583	0.95299	0.71427	0.555565
EXD3	13	11	1	0	0.420139	0.528026	0.528026	0.0162778	0.49064	0.0539752	0.383846	0.836096	0.555565
AVIL	5	31	0	1	1.86087	0.45572	0.45572	0.0513671	0.395976	0.0540229	0.505753	0.833339	0.555565
GOLGA6L18	0	0	0	0	0	0	0	0.0213295	0.38898	0.0540375	0.4042	0.833339	0.555565
TGM2	12	35	0	0	1.43266	0	0	0.193362	0.0703952	0.0540505	0.719308	0.833339	0.555565
NDUFA10	2	18	0	0	1.80277	0	0	0.126816	0.119246	0.054087	0.64585	0.833339	0.555565
TRAPPC2P1	2	13	0	0	2.45063	0	0	0.0325542	0.360708	0.0541119	0.45018	0.833339	0.555565
HSF2BP	1	16	0	0	1.98563	0	0	0.0920615	0.158151	0.0541284	0.590903	0.833339	0.555565
PLK2	7	34	2	0	1.96319	0.858034	0.858034	0.0241023	0.835693	0.0541312	0.41926	0.93485	0.555565
KCTD20	4	21	0	0	1.67491	0	0	0.146557	0.100852	0.054163	0.674645	0.833339	0.555565
TMEM246	10	28	0	0	1.67103	0	0	0.0849818	0.1441	0.0541779	0.579897	0.833339	0.555565
OGFOD1	6	10	0	0	0.559557	0	0	0.156929	0.0277178	0.0541876	0.686035	0.726135	0.555565
SFRP4	5	22	0	0	1.94576	0	0	0.052247	0.234368	0.0542132	0.507589	0.833339	0.555565	Yes
AC004824.2	0	0	0	0	0	0	0	0.0231319	0.337927	0.0542266	0.416064	0.833339	0.555565
TCEB3C	1	2	0	0	0.214406	0	0	0.0242894	0.266346	0.0542456	0.41926	0.833339	0.555565
IGFBP1	3	16	1	0	2.5434	1.80686	1.80686	0.0159548	0.601299	0.0542712	0.383608	0.857146	0.555565
SLC9C2	13	65	9	1	1.73952	1.89184	1.89184	0.0212928	0.112131	0.054289	0.4042	0.833339	0.555565
OR5H15	3	22	3	0	1.83965	4.85202	4.85202	0.0898478	0.0391282	0.0543241	0.587665	0.775392	0.555565
PABPN1	5	2	0	1	0.214712	0.87881	0.87881	0.0163659	0.899085	0.0543289	0.383889	0.960008	0.555565
ABCA3	44	45	2	0	0.643092	0.405789	0.405789	0.029922	0.147651	0.0543444	0.441649	0.833339	0.555565
OR5T3	5	26	2	0	2.00263	4.00954	4.00954	0.0351936	0.12201	0.0543497	0.458298	0.833339	0.555565
BMF	2	2	3	0	0.504758	4.7838	4.7838	0.342691	0.0415938	0.0543644	0.83072	0.775392	0.555565
AC073343.1	0	2	0	0	0.224431	0	0	0.0332486	0.146378	0.0543646	0.45374	0.833339	0.555565
CTD-2117L12.1	0	0	0	0	0	0	0	0.0247035	0.303487	0.0543647	0.41926	0.833339	0.555565
LCA5L	11	20	8	0	0.744737	2.2336	2.2336	0.359006	0.0732648	0.0544678	0.839552	0.833339	0.556336
TMEM78	0	0	0	0	0	0	0	0.018225	0.559934	0.0546106	0.39595	0.846586	0.556694
HADHA	4	22	0	0	1.3727	0	0	0.370785	0.0469657	0.0546121	0.845829	0.779633	0.556694
CDK18	5	22	0	0	1.6635	0	0	0.138986	0.10372	0.0546739	0.665801	0.833339	0.556694
CCDC39	8	46	12	2	1.52727	2.43493	2.43493	0.132029	0.0177313	0.0546776	0.655123	0.669623	0.556694
RASGEF1A	2	16	2	1	2.06279	4.41908	4.41908	0.0675722	0.0511871	0.0547039	0.54704	0.793407	0.556694
PTCHD3	25	36	0	0	0.818537	0	0	0.407096	0.0181772	0.0547741	0.863135	0.672771	0.556694
STK33	5	31	2	0	1.98278	0.7626	0.7626	0.0312717	0.712301	0.0548011	0.44726	0.887139	0.556694
RASEF	11	17	7	0	0.619781	1.88057	1.88057	0.151963	0.175521	0.0548135	0.682861	0.833339	0.556694
GRSF1	6	13	5	1	0.993137	3.46914	3.46914	0.985732	0.0210865	0.054814	0.996964	0.695145	0.556694
HDAC10	6	20	0	0	1.72625	0	0	0.113507	0.118443	0.0548146	0.625317	0.833339	0.556694
PAPPA-AS1	0	0	0	0	0	0	0	0.0187012	0.533398	0.0548896	0.396065	0.841764	0.556694
OR5J2	3	24	1	0	2.31353	2.13917	2.13917	0.0165805	0.511285	0.0549072	0.386308	0.83867	0.556694
CASZ1	31	45	0	0	0.732639	0	0	0.157351	0.0345393	0.0549555	0.686329	0.753027	0.556694
LUZPP1	0	0	0	0	0	0	0	0.018673	0.537166	0.0549572	0.396065	0.84235	0.556694
PCM1	24	53	12	2	0.599465	0.927302	0.927302	0.0258737	0.812896	0.0549665	0.421173	0.924639	0.556694	Yes
AP001888.1	0	0	0	0	0	0	0	0.0182398	0.569526	0.0549668	0.39595	0.848695	0.556694
DCAF16	3	5	4	0	0.649512	3.75985	3.75985	0.412543	0.043902	0.0550025	0.865912	0.775392	0.556694
PPFIBP1	3	37	3	0	1.89808	0.75118	0.75118	0.0491668	0.651959	0.0550124	0.49772	0.870333	0.556694	Yes
G6PD	16	17	0	0	0.603622	0	0	0.108007	0.0454536	0.0550376	0.615995	0.777199	0.556694
CLASRP	9	18	0	0	0.682938	0	0	0.261729	0.0205799	0.0550832	0.776117	0.693743	0.556694
HPS3	7	41	7	0	1.79607	2.60405	2.60405	0.0433557	0.0512305	0.0550847	0.489635	0.793407	0.556694
OR2Y1	1	17	0	0	2.3362	0	0	0.0339534	0.369704	0.0551612	0.455153	0.833339	0.557186
FGF8	2	7	2	1	1.22443	6.78427	6.78427	0.683158	0.0161035	0.0552222	0.948341	0.650975	0.557307
RP11-763F8.1	0	0	0	0	0	0	0	0.0208059	0.429494	0.0552286	0.40419	0.833339	0.557307
G6PC	4	18	0	0	2.04368	0	0	0.0518841	0.241029	0.055436	0.506513	0.833339	0.558443
WDR26	9	26	0	0	1.13129	0	0	0.691271	0.0250808	0.0554386	0.950459	0.716412	0.558443
COL23A1	14	12	1	0	0.469244	0.286219	0.286219	0.0304603	0.135055	0.0554412	0.444999	0.833339	0.558443
PPP1R21	7	30	0	1	1.31035	0.219876	0.219876	0.38612	0.0659923	0.0554798	0.851296	0.833339	0.558443
WNT6	2	2	1	0	0.238685	2.70853	2.70853	0.0338509	0.404934	0.0554819	0.455153	0.833339	0.558443
KRTAP4-9	2	9	0	0	2.98232	0	0	0.0213123	0.566101	0.055508	0.4042	0.847632	0.558443
RPGRIP1L	15	35	10	3	0.737007	1.66313	1.66313	0.261388	0.153932	0.0557641	0.776117	0.833339	0.560654
OTUD4	12	43	10	4	1.1878	2.35353	2.35353	0.520658	0.0180687	0.0558164	0.906619	0.672771	0.560654
[truncated: 18,092 more rows]
