# Supplementary material for: Somatic mutation distribution across tumour cohorts provides a signal for positive selection in cancer
Source: Nat Commun. 2022 Nov 17;13:7023. doi: 10.1038/s41467-022-34746-z (PMC9671924; doi:10.1038/s41467-022-34746-z)
Supplement: Supplementary file 14 — Supplementary Data 11 [file 41467_2022_34746_MOESM14_ESM.xlsx]

## Sheet: Supplementary Data 11
Name	TargetSize	TargetSizeSyn	Count	CountSyn	Significance	FDR	Gene in CGC
PIK3CA	7164.17	1507.55	317	11	0	0	Yes
PTEN	2536.6	643.788	278	7	0	0	Yes
ARID1A	11356.9	4039.03	158	15	0	0	Yes
CTNNB1	5404.28	1142.5	135	13	0	0	Yes
POLE	16278.3	6065.29	124	49	0	0	Yes
PDE4DIP	19801.5	5385.15	113	0	0	0	Yes
BCOR	11418	4259.7	111	47	0	0	Yes
KRAS	1711.7	332.589	88	3	0	0	Yes
PIK3R1	5533.79	1421.79	87	7	0	0	Yes
TPTE	3921.09	1076.82	81	0	0	0
ZNF658	5404.47	1285.47	78	0	0	0
FGFR2	6158.3	1993.51	75	16	0	0	Yes
PPP2R1A	3917.33	1473.1	75	7	0	0	Yes
SOX17	1317.5	655.871	19	2	0	0
RBP3	6813.67	2870.94	75	0	3.60045e-13	4.44968e-10
CYFIP1	9260.9	4075.84	68	0	1.0948e-10	1.26847e-07
CTCF	5450.54	1449.37	91	9	5.24268e-10	5.71698e-07	Yes
CHD4	13901.2	3340.26	143	8	2.61747e-09	2.6957e-06	Yes
TP53	2892.45	915.718	112	7	2.93131e-09	2.86003e-06	Yes
RASA1	6849.42	1774.92	82	6	8.08182e-09	7.49104e-06
ANKRD35	6352.09	1960.3	49	0	1.13946e-08	1.00587e-05
FBXW7	5335.71	1317	93	6	3.32479e-08	2.80159e-05	Yes
TUBGCP5	6721.51	1764.26	51	0	1.38212e-07	0.000111398
CCDC73	7066.52	1419.94	60	10	3.14461e-07	0.000242895
NF1	18068.6	4696.19	124	36	5.30737e-07	0.000393552	Yes
ARHGAP35	9923.53	3050.33	103	26	2.31978e-06	0.00165401	Yes
LTV1	3690.74	677.61	30	2	3.80847e-06	0.00261487
GDF2	2604.21	1301.8	37	0	4.11305e-06	0.00262923
NFE2L2	3955.89	938.397	32	2	4.08345e-06	0.00270354	Yes
CCND1	1832.79	868.543	22	4	4.8468e-06	0.002995	Yes
ATF7IP	8285.48	2130.68	54	10	5.97537e-06	0.00357327
SPATA31A3	1668.58	531.152	75	8	7.12852e-06	0.00412964
NCOA4	3922	960.546	36	0	1.508e-05	0.00847131	Yes
ITGA10	7243.98	2019.27	39	0	2.13576e-05	0.0116449
FSIP2	10737.2	2223.96	128	25	2.2316e-05	0.0118198
SPOP	2636.46	655.642	46	3	2.39372e-05	0.0123263	Yes
FOXA2	2448.81	1447.7	20	1	2.99739e-05	0.0150177
SOS1	9318.6	2021.13	70	4	3.20813e-05	0.0156506
C9orf131	6524.21	1836.87	29	10	4.848e-05	0.0230442
CCDC7	3203.67	716.863	18	5	5.24377e-05	0.0243022
AKAP9	28746.4	5226.15	153	25	8.1858e-05	0.0370118	Yes
APC	19899.8	4175.61	141	28	0.000120953	0.0533865	Yes
BMT2	2752.67	711.463	25	8	0.000154161	0.0649509
ESRP1	4366.09	1336.86	41	8	0.00019191	0.0790583
ANKRD30B	5028.08	1228.54	132	18	0.000249322	0.0962902
KIAA2026	12452.9	3399.37	84	17	0.000245075	0.0966638
EP300	15168	4468.43	86	19	0.000242278	0.097638	Yes
GPRIN2	2409.52	894.909	28	0	0.000262487	0.0993057
MGA	18752.5	4273.6	123	21	0.000286103	0.106076
PDZK1	2349.14	627.995	19	0	0.000387466	0.133015
UBE2E2	1345.01	353.158	12	1	0.000386613	0.135227
ZNF236	12127.1	5073.47	60	19	0.000379424	0.135265
CASP8	3567.91	1054.29	63	10	0.00041092	0.138502	Yes
ANKRD30A	8330.24	1888.06	100	12	0.000471447	0.156066
KIAA1671	710.345	252.954	56	18	0.000488484	0.158869
MORC4	6048.68	1390.91	70	14	0.00054607	0.174535
ELL2	4317.48	1193.21	36	5	0.00058034	0.182345
CCDC39	5620.11	1083.93	60	8	0.000695779	0.214973
ATM	21029	4510.84	140	22	0.000762294	0.231662	Yes
PIK3R2	3412.77	1512.24	19	8	0.000941373	0.272674
PPFIA2	8381.73	1617.85	94	13	0.000926706	0.272687
NAA15	6060.05	1199.1	49	10	0.000922231	0.275747
AKT1	3153.77	1336.51	16	6	0.00100262	0.281616	Yes
CSMD3	23110.9	6381	334	75	0.00101891	0.281919	Yes
CTSE	2362.88	995.137	23	0	0.000991653	0.282819
CCNYL1	2074.24	524.086	11	0	0.00114859	0.313126
BRWD3	12248.7	2540.98	143	18	0.00119224	0.320316
ERBB2	7525.8	3016.03	36	10	0.001283	0.339775	Yes
DEUP1	3655.74	652.872	34	8	0.0013612	0.340999
HJURP	5208.81	1641.34	27	13	0.00132569	0.341328
TAF3	6729.3	1842.49	38	3	0.00130771	0.34144
KTN1	10197.9	1816.49	51	6	0.00134809	0.342342	Yes
TRAPPC8	9492.42	2216.33	71	12	0.00150428	0.34858
PIAS3	3796.3	1297.63	32	0	0.0014722	0.349894
IBTK	8638.16	2060.57	61	18	0.00149391	0.350558
RRAS2	1281.63	341.334	11	4	0.00143105	0.353717
MYO10	13590.4	5058.53	96	37	0.00145351	0.354542
MAP4K3	5305.45	1368.78	40	4	0.00156111	0.357283
CEP290	14192	2251.41	125	18	0.00162645	0.363267
SMC4	9697.7	1847.98	65	18	0.00161454	0.365004
ROCK2	10027.1	1969.28	53	5	0.00171911	0.374927
ZNF878	3718.22	813.387	54	7	0.00169955	0.375075
ROBO1	10241.3	2838.3	85	19	0.00181365	0.390946
MSH2	6115.29	1338.04	40	4	0.00190237	0.400752	Yes
CTNNA1	6615.34	1814.02	37	8	0.00189614	0.40403	Yes
CFAP58	6815.94	1545.99	67	5	0.00196442	0.409174
ARL2BP	1227.01	287.649	5	3	0.0020363	0.419432
CDK5RAP2	12951.2	3516.44	82	8	0.00217311	0.419637
USP25	7429.11	1547.45	68	11	0.00217043	0.42353
HSPA1L	4388.01	1401.84	30	15	0.00222631	0.425477
LOC643677	7203.65	1573.92	413	69	0.00216997	0.427946
PARN	3695.41	1008.37	29	11	0.00216837	0.432228
ZNF43	5569.54	1138.36	51	14	0.0021497	0.433165
SIAE	3507.99	1179.18	27	2	0.00214562	0.437093
ZNF709	5276.74	1025.44	60	4	0.0023318	0.44109
USP28	7037.26	1740.43	52	4	0.00243352	0.451126
MYC	3585.56	1807.06	17	1	0.00246937	0.45324	Yes
RB1CC1	11626.4	2208.03	66	17	0.00242312	0.453736
POLR3C	3474.58	878.055	22	0	0.00284235	0.511568
RBM39	4199.85	847.592	26	3	0.00289543	0.51611
CMAS	2934.44	635.077	29	3	0.00296904	0.52419
NDST1	6151.32	2806.52	41	12	0.00302865	0.524721
MAP3K1	8568.8	2060.02	68	10	0.00301706	0.527643	Yes
MAX	2007.6	581.166	21	3	0.00325014	0.552762	Yes
KIAA1324L	5071.26	1402.8	56	7	0.00337988	0.55448
CTNNA2	6170.05	1835.16	54	12	0.00329755	0.555727	Yes
DCDC1	2390.61	516.466	18	4	0.00324173	0.556436
GDF10	2625.28	1171.19	23	0	0.00337753	0.559042
SCEL	4129.79	958.093	55	4	0.00337041	0.562889
CD58	1332.29	311.62	11	3	0.00355039	0.572324
NRAS	1204.01	354.138	17	4	0.00358492	0.572908	Yes
TM6SF1	2226.78	660.09	26	1	0.00352358	0.572984
FUBP1	3865.11	1067.91	18	7	0.00370363	0.58682	Yes
AGK	2677.95	720.999	33	3	0.00378235	0.589221
CASP8AP2	11304.2	2514.56	70	18	0.00375951	0.590625
RBL2	7335.43	1717.79	46	4	0.00405435	0.621154
C14orf39	4157.77	774.639	35	4	0.00410368	0.623558
RUNDC3B	2856.35	717.922	31	0	0.00403664	0.623594
SRSF12	2104.73	350.524	22	0	0.00417101	0.628636
JAK1	7656.36	2526.47	53	18	0.00446284	0.646345	Yes
EPHA7	6306.3	1753.51	36	27	0.00433196	0.647629	Yes
PUS7	4707.98	1200.66	24	5	0.00445919	0.650901
PEX11B	1845.82	477.814	18	0	0.00442548	0.651107
ERBB3	8377.91	2588.38	56	11	0.00441234	0.654367	Yes
RPL5	2297.55	461.227	25	4	0.00476529	0.684797	Yes
ZC3H13	15534.8	2394.36	70	6	0.00489253	0.697675
NEBL	8089.24	2144.01	71	14	0.00493767	0.698737
IPO7	6641.41	1516.53	44	7	0.00508278	0.713822
ZNHIT6	3432.19	837.696	17	4	0.00513602	0.715877
ALG13	5980.98	1767	76	12	0.00546404	0.744798
HSPA4L	5593.86	1368.96	38	6	0.00544105	0.747157
PLA2G3	2975.8	1003.86	31	6	0.00543453	0.751831
CUL4B	6277.19	1521.06	63	5	0.00564609	0.758457
ROCK1	10169	1870.34	71	6	0.00575385	0.761892
GRM3	6153.94	2365.38	58	9	0.00574306	0.765934	Yes
HIST2H2BF	1242.21	559.254	21	1	0.00606911	0.797937
MTOR	17064.4	5201.19	98	26	0.00666532	0.812906	Yes
NSMAF	5311.4	1521.31	33	4	0.00666498	0.818247
IRF1	2036.33	591.991	15	1	0.00663896	0.820487
ATP11B	7612.7	1725.3	48	14	0.00677755	0.821191
SLC7A2	4917.77	1827.81	39	12	0.00647185	0.821747
C8B	3710.98	1182.45	28	2	0.00662331	0.824047
SELP	4994.24	1707.12	39	7	0.00646956	0.827122
PRAMEF14	802.727	292.516	20	0	0.00642707	0.827396
NQO1	1930.32	518.976	9	3	0.00633924	0.827584
PBRM1	11323.3	2582.6	59	10	0.00639862	0.829493	Yes
ZNF229	5276.6	1878.37	57	6	0.0066232	0.8296
LARP1B	6649.31	1311.97	38	12	0.00662263	0.835173
RECQL	4308.95	1088.52	18	8	0.00716481	0.835354
RB1	6051.72	1322.14	69	9	0.0070362	0.836135	Yes
GALNT15	4071.25	1256.66	36	7	0.00713855	0.83756
GALNT7	4178.13	1192.99	29	7	0.00703211	0.84104
ZNF292	15888.2	3676.61	126	40	0.00713673	0.842679
DST	44729.4	9930.85	293	70	0.00750881	0.84877
KIF14	11652.5	2426.33	89	10	0.00806963	0.84997
DYM	4446.9	1328.46	30	5	0.00797935	0.850122
XPO7	6420.81	2077.98	37	17	0.00742943	0.850165
ASB7	2539.64	768.226	15	7	0.00775894	0.851096
TPP2	8307.92	2148.74	47	10	0.0075787	0.851479
FAP	4692.39	1224.69	45	12	0.00762733	0.851779
CASK	6133.54	1889.65	38	31	0.00790514	0.852009
CNBD1	2073.68	602.672	39	4	0.00772408	0.852315	Yes
BRDT	7041.66	1413.17	61	12	0.00749501	0.852408
TRIM59	2791.84	620.414	23	2	0.00795582	0.852514
PDE6A	5722.92	1925.47	37	8	0.00805936	0.853739
EYS	7230.3	1899.74	158	41	0.00769731	0.854448
VPS13C	23881.4	5367.67	158	26	0.00788333	0.854627
HFM1	8842.61	1773.05	75	14	0.00739019	0.856246
EPS8	5334.61	1319.58	38	4	0.00786704	0.857877
NCAM2	5258.67	1492.59	82	17	0.00834714	0.864466
XRRA1	4633.02	1563.7	20	13	0.00826461	0.86559
CD109	8605.95	2168.73	48	6	0.00831139	0.865598
CLASP1	9125.88	2699.84	53	23	0.00853607	0.874263
E2F5	1528.64	488.154	25	2	0.00851099	0.876537
PLVAP	3157.62	1136	26	5	0.00884928	0.881978
PHACTR4	4837.31	1217.77	33	5	0.00890605	0.88289
F12	2883.63	1472.49	10	3	0.00881402	0.883212
ATP2B1	8601.03	2134.52	47	20	0.00878881	0.885472
MAGEA12	1953.19	855.903	23	0	0.00877881	0.889299
GPR89A	1958.42	545.29	15	0	0.00907477	0.890096
HTRA2	3017.37	1034.44	15	1	0.00905575	0.892955
EFR3A	5212.85	1160.97	40	11	0.00877026	0.893313
PCDH19	8093.9	4054	74	37	0.00920687	0.8983
ZNF799	4546.59	1035.74	38	4	0.00943617	0.915852
HDGFL1	770.356	406.422	11	6	0.78217	0.922853
HOXB8	1907.72	1093.19	5	2	0.782349	0.922888
GAGE1	369.419	46.321	1	0	0.782316	0.922908
ARPC3	1098.44	305.952	6	1	0.782168	0.922909
RBBP8NL	1994.54	858.361	8	3	0.78212	0.922911
ERAS	1027.82	498.195	13	7	0.782095	0.922941
TAS2R19	1966.64	453.776	7	4	0.782305	0.922954
RPS9	1759.52	562.467	3	2	0.782071	0.922972
WISP1	2323.55	1042.76	19	11	0.782489	0.922995
C8orf33	2003.36	654.839	11	5	0.782056	0.923012
RHOB	1704.71	855.591	4	1	0.782556	0.923015
RHO	2575.44	1285.74	17	13	0.782048	0.923061
NSDHL	2435.9	946.997	21	9	0.782655	0.923072
ELSPBP1	1493.5	547.366	10	3	0.800334	0.923076
BRAP	4387.24	1242.62	24	7	0.782713	0.923083
TMEM101	1489.29	650.367	15	11	0.78203	0.923099
F8A2	401.803	200.256	5	6	0.809124	0.923105
PPM1M	1576.05	566.868	9	4	0.800324	0.923122
CHRFAM7A	1387.93	591.151	8	3	0.809102	0.923137
AEBP2	1961.34	587.426	10	1	0.782019	0.923145
AGER	2057.45	664.27	8	3	0.809066	0.923153
BMP15	2293.68	622.432	23	9	0.809268	0.923156
DENND3	8135.72	3923.48	52	24	0.781986	0.923164
GP6	3540.09	1383.64	14	6	0.781886	0.923165
MBL2	1444.46	436.119	9	1	0.800512	0.923165
OARD1	1206.79	321.335	7	2	0.808985	0.923174
NANOS3	1144.79	521.256	5	2	0.800321	0.923175
GCK	3397.3	1746.37	14	8	0.782844	0.923179
PILRA	1743.95	667.694	8	3	0.781604	0.923184
GIF	2461.41	820.782	11	3	0.809047	0.923188
C5AR1	2402.59	1052.74	10	4	0.781959	0.923192
BRI3BP	1333.46	742.843	5	2	0.781815	0.923198
PCDHA7	6653.65	3496.47	52	36	0.800644	0.923203
OPN5	2525.49	805.587	19	7	0.781869	0.923203
EXTL1	3822.95	1295.74	23	8	0.808967	0.923211
C17orf82	985.638	505.873	1	0	0.800302	0.923211
PTCRA	1000.65	382.442	6	4	0.809268	0.923212
HAS3	4159.64	1507.28	22	7	0.800509	0.923219
NMBR	2650.97	1060.73	19	10	0.80021	0.92322
CRBN	2984.11	744.948	15	5	0.800115	0.923225
CBARP	1781.64	828.342	6	1	0.801213	0.923227
VENTX	1087.18	411.267	6	3	0.781592	0.923229
PPP1R17	1066.55	304.884	7	3	0.782987	0.92323
TWSG1	1401.44	451.704	10	3	0.781497	0.923234
IRF9	2390.12	825.115	12	5	0.781799	0.923238
WNT7A	2760.2	1264.96	10	6	0.800178	0.92324
OTUD5	2482.38	770.278	14	4	0.80028	0.923243
PMPCA	3448.67	1355.42	15	7	0.80895	0.923248
P3H3	3101.58	979.58	23	6	0.782956	0.923251
LOC390595	279.4	98.0482	7	2	0.781562	0.923252
LCE2C	552.321	202.612	8	2	0.809452	0.923253
FAM151B	1590.5	416.504	12	3	0.800641	0.923257
CA7	1513.05	652.138	5	2	0.806121	0.923259
PTS	762.269	219.471	2	1	0.800096	0.92326
TMEM184A	2164.72	1149.53	12	7	0.808413	0.923261
IL1RAP	4050.33	1200.57	22	8	0.800744	0.923261
PPP1R16A	1828.79	785.75	8	4	0.781471	0.923263
NWD1	8961.11	3447.53	52	20	0.781426	0.923269
PDCD1LG2	1465.48	488.505	6	2	0.783071	0.923269	Yes
WDR55	2466.67	787.881	14	3	0.809667	0.923271
NAA50	1020.67	308.71	4	1	0.809419	0.923272
PYCR1	1534.6	647.263	10	4	0.801204	0.923274
CFL1	1183.02	474.71	4	4	0.78178	0.923274
PALM3	1069.07	333.238	17	12	0.809921	0.923276
CDR2L	1081.89	428.378	13	5	0.808875	0.923276
OPRD1	2108.87	1067.93	14	6	0.799963	0.923279
TWF2	2375.59	952.109	9	8	0.781735	0.92328
C5orf56	866.661	33.6528	1	0	0.800068	0.923285
THY1	1005.3	401.345	5	3	0.808935	0.923287
LY6E	820.766	419.575	3	0	0.806097	0.923288
TAS2R31	1938.64	509.984	4	0	0.808838	0.92329
PDLIM3	2460.17	955.548	16	6	0.808542	0.923294
RAB1B	1278.47	580.434	6	2	0.808791	0.923294
CD80	1853.74	526.971	13	8	0.784288	0.923295
ADM5	395.271	152.761	1	1	0.784239	0.923296
LCE1E	476.188	235.799	4	3	0.800033	0.923303
RNPS1	2226.8	554.453	8	2	0.808751	0.923305
PGPEP1	1287.78	657.564	6	4	0.809748	0.923306
CDK7	2024.39	503.379	15	5	0.809899	0.923308
NR2E3	1569.48	669.677	13	4	0.783153	0.923308
FAM83F	2087.26	806.011	10	3	0.806065	0.923309
PCSK9	3409	1504.89	17	10	0.808308	0.92331
KISS1	487.079	200.69	1	0	0.808408	0.923312
SLC39A1	1773.67	717.247	5	2	0.809654	0.923312
TEX37	1048.73	422.552	9	4	0.806217	0.923312
BNIP3	1378.5	448.421	6	4	0.810103	0.923313
ZNF808	6190.55	1368.13	39	11	0.799943	0.923314
DOC2B	256.534	111.09	10	3	0.810058	0.923318
CTDSPL	1691.72	610.434	11	7	0.80961	0.923318
SNTA1	2490.31	1103.71	9	2	0.800844	0.923319
PRKCD	4714.18	1982.29	20	9	0.811852	0.923319
SNAPC2	1867.18	761.056	7	3	0.811604	0.923321
TAT	2745.58	789.654	23	6	0.781425	0.923325
SNX33	4019.85	1329.38	16	9	0.808621	0.923327
AMIGO1	2936.44	1185.18	13	6	0.811808	0.923327
KRTAP13-2	1045.42	405.29	8	2	0.808522	0.923327
OMP	1110.53	468.904	4	3	0.801202	0.92333
DLL1	3559.64	1641.16	28	17	0.809572	0.923332
PROX2	3314.85	1054.57	21	8	0.799912	0.923335
RGS10	1268.66	414.633	9	1	0.808285	0.923342
RFFL	2280.48	660.247	14	3	0.801366	0.923347
PGM3	3348.42	845.757	25	8	0.784234	0.923349
TNFRSF10C	1465.52	469.954	8	2	0.802265	0.92335
GLOD5	723.527	213.692	7	3	0.81168	0.92335
PPP1R3C	2257	761.222	15	4	0.810041	0.923356
ACTL10	823.454	365.73	2	0	0.801176	0.923358
ADRB1	2056.39	1172.77	6	4	0.809843	0.923358
CCDC154	584.118	228.004	16	5	0.808001	0.923359
TBC1D3	1158.34	406.175	2	1	0.811588	0.923359
KLRG2	1088.97	590.356	4	2	0.802124	0.92336
PLA2G1B	938.642	425.89	2	1	0.80606	0.92336
ZNF821	2884.24	720.54	9	3	0.811341	0.923361
VEZF1	3100.4	937.521	11	5	0.808751	0.923362
SF3B4	2245.79	778.932	12	3	0.801579	0.923363
CTSS	2345.52	551.223	13	3	0.809898	0.923363
CBLN3	1007.81	373.108	7	2	0.801533	0.923366
TMEM30B	1444.07	802.576	3	3	0.784598	0.923367
RNF138	1620.35	396.814	12	3	0.808408	0.923368
VPS37D	548.121	191.74	3	0	0.802083	0.923369
CDCA5	1700.2	603.627	6	3	0.811798	0.923371
LPP	3694.33	1331.63	27	9	0.784752	0.923372	Yes
MYL12B	1231.2	282.014	6	1	0.801438	0.923372
VOPP1	831.806	312.745	8	2	0.811152	0.923373
HECTD4	23662.4	8510.3	132	60	0.812049	0.923374
ZNF862	6312.28	2433.75	47	25	0.808264	0.923375
SPATA20	4794.4	1833.45	19	11	0.801493	0.923378
RPE	1597.2	450.587	15	3	0.78142	0.923378
PLLP	1173.57	553.692	3	0	0.808717	0.92338
GPANK1	2235.81	663.193	8	4	0.811258	0.923381
AIPL1	2692.63	1165.77	13	6	0.805931	0.923384
TOMM40	1509.18	673.803	4	4	0.812258	0.923385
ZNF720	507.759	154.934	4	1	0.807975	0.923386
CENPT	3361.35	1123.26	8	7	0.802347	0.923386
ITPRIPL2	3182.64	1338.81	12	5	0.800952	0.923386
TENM4	13376.5	5270.78	113	51	0.811414	0.923388
E2F8	5830.99	1669.62	34	12	0.784567	0.92339
DPY19L1	3520.28	825.002	22	8	0.802051	0.92339
NPY1R	2413.12	677.82	22	5	0.811118	0.923391
DPP7	2274.83	1180.02	11	5	0.799911	0.923392
LDOC1	1194.22	628.825	16	8	0.81197	0.923398
PCED1B	2871.51	1175.62	15	13	0.811573	0.923399
SFTA2	284.787	114.022	2	1	0.812022	0.9234
LURAP1	1524.87	633.582	7	2	0.806046	0.923401
CLEC2A	276.723	64.4591	5	1	0.784229	0.923401
KSR2	6042.64	2615.87	44	24	0.802261	0.923402
PRSS42	1123.43	285.989	11	2	0.811327	0.923402
KCNJ10	2671.18	742.615	21	5	0.811778	0.923406
IL3	1129.12	439.341	5	3	0.801917	0.923407
SLC35C1	2194.11	1193.96	6	6	0.808193	0.923407
ZNF438	5276.85	1413.31	39	12	0.784732	0.923408
PARP1	6701.74	2571.5	33	16	0.811232	0.923408
CMC1	835.444	136.314	5	1	0.811033	0.923408
THEM6	212.696	91.7981	2	1	0.808095	0.923409
KCNK9	2934.67	1453.99	25	15	0.801175	0.923413
ZBTB37	2652.07	580.529	13	5	0.812236	0.923416
IQGAP1	10869.5	3001.83	45	18	0.811539	0.923417
CFAP20	1473.62	441.733	4	3	0.808253	0.923418
ZBTB7A	2734.59	1633.22	12	8	0.811092	0.923419
SYT13	2517.66	1008.3	12	4	0.805912	0.923419
FAM57B	1234.88	605.521	3	0	0.808155	0.92342
KCNG2	1670	982.931	6	5	0.806013	0.923421
MPP3	3724.04	1302.67	18	5	0.802229	0.923423
HMGN4	646.418	120.203	6	0	0.784548	0.923425
TMEM71	1937.08	557.33	15	6	0.802034	0.923427
FOXA3	1872.46	933.292	5	4	0.811499	0.923429
GRM7	6727.71	2360.35	55	29	0.807966	0.923432
GTSE1	5224.11	1864.37	19	11	0.801093	0.923434
PLA2G2C	861.353	271.347	6	3	0.781418	0.923435
POLR2D	953.206	220.354	4	0	0.801992	0.923437
EIF5	3480.19	820.287	20	5	0.784908	0.923439
UBAP2	6870.82	2460.92	28	15	0.80583	0.923439
DEGS2	1464.8	767.847	7	4	0.799902	0.923439
KCNA7	2705.98	1260.07	13	6	0.784012	0.923439
PGP	971.341	388.844	1	1	0.784213	0.923442
TIMM29	771.277	407.903	2	1	0.784712	0.923443
C9orf170	704.917	265.797	2	1	0.811017	0.923446
BHLHA15	301.126	122.962	3	2	0.783971	0.92345
SDF2L1	734.584	349.617	2	0	0.783323	0.92345
C5orf52	217.901	77.4821	6	5	0.801904	0.92345
CLLU1OS	672.771	181.137	2	1	0.812168	0.923452
TNFRSF11A	3058.6	1258.98	15	10	0.807937	0.923457
DNAJC4	1285.62	410.817	3	2	0.784476	0.923457
NOL4L	2955.6	1405.16	14	8	0.79698	0.923458
LRTOMT	1886.32	543.574	13	2	0.812223	0.923458
ALDH3A2	3202.69	856.424	13	5	0.78139	0.923461
WFDC3	1430.45	503.804	6	5	0.797034	0.923463
CLIC5	1995.68	778.272	10	7	0.801169	0.923464
PNMT	1506.44	604.212	9	3	0.801072	0.923467
RSPRY1	3614.23	1058.11	13	7	0.784535	0.923469
SULT1C4	2158.28	568.977	13	7	0.805906	0.923469
MAGOH	1020.44	311.865	4	3	0.806454	0.92347
CSHL1	1501.81	640.296	11	7	0.79988	0.923471
VPS29	1103.49	317.137	9	2	0.799782	0.923474
MEX3C	3064.49	807.319	16	5	0.799835	0.923477
SERPINA9	2639.52	892.551	12	7	0.796897	0.923478
GIMAP5	1825.51	674.485	10	3	0.799737	0.923479
ARSG	3328.02	1139.85	23	8	0.785391	0.92348
HDHD3	1573.02	544.082	3	1	0.790921	0.923481
CYSRT1	57.357	24.7318	6	1	0.798844	0.923483
OCSTAMP	685.774	247.353	14	5	0.811002	0.923486
C6orf47	1299.92	448.625	3	1	0.783404	0.923486
KIF9	5148.81	1612.13	30	9	0.784899	0.923487
SIGLEC9	2772.07	1137.17	16	8	0.807914	0.923487
MMAA	2853.76	693.146	14	4	0.796856	0.923488
EHMT1	9081.29	3754.6	56	23	0.783905	0.923489
HIST1H2BJ	1341.98	534.048	2	1	0.783956	0.923491
TESPA1	3126.57	770.126	20	5	0.784106	0.923492
ODAM	1470.35	399.106	9	1	0.80189	0.923492
CYP4A11	2850.76	1018.28	16	5	0.805827	0.923492
TMEM270	1379.79	528.386	7	1	0.807521	0.923493
SLC35G1	2178.27	696.557	14	4	0.785502	0.923493
DEFB107A	192.291	43.1772	2	1	0.801794	0.923495
AFMID	1876.46	798.102	13	9	0.806429	0.923498
LDLRAP1	1767.03	758.129	12	7	0.807476	0.923498
P2RX2	2598.44	1303.31	7	2	0.784211	0.923498
CMC2	653.174	125.868	5	1	0.796815	0.923498
ATP5F1D	456.171	225.844	2	0	0.807877	0.923501
WSB1	2982.57	649.716	18	6	0.806731	0.923502
ZNF554	3334.39	1217.99	18	9	0.784166	0.923503
GAGE10	520.501	164.578	2	1	0.796969	0.923504
ISM1	2803.21	1114.11	20	9	0.812513	0.923504
BAIAP3	5382.62	2366.92	36	17	0.791042	0.923505
ZNF319	3747.88	2091.59	16	14	0.79732	0.923507
TKT	4149.33	1688	21	11	0.798822	0.923515
GMFB	1019.68	227.146	11	1	0.801763	0.923517
SUN5	2179.99	772.124	14	6	0.785573	0.923518
EFHD2	1146	501.363	1	2	0.806996	0.92352
DPEP2	2846.59	1117.72	14	5	0.78139	0.92352
ACVR2B	3548.86	1402.2	20	7	0.781242	0.923522
CYSTM1	552.692	174.629	4	0	0.783585	0.923523
H2AFB3	742.432	308.07	5	2	0.797982	0.923523
RAB3D	1719.51	769.488	4	4	0.805754	0.923523
JCAD	9170.28	3353.68	49	20	0.785379	0.923524
RPS6KL1	3000.38	1193.97	14	9	0.78528	0.923525
WRAP73	2853.58	1334.72	23	11	0.80775	0.923528
C9orf57	297.248	81.8541	9	3	0.799731	0.923529
C2orf49	1592.73	526.307	6	1	0.783542	0.923531
SLC7A9	3353.81	1571.92	25	13	0.791015	0.923532
TRIM14	2318.57	992.19	5	2	0.807806	0.923534
RPE65	3335.96	959.525	21	10	0.810946	0.923536
FAM214A	6692.12	1431.24	33	9	0.79092	0.923537
ASGR2	1864.39	725.132	12	4	0.807859	0.923537
ISCA2	666.817	242.236	2	0	0.805717	0.923538
ANXA13	2644.2	941.403	15	7	0.805817	0.923539
KLHL36	3982.46	2081.49	24	13	0.798394	0.923539
RHBDF1	5157.4	2069.2	25	12	0.801883	0.92354
DEFB107B	192.291	43.1772	2	1	0.811	0.923541
RAB5IF	947.356	309.96	2	3	0.783899	0.923542
LOC729991	189.766	78.1374	1	1	0.797401	0.923542
FOXE3	944.916	407.736	1	1	0.785494	0.923542
SYT3	3494.3	1596.71	20	8	0.797301	0.923543
ZBTB43	3132.51	1067.96	20	6	0.796804	0.923544
S100B	624.669	229.785	6	2	0.798797	0.923544
PGK2	2677.71	733.185	15	5	0.780813	0.923545
SUB1	973.605	202.967	5	2	0.781362	0.923546
WFDC11	618.332	138.478	7	1	0.781014	0.923547
AMELX	925.824	387.764	9	3	0.781214	0.923547
TBXAS1	3742.09	1430.6	24	11	0.807668	0.923547
LMO3	1171.46	309.6	5	3	0.806971	0.923548
TMEM252	1151.12	330.958	5	4	0.798454	0.923551
GYPB	542.648	164.171	6	2	0.781117	0.923551
ZNF22	1733.18	330.379	8	3	0.810461	0.923551
HIGD1C	439.437	97.0961	6	0	0.799652	0.923553
FAXDC2	1912.13	702.831	14	5	0.810563	0.923554
MKNK1	2816	967.662	14	7	0.783661	0.923554
SIGLEC5	2804.42	1045.2	17	12	0.781319	0.923554
LRRC18	1751.44	606.415	12	5	0.807076	0.923554
LCNL1	455.505	170.872	2	3	0.807475	0.923554
MVK	2388.68	1087.53	11	6	0.785257	0.923556
TMEM38A	1933.12	971.543	10	4	0.785656	0.923557
SEC61G	454.433	84.981	3	0	0.780625	0.923557
TBC1D3F	1158.34	406.175	2	1	0.807727	0.923557
TMCO6	2716.95	909.483	9	4	0.80673	0.923557
PDIA4	4244.83	1630.14	16	10	0.796718	0.923559
C19orf70	418.952	181.154	5	2	0.812511	0.923559
P3H4	2245.92	1000.59	8	5	0.806882	0.92356
TBC1D13	2511.03	893.165	16	5	0.806633	0.92356
WDR6	7041.99	2277.7	34	17	0.798115	0.923562
CTRL	1611.2	745.731	7	4	0.797967	0.923563
ABCD4	3829.96	1595.02	12	9	0.796772	0.923564
ASB12	1806.7	599.088	20	7	0.799712	0.923565
NINJ2	1414.04	568.726	5	3	0.810873	0.923566
AHDC1	8409.27	3901.51	26	21	0.805642	0.923566
NOTO	203.638	61.1678	5	2	0.781081	0.923567
RHEBL1	1270.43	394.195	2	2	0.781181	0.923567
CBFB	1330.07	371.614	5	1	0.797273	0.923567	Yes
ATRAID	1271.18	439.349	6	1	0.798769	0.923569
KIRREL3	4399.8	1858.86	41	21	0.806591	0.923569
CCDC189	2065.77	652.606	12	3	0.810925	0.923569
CYHR1	1499.83	659.664	9	3	0.799617	0.92357
RAB3B	1497.28	544.691	9	5	0.797924	0.923571
TACR2	2351.51	935.524	12	9	0.806694	0.923573
S100A3	714.306	258.094	4	1	0.783528	0.923574
PDZD2	18703	6747.08	84	43	0.805699	0.923574
C14orf183	0	0	0	0	0.785224	0.923576
HSD3B2	2343.15	786.436	11	9	0.78089	0.923576
ZNF532	8781.61	3197.83	56	23	0.790905	0.923577
PAK6	3675.89	1366.1	17	9	0.780793	0.92358
PCDHGC5	6379.55	2283.15	36	13	0.799376	0.92358
MPP1	2993.89	1114.71	21	9	0.790808	0.923581
HES7	616.616	234.816	3	0	0.785378	0.923582
C11orf92	684.525	249.584	2	1	0.797786	0.923584
ARRDC5	2185.37	973.13	6	8	0.807202	0.923584
MYLPF	1156.74	583.369	2	0	0.780998	0.923586
SLC43A1	3262.25	1353.52	18	8	0.783889	0.923588
C17orf65	551.112	254.365	3	0	0.807654	0.923589
MRGPRX4	2297.9	922.691	17	8	0.807457	0.923591
TAS2R14	2257.96	578.559	16	4	0.807407	0.923591
BPIFB6	2590.04	982.376	17	5	0.806959	0.923591
SLX4IP	3087.23	725.46	16	4	0.797842	0.923592
ZNF324	3799.28	1995.62	16	15	0.802677	0.923594
ZNF750	4949.92	2284.18	21	14	0.798394	0.923596
FAM50A	2244.56	728.593	17	8	0.79959	0.923596
NEUROD2	2355.43	1202.33	5	3	0.798993	0.923598
OTULINL	2034.86	596.549	19	8	0.810452	0.923598
GPR50	3893.52	1576.07	28	13	0.812496	0.923599
SNTN	971.091	236.585	9	3	0.785144	0.9236
MAN2A1	7576.49	1986.17	55	21	0.806867	0.9236
KLHDC8B	1993.43	645.156	10	8	0.796704	0.9236
SCRG1	737.203	239.597	3	0	0.796654	0.923601
TNFSF8	1473.08	498.499	10	3	0.798747	0.923601
F2RL3	1249.75	650.474	2	0	0.810556	0.923603
SULT2A1	1954.35	435.163	13	7	0.810657	0.923604
SCARF2	2306.63	1511.97	6	5	0.790779	0.923605
RNF40	7396.11	2063.43	40	14	0.812801	0.923606
WFDC13	592.096	140.049	4	0	0.785749	0.923607
L3MBTL1	4662.31	1664.77	25	14	0.79661	0.923608
DEFB131A	354.37	123.034	4	1	0.780619	0.923609
ZNF366	4862.93	2355.61	32	16	0.790484	0.92361
SYPL1	1373.32	508.806	7	3	0.799503	0.923611
SOWAHD	483.37	232.063	3	0	0.805434	0.923613
PPP2R2D	2914.62	955.243	19	11	0.79811	0.923614
PLEKHM2	3622.7	1517.66	24	11	0.797762	0.923614
PROX1	5207.25	1860.61	30	20	0.810867	0.923616
DEFA1	505.74	133.897	1	1	0.780376	0.923616
DISP2	7372.59	2962.62	34	16	0.797913	0.923617
HBEGF	1280.72	434.514	5	3	0.790641	0.923618
SLAIN2	2915.22	637.073	16	4	0.807382	0.923619
MAPK14	2477.17	763.392	15	4	0.786058	0.92362
ERCC6L	8635.49	1977.4	53	19	0.805639	0.92362
MECP2	3811.5	1183.83	25	12	0.810821	0.923621
SLC6A2	4256.79	2082.56	24	11	0.785113	0.923621
TGM5	4464.76	1624.37	20	8	0.79727	0.923622
SRM	1405.61	717.414	5	5	0.785216	0.923625
SYCE3	161.372	44.1179	5	1	0.80719	0.923627
NR0B1	2301.32	1213.11	19	10	0.780785	0.923629
USP22	2877.58	1337.01	25	11	0.779889	0.92363
GSDMB	2832.61	809.703	9	3	0.79075	0.92363
BLOC1S2	914.092	214.999	2	1	0.783826	0.923631
JMJD4	2338.48	1043.53	9	5	0.810432	0.923631
TANC2	11819.1	3660.32	71	29	0.780338	0.923631
EIF3D	4124.86	1113.74	11	3	0.791699	0.923633
ARL9	686.037	177.43	7	2	0.799372	0.923633
SPRED3	891.959	388.245	4	1	0.78587	0.923633
SPATA12	981.919	312.372	4	1	0.797531	0.923635
R3HCC1	366.085	138.926	10	4	0.790904	0.923635
C19orf18	1436.1	495.045	9	2	0.798228	0.923635
ABRA	2815.13	835.49	15	8	0.798378	0.923635
HMBOX1	2867.34	727.487	18	4	0.802664	0.923637
SERPINA4	2908.55	1120.56	19	9	0.780991	0.923637
DCAF7	2152.47	741.022	11	4	0.81278	0.923638
NECAB3	1460.1	557.285	12	4	0.790459	0.923639
SIRPD	1126.26	422.899	9	3	0.780594	0.923639
DDI1	3214.98	1064.6	18	10	0.805357	0.923639
HMGCS1	3243.29	816.573	14	6	0.780298	0.923642
THSD4	5947.57	2377.29	37	17	0.799331	0.923642
GKN1	1135.29	425.729	5	3	0.790612	0.923643
TMEM189	1563.29	635.704	7	1	0.798735	0.923644
SYT7	2685.03	1214.01	13	5	0.78603	0.923645
HIST1H4L	1127.28	432.085	5	2	0.805412	0.923646
PPP1R27	917.272	323.2	6	2	0.783888	0.923646
IER5L	862.932	486.1	1	0	0.779952	0.923646
DYNC1LI2	3127.13	942.182	14	4	0.799185	0.923646
PGC	2316.03	1144.65	15	9	0.799484	0.923647
EDF1	1109.28	393.581	3	0	0.799585	0.923649
PITHD1	923.652	290.55	4	5	0.807309	0.923649
ALG1L2	574.49	222.839	7	5	0.785837	0.923653
CCDC140	1435.8	467.493	7	4	0.807363	0.923654
IZUMO2	1339.01	585.345	11	5	0.797249	0.923655
GABRA2	3072.84	715.257	32	9	0.790722	0.923655
PBX4	2241.4	810.968	10	5	0.779712	0.923656
UBC	4036	1640.56	13	8	0.780509	0.923657
CYP26B1	3166.43	1491.84	23	12	0.799096	0.923659
CHGB	4771.46	1201.28	19	7	0.802634	0.92366
VNN2	3092.06	909.52	24	10	0.791775	0.923663
CCL7	538.865	152.832	9	4	0.780465	0.923663
RAD21L1	944.957	174.771	32	7	0.799299	0.923663
ZNF764	1949.58	956.229	8	5	0.805578	0.923664
TNNC1	1032.75	541.359	5	1	0.796609	0.923664
CAND2	6511.39	2562.79	43	19	0.812753	0.923664
DUSP13	2648.73	1061.51	15	8	0.797755	0.923664
SLC25A22	1391.23	705.426	4	3	0.802838	0.923665
MRPS28	1583.9	534.194	4	1	0.78809	0.923665
NXPE2	1501.25	444.497	20	7	0.790436	0.92367
DHRS13	1790.94	637.608	10	3	0.810816	0.923671
LCN8	944.462	369.698	3	2	0.805635	0.923672
TP53INP1	1594.33	367.545	7	2	0.799259	0.923674
PXMP2	1136.17	409.774	8	2	0.802897	0.923675
KRTAP3-3	463.285	216.952	2	2	0.785956	0.923675
EVPLL	908.975	372.749	8	3	0.780577	0.923678
SBK2	1223.55	660.525	6	6	0.783817	0.923679
ADORA2B	1885	737.636	6	2	0.798367	0.92368
MAGEC2	2320.49	754.582	25	9	0.802951	0.923681
CRYBA1	1425.92	506.967	11	3	0.786012	0.923683
CCDC183	2641.27	1110.29	5	5	0.791394	0.923683
RASL11B	1722.53	587.418	4	4	0.798719	0.923684
NLRP8	7053.35	2538.34	39	16	0.797623	0.923684
PODXL2	2820.46	1029.32	16	7	0.799169	0.923685
SLC50A1	1366.58	525.344	6	4	0.791695	0.923686
IRX5	2766.38	1560.42	22	13	0.779887	0.923686
IFNL1	1187.03	440.222	3	0	0.802807	0.923687
SRPX2	3208.9	978.758	27	9	0.780784	0.923687
CCL3	642.163	229.879	4	1	0.798623	0.923688
CXCR2	2404.9	863.169	10	6	0.786268	0.923691
MORN4	978.245	320.355	2	3	0.796284	0.923691
TRMU	2428.42	767.808	8	4	0.791501	0.923692
TMX4	2120.12	566.902	13	3	0.78029	0.923692
FAM71C	1549.7	543.15	7	1	0.796584	0.923693
MYOD1	1762.15	980.111	11	9	0.805354	0.923693	Yes
PUS3	3353.73	726.047	18	6	0.81273	0.923695
POPDC2	2184.7	771.936	12	3	0.786224	0.923697
TIMP2	1297.1	638.444	11	7	0.790609	0.923697
F2RL1	2424.2	762.026	16	10	0.788169	0.9237
RITA1	1639.59	673.137	5	7	0.798684	0.923701
KRTAP2-1	0	0	0	0	0.77706	0.923702
PCDH12	7240.9	2600.76	46	17	0.797739	0.923703
FKBP8	2561.75	1229.73	14	8	0.779702	0.923703
SCARA5	2595.46	1071.74	10	7	0.777162	0.923706
RNF183	1199.46	474.439	3	1	0.791665	0.923708
NDFIP1	1144.48	295.358	7	1	0.777116	0.92371
ARV1	1716.55	613.541	10	2	0.788082	0.923715
COMMD4	1159.76	447.945	12	9	0.805572	0.923715
ADD1	5435.89	2041.95	29	13	0.779612	0.923715
IL27	1354.58	506.628	10	5	0.791621	0.923715
MAGED1	4678.15	1468.69	48	19	0.797703	0.923719
SAE1	2557.73	612.254	9	6	0.798351	0.923719
MOB3B	1535.48	477.381	9	5	0.791375	0.92372
MTMR2	4364.24	946.571	21	5	0.790429	0.92372
H2AFB1	742.432	308.07	5	2	0.813702	0.923723
CT45A5	688.312	151.712	3	1	0.791329	0.923724
PSMB3	1275.74	533.927	8	5	0.79148	0.923725
SLC7A1	4019.23	1828.83	23	10	0.796164	0.923726
HOXB2	2531.96	1338.54	3	2	0.810815	0.923727
FKBPL	2375.14	727.932	11	3	0.796565	0.923728
SOX11	1590.12	893.913	10	7	0.786201	0.923728
DGCR6L	1221.76	487.127	6	1	0.791583	0.923729
MRPL49	1097.83	373.696	1	2	0.805337	0.923731
RELT	2462.91	1019.12	12	5	0.813661	0.923733
IQCD	2695.31	705.578	14	2	0.779827	0.923734
CUL5	5346.4	1178.74	32	7	0.779678	0.923735
DPH1	2464.68	882.454	15	9	0.803099	0.923735
SAPCD2	679.221	247.766	3	3	0.779579	0.923736
IZUMO4	1342.17	648.019	9	3	0.790393	0.923737
GZF1	5034.36	1929.38	23	12	0.786408	0.923737
MRPL38	1815.53	647.634	8	4	0.803054	0.923742
MAPKBP1	9170.78	3130.58	40	19	0.779884	0.923742
PRR30	2359.92	852.664	11	3	0.796278	0.923742
AHNAK2	31483.6	12621.3	180	83	0.787956	0.923742
C16orf54	492.074	166.107	7	1	0.81995	0.923745
C19orf66	1424.01	526.997	7	3	0.803208	0.923747
SAXO2	2488	636.603	19	5	0.803159	0.923748
CLDN7	1225.49	514.512	3	3	0.80331	0.92375
HNF4G	2778.39	719.935	19	7	0.78029	0.923751
OTOS	465.723	190.432	4	1	0.805305	0.923751
PROK1	760.285	251.466	7	3	0.796236	0.923751
WIPI2	3099.65	1494.85	9	10	0.819905	0.923751
SLITRK5	6709.31	3153.7	51	28	0.796387	0.923753
GIMAP2	1934.11	576.35	13	5	0.791306	0.923756
UBAP2L	6481.74	2541.97	20	15	0.796141	0.923757
OR7G1	1895.62	588.9	15	5	0.78792	0.923757
ODF3B	727.183	375.55	0	2	0.77706	0.923761
HIST1H3F	1499.54	554.981	1	0	0.78907	0.923763
TUSC2	413.945	136.979	2	0	0.788074	0.923763
SAP25	211.609	105.313	4	1	0.788025	0.923764
COX6C	782.098	196.691	4	0	0.786381	0.923764	Yes
RAI1	10103.4	4412.24	51	22	0.780252	0.923765
GPR62	801.764	359.867	1	0	0.796548	0.923767
KIAA0513	2597.27	1164.42	10	10	0.796102	0.923769
BEST2	2726.71	1238.74	14	9	0.803427	0.923769
LIPN	1888.72	472.912	16	3	0.803279	0.923771
HRC	4060.78	1484.63	15	8	0.7547	0.923778
FKBP7	1626.71	417.776	11	2	0.788289	0.923781
ZNF474	2395.97	658.865	17	10	0.813654	0.923782
ERI2	2800.83	668.111	23	7	0.796512	0.923783
ASB3	3359.76	941.566	15	7	0.78884	0.923785
ATP2A1	6856.2	2671.6	40	17	0.820139	0.92379
ANGPTL4	1915.07	705.309	8	3	0.790389	0.92379
ZNF428	826.502	282.571	5	1	0.81989	0.92379
HNRNPH2	3025.97	849.228	29	11	0.777035	0.923791
BRD4	7375.99	2943.68	43	25	0.788747	0.923792	Yes
DYRK3	3554.65	920.255	24	5	0.779578	0.923793
ZMAT4	1491.13	401.446	8	2	0.787303	0.923795
PTAFR	2363.89	885.501	14	4	0.754663	0.923795
KRT5	3757.46	1677.34	22	12	0.813815	0.923796
ZMAT5	1077.46	349.728	5	2	0.788353	0.923799
UBE2O	7837.09	3167.97	26	13	0.789055	0.923803
CKS2	490.187	167.273	3	0	0.780235	0.923803
TBC1D20	2527.8	712.227	16	6	0.780137	0.923806
HPCAL4	1382.31	782.096	4	2	0.805304	0.923807
GPHA2	835.521	289.507	6	3	0.78851	0.923808
NPRL3	2659.66	1156.46	12	9	0.788461	0.923808
KCTD9	2498.18	586.682	12	5	0.78881	0.923809
CAMK2A	3195.39	1252.53	20	9	0.813479	0.92381
SLC52A3	2324.05	1099.9	13	7	0.780191	0.923811
CCZ1B	2415.27	717.312	18	5	0.787817	0.923812
GRINA	1936.34	796.852	9	3	0.803415	0.923813
COMMD2	1402.64	474.69	5	1	0.786722	0.923814
TEPP	1730.05	688.895	9	3	0.79649	0.923815
CST3	510.274	220.873	2	1	0.819813	0.923816
MYL7	1113.71	410.095	2	1	0.77955	0.923819
TMEM200B	772.996	295.252	2	2	0.796096	0.92382
HAPLN4	1705.78	982.795	6	4	0.786528	0.923821
GGACT	57.6076	33.7944	1	4	0.787676	0.923822
IL2RA	1810.46	646.984	9	8	0.786782	0.923825
HTR1B	2856.89	1313.51	23	13	0.79032	0.923826
CD177	1467.18	697.87	12	7	0.786683	0.923826
KRTAP19-3	496.404	257.455	5	3	0.820072	0.923827
RNF4	1209.04	378.31	7	3	0.820123	0.923828
CRYGB	1208.66	433.106	7	4	0.790374	0.923831
NADK	2873.6	1373.34	16	8	0.789029	0.923831
FKRP	1222.43	624.061	10	4	0.754644	0.923832
PCYOX1L	2996.46	1303.03	18	12	0.788931	0.923833
SLC14A1	2411.37	764.519	20	9	0.813649	0.923834
RGMA	2440.03	1131.63	13	6	0.78729	0.923837
PLEKHS1	2348.99	517.681	15	4	0.788735	0.923837
IRX6	3237.23	1347.39	12	9	0.787742	0.923842
ZBTB34	3322.9	1102.62	18	11	0.777028	0.923842
ZNF625	2366.01	638.229	17	7	0.786597	0.923842
KCNE4	1126.43	689.877	6	3	0.819889	0.923846
CKB	1826.52	926.467	5	1	0.80499	0.923848
STEAP3	3248.37	1540.71	18	11	0.819742	0.923849
TAZ	1649.85	605.178	12	4	0.787798	0.923849
CCR6	2446.17	1091.66	11	13	0.788995	0.92385
LPAR2	2231.04	776.037	16	6	0.786656	0.923854
SPSB2	1639.68	701.734	4	1	0.779131	0.923854
SRI	1208.13	367.485	8	1	0.813618	0.923855
ZNF830	3419.53	1118.92	7	1	0.787455	0.923856
DUS1L	2713.56	1110.75	8	2	0.788603	0.923857
ECH1	2265.99	858.064	6	5	0.788454	0.923859
PCSK1N	70.0143	26.2528	2	0	0.813472	0.923859
ZNF710	4249.08	2208.64	18	11	0.779335	0.923859
LRRC45	2109.19	688.725	13	4	0.78741	0.923861
ZNF331	3484.63	1196.1	23	7	0.805302	0.923862	Yes
SLC46A2	2959.1	1387.68	8	5	0.788708	0.923864
KIAA1257	2741.01	889.722	18	8	0.819807	0.923865
TPPP3	1328.59	563.619	3	5	0.754821	0.923866
ANKS4B	2640.93	882.861	16	9	0.779543	0.923869
C10orf111	1093.14	381.05	4	2	0.813434	0.923872
OR2A5	1892.01	694.041	12	9	0.78792	0.923874
C1S	4374.27	1256.7	31	9	0.796094	0.923875
TMEM19	2217.02	667.596	10	4	0.787671	0.923875
YPEL1	776.071	393.455	8	2	0.804965	0.923875
HAS2	3579.65	1076.82	29	10	0.790316	0.923879
SMUG1	1702.89	501.83	7	2	0.786977	0.92388
LY6G6C	745.593	227.205	3	2	0.78693	0.923883
SLC35F1	2363.44	853.202	11	3	0.776964	0.923885
CDHR2	7394.74	3748.31	54	30	0.803932	0.923891
KRTAP5-9	752.9	376.925	9	4	0.77702	0.923891
HLA-DPB1	1567.69	598.304	11	6	0.754644	0.923893
CDRT1	4804.2	1706.15	29	15	0.819732	0.923893
GNB5	2417.08	914.898	9	5	0.787289	0.923895
UNC13D	5323.04	2095.95	34	17	0.792025	0.923896
AMOTL2	4911.05	1556.96	26	10	0.8151	0.923896
ATP5PD	1098.08	238.121	5	1	0.813258	0.923898
APOBEC4	2301.86	626.99	11	3	0.813162	0.923903
B4GALT2	2552.83	1086.85	10	6	0.805238	0.923903
EXOSC7	1925.56	691.475	10	4	0.795918	0.923903
AP3D1	6660.1	3118.48	24	16	0.787596	0.923904
FLYWCH2	848.905	252.703	3	0	0.80489	0.923904
SART1	4431.46	1755.5	18	10	0.803594	0.923904
MXI1	2046.06	570.04	11	2	0.805289	0.923904
KRTAP19-1	530.823	360.526	6	2	0.813214	0.923905
PET117	127.665	22.5738	2	0	0.813613	0.923905
TPI1	1699.95	724.012	9	3	0.813364	0.923906
EPHA10	5260.07	2490.23	32	19	0.796022	0.923908
CAT	3701.8	950.398	16	6	0.78765	0.923909
RPRM	844.468	437.694	3	1	0.787551	0.92391
SDC4	1285.78	477.422	7	3	0.779129	0.923911	Yes
BDNF	2378.12	722.313	13	7	0.787255	0.923914
NDUFS3	1753.46	595.682	7	2	0.779331	0.923914
AMBN	2525.91	779.129	23	7	0.7893	0.923915
GOLGA8A	944.028	320.398	7	1	0.77694	0.923915
PRKAB2	1561.25	477.643	14	3	0.803655	0.923917
VPS53	4986.87	1678.5	24	13	0.792194	0.923919
SERTAD2	2022.82	996.565	12	10	0.805103	0.923919
GATC	1111.96	469.453	2	3	0.788707	0.923921
CYP4F3	3502.6	1236.24	23	9	0.815073	0.923922
CUL1	5411.75	1578.81	29	12	0.786913	0.923922
B9D2	1142.78	579.436	4	2	0.805205	0.923922
NAA40	1710.79	532.01	7	3	0.790303	0.923923
RBPMS	1686.72	595.331	8	2	0.779539	0.923924
ST6GALNAC4	1993.15	918.979	10	3	0.787164	0.923924
DDOST	2634.87	1172.33	10	5	0.804959	0.923926
ADAD2	2696.87	1198.37	12	7	0.813432	0.923927
KPNA4	2973.05	691.499	24	5	0.75522	0.923928
PDP2	3056.29	1081	13	3	0.803915	0.923929
RNF44	1595.2	678.251	14	7	0.813136	0.92393
DEFA1B	505.74	133.897	1	1	0.755323	0.923931
TAB1	3571.56	1801.16	21	11	0.795992	0.923931
LRRC20	1335.03	605.825	6	2	0.796092	0.923931
TLR9	6865.57	2792.06	37	15	0.754576	0.923932
TRMT9B	2852	849.273	20	6	0.795895	0.923934
NCOA6	12048.3	3841.42	68	23	0.804868	0.923936
TBC1D24	3512.79	1665.27	16	15	0.755278	0.923937
C2orf72	112.645	36.9796	1	2	0.815236	0.923937
CD8B	1317.05	489.853	6	2	0.814439	0.923938
POLK	6074.12	1129.53	32	11	0.755384	0.923945
METTL13	4604.19	1628.2	24	10	0.804726	0.923945
TAOK3	6632.84	1791.46	22	6	0.819729	0.923946
SNRPB	1508.83	397.654	5	1	0.754638	0.923947
RPL13	1276.78	375.811	2	2	0.776919	0.923949
CHMP4A	1854.67	656.974	7	4	0.813353	0.92395
ABCF2	4196.6	1313.54	15	5	0.754293	0.923951
SOHLH1	1669.97	804.587	10	4	0.79576	0.923951
TTLL3	5122.32	1838.78	24	13	0.754244	0.923952
ARMC4	6719.73	1797.4	49	16	0.779514	0.923953
ANGPTL7	2337.89	757.201	10	4	0.778571	0.923958
TMEM151B	417.214	182.881	8	6	0.779319	0.923958
ZFAND2A	993.393	276.509	6	1	0.80409	0.923959
BPIFA2	1461.72	708.608	8	7	0.803893	0.923961
HMGXB4	4276.92	1081.54	12	5	0.779124	0.923964
CRP	1340.19	624.252	11	4	0.815209	0.923964
LDLR	5757.56	3028.39	25	16	0.78715	0.923965
DAND5	1262.9	441.757	4	2	0.815061	0.923966
HOXD8	1462.24	721.653	8	3	0.792185	0.923966
SLC25A43	1662.18	532.501	14	6	0.805194	0.923967
CIB4	1049.99	343.441	6	2	0.795874	0.923968
KRTAP4-8	530.05	365.877	3	3	0.792138	0.923969
ZNF775	1434.51	706.268	7	4	0.804847	0.92397
KLHL21	1833.82	1029.15	10	6	0.787255	0.923972
KCNS1	2084.93	908.801	12	5	0.789299	0.923972
PARP12	3792.93	1561.61	22	9	0.790296	0.923973
NEURL1	2409.36	1266.29	10	5	0.779082	0.923973
FOPNL	1169.52	245.613	7	1	0.79573	0.923974
ZNF654	3443.32	761.337	19	6	0.75551	0.923977
STAR	1884.71	619.383	17	4	0.755211	0.923977
CPEB3	3307.98	1269.79	8	3	0.819258	0.923977	Yes
FOXL2NB	1165.1	429.274	2	2	0.776845	0.92398
FABP6	1256.74	524.354	9	3	0.814428	0.923982
PGPEP1L	1242.97	575.455	13	4	0.792297	0.923982
AQP12B	977.696	498.792	9	5	0.814328	0.923982
TNS2	7613.87	3163.41	31	16	0.815326	0.923983
PI4K2B	2404.98	605.183	11	2	0.818915	0.923984
MPL	3447.2	1169.98	23	10	0.819714	0.923984	Yes
PTPN5	3422.46	1547.27	23	16	0.776901	0.923987
KIF2C	5232.47	1553.7	27	12	0.754571	0.923987
TMEM51	1700.17	848.888	8	3	0.804714	0.923988
ID3	890.91	387.867	3	0	0.779296	0.92399	Yes
TMEM136	1035.15	327.565	4	2	0.779496	0.923992
CLSTN2	5765.14	2136.45	29	18	0.779048	0.923992
RTL10	2099.98	793.43	8	4	0.804073	0.923996
TRAPPC1	1078.97	419.814	3	1	0.790267	0.923997
WASHC3	821.599	194.375	7	3	0.814242	0.923997
MARVELD1	197.718	128.518	1	1	0.819675	0.923997
NKX2-1	1584.19	891.734	2	0	0.755477	0.923998	Yes
PRM3	297.15	108.311	5	3	0.819327	0.923998
OR1L4	1852.6	609.223	6	4	0.754233	0.924
NANOS2	954.819	511.649	3	0	0.754532	0.924
MSANTD1	981.512	582.52	4	6	0.754184	0.924001
CCNQ	1400.42	476.84	11	7	0.803779	0.924001
SDHD	1010.45	343.751	7	1	0.815043	0.924001	Yes
ZNF444	373.631	203.857	2	3	0.803881	0.924005
MRPL12	1208.96	471.95	2	1	0.778562	0.924006
PCDHGA8	6819.66	3015.38	48	38	0.80483	0.924007
ADAM8	2543.17	1100.28	19	13	0.787139	0.924011
PILRB	1291.74	512.263	5	5	0.795713	0.924012
MAPK12	1476.07	735.553	5	6	0.753845	0.924014
FHOD3	9019.6	3142.36	58	22	0.776827	0.924018
ELK3	2721.77	1263.85	16	7	0.814211	0.924018
CYC1	1962.5	775.791	8	2	0.819245	0.924019
TMPPE	2913.28	1202	8	7	0.754448	0.924019
CHST8	2978.45	1299.41	12	8	0.814313	0.924022
GPR141	1899.35	703.761	17	5	0.814413	0.924022
RAB19	1657.67	576.717	7	2	0.819049	0.924023
FAM193A	8185.66	3023.29	32	14	0.795672	0.924023
TMPRSS12	1723.41	504.8	14	3	0.795623	0.924023
AMY1B	1741.88	481.438	11	7	0.7552	0.924024
DUPD1	1627.28	827.084	7	3	0.795873	0.924025
TRIML1	2955.96	1229.72	21	9	0.790243	0.924027
IFFO1	3546.86	1557.45	12	6	0.814667	0.924027
BCAT2	2428.3	919.354	10	7	0.819403	0.924028
CBX7	1203.79	495.894	6	2	0.778032	0.924028
MAPK3	2534.44	1061.6	11	3	0.815018	0.924029
INPP5J	2737.22	1161.29	20	9	0.819207	0.924032
RETREG3	2942.32	1018.72	9	7	0.818909	0.924033
YDJC	877.74	406.931	2	0	0.776591	0.924034
C11orf45	811.937	365.28	7	1	0.792394	0.924035
DISC1	5732.2	1760.17	37	12	0.818862	0.924036
PTCHD1	5619.84	2018.34	44	18	0.819013	0.924038
WNT4	2461.4	1104.47	11	4	0.819662	0.924039
FOXQ1	934.091	455.965	2	0	0.804709	0.92404
HLA-C	2500.94	1068.42	2	0	0.755661	0.92404
UQCRH	695.635	248.798	3	0	0.804612	0.924043
NKX2-6	212.906	112.341	4	3	0.754418	0.924044
ALAD	1983.14	713.848	11	2	0.754519	0.924045
POM121L12	1905.5	892.913	20	14	0.814585	0.924047
LCE2D	541.731	209.931	5	2	0.75502	0.924049
NUDCD2	1124.05	410.023	2	0	0.753774	0.924049
IFI6	540.676	308.539	3	2	0.776654	0.924049
FCAR	2038.34	635.058	15	7	0.778	0.92405
STON2	5534.02	1836.8	25	7	0.779048	0.924051
MISP	3951.57	1463.28	26	10	0.814638	0.924051
POU2AF1	1481.32	671.711	11	5	0.778849	0.924052	Yes
SMR3A	683.268	202.077	8	1	0.753829	0.924054
CIT	14924.6	4652.1	89	34	0.7956	0.924055
FBXL19	2449.88	938.264	13	7	0.803875	0.924055
PELI2	2710.81	1079.6	21	8	0.804524	0.924056
CHMP4B	1579.12	595.63	6	4	0.804674	0.924057
WDR90	7492.88	3386.83	26	16	0.754181	0.924059
DLST	2708.96	826.549	21	7	0.778557	0.92406
WARS	3257.33	1196.71	21	7	0.756176	0.924061
CGB7	643.159	282.798	5	2	0.776565	0.924062
FAM83A	2295.09	984.328	9	3	0.814204	0.924067
CCT4	3435.55	808.323	14	5	0.776819	0.924068
SGPP2	2055.03	723.808	13	5	0.814905	0.92407
SCYL3	4851.81	1393.88	19	8	0.819142	0.924071
TRIM27	2868.51	1044.69	13	7	0.778816	0.924071	Yes
SDK2	10752.7	4682.51	71	36	0.795516	0.924073
TMEM132D	6844.08	2989.67	54	30	0.804489	0.924073
PGAM1	1660.96	539.523	8	4	0.75509	0.924073
MMP1	3118.16	852.109	11	5	0.77817	0.924073
VCX3A	425.052	240.67	6	2	0.75519	0.924074
OASL	3131.41	1268.22	19	10	0.77892	0.924076
RABIF	850.5	321.978	1	1	0.790236	0.924077
ATP5MG	618.18	214.865	3	0	0.815011	0.924078
KBTBD13	697.705	373.914	1	1	0.795571	0.924078
PPP1R14D	965.668	274.067	3	2	0.814963	0.92408
ANKRD9	208.483	139.293	1	0	0.819202	0.924082
CYB5B	1048.44	415.726	2	0	0.756246	0.924084
HAUS4	2398.88	642.938	15	4	0.77788	0.924085
IL36RN	914.761	384.223	6	1	0.77798	0.924085
CREBRF	4313.56	1020.93	19	7	0.754153	0.924086
MARCO	2909.77	1113.35	18	11	0.753955	0.924087
NME8	4271.31	1065.45	38	13	0.755152	0.924088
TLE4	4932.6	1752.74	35	19	0.789497	0.924088
AREG	1466.83	510.592	9	2	0.81886	0.92409
ACP7	3291.94	1176.29	17	8	0.75635	0.92409
CIDEB	1387.12	426.778	5	2	0.815969	0.92409
SMARCAL1	6441.74	2039.16	44	14	0.776789	0.924091
IFNL2	1077.7	430.052	8	2	0.78955	0.924092
FAM83C	4158.85	1397.19	23	9	0.804605	0.924092
CREB3L1	2088.14	863.295	9	6	0.81966	0.924093	Yes
CTNND2	8042.05	3404.2	58	34	0.753362	0.924094	Yes
PSMB7	1808.4	543.542	8	5	0.814128	0.924094
FAM168B	917.471	454.328	7	3	0.814179	0.924095
SLC38A2	3216.84	1001.72	9	6	0.754062	0.924097
COPE	1659.55	851.711	5	7	0.755658	0.924097
OIT3	3464.22	1471.88	16	8	0.779037	0.924097
FAM110B	2667.08	1115.17	20	14	0.756307	0.924098
GABRR1	3408.2	1173.87	14	10	0.753765	0.924098
GID8	1716.05	558.57	13	3	0.776547	0.9241
TPGS1	195.044	112.004	1	3	0.776349	0.924102
MRPL57	923.873	362.353	3	0	0.776748	0.924102
NUDT11	1301.84	625.706	8	9	0.795243	0.924103
ZNF425	5534.6	2416.49	32	23	0.795195	0.924106
GFOD2	2708.97	1245.43	14	6	0.804468	0.924107
TMEM151A	1168.55	677.156	2	0	0.814889	0.924109
S1PR5	1839.91	1006.53	4	1	0.754023	0.924109
TMEM254	723.703	205.915	4	0	0.795499	0.924111
NTHL1	1611.09	645.794	7	3	0.815489	0.924112	Yes
FAM192A	1999.47	526.415	10	2	0.753328	0.924113
ENGASE	4359.68	1727.76	21	8	0.75617	0.924114
PRSS8	1671.11	761.084	7	10	0.818832	0.924114
PPP3CC	3422.93	879.871	18	6	0.778802	0.924114
CHAMP1	5287.05	1294.39	25	12	0.815943	0.924117
GREB1	12179.4	5556.79	69	37	0.778556	0.924118
TOMM6	127.565	50.0641	4	1	0.814798	0.924119
PRELID3B	1143.63	289.805	6	2	0.815746	0.92412
GRIK5	5863.25	2366.41	46	18	0.779007	0.924121
OXLD1	752.454	397.249	3	3	0.778162	0.924124
GPR31	1737.7	700.012	13	4	0.816051	0.924127
SSR2	1141.01	363.382	9	3	0.790229	0.924127
FAM181B	678.456	407.66	2	0	0.792524	0.92413
LIMD2	695.104	305.31	2	0	0.789635	0.924132
ATP2C2	6181.75	2691.13	33	14	0.804441	0.924133
CFAP221	3946.86	1161.77	19	10	0.756136	0.924133
GNG2	513.006	138.689	4	1	0.819597	0.924135
COLGALT1	3677.87	1497.36	22	10	0.79547	0.924135
SYNGR4	1556.25	638.787	7	8	0.777972	0.924135
SLC2A4	3216.79	1295.9	20	12	0.790186	0.924135
KRT6C	3104.15	1206.76	19	9	0.778272	0.924136
RPS6KA1	4570.76	1756.52	10	10	0.81581	0.924136
FOSL1	1512.97	459.209	5	1	0.753746	0.924136
C9orf3	4649.19	1279	20	5	0.777874	0.924137
VSIR	1661.38	699.43	6	2	0.815712	0.924138
LMO1	982.242	387.965	6	7	0.795423	0.924139	Yes
SIX3	1907.22	1048.58	9	8	0.754147	0.924139
PNPLA1	3040.85	1223.34	18	12	0.753299	0.924139
XDH	8089.56	2682.78	57	25	0.761527	0.924142
DLX4	1792.94	845.318	9	3	0.795178	0.924144
ROMO1	617.976	352.586	2	0	0.819556	0.924144
C9orf129	1101.52	570.028	4	7	0.761481	0.924146
UTS2	1156.52	329.423	3	0	0.804404	0.924148
H2BFWT	1487.56	432.958	8	6	0.81966	0.924149
LENEP	434.56	127.609	1	1	0.820508	0.924149
PLGRKT	1026.4	225.766	4	1	0.778783	0.924151
MAK	3863.26	1206.55	27	8	0.818715	0.924152
GP9	693.545	282.095	2	0	0.776342	0.924153
MYH7	14361	5141.45	101	46	0.815925	0.924153
MSX1	1267.19	651.061	2	0	0.795386	0.924153
PGRMC1	1148.39	657.571	6	6	0.814878	0.924154
C15orf62	222.535	77.0811	2	2	0.789754	0.924155
PRDX2	1304.75	564.059	8	4	0.776546	0.924158
LOC100302652	3369.69	945.643	15	7	0.79534	0.924158
NFKBID	1965.69	704.736	14	4	0.777792	0.924158
VARS	6953.23	2366.39	38	14	0.756007	0.924158
GSKIP	1018.67	294.513	6	2	0.777594	0.92416
ST8SIA2	2252.81	1046.12	22	11	0.795146	0.924164
HRH4	2732.45	759.491	21	6	0.778547	0.924166
ALYREF	1246.46	551.877	9	3	0.777851	0.924168
CARM1	3251.91	1411.55	12	10	0.752775	0.924168
GPR161	3297.59	1399.41	21	9	0.753723	0.924169
B3GNT4	2395.15	806.798	13	6	0.776306	0.924169
CHRAC1	711.996	183.261	2	0	0.818831	0.92417
UBAC1	2681.03	1104.25	10	3	0.790166	0.92417
DDX6	2870.16	736.057	14	4	0.761352	0.924172	Yes
CST11	828.498	288.415	9	1	0.794556	0.924174
SLC25A4	1680.88	695.944	8	7	0.756071	0.924175
RGS5	1284.27	313.123	10	3	0.815895	0.924176
TP53I13	1363.36	536.641	9	5	0.789724	0.924177
GSC	758.123	339.47	2	2	0.820583	0.924178
FAM102B	2378.13	631.769	11	3	0.76141	0.924181
FAM53B	2292.08	901.803	11	3	0.8157	0.924181
HTR3D	2110.19	789.516	18	8	0.804385	0.924182
TOR3A	2135.2	862.787	8	3	0.776267	0.924182
SIGLEC1	8728.55	3337.71	55	23	0.794614	0.924183
RAB8B	1689.87	528.504	4	2	0.752837	0.924184
NRTN	483.174	151.012	4	2	0.75583	0.924185
ZSCAN22	3398.86	1221.25	14	9	0.756129	0.924186
STS	3767.15	1350.58	36	20	0.794518	0.924187
HIST1H2BA	1095.93	365.111	14	3	0.753489	0.924188
EMC4	1009.87	362.687	4	3	0.804342	0.924191
RNF167	2210.82	785.284	9	3	0.792627	0.924192
SFXN5	2128.19	927.56	12	7	0.761475	0.924199
NOL12	1424.36	402.756	7	1	0.753299	0.9242
MYOZ1	1743.37	590.451	13	4	0.778526	0.9242
LIF	1295.3	569.946	5	3	0.776483	0.924202
SCG2	4256.41	1123.95	28	8	0.756592	0.924203
MRPL53	1097.46	486.269	1	0	0.81562	0.924203
INSYN1	2121.2	806.996	13	6	0.795131	0.924205
D2HGDH	2721.04	1412.12	10	6	0.818712	0.924205
LIPF	2340.97	560.088	19	4	0.755997	0.924206
ZNF335	8042.38	3103.1	44	23	0.753654	0.924208
BOK	751.71	297.886	4	2	0.755948	0.924208
UGT2B11	3280.06	746.759	13	3	0.777785	0.924209
PHF19	3877.9	1395.07	17	5	0.818068	0.924209
MRPS17	875.772	272.206	7	1	0.77624	0.924209
MAP1LC3B2	1030.3	329.674	4	2	0.753557	0.92421
ABI3	1629.13	717.475	10	6	0.77654	0.924211
NIPSNAP1	1468.71	466.092	3	2	0.818818	0.924211
PTGDR2	842.11	399.163	7	4	0.761635	0.924212
QDPR	1532.53	683.393	4	2	0.795088	0.924213
KIAA1143	1255.39	310.484	4	0	0.795042	0.924217
NSUN5	3369.68	1347.03	9	6	0.815684	0.924219
AVL9	3896.18	1011.9	14	4	0.753265	0.924219
PGA3	686.724	293.54	6	1	0.756557	0.924221
TGFA	810.042	340.383	3	3	0.794996	0.924222
NPTN	2827.34	1027.64	18	8	0.794498	0.924222
MS4A13	945.491	270.581	12	3	0.790161	0.924223
MICALL1	3842.64	1658.84	14	10	0.777748	0.924223
GLRX	661.747	293.015	6	3	0.761345	0.924224
GDF7	1232.48	731.734	7	6	0.755912	0.924225
TPRA1	2200.42	935.693	16	5	0.75362	0.924226
PSME3	1722.38	403.774	8	3	0.761198	0.924226
FAM24A	658.199	235.515	9	1	0.752773	0.924227
ANKRD33	2767.42	1061.31	12	10	0.753721	0.924228
TET1	14124.2	3855.67	75	21	0.752926	0.924231	Yes
HSBP1L1	118.384	17.145	3	0	0.794456	0.924232
ASXL1	10189.6	3084.99	59	18	0.778453	0.924232	Yes
C1orf194	1002.58	232.595	5	1	0.75323	0.924237
ALDH3B2	2566.96	1284.6	11	9	0.756521	0.924238
AKR1C2	1776.7	486.022	15	3	0.752733	0.924239
TMEM8A	3637.03	1782.95	19	11	0.776215	0.924239
MED20	1318.29	452.727	8	3	0.778409	0.924239
EDN3	1616.96	597.597	15	5	0.817248	0.92424
SNRPD2	901.852	343.122	4	1	0.790126	0.92424
DUS2	3307.66	868.212	14	6	0.778513	0.924245
SOX2	1998.24	1085.16	8	3	0.816659	0.924251	Yes
RFLNA	937.477	369.123	6	4	0.794424	0.924252
PCP4	479.411	79.8329	3	0	0.79273	0.924253
NEK3	2595.91	677.018	23	6	0.777724	0.924254
PRRG2	770.448	265.431	2	1	0.818708	0.924256
SERPINA5	2597.97	957.354	15	4	0.816764	0.924257
YWHAG	2174.33	1011.36	9	5	0.776181	0.924258
DRAP1	1260.51	572.966	7	3	0.818062	0.924259
PNCK	2333.16	1046.71	20	11	0.753152	0.924264
RNF121	1833	624.489	7	2	0.817171	0.924266
SYVN1	3503.45	1095.48	15	6	0.792791	0.924266
FUT1	2695.69	1112.78	13	12	0.818617	0.924266
KCNJ16	3212.19	826.907	28	9	0.752709	0.924271
JAGN1	1099.73	438.029	2	2	0.794991	0.924273
RAB4A	1631	513.424	16	5	0.818675	0.924275
BPIFA3	1454.69	618.224	11	5	0.794944	0.924277
SNX1	3464.76	968.581	20	5	0.761193	0.92428
JUND	1033.74	517.028	1	0	0.817334	0.924281
DDHD2	5084.31	1194.04	18	8	0.761343	0.924281
ESRP2	4544.62	1683.22	20	10	0.753218	0.924283
DIRAS3	1737.66	712.256	20	10	0.818236	0.924286
TMOD3	2401.54	523.137	10	3	0.794753	0.924287
ISLR	2772.39	1391.7	19	8	0.753021	0.924287
FRMPD4	9103.86	3263.63	61	35	0.816741	0.924287
CCDC32	1348.4	327.312	4	0	0.81724	0.924288
PTPDC1	5674.53	1484.05	23	8	0.794406	0.924289
GJC3	1761.91	602.571	7	3	0.789919	0.924289
SCGB3A2	510.428	162.079	2	0	0.761849	0.92429
SPOCK1	2352.16	877.925	18	7	0.816644	0.92429
IDH3A	2534.15	737.501	11	7	0.818043	0.924293
TRMT61A	1441.71	633.268	6	4	0.773967	0.924293
FGF18	1531.14	595.918	7	2	0.789972	0.924293
FZD7	4609.92	2537.05	22	18	0.790122	0.924294
PCDHGA7	6503.37	2611.15	47	21	0.794859	0.924294
VPS54	6303.26	1460.3	39	11	0.77407	0.924297
SRSF9	1650.86	501.971	2	1	0.753133	0.924301
BMP8B	1603.11	750.057	6	5	0.774026	0.924304
NMUR1	2726.79	1161.32	17	8	0.752686	0.924304
FLT4	7630.54	3742.2	39	26	0.793871	0.924305	Yes
ADAMTS9	13237.9	4463.75	53	20	0.761812	0.924306
WBP1L	2109.28	826.531	7	4	0.794322	0.924308
FAM81A	2478.4	599.259	13	3	0.793824	0.924308
FOXR1	1958.65	506.385	15	5	0.761166	0.924309	Yes
ZFAT	7180.66	2608.06	46	20	0.792928	0.92431
MAZ	2253.76	1007.09	6	3	0.818008	0.92431
TRPV2	4717.91	1987.7	28	16	0.776176	0.924311
FCER1A	1447.29	416.688	15	4	0.793927	0.924312
UBD	880.437	255.39	5	2	0.818209	0.924312
TRAF7	3293.78	1596.15	16	10	0.752644	0.924314	Yes
CSPG4	10288.1	4470.68	61	30	0.761769	0.924314
DMTF1	5032.51	1216.78	31	12	0.761121	0.924315
TBC1D29	743.161	246.097	4	2	0.816865	0.924315
PCYT2	1894.03	737.511	11	6	0.817166	0.924316
DHFR2	1404.01	367.048	11	3	0.792884	0.924317
WDR34	2505.83	1169	14	6	0.794381	0.924317
CMPK2	1425.22	440.309	9	5	0.818613	0.924318
CNP	2849.89	1256.73	10	6	0.753097	0.924319
MOBP	599.609	236.949	3	1	0.77379	0.92432
SH2D1B	908.914	307.613	3	1	0.816374	0.924323
C5orf24	1256.98	265.598	12	2	0.794934	0.924324
CORO2A	3396.66	1341.55	17	13	0.794839	0.924329
SIRT4	2342.38	769.351	16	4	0.790102	0.924329
ACTRT2	2161.26	1096.79	20	10	0.81713	0.924332
PCDHGB4	6129.7	2701.56	48	28	0.76134	0.924338
APOC4	711.506	288.371	1	2	0.820778	0.924341
MYLK4	2695.69	955.656	20	11	0.81664	0.924342
SHMT1	3029.74	1069.7	21	7	0.817987	0.924342
SPRR2G	339.135	166.227	3	2	0.77376	0.924343
MRPS21	907.062	190.326	4	1	0.761096	0.924345
MUC7	2285.33	588.698	22	6	0.816344	0.924346
LCE3D	508.69	263.327	5	4	0.820833	0.924348
TRIM49D2	384.631	123.146	1	1	0.818391	0.924348
FLT3LG	1167.51	509.547	6	6	0.79401	0.924351
SSPN	1041.57	500.033	3	4	0.773966	0.924351
MGMT	1305.44	538.752	5	3	0.794063	0.924354	Yes
GUCA2A	591.632	242.824	4	3	0.752627	0.924355
JSRP1	1454.39	618.633	7	5	0.752429	0.924355
SASH3	2395.78	870.708	25	10	0.776163	0.924355
SDHAF3	1058.26	332.541	6	1	0.816305	0.924358
IFT122	8671.3	2987.97	32	16	0.773376	0.924362
ANKRA2	1830.61	481.07	8	1	0.794319	0.924362
CCR10	1295.15	520.454	2	1	0.818453	0.924362
TRO	7418.47	2832.43	80	34	0.761061	0.924363
STIM1	4320.85	1392.88	18	9	0.772929	0.924363
H2AFX	1124.13	597.368	3	1	0.817856	0.924364
CST1	997.261	399.304	6	4	0.793824	0.924366
ARMC12	2534.03	846.249	15	6	0.761016	0.924368
PACSIN3	3050	1005.86	13	3	0.75259	0.92437
MCM10	6267.27	1857.38	22	10	0.773733	0.924371
CCDC96	3499.61	1221.92	13	5	0.817065	0.924371
PKLR	4154.71	1548.24	22	11	0.774932	0.924374
MYD88	2275.06	799.009	9	4	0.794279	0.924374	Yes
PRR5L	2251.28	940.246	11	3	0.818613	0.924374
WDR38	1790.83	706.598	13	7	0.774285	0.924375
MFSD10	1808.82	825.254	10	7	0.772789	0.924375
SH2D1A	807.185	307.741	16	5	0.752545	0.924376
C1orf158	1298.48	421.707	6	2	0.81752	0.924379
DUSP6	2313.8	1248.92	3	1	0.793289	0.924381
SOCS6	3844.05	1381.71	16	5	0.817125	0.924383
ARL4D	1315.03	497.694	2	2	0.7901	0.924384
CTDSP2	1643.15	637.824	6	1	0.817477	0.924386
IL17B	1095.59	380.574	7	1	0.817977	0.924388
SERPINB9	2639.71	980.571	16	7	0.816633	0.92439
TCP10L	1593.51	448.692	8	1	0.793347	0.924391
CSRNP2	3808.6	1076.69	15	4	0.75236	0.924394
LEXM	2544.35	689.748	11	6	0.821225	0.924395
TMEM126A	1236.29	282.251	6	2	0.794249	0.924396
C11orf21	218.687	88.4344	2	2	0.793801	0.924397
RFPL4A	418.469	163.733	11	3	0.774903	0.924398
TMEM250	729.847	313.139	2	0	0.817039	0.924398
PMM2	1621.7	642.475	10	5	0.752415	0.9244
ALPP	3138.43	1496.29	14	9	0.773958	0.924401
PEBP1	899.712	389.524	7	2	0.776153	0.924402
HABP4	2259.91	553.131	15	2	0.756905	0.924403
FCGR2A	1790.48	680.961	14	7	0.794155	0.924404
MRPL54	902.532	341.004	2	1	0.772913	0.924404
LGALS12	2040.65	755.675	9	7	0.752521	0.924408
DNAJC24	958.092	206.249	8	2	0.793514	0.924412
GMFG	1093.22	349.496	5	0	0.772871	0.924413
CYP2R1	3301.28	963.357	20	5	0.751977	0.924413
CT62	746.401	214.434	6	3	0.773469	0.924413
STYXL1	1955.97	694.062	15	3	0.773918	0.924414
XKR6	3715.39	1608.39	19	12	0.773371	0.924415
CLU	3956.08	1338.24	19	10	0.817852	0.924416
EBP	1434.42	512.494	12	3	0.75178	0.924417
PDSS2	2719.3	820.877	8	6	0.818606	0.924422
TBX20	2570.72	972.203	14	9	0.817659	0.924423
ADCK1	3790.56	1386.41	20	10	0.774475	0.924423
HOXD3	2752.61	1436.01	16	9	0.793425	0.924424
TUBB2B	1977.85	1021.22	11	12	0.794224	0.924425
HIST1H2BO	1204.98	491.247	2	1	0.817613	0.924427
KATNAL1	3494.85	713.77	18	6	0.761015	0.924428
CENPS	1528.17	373.818	6	5	0.773731	0.924428
FAM3B	1575.37	500.885	5	2	0.793578	0.924428
SNX32	3197.34	1073.92	21	7	0.79323	0.924429
RBFOX3	441.713	236.15	6	9	0.817964	0.924429
PHF5A	748.229	231.424	1	2	0.817017	0.92443
CLDN3	1351.05	839.126	1	2	0.79328	0.92443
STAG1	8771.81	1858.09	56	6	0.00967415	0.92443	Yes
FBXO40	4660.93	1364.11	26	9	0.820957	0.92443
KIF1C	6749.2	2155.92	38	15	0.774282	0.924431
NLRX1	6918.39	2428.19	39	14	0.756829	0.924431
GNAT1	2670.94	1422.53	7	3	0.772787	0.924432
CTHRC1	1345.27	285.791	11	2	0.82121	0.924434
TMEM259	1623.72	787.928	4	6	0.752346	0.924437
UBXN10	1936.69	580.436	6	2	0.816625	0.924438
MAP3K8	3368.97	991.467	24	6	0.751848	0.924439
PLIN3	2882.41	1403.14	12	5	0.793788	0.92444
DEFB4A	140.237	65.213	4	0	0.757138	0.924443
BAG6	5623.8	1819.38	23	7	0.774791	0.924443
TSC22D3	1728.3	616.917	11	9	0.775889	0.924445
SGK223	7820.1	3667.8	34	22	0.776139	0.924445
PCP4L1	434.85	78.9413	3	2	0.773596	0.924446
C10orf71	5242.99	1657.4	41	14	0.793494	0.924447
SLC1A3	3728.49	1130.19	19	6	0.751107	0.924447
PAPLN	6511.62	2706.52	30	15	0.818578	0.924447
SNX3	1349.07	444.522	7	0	0.00962446	0.924447
FIP1L1	4758.18	976.312	19	6	0.751157	0.924447	Yes
MARCH1	1780.89	571.692	14	8	0.821122	0.924448
YJU2	1905.37	805.912	6	3	0.775843	0.924448
SCAF1	4550.43	1861.95	24	12	0.760983	0.924449
SPRR2A	328.348	186.585	6	1	0.751558	0.92445
RNF151	615.814	264.893	7	3	0.821174	0.92445
CLEC4E	1410.34	334.699	14	2	0.774898	0.924452
C9orf152	1317.49	409.902	8	5	0.817837	0.924455
ZC2HC1C	3097.83	954.441	19	6	0.793203	0.924456
IFNA16	1231.24	349.696	6	3	0.816591	0.924456
ATG14	3601.68	1116.12	10	5	0.751963	0.924458
CPN2	3058.03	1556.64	18	9	0.793105	0.924458
ZNF737	3354.46	756.465	15	7	0.773307	0.924458
FAM72D	438.919	129.512	2	1	0.821084	0.924461
NPVF	1297.75	297.25	6	2	0.773361	0.924463
ZNF784	910.495	463.129	5	2	0.774409	0.924464
LSM10	999.89	333.319	4	0	0.772764	0.924465
TMEM41A	1512.35	579.273	3	3	0.775807	0.924466
GEM	2387.18	685.393	15	4	0.774462	0.924467
RGMB	2446.4	846.038	10	9	0.773268	0.92447
MTCH1	1381.87	488.784	9	3	0.751775	0.924472
DOCK6	11453.1	4639.52	61	28	0.776112	0.924472
RAET1L	1471.75	419.32	11	6	0.793667	0.924474
CRYBB1	1958.4	740.512	13	4	0.793767	0.924475
H2AFV	1053.17	224.267	8	2	0.751728	0.924475
ANKDD1A	3072.84	1204.66	16	8	0.772726	0.924479
CCT5	3840.82	1203.81	18	9	0.772428	0.92448
GRB14	3352.13	892.774	17	6	0.81776	0.92448
BORCS6	1303.08	643.462	2	0	0.752332	0.924482
TMEM52	708.11	296.429	8	5	0.752282	0.924482
TMEM81	1475.69	489.285	9	3	0.774277	0.924485
TM9SF3	3396.11	893.397	18	6	0.751088	0.924485
STAC2	2463.18	935.995	13	9	0.760962	0.924485
ZNF233	4043.52	1037.77	22	7	0.775774	0.924485
DCP1A	3272.75	1101.82	13	4	0.751936	0.924485
MBP	2538.57	926.276	15	6	0.77373	0.924486
ADM2	281.726	77.732	2	0	0.773681	0.924487
SMO	4105.55	1608.09	31	14	0.821058	0.924488	Yes
TCF12	4710.52	1163.65	24	10	0.757125	0.924489	Yes
SLC35F6	2172.5	928.345	11	7	0.775129	0.92449
TMEM119	1425.52	695.184	8	4	0.774781	0.924491
NUDT3	1102	448.511	5	1	0.775183	0.924494
ZC3HAV1L	1047.72	376.048	3	0	0.817822	0.924494
PTGES2	1885.19	773.388	6	1	0.762069	0.924497
NAA80	1409.83	425.316	6	2	0.751048	0.924497
NDUFB3	623.737	131.48	2	2	0.793189	0.924497
HDHD5	2521.46	974.531	11	7	0.81658	0.9245
ZNF79	3402.39	1282.45	18	10	0.773594	0.924503
INHBB	2145.3	966.222	8	6	0.774893	0.924505
GCN1	16498.3	6293.72	74	28	0.751555	0.924507
SLIT3	9301.32	4221.36	63	28	0.775095	0.924508
LIPM	837.225	229.349	19	4	0.751706	0.924509
SCGB1C1	460.705	191.234	5	1	0.751263	0.924516
CANT1	2839.19	1391.43	12	12	0.76074	0.924518	Yes
LYG2	1370.72	517.775	10	3	0.775751	0.924518
TMEM129	559.46	245.987	6	4	0.752263	0.924519
TUFT1	2332.26	673.216	7	4	0.793757	0.92452
KRTAP24-1	1354.82	493.834	8	2	0.772562	0.924521
FDXACB1	3587.12	1141.73	14	3	0.776106	0.924525
PTP4A2	1227.46	281.938	3	2	0.760945	0.924525
DQX1	4050.17	1150.58	17	8	0.772416	0.924525
TAS1R1	5010.01	1989.98	30	15	0.751671	0.924527
FBXO48	1066.32	239.43	9	3	0.772718	0.924529
MMP13	2960.22	995.238	21	10	0.775263	0.92453
ODAPH	936.947	261.526	1	2	0.751425	0.924532
EPS8L3	3371.11	1176.44	21	10	0.760652	0.924532
SLC9A6	4361.33	1492.15	43	16	0.775614	0.924533
HLA-DPA1	1229.94	490.776	8	2	0.74993	0.924533
SMCO4	489.752	193.733	3	0	0.772523	0.924534
RPS26	1079.44	281.878	2	1	0.775716	0.924536
IGFL4	588.501	299.43	3	4	0.774723	0.92454
RPSA	1720.88	421.521	6	2	0.757267	0.924541
ZNF212	3264.12	1053.67	17	6	0.749639	0.924544
GNS	3096.88	984.998	19	6	0.757122	0.924546
CD59	776.873	314.59	5	2	0.774777	0.924546
LOC653486	460.705	191.234	5	1	0.752235	0.924546
NDUFA7	629.883	253.294	1	2	0.760714	0.924547
WHRN	5737.83	2674.11	22	16	0.760814	0.924547
TCL1B	873.298	299.455	6	2	0.76216	0.924547
AK8	2568.57	1034.24	20	8	0.751039	0.924547
NACC1	2783.92	1312.96	15	6	0.760917	0.924551
EPAS1	5069.64	2002.93	37	15	0.750992	0.924551	Yes
SDHB	1959.35	456.573	7	1	0.776082	0.924556	Yes
SH2D5	1735.05	707.672	8	8	0.750746	0.924556
YTHDF2	3387.53	964.052	18	6	0.775335	0.924556
CLDN6	1198.34	567.505	7	1	0.772392	0.924557
RERE	9063.99	3300.78	36	16	0.772692	0.924557
SUN3	2358.84	693.554	11	6	0.762667	0.924557
GPR26	1771.21	742.403	5	7	0.773142	0.924558
CMTM2	1862.71	550.416	12	2	0.760626	0.924562
SHISAL1	1398	603.916	8	5	0.751551	0.924563
FGF1	1027.91	430.587	7	1	0.751353	0.924566
VPS25	1339.9	577.727	3	3	0.775593	0.924568
ZNF443	4982.61	1136.03	24	4	0.773253	0.924572
TMEM219	1318.4	495.824	2	3	0.775698	0.924574
PHYHD1	2027.86	698.752	14	3	0.775449	0.924574
SPINT1	3698.74	1473.12	7	4	0.75141	0.924575
SCRT1	1128.86	719.704	5	1	0.77555	0.924576
LCOR	3001.37	778.85	9	3	0.772359	0.924576
EARS2	3075.65	1091.66	13	4	0.773208	0.924578
C2CD4A	783.26	298.495	2	0	0.774706	0.92458
SPRR2E	308.755	160.103	2	4	0.74992	0.924582
CLDN2	1379.71	446.765	8	3	0.760893	0.924583
NCALD	1528.2	544.002	9	2	0.774661	0.924586
HTR3E	2993.11	1181.21	20	11	0.749824	0.924586
SNU13	860.858	373.933	4	1	0.751522	0.924589
PCDHGA9	6410.88	2284.73	32	16	0.762247	0.924592
CDH24	4015.21	1522.96	16	10	0.775415	0.924593
C10orf91	905.935	401.854	8	3	0.749632	0.924596
CACTIN	4123.87	1812.55	17	15	0.772676	0.924598
CLDN14	1272.66	801.367	8	3	0.749784	0.924599
TAS2R7	1982.51	596.9	18	5	0.776069	0.9246
ALDOA	2504.72	1012.76	15	5	0.75223	0.924602
NMRAL1	1979.96	809.234	10	3	0.775525	0.924605
SGSH	2877.71	1390.59	11	5	0.750987	0.924606
KRTAP4-3	895.263	392.547	7	2	0.760616	0.92461
CPLX4	1268.61	185.668	10	2	0.757377	0.924613
SMAD7	1858.56	965.392	7	5	0.750745	0.924615
CTH	2511.13	743.372	14	6	0.762667	0.924617
TRIM44	2244.5	909.577	10	3	0.762917	0.924618
TSSK1B	2823.76	1094.62	27	11	0.772344	0.924618
ARFGAP3	3285.98	962.158	10	5	0.76277	0.924621
EMP1	1075.13	437.821	6	3	0.749356	0.924625
TMEM233	199.127	85.4593	1	3	0.821486	0.924633
DMBX1	2409.03	954.243	14	3	0.752208	0.924635
TSKS	3877.45	1559.66	15	11	0.749615	0.924636
BPGM	1841.78	560.981	17	8	0.822986	0.924637
RDH5	1901.2	656.792	10	8	0.760589	0.924637
PDHA2	3089.76	957.127	22	8	0.750963	0.924638
TLX3	1082.03	639.654	4	1	0.748869	0.924639	Yes
CSNK1E	2594.6	1149.31	12	4	0.762836	0.924641
SYNJ2	9705.9	3878.55	35	21	0.824237	0.924642
KRTAP9-2	799.65	336.911	5	2	0.750618	0.924643
ACTL7A	3065.02	1256.74	14	7	0.762392	0.924647
PMP2	949.775	226.274	9	2	0.772319	0.924648
NPSR1	2778.04	846.542	23	8	0.824145	0.924651
BCL2L11	1490.15	440.058	9	4	0.748779	0.924651
ARIH2OS	1714.69	678.501	3	1	0.762349	0.924655
SEMA4B	4054.39	1832.2	17	10	0.749784	0.924661
RNF7	718.751	315.569	2	0	0.748837	0.924661
SLC16A1	3482.12	1041.66	19	10	0.750734	0.924663
ZBTB20	5375.63	2553	22	16	0.749587	0.924664
PEX6	4863.66	1572.94	17	6	0.750586	0.924666
RASL12	1320.85	584.623	6	3	0.824109	0.924666
SCP2D1	953.9	339.769	5	1	0.763607	0.924669
IL21	1082.74	235.459	9	1	0.75009	0.924669
RPA1	3931.66	1446.71	15	6	0.824212	0.92467
URM1	926.614	353.187	5	2	0.760467	0.924671
DFFA	2420.74	807.256	7	3	0.765207	0.924672
ARL11	1138.41	475.061	8	2	0.762664	0.924674
NDUFB4	1168.56	317.167	2	0	0.762914	0.924675
CCS	1762.95	705.459	8	4	0.759925	0.924679
CLIC1	1274.81	492.555	9	4	0.823375	0.924682
NBPF14	3543.76	350.72	2	0	0.749553	0.924683
TARP	1073.84	302.927	8	2	0.749354	0.924683
RALGDS	4223.14	1806.32	30	15	0.822977	0.924684	Yes
ZNF550	2453.65	717.212	16	5	0.760579	0.924686
DTWD1	2162.01	384.823	15	5	0.748709	0.924688
ADCY7	6620.56	3138.41	32	15	0.748959	0.924688
FAM163B	122.172	89.3984	2	1	0.749508	0.924689
TRAPPC3L	334.432	83.0075	8	1	0.772305	0.92469
PNPLA3	2999.18	1240.19	18	11	0.74921	0.924691
SLC12A3	5990.25	2659.89	31	22	0.760437	0.924695
CCAR2	5594.52	1974.14	46	19	0.75096	0.924696
KLHL29	952.412	472.665	23	14	0.765326	0.924696
LCE2B	553.225	217.303	10	3	0.824087	0.924698
RRBP1	6769.45	2504.25	36	17	0.750563	0.924698
PSMB5	1928.84	687.162	13	5	0.750912	0.924698
ZNF500	2628.89	1169.57	9	8	0.760042	0.9247
AGO1	6047.02	1963.57	22	12	0.762486	0.9247
RTL8A	1012.43	449.382	6	5	0.82434	0.924702
NENF	626.472	204.507	5	3	0.824391	0.924703
SLC22A5	3321.59	1347.59	16	8	0.824042	0.924703
COA7	1384.97	415.227	8	2	0.750717	0.924704
MLLT6	5100.81	2270.78	18	7	0.765283	0.924704	Yes
PPBP	828.612	279.859	7	1	0.763038	0.924704
ING5	1782.9	600.319	4	2	0.748573	0.924705
DEFA3	384.646	100.299	1	1	0.748774	0.924707
ADGRG1	4097.55	1793.42	17	6	0.762642	0.924707
PDIA2	2543.56	1080.24	11	5	0.823348	0.924708
PRDX4	1623.87	584.718	13	4	0.75985	0.924709
AFF3	7984.98	3174.53	45	22	0.749026	0.92471	Yes
MARF1	11751.6	3922.71	69	24	0.748529	0.924713
PLCXD3	2139.08	607.003	12	3	0.825996	0.924713
ZNF558	2592.73	808.395	25	7	0.750377	0.924715
BHMT	2506.54	818.956	12	8	0.760553	0.924715
SLC24A1	2181.62	644.06	13	7	0.760354	0.924716
PCDHGA5	6881.63	3206.78	64	30	0.763597	0.924717
VIT	4935.84	1835.49	39	15	0.750478	0.924717
CCL13	516.655	180.631	3	1	0.763848	0.924719
DNAH1	22651.8	8897.28	138	60	0.76834	0.924721
C20orf144	336.769	167.651	2	0	0.759911	0.924723
PSMD8	1083.57	431.127	7	5	0.748691	0.924727
TMEM163	1539.43	654.168	11	3	0.763905	0.924727
CARMIL3	7811.77	2738.5	46	22	0.74929	0.924728
FAM19A4	996.34	376.295	8	3	0.823966	0.924729
AANAT	974.3	489.354	10	4	0.765204	0.924729
RNASEH2B	1661.69	333.183	12	4	0.759817	0.92473
LAMB3	7816.48	2547.38	50	21	0.763359	0.92473
SPINK13	563.082	108.709	10	3	0.826461	0.92473
GATA4	1795.92	760.675	6	4	0.749192	0.92473
PES1	3836.53	1314.27	17	8	0.749492	0.924731
SRSF3	1553.39	337.055	8	2	0.765457	0.924734	Yes
GLTPD2	996.227	459.155	3	0	0.749345	0.924734
TMEM253	320.712	100.445	2	2	0.823324	0.924736
INO80E	952.912	481.84	5	1	0.760421	0.924736
HRAS	1358.85	513.644	7	1	0.826167	0.924737	Yes
C8orf76	2562.07	766.731	12	3	0.822976	0.924738
WASHC1	267.114	122.397	1	1	0.826118	0.924738
FAM186B	6096.87	1776.69	29	14	0.759025	0.924738
BRINP2	5192.38	1563.45	34	13	0.823276	0.924738
CPLANE2	1430.48	568.392	6	3	0.76257	0.924741
KRTAP19-5	516.74	343.939	6	6	0.823229	0.924742
VEGFD	2391.03	657.328	24	5	0.763419	0.924743
CCDC12	1218.89	371.443	2	1	0.772298	0.924743
PRLH	485.228	202.149	5	1	0.826525	0.924746
SYT12	2888.88	1213.51	14	5	0.823931	0.924746
ZNF417	3882.11	1016.39	19	6	0.750553	0.924748
ASPA	2259.75	620.456	20	6	0.763474	0.924749
TYK2	6830.52	2923.59	35	17	0.82598	0.92475
C2CD4D	128.187	71.278	2	1	0.748462	0.924752
SLC37A4	2169.02	673.316	15	5	0.824038	0.924754
FOLR1	1659.15	503.541	3	1	0.760036	0.924754
TNIP2	2760.92	900.863	14	8	0.763329	0.924754
GRASP	1246.69	400.869	8	4	0.763579	0.924755
APCDD1L	2305.74	1104.52	10	3	0.762632	0.924756
LGALS9	2149.52	827.9	14	4	0.760188	0.924756
LSM4	849.882	374.996	6	4	0.823192	0.924757
GLMP	2179.14	822.335	13	4	0.76378	0.924757
MLANA	751.183	238.784	4	2	0.748516	0.924758
PRR23A	1183.59	624.783	9	8	0.824739	0.924758
TFF1	579.997	268.529	3	2	0.768321	0.924759
LSMEM2	1037.77	432.735	6	2	0.823597	0.924763
CIB1	1147.57	447.337	5	2	0.750467	0.924765
PTPRU	9516.92	3859.56	61	23	0.765533	0.924766
TRPM5	4571.05	2010.29	24	18	0.7591	0.924768
TMUB2	1905.12	637.689	14	3	0.764089	0.924769
APOL3	2704.81	830.519	18	4	0.750371	0.924769
GNB2	2042.5	956.663	15	5	0.764289	0.924769
MRPL34	358.88	150.203	2	1	0.765439	0.924772
LONP1	5939.5	2821.77	31	17	0.759802	0.924772
SNRNP48	2590.9	556.142	12	2	0.760351	0.924772
CASR	7350.15	2850.14	43	20	0.763747	0.924777
HIVEP1	17817.4	5549.59	90	31	0.763847	0.924778
TLNRD1	946.307	586.268	2	0	0.748684	0.92478
EXT2	5148.59	1662.3	26	16	0.760158	0.924781	Yes
DDX49	3061.26	1111.57	14	9	0.822965	0.924782
SFRP2	2220.87	1090.91	8	6	0.760259	0.924782
CCDC124	950.516	306.411	6	2	0.749184	0.924782
SNX18	3744.09	1838.17	17	16	0.765199	0.924784
PTCH1	10564.4	4385.62	58	35	0.772283	0.924784	Yes
1-Mar	1733.2	699.088	7	3	0.826461	0.924786
FBXO6	1841.77	720.733	13	3	0.759016	0.924787
SPINDOC	2474.98	1108.42	8	6	0.826113	0.924788
CELA1	1416.61	588.538	11	4	0.823918	0.924788
NOG	1432.45	724.69	2	1	0.764255	0.924789
ZSCAN25	3693.16	1339.25	22	10	0.768299	0.924793
TEKT2	2757.58	948.388	12	3	0.750292	0.924794
TP53I3	2062.75	741.128	7	5	0.823529	0.924798
IL13	859.673	434.127	5	2	0.760323	0.9248
CTSD	2081.72	1204.3	13	11	0.824727	0.9248
PLXNA2	12491.9	5346.88	76	36	0.825977	0.924803
S1PR3	2860.7	1249.78	13	6	0.759778	0.924804
PPP3R2	1242.66	641.412	15	8	0.826427	0.924805
FAM181A	1991.11	788.33	9	8	0.763323	0.924808
KRT78	3215.5	1321.14	13	8	0.764072	0.924808
OPRL1	2254.04	1042.62	15	8	0.823189	0.924809
CTU2	2402.22	993.76	13	5	0.824636	0.92481
ASB4	2859.4	1034.19	23	9	0.82359	0.924811
TNMD	2184.69	509.439	15	3	0.748459	0.924811
NKX6-3	538.837	274.587	4	1	0.763277	0.924812
MDFI	1322.51	764.071	4	4	0.825937	0.924814
KLK15	1789.64	689.778	11	6	0.766873	0.924817
OSM	1613.7	610.686	9	7	0.763231	0.924817
DACT3	893.618	453.089	4	1	0.764229	0.924818
CAB39	2242.79	610.89	11	3	0.75969	0.924818
CREB3L2	3035.37	1243.83	18	10	0.757597	0.924821	Yes
CCDC71L	299.56	125.688	2	0	0.749167	0.924822
TSPO2	852.215	355.397	13	4	0.764036	0.924825
ARL2	1171.53	418.407	7	3	0.823853	0.924826
RING1	2194.87	774.019	16	6	0.765135	0.924827
ODF1	1901.39	730.399	14	7	0.77162	0.924827
GSS	3166.45	1019.51	15	3	0.764188	0.924828
CTDSP1	1581.51	693.028	9	3	0.759003	0.924832
ZNF883	2556.32	602.795	26	7	0.758604	0.924833
IFNA10	1195.03	332.175	6	1	0.823908	0.924833
FOXA1	2512.62	1568.93	19	14	0.772274	0.924833	Yes
DPCD	1455.57	446.029	6	2	0.822962	0.924835
SLC38A7	2499.8	1135.33	18	11	0.765191	0.924835
CLEC2D	1364.33	255.891	7	2	0.763198	0.924837
ADM	1534.11	514.055	2	1	0.826659	0.92484
LRRC3B	1607.08	550.105	9	2	0.750279	0.924841
CYB5A	842.255	289.208	4	2	0.768789	0.924841
SPAG7	1666.69	470.095	4	3	0.766843	0.924842
KIR3DL1	2394.17	823.443	16	5	0.826411	0.924842
METTL26	480.037	178.308	3	0	0.758562	0.924842
TRUB2	2299.98	875.842	8	3	0.825116	0.924844
TMUB1	989.63	554.581	5	1	0.825915	0.924845
EMID1	1709.14	688.23	9	8	0.768293	0.924846
SLC34A1	3526.87	1500.55	17	8	0.823721	0.924846
PHB	1857.17	676.662	14	4	0.768744	0.924848
ZIK1	2966.3	861.325	24	10	0.825669	0.924849
CRIP3	1115.23	455.001	5	4	0.824722	0.924851
LSM2	563.65	162.554	2	0	0.823824	0.924851
NDUFB11	938.954	327.833	7	4	0.772239	0.924851
SULT1C2	2045.93	491.683	15	4	0.823777	0.924853
CENPW	900.948	228.565	2	0	0.758822	0.924854
PRDX3	1652.21	578.422	9	2	0.748445	0.924855
BTBD3	3831.93	1060.82	33	9	0.768702	0.924857
PHF1	3407.38	1016.07	15	5	0.824629	0.924858
RBM7	1962.74	483.217	10	2	0.759673	0.924858
HSD17B7	1968.65	571.603	11	2	0.758925	0.924859
TKTL2	4284.85	1365.04	39	14	0.768555	0.92486
PSG5	2055.57	641.734	12	2	0.759226	0.924861
TNP2	1007.44	227.189	6	0	0.759775	0.924861
EPHB1	6319.93	2123.69	68	24	0.824932	0.924862
ATP6AP1L	1513.31	639.375	8	4	0.82573	0.924862
DNAI1	4051.13	1339.51	35	12	0.768856	0.924862
MS4A5	1304.33	311.482	13	4	0.822937	0.924862
CAPRIN2	7416.85	2021.99	57	17	0.76891	0.924868
NAPA	2203.07	992.15	13	5	0.758783	0.924869
CDHR1	5071.34	2132.01	31	14	0.826387	0.924871
SRPK1	3720.29	923.749	20	9	0.824593	0.924873
POLE2	3145.48	793.223	10	1	0.758538	0.924874
GLT6D1	1966.44	646.188	15	3	0.768519	0.924877
VCX2	420.302	236.307	5	3	0.822302	0.924878
MLC1	2184.34	1076.72	7	8	0.824898	0.924879
PDYN	1783.16	554.511	16	5	0.765777	0.92488
QRSL1	3107.25	899.485	13	3	0.772114	0.92488
ATP6V0B	1141.36	539.016	5	2	0.825897	0.924881
TAAR5	2011.74	815.89	14	4	0.822854	0.924882
IGSF11	2615.34	789.163	16	5	0.771616	0.924882
PPARD	3262.03	1259.17	18	6	0.769272	0.924883
KAT6A	14362.1	3900.62	75	32	0.764433	0.924884	Yes
SS18L2	563.762	216.007	1	1	0.765133	0.924884
PYM1	1446.54	328.629	10	2	0.770621	0.924885
RANBP3	3724.49	1575.24	17	6	0.769225	0.924885
ASAH1	2793.08	810.254	12	4	0.766832	0.924888
ASNA1	2098.83	955.878	8	5	0.759648	0.924888
AMY1C	1741.88	481.438	11	7	0.759	0.924889
SNAP23	1449.25	280.908	8	1	0.770527	0.924892
GNB4	2326.84	670.859	10	6	0.825109	0.924893
INHA	1817.22	691.868	14	5	0.822167	0.924894
SEPT8	3268	1393.77	14	4	0.768284	0.924895
TIGD5	1712.39	811.963	3	1	0.82227	0.924898
RPLP2	621.021	239.732	3	0	0.769036	0.924898
C19orf53	903.966	307.812	2	1	0.82292	0.924899
FLRT2	4503.82	1687.7	44	16	0.771731	0.9249
SVOP	1485.6	642.305	13	4	0.748283	0.924902
CTU1	258.578	139.636	3	1	0.758711	0.924902
RHOH	1256.67	523.022	6	5	0.826365	0.924902	Yes
ANKRD39	927.671	442.579	5	1	0.825668	0.924904
ZNF18	3455.94	980.844	27	14	0.772234	0.924905
HIP1	6558.64	2154.05	26	14	0.758913	0.924905	Yes
BAIAP2L1	3765.85	1306.82	22	10	0.822777	0.924907
TFEB	2531.7	950.245	18	8	0.764602	0.924907	Yes
CPB1	2783.97	814.495	20	8	0.822829	0.924909
CDX1	851.103	264.028	10	2	0.770692	0.92491
ATG7	4290.6	1307.86	18	6	0.822132	0.924911
GABRR3	2655.75	766.335	26	9	0.822033	0.924912
ERG	3275.29	1274.1	21	7	0.748443	0.924915	Yes
ITGB3	4833.57	1781.21	31	22	0.75962	0.924915
RPL8	1942.35	709.141	6	2	0.76935	0.924916
TRPV5	4858.91	1715.91	32	12	0.768701	0.924916
PPTC7	1570.75	598.438	8	3	0.822237	0.924917
ASPSCR1	2701.01	1172.33	11	5	0.772096	0.924918	Yes
CPNE7	2452.32	1321.57	18	9	0.766808	0.924919
TP53RK	1074.04	285.296	4	1	0.764662	0.924919
ZNF596	3556.94	850.246	27	9	0.758776	0.92492
SLC22A10	3620.01	941.397	26	7	0.826781	0.924921
OPN1MW2	1709.04	744.256	10	6	0.769207	0.924925
PPHLN1	3611.4	824.953	16	3	0.758533	0.924929
EHD1	3926.36	2064.18	15	8	0.822099	0.92493
SYP	1539.44	834.156	8	8	0.825093	0.92493
PPDPFL	586.084	135.979	6	1	0.748257	0.924931
RAB40A	1972.07	758.774	13	9	0.825893	0.924932
ZNF740	1320.01	333.103	8	2	0.771609	0.924933
KLHL35	1429.11	601.045	5	1	0.76677	0.924933
CCDC28B	1314.16	478.155	9	5	0.758488	0.924934
NAA11	1634.33	556.172	9	4	0.822004	0.924935
ELF4	3823.71	1504.89	24	10	0.771811	0.924936	Yes
TMEM35A	1240.44	337.393	12	3	0.772061	0.924937
SNN	646.487	300.928	4	2	0.825648	0.924938
SCRT2	920.485	626.992	3	1	0.769518	0.924938
GNLY	965.327	337.706	6	2	0.770616	0.924938
CDK20	2058.04	832.643	8	5	0.764579	0.924939
KLRC3	1400.54	303.802	9	1	0.765777	0.924939
TNFSF10	1839.79	504.951	5	2	0.768672	0.924942
CD68	2075.74	713.556	10	7	0.765131	0.924943
POU3F3	1664.64	1031.49	8	5	0.769423	0.924945
GPD2	4631.09	1169.08	31	8	0.765931	0.924945
MON1A	4193.56	1488.49	13	5	0.765083	0.924946
SNCB	815.981	269.632	7	3	0.772219	0.924946
CYP1A1	3204.33	1181.77	24	9	0.825608	0.924948
TUBA4A	3087.94	1037.54	33	10	0.766733	0.924949
ARL10	1200.83	549.792	7	5	0.769028	0.924949
S100A10	639.375	162.793	2	1	0.748023	0.924949
VBP1	1336.9	252.726	16	3	0.764538	0.92495
MAPK11	1353.69	621.896	7	2	0.770527	0.924951
CRYAB	1235.31	312.913	8	3	0.822768	0.924953
FAM129B	4644.83	2127.01	15	8	0.757756	0.924954
BTF3L4	1021.22	177.299	3	1	0.76574	0.924955
PXN	2980.11	1494.98	16	9	0.768284	0.924955
APOLD1	1324.38	580.247	4	1	0.771329	0.924956
TRIM5	3451.73	1009.28	26	12	0.822572	0.924957
BRMS1	1953.29	596.328	11	3	0.822672	0.924957
F7	2241.03	1016.99	17	12	0.771381	0.924958
ZNF174	2880.21	724.46	17	6	0.764994	0.924958
MPG	1805.21	590.675	10	2	0.748431	0.924962
NAPSA	2417.54	1147.27	13	8	0.771933	0.924962
DMPK	3551.28	1656.55	18	12	0.825072	0.924962
PDLIM1	2135.78	706.211	14	8	0.771435	0.924964
SMIM8	708.175	171.14	4	0	0.821982	0.924966
RNF148	1957.13	620.383	19	8	0.825874	0.924967
MBTPS1	7051.38	2577.92	40	17	0.826872	0.924967
SCOC	922.508	200.835	4	1	0.822633	0.924969
NOXRED1	2427.27	721.267	16	4	0.759615	0.92497
NKX2-8	789.092	336.361	4	1	0.759566	0.924971
SPHK2	3331.62	1701.58	16	8	0.825331	0.924973
TMEM139	1361.03	406.691	10	2	0.769597	0.924973
ZBTB3	3654.65	1089.18	15	5	0.825532	0.924975
CLIC3	942.996	551.844	9	5	0.765906	0.924975
GRHL3	3824.5	1396.28	14	3	0.769199	0.924975
CKS1B	580.356	233.25	2	2	0.822542	0.924979
TXNDC12	1078.42	294.284	7	1	0.748146	0.924979
AP1G2	5261.04	1625.24	31	13	0.822442	0.924979
BAHD1	5140.88	1593.92	23	11	0.748247	0.92498
NUBP2	1312.02	714.192	10	4	0.759525	0.924982
VAMP8	711.063	234.909	2	0	0.77155	0.924982
CMTM4	1098.41	385.559	7	2	0.771602	0.924984
TBC1D9B	7600.56	3325.14	33	14	0.82549	0.924984
FUS	3129.16	1247.75	18	10	0.764767	0.924985	Yes
ANKFY1	7924.25	2817.48	38	15	0.769507	0.924985
DPF3	2670.36	838.619	14	11	0.748401	0.924985
OXCT2	2084.78	864.271	9	6	0.748102	0.924986
ZNF138	2053.72	437.028	18	5	0.766664	0.924986
NT5C	984.518	383.948	4	3	0.748002	0.924986
GRAP	562.642	225.094	7	3	0.758482	0.924988
ABCA2	10080.6	5033.28	49	28	0.766716	0.924989
SLC25A1	1315.69	631.221	8	3	0.821853	0.92499
FOXJ2	3299.12	1115.25	21	7	0.759483	0.924991
HEATR9	3607.03	1096.06	18	11	0.771909	0.924994
LPAR5	1554.56	771.445	9	7	0.772059	0.924994
LRRC59	2027.39	588.019	8	3	0.764875	0.924996
PLAC9	513.376	161.467	3	0	0.765075	0.924996
RAB23	1616.9	385.199	11	2	0.770518	0.925
OR52N4	1725.29	488.349	16	6	0.825605	0.925001
ETS1	3450.59	1118.69	19	8	0.821965	0.925004
CD151	1228.76	479.291	11	3	0.822514	0.925004
MIA	880.414	282.67	3	0	0.822765	0.925005
ASTN2	7610.02	2984.49	65	33	0.771322	0.925008
GPR83	2977.74	1093.67	12	3	0.764989	0.925012
ALOX12	3847.5	1249.27	20	5	0.768283	0.925013
RHBG	2762.12	1250.12	16	6	0.759402	0.925015
TMEM123	1223.48	304.675	5	1	0.825319	0.925016
GGPS1	2120.67	489.917	13	4	0.769185	0.925018
TSPAN15	1526.01	600.61	7	3	0.770486	0.925022
STK11	1614.53	849.777	9	5	0.767144	0.925023	Yes
MVD	1793.69	813.32	8	3	0.748233	0.925025
ATP2B3	8514.98	4096.61	74	45	0.758166	0.925028	Yes
MSANTD2	2540.87	815.67	19	5	0.771293	0.925033
G0S2	501.535	212.487	2	0	0.771095	0.925035
GNAS	7726.24	3080.48	47	30	0.758021	0.925035	Yes
KIAA0040	170.076	49.0629	1	1	0.825486	0.925035
HMG20B	984.499	516.529	8	3	0.771546	0.925037
KPNA2	3377.04	888.878	11	5	0.747995	0.925039
TEAD2	2846.47	1288.33	17	6	0.766657	0.925039
MALL	460.624	227.752	5	2	0.758474	0.925039
MPDU1	1631.28	694.803	7	5	0.770901	0.925041
MAB21L1	2784.25	1232.05	24	14	0.757978	0.925043
KCNN1	2711.6	1359.53	14	8	0.764968	0.925047
ANKH	3480.47	1416.19	15	11	0.75948	0.925048
ARF3	1310.6	464.882	8	3	0.772057	0.925052
VXN	1142.02	396.874	11	2	0.821959	0.925054
USP42	5036.81	1816.19	24	10	0.770466	0.925059
TAAR9	2275.77	710.007	18	12	0.770417	0.925059
TM4SF20	1488.55	498.315	8	2	0.770367	0.92506
USP8	7986.77	1609.15	39	10	0.758145	0.925063	Yes
POLR2J	592.574	270.779	2	0	0.758096	0.925065
GDF11	2397.81	1018.13	9	2	0.74797	0.92507
ACTA1	3050.21	1699.59	15	11	0.769779	0.925072
ARMH4	4963.92	1408.37	41	13	0.768282	0.925073
NRP2	7328.59	2975.08	50	31	0.767135	0.925074
PDE6D	1085.82	335.548	5	2	0.770879	0.925075
CCL14	614.55	211.426	3	2	0.767639	0.925079
FMC1	964.852	314.203	1	1	0.771085	0.925082
OPN1MW	1709.04	744.256	10	6	0.771286	0.925084
ANKRD11	19621.8	7899.36	82	38	0.757964	0.925086
CLDN5	937.163	622.055	1	3	0.758365	0.925089
SF3B5	766.184	323.558	2	0	0.766301	0.92509
KANK3	1954.61	811.506	8	3	0.825485	0.925091
TOX2	3232.15	1639.11	15	8	0.747937	0.925091
CTTN	4141.99	2003.98	20	15	0.766652	0.925093
MRPL30	1011.98	227.87	5	1	0.76815	0.925093
NDUFA13	933.134	400.998	4	0	0.747889	0.925093
CEP97	5900.29	1426.46	21	5	0.767501	0.925093
METTL3	4065	1063.9	18	6	0.74784	0.925094
KCTD12	1271.56	607.264	1	1	0.758472	0.925097
SFSWAP	7303.94	2783.61	37	18	0.767305	0.925097
VGLL3	1824.34	599.796	14	7	0.827088	0.925097
NCOA2	8417.2	2544.08	58	18	0.767904	0.925098	Yes
YWHAB	1846.75	507.969	6	4	0.768104	0.925099
PHLDA3	904.877	464.801	2	2	0.770999	0.925099
EFHC1	4756.31	1296.98	36	12	0.771053	0.925104
CIART	2445.43	762.366	16	4	0.758431	0.925108
ACTR1B	2595.09	1077.73	10	8	0.769761	0.925111
NUDT7	1374.29	409.3	9	3	0.77036	0.925111
PEX13	2604.92	545.347	12	3	0.768264	0.925111
ZNF34	3200.37	1085.97	10	7	0.827203	0.925113
JADE1	5712.08	1615.37	27	10	0.767718	0.925114
CORO1A	2819.49	1061.98	11	7	0.767768	0.925114
AQP10	1622.38	605.34	10	2	0.766423	0.925117
SNX31	2852.69	909.341	15	5	0.766273	0.925117
OST4	82.0087	51.5297	1	0	0.767622	0.925119
ZNF28	4660.46	1117.03	22	10	0.766625	0.92512
TNP1	557.29	138.165	5	1	0.766226	0.925121
HOXB7	1490.53	480.572	7	1	0.767275	0.925121
APBA2	4501.27	2052.08	27	20	0.771272	0.925128
CALML4	1409.6	407.249	7	1	0.827067	0.92513
APRT	676.419	336.506	4	4	0.757951	0.925131
POU2F3	2691.89	930.56	22	9	0.766584	0.925131
PPP1R8	2032.88	650.769	4	2	0.766137	0.925133
MRPS15	1969.78	576.849	3	2	0.767485	0.925134
ZNF774	3421.52	1144.38	14	6	0.758354	0.925136
MAP3K10	4114.13	1714.48	25	13	0.767888	0.925138
TAOK2	9776.61	2991.21	43	13	0.768241	0.925143
ARHGDIB	1224.83	445.949	8	4	0.766497	0.925147
KCNIP2	1887.84	711.17	8	5	0.768095	0.925147
ZNF497	1484.62	932.389	5	3	0.771239	0.925148
ZNF747	632.821	256.934	3	1	0.747837	0.925152
OR14I1	1958.87	636.344	16	3	0.766402	0.925153
UGT1A6	3716.64	1099.96	15	6	0.769997	0.925154
LYPD6	980.678	314.677	7	3	0.76656	0.925162
GMEB2	2953.94	1308.56	15	12	0.770353	0.925162
MOS	2721.32	1354.34	14	11	0.746898	0.925164
LCLAT1	2850.42	690.44	12	5	0.76801	0.925165
SUMO2	509.574	151.232	4	1	0.827202	0.925169
UBE2R2	1499.59	586.745	9	4	0.767614	0.925169
PIFO	1249.89	328.867	7	3	0.767465	0.92517
DEDD	2570.83	627.113	5	3	0.770114	0.925175
RRAD	2058.17	716.236	6	2	0.766222	0.925176
PCDHB15	5805.44	2611.1	41	27	0.76787	0.925177
C2orf50	924.332	307.262	5	1	0.767424	0.92518
TCEAL3	1466.47	515.718	8	5	0.74781	0.925181
TREML4	1025.34	352.689	8	3	0.768074	0.925182
FAR2	3247.84	970.915	18	10	0.769972	0.925184
CYTH2	2919.68	982.994	17	5	0.758353	0.925195
HSPE1	715.844	203.817	2	0	0.770334	0.925199
PANX2	2451.15	1423.75	13	6	0.747387	0.925213
PUSL1	922.434	342.598	4	2	0.769952	0.92522
ST6GALNAC6	2359.25	785.516	16	7	0.827349	0.925221
SLC25A47	1972.75	1037.34	5	4	0.746897	0.925223
PWP2	5854.52	2509.93	3	0	0.747797	0.925226
PACSIN2	3721.62	1552.82	17	11	0.770114	0.925235
ATF7	2838.03	837.243	14	6	0.747158	0.925238
CALCB	864.156	297.976	4	1	0.770222	0.925244
FUCA1	2378.54	786.999	8	2	0.74707	0.925253
GTF2IRD2B	3334.61	1479.44	24	14	0.77033	0.925255
TNFRSF8	3450.86	1473.83	22	12	0.747024	0.925258
TBCEL	3029.03	717.323	16	5	0.747386	0.925273
AGRN	7223.25	3853.82	24	19	0.747585	0.925273
CCL3L1	199.261	73.7541	6	2	0.747491	0.92528
AMTN	1081.24	382.219	4	2	0.746893	0.92528
MAP2K1	2304.48	868.183	11	5	0.747744	0.925284	Yes
PPP6R2	5157.91	2222.71	26	12	0.770305	0.925284
ALKBH7	1175.05	456.829	4	4	0.747795	0.925286
RNF39	1589.33	635.752	3	1	0.747148	0.925288
ZFP2	3266.79	758.82	27	6	0.747251	0.925292
ZNRF4	2980.53	1465.82	15	9	0.747555	0.925297
NUCB1	3289.44	1044.87	14	9	0.827525	0.925307
NPM3	1233.97	466.331	4	5	0.747665	0.925309
RBL1	7274.74	1791.79	43	11	0.747319	0.925314
LYRM1	976.495	234.846	4	1	0.747374	0.92532
RTP1	2082.77	912.685	13	4	0.746679	0.925325
PCSK4	2798.3	1590.96	12	9	0.827493	0.925327
TPM2	2411.03	748.104	11	5	0.746882	0.925329
CACNG6	1115.55	405.775	6	1	0.746187	0.925334
C11orf42	2027.02	720.811	13	5	0.747742	0.925343
C11orf68	1501.18	516.629	5	4	0.746295	0.925344
TMEM167A	455.607	114.55	3	2	0.746647	0.925347
ANKRD13A	3908.03	1204.97	16	6	0.746051	0.925351
SLC52A2	2366.62	1203.74	11	6	0.746802	0.925354
NKRF	4813.04	1124.64	44	11	0.746514	0.925368
TPPP	1412.27	729.619	8	7	0.746166	0.92537
TGM1	5408.35	1933.29	39	14	0.746774	0.925381
RPH3AL	1731.2	664.668	10	6	0.746875	0.925382
TMEM176A	1332.54	517.704	10	5	0.746282	0.92539
UCP2	2149.82	631.223	12	2	0.746033	0.925391
PCDHGB1	6617.13	2847.23	55	27	0.746134	0.925391
ZNF362	2218.28	1057.52	17	6	0.746633	0.925392
PRSS45	1014.71	326.664	8	2	0.746438	0.925398
RLIM	4645.89	979.046	31	6	0.746589	0.925399
C19orf57	3600.24	1330.55	16	10	0.746505	0.925418
ZNF282	3528.8	1421.05	16	7	0.746418	0.925435
SYNGR3	618.677	331.92	1	0	0.828044	0.925441
TBX19	2805.13	1105.78	22	8	0.746026	0.925444
ESX1	2465.81	1151.93	18	10	0.828016	0.925465
MUC12	5118.98	2019.48	20	11	0.828121	0.925471
CST9L	806.94	303.789	8	2	0.746002	0.925476
PRSS41	373.679	164.611	7	4	0.827931	0.925481
SELENOM	710.884	376.458	3	1	0.828187	0.925488
PGF	1075.27	514.763	9	4	0.827744	0.925495
RABL6	2688.21	1144.97	12	13	0.74597	0.925498
SRRM5	1662.32	396.794	29	8	0.827849	0.925501
VARS2	5585.7	1858.06	28	10	0.828008	0.925512
PKNOX2	2816.29	1109.64	20	10	0.827909	0.925513
LACTB	3161.18	708.408	17	5	0.745933	0.925514
FAHD1	1639.75	826.653	4	3	0.745914	0.925552
PTMA	604.915	176.256	4	2	0.827846	0.925554
EID1	1375.59	678.23	6	1	0.745523	0.925563
RPS2	1432.57	526.631	9	3	0.745876	0.925567
TAS2R40	1902.9	621.552	14	3	0.745496	0.925591
PNKD	2502.86	853.477	18	5	0.745406	0.925604
HRG	3170.13	1003.21	25	8	0.745856	0.925604
SORBS2	8634.53	2986.36	53	27	0.745258	0.925606
NT5M	1191.6	419.869	4	2	0.745459	0.925608
HNRNPK	3301.09	833.006	17	6	0.745615	0.925615
ERMAP	3089.87	905.307	15	5	0.745822	0.925625
MORF4L2	2184.29	532.322	18	6	0.745375	0.925628
REG1A	984.072	284.681	5	4	0.745685	0.92564
SLC38A6	2629.56	720.71	15	4	0.745791	0.925647
ZNF213	3163.56	1381.35	13	6	0.745343	0.925649
PEX11A	1682.57	435.625	10	4	0.745249	0.925657
SLC22A13	3230.21	1331.12	17	9	0.828402	0.925673
CHMP1A	1397.6	482.021	6	6	0.745765	0.925677
TMEM117	3879.18	890.057	24	9	0.745236	0.925702
HCN4	5628.03	2581.58	38	19	0.745207	0.925729
FAM166A	1688.99	787.629	10	6	0.74497	0.925744
HRH2	2545.62	972.407	18	14	0.745089	0.925767
TOMM22	817.722	355.157	5	1	0.745203	0.925786
RGS19	1337.18	667.765	5	1	0.744964	0.925799
CES4A	2563.83	961.534	13	6	0.744919	0.925805
KRBOX4	1157.75	318.65	11	4	0.745088	0.925829
ZXDC	3731.21	1651.64	29	13	0.745191	0.925832
ADH4	2347.15	676.513	13	3	0.744899	0.925842
PEX10	1537.13	618.508	7	6	0.744776	0.925876
DCAF11	3963.54	1035.86	21	5	0.828747	0.925891
EVC	5755.38	2254.72	31	18	0.74489	0.925893
DMTN	2410.34	899.526	10	9	0.82881	0.925906
IQCF1	1562.51	356.977	10	3	0.744755	0.925912
DTYMK	1427.62	550.197	5	4	0.742517	0.925924
COL8A2	1679.19	884.924	8	3	0.828733	0.925931
RAB5A	1430.13	352.883	11	2	0.744875	0.925936
HLA-DMA	1384.34	576.426	11	3	0.743029	0.925939
ARHGAP42	0	0	0	0	0.828899	0.925949
C2orf70	1434.74	465.377	8	4	0.742489	0.925951
SNRPG	465.005	109.508	2	1	0.828712	0.925964
FDXR	2773.45	1016.02	10	2	0.744699	0.925966
TMEM25	2218.24	835.744	14	6	0.744749	0.925967
SRP14	941.244	250.875	7	1	0.744649	0.925967
ZBTB39	4619.22	1764.17	31	12	0.743113	0.925982
ENO1	2905.55	1089.1	17	6	0.743014	0.925983
OR3A2	1767.51	571.969	13	5	0.742916	0.925985
CLIC6	1789.51	630.889	11	8	0.742629	0.926
SLC29A4	3079.98	1571.91	15	7	0.744627	0.926001
CYB5R2	1604.42	667.753	8	2	0.74248	0.926002
RGP1	2480.15	768.974	13	5	0.743581	0.926004
CHST12	3303.96	1868.73	16	9	0.742983	0.926006
HSPB9	1071.17	483.257	8	2	0.742434	0.926008
KMT5A	2327.5	775.167	16	6	0.741637	0.926009
FCRL2	3024.52	1016.47	24	9	0.742886	0.926011
CLEC18B	2163.78	886.364	13	15	0.741588	0.926011
FEZF2	2354.47	1443.73	11	9	0.742691	0.926016
NHEJ1	2015.95	607.563	12	2	0.744293	0.926021
LRP4	12752.1	4525.81	55	21	0.740449	0.926023
DAGLA	6885.29	3105.75	28	20	0.742248	0.926024
MPHOSPH6	1160.95	176.63	3	1	0.744548	0.926026
MUTYH	3373.94	1087.36	20	7	0.741553	0.926029	Yes
TTYH3	1855.28	1040.34	9	6	0.743654	0.926033
BEX5	692.004	169.663	8	1	0.744011	0.926042
AHR	5185.4	1431.61	25	7	0.744612	0.926044
ZNF408	4278.86	1545.21	16	11	0.741365	0.926045
VMA21	519.102	177.048	8	2	0.744515	0.926048
C1orf68	326.141	131.837	6	3	0.74242	0.926052
SOWAHC	1640.25	830.652	7	8	0.741921	0.926053
PRRC2B	13364.9	5084.35	59	30	0.743571	0.926054
CARD8	2965.58	935.643	19	5	0.741976	0.926058
ACO2	4916.88	1916.34	25	9	0.744276	0.926061
NNMT	1678.47	676.517	16	4	0.741129	0.926062
HOXD13	1912.34	959.134	11	4	0.743529	0.926064	Yes
NKX6-1	1490.15	773.754	11	5	0.742879	0.926064
RPA4	1789.63	666.499	15	4	0.742233	0.926068
PRSS48	1891.19	664.164	9	6	0.741536	0.926071
PDPN	1600.91	721.349	11	5	0.743984	0.926072
AKR1C3	2049.34	483.616	12	5	0.74119	0.926075
DCDC2B	1699.82	539.84	11	4	0.74239	0.926076
SREK1	4907.77	979.248	19	6	0.744393	0.926082
THAP3	981.738	321.201	6	2	0.740447	0.926083
KIF12	2906.92	805.774	15	4	0.741896	0.926084
APEX1	2406.66	656.596	7	3	0.742196	0.926084
KRTAP5-10	798.719	471.833	4	2	0.742846	0.926085
LRRC25	1920.33	789.214	12	4	0.743798	0.926088
CCDC50	3663.66	834.32	22	7	0.742352	0.926092
GNAZ	2929.95	1219.2	20	9	0.744452	0.926093
S100A9	804.986	277.134	5	2	0.744103	0.926095
LUM	2146.03	576.317	26	5	0.741356	0.926096
LDB1	2656.18	1016.94	13	6	0.744514	0.926108
PDHA1	2749.56	933.727	27	9	0.743516	0.92611
ALDH3B1	2180.46	1128.3	15	12	0.740272	0.926114
SSTR5	2123.18	1117.67	15	7	0.743769	0.926115
KRI1	5175.62	1852.37	24	14	0.740223	0.926115
NRBF2	1815.31	434.563	10	6	0.741124	0.926117
PRRX2	1025.43	361.25	4	0	0.740425	0.926119
ACTR10	2750.11	724.962	17	5	0.743474	0.92612
CYP2S1	2928.01	1179.77	21	9	0.744275	0.926122
MS4A2	1448.1	343.389	8	2	0.741528	0.926124
KRT2	3973.42	1559.71	24	11	0.741335	0.926131
TFDP3	2578.03	1019.66	26	11	0.743983	0.926132
MORN5	1160.7	455.414	15	5	0.743384	0.926132
PC	7538.59	3029.04	35	19	0.831914	0.926136
DNAJB8	1770.05	731.187	6	5	0.740341	0.926139
GPT2	2923.99	1156.35	14	5	0.74219	0.926139
ZNF574	6188.94	1913.56	30	10	0.741892	0.926141
PRDM16	7419.81	3967.38	39	25	0.741043	0.926141	Yes
PAFAH2	2618.29	761.229	12	8	0.742843	0.926144
MRPL13	1160.45	294.232	2	0	0.743293	0.926144
SERPINF1	2756.39	1054.27	15	7	0.740595	0.926144
HIST1H2BG	1242.89	460.126	5	2	0.740948	0.926147
ARHGAP27	275.326	99.7735	4	0	0.74395	0.926153
RGCC	498.832	170.554	1	1	0.743351	0.926153
HIST1H2AC	1319.28	517.376	1	1	0.740406	0.926156
ATP7B	8746.22	3303.27	47	23	0.741107	0.926158
NPRL2	2270.39	866.18	14	4	0.743908	0.926163
ZC3H4	7045.6	2807.61	31	23	0.744209	0.926165
VSIG2	1768.25	767.302	8	2	0.740663	0.926166
MCM3	5807.75	1574.08	28	11	0.744261	0.926167
KHDRBS1	2146.76	659.452	9	6	0.740217	0.926171
NDRG2	2181.16	774.649	7	7	0.741868	0.926173
ZNF302	2725.9	656.894	15	6	0.741519	0.926174
CEP41	2447.21	729.406	8	4	0.743471	0.926178
ARSI	3672.13	1419.1	26	10	0.742175	0.926182
CAVIN3	1250.33	564.681	4	1	0.831905	0.926182
MAPK9	3212.98	876.38	18	7	0.74093	0.926187
DCTN4	3406.2	985.134	14	7	0.741334	0.926193
HPN	2455.26	1033.07	18	12	0.741835	0.926195
SLC39A5	3232.29	1374.74	12	11	0.741041	0.926201
MCPH1	5531.86	1751.39	22	11	0.740196	0.926206
OSR2	2026.78	951.177	14	8	0.831883	0.926213
DENND6B	1743.15	816.489	12	6	0.829401	0.926231
ERLIN2	2253.92	712.055	10	4	0.742166	0.926233
INSYN2B	864.154	259.531	23	5	0.740171	0.926237
CD300LD	1148.86	321.733	6	2	0.740925	0.926244
MARCH10	5394.86	1580.2	32	13	0.829464	0.926246
PACS2	4431.17	2239.1	26	14	0.829564	0.926246
BHLHE40	2867.65	1229.33	12	7	0.829515	0.926247
RBPJ	3661.44	867.443	17	4	0.831815	0.926249
CCNY	2246.02	732.935	11	6	0.73988	0.926249
MT2A	381.139	207.091	2	0	0.829378	0.926261
FOXO4	2880.54	1039.98	26	13	0.739842	0.926264	Yes
AP4S1	1031.96	225.851	4	0	0.829281	0.926264
GPR39	3444.41	1663.09	22	11	0.831881	0.926266
ZNF395	2936.13	1120	15	8	0.829638	0.926273
ORMDL3	924.502	521.96	4	3	0.740899	0.926273
MYO1G	5715.32	1963.69	26	13	0.740859	0.926287
DNAJC25	1964.98	354.951	6	2	0.73981	0.926287
B3GALT4	2595.67	1069.28	9	3	0.740111	0.926288
LOC153328	965.681	479.048	9	3	0.829353	0.926289
LY6G5B	1113.69	334.236	3	1	0.831802	0.92629
SLC5A1	4289.02	1578.23	24	8	0.739418	0.926297
ANKUB1	886.623	237.274	21	6	0.74017	0.926299
CLEC2L	754.639	382.936	2	3	0.739529	0.92631
FAM149A	3484	1291.18	14	6	0.829273	0.926311
SCLY	2605.25	1135.03	11	9	0.831523	0.926313
UBAC2	2572.03	874.688	6	5	0.73959	0.926324
SOCS5	3960.77	1034.26	29	11	0.832639	0.926332
TMEM241	1627.32	604.516	7	4	0.831791	0.926334
FAM168A	1315.63	536.716	7	6	0.740101	0.926337
HAND2	1331.65	508.344	5	2	0.739804	0.926341
SETX	19189.5	4459.5	117	35	0.830299	0.926342
HIST4H4	1169.31	409.932	1	0	0.831449	0.926342
HSPA1B	1223.64	659.122	1	1	0.831604	0.926347
SC5D	1969.03	609.147	9	6	0.740859	0.926349
CNTD1	2025.62	636.976	14	2	0.739418	0.926359
CABYR	4176.79	1125.04	22	8	0.831765	0.92636
HOGA1	2127.41	835.269	12	5	0.831519	0.926364
CSNK1D	2674.88	1016.83	10	5	0.739523	0.926365
SLC9C1	7380.96	1782.44	56	17	0.831429	0.926375
C1orf216	1517.33	477.932	6	1	0.832628	0.926375
TRARG1	1187.56	445.021	3	2	0.830283	0.926379
GGA2	3647.75	1338.39	21	8	0.830385	0.926381
SEPT9	3784.18	1606.68	35	15	0.832484	0.926381	Yes
[truncated: 16,695 more rows]
