# Supplementary material for: Somatic mutation distribution across tumour cohorts provides a signal for positive selection in cancer
Source: Nat Commun. 2022 Nov 17;13:7023. doi: 10.1038/s41467-022-34746-z (PMC9671924; doi:10.1038/s41467-022-34746-z)
Supplement: Supplementary file 15 — Supplementary Data 12 [file 41467_2022_34746_MOESM15_ESM.xlsx]

## Sheet: Supplementary Data 12
gene_name	n_syn	n_mis	n_non	n_spl	wmis_cv	wnon_cv	wspl_cv	pmis_cv	ptrunc_cv	pallsubs_cv	qmis_cv	qtrunc_cv	qallsubs_cv	Gene in CGC
PTEN	1	148	76	17	66.3668	299.086	299.086	0	0	0	0	0	0	Yes
TP53	3	132	12	5	35.635	48.8551	48.8551	0	0	0	0	0	0	Yes
FBXW7	0	50	6	0	13.4156	10.0106	10.0106	0	0.000160334	0	0	0.118741	0	Yes
PPP2R1A	3	60	0	2	13.4852	5.81015	5.81015	0	0.0608655	0	0	0.862066	0	Yes
PIK3CA	4	249	0	0	34.5746	0	0	0	0.109124	0	0	0.862066	0	Yes
CTNNB1	4	99	0	0	13.7498	0	0	0	0.212808	0	0	0.862066	0	Yes
KRAS	2	85	0	0	76.136	0	0	0	0.608258	0	0	0.862066	0	Yes
PIK3R1	2	27	14	10	6.52599	35.704	35.704	2.20109e-08	0	0	3.68517e-05	0	0	Yes
CTCF	1	27	22	5	6.29315	74.3646	74.3646	7.63001e-08	0	0	0.000109496	0	0	Yes
ARID1A	4	25	69	1	2.26126	86.2808	86.2808	0.0139736	0	0	0.785246	0	0	Yes
ARHGAP35	7	26	18	0	2.43373	22.7664	22.7664	0.00433432	9.99201e-16	7.66054e-15	0.595353	3.34582e-12	1.39916e-11	Yes
SPOP	2	34	2	0	11.9608	6.87373	6.87373	2.55351e-15	0.0442854	1.66533e-14	6.41283e-12	0.862066	2.78819e-11	Yes
FGFR2	1	46	0	0	7.87809	0	0	3.50331e-12	0.277366	3.77198e-12	7.0385e-09	0.862066	5.82945e-09	Yes
CHD4	3	70	2	1	6.43861	2.34701	2.34701	8.10685e-13	0.226821	5.49938e-12	1.80972e-09	0.862066	7.892e-09	Yes
NFE2L2	0	23	0	0	9.72494	0	0	5.93951e-10	0.497717	2.46606e-09	1.08483e-06	0.862066	3.30304e-06	Yes
RB1	1	12	9	4	2.59901	14.6213	14.6213	0.0264154	2.78442e-09	1.80859e-08	0.805706	7.99169e-06	2.27103e-05	Yes
ZFHX3	12	27	14	0	1.24201	10.3043	10.3043	0.45489	5.69566e-09	2.82931e-08	0.891374	1.43039e-05	3.34375e-05	Yes
TAF1	2	57	0	1	4.77784	0.699078	0.699078	3.50233e-08	0.718628	4.4441e-08	5.41272e-05	0.862066	4.96035e-05
KMT2B	11	40	12	2	1.90953	9.60345	9.60345	0.0151601	1.51483e-08	8.03861e-08	0.80533	3.3816e-05	8.50019e-05
MRC1	1	18	0	0	7.97165	0	0	9.61605e-08	0.409636	3.04449e-07	0.000128797	0.862066	0.000305835
ACVR1	1	21	0	0	6.38144	0	0	4.8883e-07	0.433591	1.55761e-06	0.000613817	0.862066	0.00146515	Yes
ING1	1	8	5	0	3.54541	32.5555	32.5555	0.0113457	1.52355e-06	1.60437e-06	0.767643	0.0030337	0.00146515
CCND1	1	12	2	0	7.42485	25.0921	25.0921	7.73665e-06	0.00317485	1.77362e-06	0.00777186	0.777877	0.0015493	Yes
NRAS	1	11	0	0	10.4004	0	0	7.17401e-07	0.616904	3.64575e-06	0.000847841	0.862066	0.00305195	Yes
MAP3K1	1	16	8	0	2.4152	13.8969	13.8969	0.0260008	1.66098e-06	6.23572e-06	0.805706	0.0030337	0.00501127	Yes
PRAMEF20	2	8	2	0	7.07532	44.3776	44.3776	0.000160163	0.000944626	7.60347e-06	0.100557	0.376923	0.00587544
SPATA31A3	8	19	1	0	5.12771	3.74918	3.74918	2.35419e-06	0.284437	1.15494e-05	0.00262766	0.862066	0.00859406
FOXA2	0	13	2	0	5.61324	28.2427	28.2427	7.88496e-05	0.0025284	1.36189e-05	0.0609295	0.694665	0.00977205
MAX	1	11	0	0	8.75396	0	0	3.49057e-06	0.525359	1.45181e-05	0.003691	0.862066	0.010058	Yes
MGA	6	28	13	0	1.70638	6.76624	6.76624	0.0880914	3.54005e-06	2.132e-05	0.813421	0.00592693	0.014278
ARID5B	8	17	6	1	1.93192	10.9597	10.9597	0.0571255	1.50258e-05	4.71547e-05	0.806805	0.0188677	0.0305608
KANSL1	3	11	4	4	1.47441	10.46	10.46	0.355366	9.58228e-06	5.49008e-05	0.861601	0.014809	0.0341785
FAT1	14	48	11	1	1.57864	5.94608	5.94608	0.0655111	1.12892e-05	5.61392e-05	0.808787	0.0162008	0.0341785	Yes
EP300	5	18	10	1	1.35372	6.93638	6.93638	0.393525	1.32347e-05	6.50004e-05	0.871891	0.0177265	0.0384095	Yes
FFAR3	3	8	1	0	7.37462	25.0035	25.0035	0.000107978	0.0350391	8.87717e-05	0.0774781	0.862066	0.0509575
POU3F4	0	11	1	0	6.33453	12.9012	12.9012	7.35991e-05	0.0746052	0.000133864	0.0591472	0.862066	0.0742739
EIF1AX	2	8	0	0	8.9532	0	0	3.25241e-05	0.564928	0.000136784	0.0311163	0.862066	0.0742739	Yes
RXFP3	3	14	2	0	3.77344	21.1584	21.1584	0.000921832	0.00439972	0.000170413	0.334125	0.862066	0.0900991
ARID1B	3	6	6	0	0.593997	8.65763	8.65763	0.286181	0.000262299	0.000186316	0.845389	0.169995	0.0959815	Yes
FOXD4	2	10	0	0	7.02614	0	0	3.86658e-05	0.765205	0.000194834	0.0353107	0.863103	0.0978603
PHACTR4	2	3	6	0	0.710716	10.5116	10.5116	0.588674	9.9593e-05	0.000232898	0.929624	0.090951	0.113012
ATM	6	31	9	4	1.83964	5.16389	5.16389	0.0462394	5.09447e-05	0.000236251	0.806434	0.0568627	0.113012	Yes
SUMO3	0	0	1	2	0	35.5891	35.5891	0.239277	0.000122794	0.00025094	0.831767	0.102794	0.116972
MORC4	1	9	5	2	1.49318	10.0232	10.0232	0.386406	4.82487e-05	0.000256173	0.869611	0.0568627	0.116972
HIST1H2AG	1	6	0	0	11.9361	0	0	5.46798e-05	0.883825	0.000287138	0.047764	0.904673	0.128198
APLP1	2	15	0	0	4.73129	0	0	0.000104558	0.448638	0.000317525	0.0774781	0.862066	0.138328
ATF7IP	2	5	6	1	0.599304	6.75477	6.75477	0.329471	0.00046515	0.000325808	0.85674	0.239624	0.138328
SOX17	1	14	0	0	5.25829	0	0	7.1569e-05	0.710813	0.000330483	0.0591472	0.862066	0.138328
KIF27	2	5	5	2	0.850941	8.09497	8.09497	0.762617	0.000158613	0.000386287	0.9623	0.118741	0.158385
STAG2	3	14	10	0	1.50729	6.1881	6.1881	0.296354	9.00741e-05	0.00045817	0.84799	0.090951	0.180035	Yes
ALG8	1	4	4	1	1.77848	13.9114	13.9114	0.35244	9.57735e-05	0.000465354	0.860359	0.090951	0.180035
UGT2A1	0	6	2	3	1.63039	14.3321	14.3321	0.363859	9.10654e-05	0.00046597	0.862805	0.090951	0.180035
MUC19	0	0	0	0	0	0	0	0.000172213	0.117443	0.000483141	0.104847	0.862066	0.183147
MYC	0	12	0	0	5.55091	0	0	0.000134583	0.599026	0.000526632	0.0872226	0.862066	0.194865	Yes
KRTAP5-11	2	0	2	0	0	89.3246	89.3246	0.276979	0.000217006	0.000533451	0.845389	0.145329	0.194865
HSD17B11	0	5	3	0	3.39054	23.1519	23.1519	0.0432733	0.00045565	0.000550683	0.805706	0.239624	0.196584
KANSL2	1	0	2	1	0	6.18762	6.18762	0.00549377	0.0208002	0.000557726	0.6642	0.862066	0.196584
HOXA7	2	5	2	0	3.2804	54.9153	54.9153	0.0444269	0.000603571	0.000568259	0.805706	0.288722	0.196843
RNF43	3	8	4	2	1.32746	10.0481	10.0481	0.53948	0.000117261	0.000591097	0.918597	0.10243	0.19874	Yes
E2F1	0	6	3	0	2.57144	27.2058	27.2058	0.0873713	0.000279021	0.000598623	0.813421	0.172603	0.19874
RASA1	3	16	7	0	2.2977	7.18408	7.18408	0.0285631	0.000294343	0.000603411	0.805706	0.173931	0.19874
HIST1H2BD	0	6	0	0	10.474	0	0	0.000125596	0.903137	0.000633029	0.0870117	0.917634	0.205132
SLC22A8	0	4	3	1	1.245	19.1357	19.1357	0.719474	0.000129784	0.000644226	0.953675	0.1043	0.205447
FAM9A	3	14	1	0	4.68463	2.14346	2.14346	0.000133782	0.509373	0.000666184	0.0872226	0.862066	0.20913
RBMX2	0	6	4	0	2.57224	15.669	15.669	0.0872733	0.000283506	0.0006917	0.813421	0.172603	0.213799
PYROXD2	4	0	3	0	0	7.281	7.281	0.00874127	0.0123164	0.000710251	0.739975	0.862066	0.216207
MSH2	2	2	3	2	0.443998	8.79682	8.79682	0.248412	0.000749334	0.000739417	0.83544	0.307242	0.221726	Yes
BMF	0	0	3	0	0	23.2334	23.2334	0.212796	0.000450818	0.000764731	0.824517	0.239624	0.225944
PCDHA9	8	29	0	0	2.92329	0	0	0.000325454	0.381686	0.000812203	0.179071	0.862066	0.236492
ARHGEF6	3	8	4	3	1.52818	7.90762	7.90762	0.361415	0.000165484	0.000827512	0.862805	0.118741	0.237508
SLC45A1	8	0	0	0	0	0	0	0.000234804	0.379837	0.000889612	0.138748	0.862066	0.251735
TSPYL4	1	2	3	0	1.46677	30.67	30.67	0.635821	0.000185807	0.000912918	0.938043	0.128726	0.254742
ERBB2	1	20	0	0	3.58459	0	0	0.000612906	0.296427	0.000979021	0.262649	0.862066	0.269445	Yes
GPS2	0	0	3	0	0	16.8808	16.8808	0.116006	0.001181	0.00103003	0.813421	0.402161	0.279652
ARMCX4	0	0	0	0	0	0	0	0.000303827	0.311755	0.00114281	0.174405	0.862066	0.306137
ZWINT	1	6	3	0	4.01528	12.5147	12.5147	0.0135616	0.00276832	0.0011585	0.778474	0.713056	0.306256
CTNND1	3	13	5	1	1.83589	8.3791	8.3791	0.130669	0.000312325	0.00117424	0.813421	0.179283	0.306385	Yes
TFDP1	3	14	1	0	4.20476	4.07316	4.07316	0.00035932	0.262752	0.0012914	0.185105	0.862066	0.332635
TSSC4	2	0	2	0	0	22.7576	22.7576	0.0412974	0.00383072	0.00132718	0.805706	0.862066	0.337524
SMC1A	2	27	1	0	3.34972	1.11879	1.11879	0.000342053	0.915737	0.00134758	0.180847	0.92751	0.338427	Yes
ANKRD30B	4	15	8	0	1.79439	6.05833	6.05833	0.123067	0.000358008	0.00143787	0.813421	0.199799	0.356645
ZNF98	0	13	1	0	4.68884	3.75478	3.75478	0.000375649	0.289502	0.00148231	0.188679	0.862066	0.363185
ALX1	0	9	2	0	4.38359	10.4224	10.4224	0.00264393	0.0198586	0.0015538	0.545183	0.862066	0.375293
HIST1H4I	1	6	0	0	8.56456	0	0	0.000329781	0.904963	0.00156909	0.179071	0.919006	0.375293	Yes
POLE	8	36	0	0	2.26009	0	0	0.00407282	0.102224	0.00180673	0.59295	0.862066	0.427048	Yes
KIAA1210	3	27	0	0	2.67592	0	0	0.00300724	0.146872	0.00184095	0.545183	0.862066	0.430076
FOXD4L3	1	7	0	0	7.02886	0	0	0.000411147	0.81145	0.00186507	0.201472	0.869847	0.430703
GPR135	1	4	2	0	2.17832	52.4602	52.4602	0.216601	0.000675706	0.00190794	0.825024	0.291993	0.435597
TFDP3	1	15	0	0	4.05697	0	0	0.000556164	0.576864	0.00194285	0.262649	0.862066	0.438583
CR2	0	16	0	0	3.70102	0	0	0.00126469	0.312343	0.00210366	0.403317	0.862066	0.459359
FKBP10	5	1	3	0	0.26186	11.8857	11.8857	0.114899	0.00291914	0.00211827	0.813421	0.742385	0.459359
GNPDA2	0	8	1	0	5.60858	6.97249	6.97249	0.000931313	0.148003	0.00213549	0.334125	0.862066	0.459359
FREM3	0	0	0	0	0	0	0	0.000596019	0.324695	0.00213584	0.262649	0.862066	0.459359
STON1	2	2	4	0	0.509889	10.1296	10.1296	0.34519	0.00134855	0.00214921	0.858229	0.439366	0.459359
DICER1	3	28	0	0	2.53763	0	0	0.00471409	0.121235	0.0021785	0.619024	0.862066	0.460718	Yes
CHL1	4	22	0	0	2.82228	0	0	0.00242139	0.183066	0.00221826	0.545183	0.862066	0.463719
TDRD15	0	0	0	0	0	0	0	0.000685613	0.260988	0.00223885	0.284345	0.862066	0.463719
SIN3A	5	12	6	1	1.25808	6.3784	6.3784	0.56123	0.000510289	0.00229264	0.924234	0.256305	0.470014
DCAF4L1	0	11	0	0	4.75672	0	0	0.000693489	0.595715	0.00247179	0.284345	0.862066	0.496757
OR2M3	1	9	0	0	5.39349	0	0	0.000592418	0.722662	0.00247253	0.262649	0.862066	0.496757
KCNA6	4	12	1	0	3.89605	6.92415	6.92415	0.00115055	0.146891	0.00250356	0.378944	0.862066	0.498011
SLC35D3	0	9	0	0	5.49764	0	0	0.000614429	0.757129	0.00261391	0.262649	0.862621	0.502181
PBRM1	0	12	6	1	1.63319	6.8006	6.8006	0.263093	0.00056595	0.00262124	0.84491	0.277329	0.502181	Yes
TUBA4A	4	11	0	0	4.35818	0	0	0.000708355	0.60922	0.00264289	0.284631	0.862066	0.502181
HIST1H4K	1	4	0	0	12.8472	0	0	0.000573686	0.946194	0.00265096	0.262649	0.953168	0.502181
CDC25A	1	3	4	0	1.0506	12.4906	12.4906	0.940507	0.000639141	0.00269915	0.993322	0.290463	0.502181
ZNF99	1	10	5	0	1.83751	9.00762	9.00762	0.177195	0.000721258	0.00271269	0.823454	0.301891	0.502181
PPM1D	1	3	4	0	0.978818	12.2756	12.2756	0.974013	0.000683076	0.00271657	0.996242	0.291993	0.502181	Yes
IQCF2	0	1	2	1	0.860757	20.5815	20.5815	0.884632	0.000650581	0.00272449	0.985234	0.290463	0.502181
RPP25L	2	6	1	0	5.63351	13.458	13.458	0.00258053	0.0704599	0.00279752	0.545183	0.862066	0.510954
OR2M7	3	4	3	0	1.17893	20.1381	20.1381	0.778666	0.000628297	0.00288402	0.96516	0.290463	0.522008
TEX29	0	4	1	1	3.86298	23.6559	23.6559	0.0433907	0.00366183	0.00294529	0.805706	0.84563	0.528338
ATP6V1B1	3	9	1	2	2.75918	10.4864	10.4864	0.0274753	0.00439772	0.00314286	0.805706	0.862066	0.55879
SLC11A2	0	12	0	0	4.13169	0	0	0.00140597	0.39782	0.00323666	0.417997	0.862066	0.561636
LTV1	2	0	3	0	0	6.09516	6.09516	0.0250879	0.0211191	0.00324653	0.805706	0.862066	0.561636
ACBD7	0	1	2	0	2.89516	44.7323	44.7323	0.379617	0.000963754	0.0032779	0.868931	0.376923	0.561636
CATSPER1	6	13	3	0	2.40925	9.63276	9.63276	0.0237292	0.00532244	0.00329433	0.805706	0.862066	0.561636
IRS2	1	0	0	0	0	0	0	0.000791233	0.588662	0.00329865	0.311699	0.862066	0.561636
RASSF2	1	11	0	0	4.25484	0	0	0.00129825	0.428991	0.00335758	0.407116	0.862066	0.564094
CES5A	6	0	2	0	0	2.45762	2.45762	0.00210509	0.286205	0.00338156	0.545183	0.862066	0.564094
BCAN	1	16	0	0	3.51051	0	0	0.00155306	0.389872	0.00344139	0.429751	0.862066	0.564094
PRAMEF17	1	6	0	0	7.19645	0	0	0.000817624	0.763071	0.00345627	0.314615	0.863103	0.564094
GRM3	2	12	4	0	1.8385	10.5868	10.5868	0.146132	0.00114127	0.00350841	0.818308	0.395331	0.564094	Yes
CTXN3	0	5	0	0	8.85558	0	0	0.000845613	0.745172	0.00352962	0.314615	0.862066	0.564094
RNF128	0	0	2	0	0	8.3269	8.3269	0.0184698	0.0312031	0.00355763	0.805706	0.862066	0.564094
CASP8	2	9	1	2	3.18401	8.23354	8.23354	0.0136961	0.0090754	0.00356077	0.779511	0.862066	0.564094	Yes
ERBB3	3	25	0	1	3.03659	1.01331	1.01331	0.000983909	0.989882	0.00357012	0.340823	0.990845	0.564094	Yes
MLX	0	8	0	0	5.58304	0	0	0.000957689	0.643608	0.00359385	0.33756	0.862066	0.564094
CMAS	1	2	3	1	0.803706	10.8737	10.8737	0.77267	0.00108398	0.00366988	0.965132	0.388896	0.568859
FRG2	0	5	1	0	6.72739	11.11	11.11	0.00283884	0.0881818	0.00369138	0.545183	0.862066	0.568859
TMEM132C	3	26	1	0	3.04867	2.29179	2.29179	0.000839156	0.476822	0.00370915	0.314615	0.862066	0.568859
FBXW2	3	0	1	1	0	8.42419	8.42419	0.0181726	0.0291921	0.00378291	0.805706	0.862066	0.575777
AMIGO3	2	10	1	0	3.54792	21.0702	21.0702	0.00538826	0.0426156	0.00387643	0.660094	0.862066	0.581455
STAG1	2	8	5	2	1.15525	5.86858	5.86858	0.757218	0.00104454	0.00390356	0.960479	0.38156	0.581455	Yes
CLEC17A	1	9	0	0	4.69852	0	0	0.00147248	0.434478	0.00390704	0.422559	0.862066	0.581455
RXRA	1	5	2	1	1.61815	17.7582	17.7582	0.394139	0.00097556	0.00395461	0.872172	0.376923	0.584206
MUC1	1	0	1	1	0	14.0761	14.0761	0.0528109	0.0105476	0.00411924	0.806805	0.862066	0.600074	Yes
ACSL6	1	14	0	0	3.54679	0	0	0.00218594	0.337205	0.00412176	0.545183	0.862066	0.600074	Yes
HTRA2	0	2	3	0	0.958729	17.693	17.693	0.956824	0.00102579	0.00416976	0.9948	0.38156	0.600712
AKT1	2	13	0	0	3.70373	0	0	0.00167065	0.421818	0.00418594	0.453582	0.862066	0.600712	Yes
FAM118A	1	0	2	0	0	11.1297	11.1297	0.0356195	0.0170676	0.00428392	0.805706	0.862066	0.609705
TEKT3	1	14	1	0	3.86149	3.06149	3.06149	0.00110326	0.357122	0.0043093	0.37569	0.862066	0.609705
AGBL3	4	4	5	0	0.542506	5.58997	5.58997	0.261474	0.00497636	0.00445463	0.843769	0.862066	0.620464
TSPO2	1	5	1	0	5.71645	16.1563	16.1563	0.00527717	0.057664	0.00447532	0.654467	0.862066	0.620464
OR4C13	1	9	0	0	4.88184	0	0	0.00114851	0.696777	0.00448203	0.378944	0.862066	0.620464
SEMA4F	2	13	2	0	3.36855	6.01762	6.01762	0.00344307	0.0574759	0.00450887	0.559149	0.862066	0.620464
PFN2	0	1	1	1	1.2787	43.3822	43.3822	0.821432	0.00102784	0.00456431	0.973628	0.38156	0.62382
AMFR	1	1	3	0	0.231671	7.74841	7.74841	0.0902037	0.0110975	0.00467032	0.813421	0.862066	0.633996
SCAF4	3	11	5	1	1.59253	6.54819	6.54819	0.268898	0.00113141	0.00470513	0.845389	0.395331	0.634435
OR4C3	2	5	2	0	2.42341	26.7812	26.7812	0.124378	0.00272565	0.00483394	0.813421	0.713056	0.640845
RRAS2	0	7	0	0	5.84064	0	0	0.0013374	0.626319	0.00483733	0.407116	0.862066	0.640845
SLITRK3	9	25	0	0	2.40143	0	0	0.00429246	0.200433	0.00484836	0.595353	0.862066	0.640845
MYOM1	3	25	0	0	2.42759	0	0	0.00880265	0.136418	0.00493432	0.739975	0.862066	0.642913
PPP1R3A	4	22	2	0	3.02814	2.24723	2.24723	0.00120094	0.334302	0.00496732	0.389164	0.862066	0.642913
RALA	0	5	2	0	4.36451	11.9682	11.9682	0.0168163	0.0149865	0.00498355	0.80533	0.862066	0.642913
OR6B1	0	10	0	0	4.47864	0	0	0.00156149	0.553622	0.00499201	0.429751	0.862066	0.642913
CHD3	4	30	4	1	2.4728	3.89146	3.89146	0.00436687	0.0217696	0.00507741	0.595353	0.862066	0.649747
IL12RB1	2	13	0	0	3.47023	0	0	0.00275554	0.327888	0.00516869	0.545183	0.862066	0.657097
TIMM23	0	5	0	0	7.86486	0	0	0.00143556	0.622038	0.00521327	0.417997	0.862066	0.657097
UCK2	1	3	3	0	1.6618	16.1467	16.1467	0.462159	0.00129776	0.00523297	0.893325	0.434556	0.657097
ENTPD1	4	0	1	1	0	6.08482	6.08482	0.0140383	0.0551069	0.00527808	0.785246	0.862066	0.658492
SCN1A	4	26	0	0	2.26163	0	0	0.0130971	0.103741	0.00531921	0.772924	0.862066	0.658492
GABRA1	1	1	3	0	0.289747	9.33055	9.33055	0.162864	0.00652408	0.0053424	0.821392	0.862066	0.658492
NID2	2	20	0	0	2.89224	0	0	0.00360267	0.289744	0.00542434	0.562082	0.862066	0.660992
ALG13	2	17	5	1	2.01528	5.81595	5.81595	0.0661498	0.00220479	0.00542848	0.808787	0.66114	0.660992
MS4A3	0	7	1	0	5.23716	6.13111	6.13111	0.00242787	0.170501	0.00547051	0.545183	0.862066	0.661424
AREG	0	4	0	0	10.4604	0	0	0.00133133	0.788447	0.0055209	0.407116	0.865373	0.661424
MUC22	0	0	0	0	0	0	0	0.00142213	0.536238	0.00553079	0.417997	0.862066	0.661424
APC	7	19	8	1	1.05262	4.12989	4.12989	0.879833	0.00195038	0.00558269	0.984282	0.602848	0.661732	Yes
PLXNA2	3	25	3	1	2.40712	5.29535	5.29535	0.00948448	0.013666	0.00567049	0.749021	0.862066	0.661732
TAF3	1	3	4	0	0.60859	7.97752	7.97752	0.431849	0.0034378	0.00568359	0.885063	0.812576	0.661732
METTL21A	0	0	2	0	0	18.5814	18.5814	0.128445	0.00605318	0.00571509	0.813421	0.862066	0.661732
SLA	1	1	3	0	0.502002	13.2725	13.2725	0.470363	0.00232669	0.00573216	0.896251	0.667792	0.661732
ELAVL1	2	4	2	1	1.4297	15.7419	15.7419	0.552268	0.00135587	0.00574593	0.921486	0.439366	0.661732
RSPH10B	0	4	3	0	1.84308	15.2897	15.2897	0.330525	0.00158748	0.00577163	0.85674	0.506256	0.661732
CAMK2G	3	0	1	1	0	3.79142	3.79142	0.00733674	0.136325	0.00579686	0.71432	0.862066	0.661732
C7orf62	1	8	1	0	4.51859	7.00943	7.00943	0.00295751	0.146421	0.00585643	0.545183	0.862066	0.664412
IFNA5	1	3	2	0	2.59316	27.3815	27.3815	0.186962	0.00264492	0.00588648	0.823454	0.708521	0.664412
LGALS3BP	4	9	1	1	2.73197	13.1377	13.1377	0.0272047	0.0116874	0.00595536	0.805706	0.862066	0.668431
C10orf82	0	0	1	1	0	12.8879	12.8879	0.0667011	0.0128799	0.00599533	0.808787	0.862066	0.669179
CSMD3	19	71	9	2	1.90505	2.1838	2.1838	0.00265795	0.0394805	0.00603115	0.545183	0.862066	0.669457	Yes
POTEG	1	7	1	0	4.99047	6.0951	6.0951	0.00281751	0.170791	0.00611617	0.545183	0.862066	0.675165
CDKN2AIP	1	0	2	0	0	12.0096	12.0096	0.0592303	0.0146115	0.0061862	0.806805	0.862066	0.679164
BAI3	6	9	6	1	0.771074	4.32381	4.32381	0.533779	0.00429756	0.00625527	0.916895	0.862066	0.683014
CCT8L2	2	14	1	0	3.44369	4.93711	4.93711	0.0023026	0.214163	0.00632713	0.545183	0.862066	0.687127
BMX	0	15	0	1	3.71945	1.88071	1.88071	0.00149329	0.58137	0.00645028	0.422559	0.862066	0.696734
ATP2A1	5	16	0	0	2.97206	0	0	0.00328224	0.341956	0.00657752	0.555449	0.862066	0.702065
SZT2	11	33	9	1	1.45033	3.83875	3.83875	0.184178	0.00163582	0.00659773	0.823454	0.513519	0.702065
SMG9	1	0	1	1	0	5.78921	5.78921	0.0175169	0.0627653	0.00660446	0.80533	0.862066	0.702065
SCNN1B	4	0	0	0	0	0	0	0.00220329	0.350301	0.00679567	0.545183	0.862066	0.715579
TMEM55B	0	5	2	0	3.70437	13.3702	13.3702	0.0313491	0.0119449	0.00680283	0.805706	0.862066	0.715579
JMY	2	13	3	1	2.24565	7.15695	7.15695	0.048922	0.00487613	0.00686705	0.806805	0.862066	0.718573
TBC1D7	0	9	0	0	4.49194	0	0	0.00227173	0.53898	0.00696018	0.545183	0.862066	0.724544
LCE1C	0	3	1	0	5.42692	46.7971	46.7971	0.0306409	0.0176399	0.00713975	0.805706	0.862066	0.726652
LZTR1	2	15	2	0	3.03343	5.6028	5.6028	0.00506152	0.0660132	0.00714574	0.639566	0.862066	0.726652	Yes
ARHGAP36	4	14	0	0	3.20559	0	0	0.0030392	0.404363	0.00719411	0.545183	0.862066	0.726652
LRRC53	0	0	0	0	0	0	0	0.00237751	0.31149	0.00725577	0.545183	0.862066	0.726652
FAM161A	5	11	0	0	3.44736	0	0	0.00355509	0.336051	0.00726725	0.562082	0.862066	0.726652
CAPN7	3	0	1	1	0	2.62612	2.62612	0.0053755	0.260053	0.00727906	0.660094	0.862066	0.726652
SLCO4A1	3	16	0	0	3.14287	0	0	0.00271224	0.471902	0.0072893	0.545183	0.862066	0.726652
MAB21L1	3	8	0	0	4.68507	0	0	0.00195186	0.68046	0.00729184	0.522863	0.862066	0.726652
FAM216B	0	0	2	0	0	19.1792	19.1792	0.178911	0.00566794	0.00730594	0.823454	0.862066	0.726652
ADAM17	4	0	0	0	0	0	0	0.00278785	0.269269	0.00740225	0.545183	0.862066	0.732604
UTRN	8	32	0	0	1.50341	0	0	0.166912	0.0153142	0.00743971	0.821392	0.862066	0.732702
HENMT1	0	0	2	0	0	7.8056	7.8056	0.0342171	0.0354923	0.00756119	0.805706	0.862066	0.740607
HOXA1	2	8	0	0	4.73346	0	0	0.00201925	0.697498	0.00760297	0.533799	0.862066	0.740607
AC006486.9	0	4	0	1	5.86619	17.8332	17.8332	0.0108544	0.051904	0.0076467	0.767643	0.862066	0.740607
VPS11	2	4	4	0	0.848019	8.53488	8.53488	0.77505	0.00255862	0.00766743	0.965132	0.694665	0.740607
RBM39	0	11	0	0	3.52232	0	0	0.00562322	0.265995	0.00771856	0.6642	0.862066	0.741979
COQ3	1	0	2	0	0	14.2126	14.2126	0.103413	0.01034	0.007759	0.813421	0.862066	0.742314
SNED1	7	2	0	0	0.1693	0	0	0.00344308	0.197837	0.00806346	0.559149	0.862066	0.761766
CEP85	4	0	1	0	0	1.35084	1.35084	0.00228874	0.781233	0.0080743	0.545183	0.865373	0.761766
DCAF12L2	4	10	2	0	2.43124	13.4321	13.4321	0.0412534	0.0111658	0.00808275	0.805706	0.862066	0.761766	Yes
PPIH	0	0	2	0	0	19.6558	19.6558	0.213004	0.00538606	0.00814287	0.824517	0.862066	0.761766
SMAD3	2	10	0	0	3.95488	0	0	0.00266377	0.539331	0.0081855	0.545183	0.862066	0.761766	Yes
ZIC1	2	7	1	1	2.28225	19.314	19.314	0.101909	0.00539268	0.00818981	0.813421	0.862066	0.761766
UPF3B	0	11	2	0	3.85566	3.5819	3.5819	0.00308791	0.156011	0.00824818	0.547332	0.862066	0.76366
HIVEP2	5	18	6	0	1.37904	5.7212	5.7212	0.365164	0.00199929	0.0083843	0.863222	0.608603	0.767553
C1orf222	2	0	0	0	0	0	0	0.00282531	0.328051	0.00840118	0.545183	0.862066	0.767553
CCDC7	0	0	2	1	0	5.02179	5.02179	0.0414084	0.0376823	0.00840485	0.805706	0.862066	0.767553
OR11H12	2	6	0	0	5.74981	0	0	0.00233318	0.683737	0.00864527	0.545183	0.862066	0.785937
MUL1	0	8	0	0	4.71241	0	0	0.00262997	0.604516	0.0087602	0.545183	0.862066	0.789989
DCAF4L2	5	14	0	0	3.11991	0	0	0.00334986	0.452118	0.00880378	0.559149	0.862066	0.789989
SDC3	1	0	1	0	0	6.95231	6.95231	0.00922245	0.14775	0.0088078	0.748941	0.862066	0.789989
ZBED6	0	0	0	0	0	0	0	0.00293464	0.327164	0.00891451	0.545183	0.862066	0.793218
TTC7B	4	18	0	0	2.63359	0	0	0.00742108	0.23044	0.00892277	0.71432	0.862066	0.793218
SSTR1	1	9	0	0	4.36998	0	0	0.00233598	0.765422	0.00907146	0.545183	0.863113	0.802884
UPK2	0	2	0	2	2.40803	25.3462	25.3462	0.307337	0.00317036	0.00916093	0.850572	0.777877	0.807247
ZNF304	1	6	3	0	1.4894	13.2793	13.2793	0.44947	0.00232316	0.00920971	0.889538	0.667792	0.808001
CDK17	1	9	3	0	3.1514	5.87191	5.87191	0.015915	0.0240111	0.00932352	0.80533	0.862066	0.810082
PARVG	1	1	2	1	0.479769	10.8451	10.8451	0.438886	0.00421537	0.00934168	0.888392	0.862066	0.810082
NAA25	1	7	4	1	1.55898	6.93721	6.93721	0.37582	0.00230472	0.00935439	0.86763	0.667792	0.810082
PKN2	2	0	1	0	0	1.19577	1.19577	0.00261107	0.867381	0.0093997	0.545183	0.895259	0.810513
ZNF334	0	14	0	0	3.24819	0	0	0.00517794	0.355753	0.00954968	0.650188	0.862066	0.819394
THOC6	0	7	0	0	4.97802	0	0	0.00318459	0.533796	0.00958427	0.549919	0.862066	0.819394
MTSS1	2	14	1	0	3.39032	2.7393	2.7393	0.00260415	0.399243	0.0096739	0.545183	0.862066	0.823553
EGF	3	4	4	1	0.560397	4.72715	4.72715	0.29498	0.0104249	0.00975616	0.847361	0.862066	0.824005
SSTR4	3	8	1	0	3.25129	19.2594	19.2594	0.0152327	0.0469553	0.00976905	0.80533	0.862066	0.824005
ZNF729	0	0	0	0	0	0	0	0.00328995	0.32252	0.00980226	0.555449	0.862066	0.824005
ZFP69	4	0	0	0	0	0	0	0.00357453	0.308545	0.00985309	0.562082	0.862066	0.824826
AASDHPPT	0	8	0	0	4.45974	0	0	0.00360901	0.491807	0.00996499	0.562082	0.862066	0.830375
CIRBP	2	3	2	1	1.08926	12.8594	12.8594	0.896436	0.00247619	0.0100291	0.986874	0.694665	0.830375
MAP1LC3B	0	0	2	0	0	20.4426	20.4426	0.298283	0.0049639	0.0100434	0.848959	0.862066	0.830375
UPF3A	1	1	2	1	0.373879	9.04122	9.04122	0.283666	0.00714379	0.0101433	0.845389	0.862066	0.830434
LCE3A	0	4	0	0	8.81108	0	0	0.00252328	0.855571	0.0102077	0.545183	0.889032	0.830434
LGI3	2	5	2	1	1.38263	12.7933	12.7933	0.55685	0.00251423	0.0102091	0.922177	0.694665	0.830434
PAM16	0	5	0	0	6.78897	0	0	0.00272954	0.724117	0.0102584	0.545183	0.862066	0.830434
OR10J3	3	11	0	0	3.65481	0	0	0.00289158	0.672109	0.0103087	0.545183	0.862066	0.830434
HPDL	1	1	2	0	0.496285	22.1358	22.1358	0.462323	0.00412474	0.0103916	0.893382	0.862066	0.830434
ZNF318	2	7	5	0	0.737701	5.27256	5.27256	0.525537	0.00697798	0.0104139	0.913829	0.862066	0.830434
HTT	5	28	0	0	1.96869	0	0	0.0332286	0.0830641	0.0104261	0.805706	0.862066	0.830434
GABRE	2	3	2	1	0.572966	9.26561	9.26561	0.369136	0.00646366	0.0104409	0.864676	0.862066	0.830434
DDX3X	0	14	1	0	3.53906	2.68861	2.68861	0.00273606	0.40937	0.0104574	0.545183	0.862066	0.830434	Yes
ZNF709	1	8	4	0	2.55415	6.31535	6.31535	0.0560881	0.00797117	0.0105151	0.806805	0.862066	0.831727
MOG	0	3	3	0	1.64632	12.6869	12.6869	0.474408	0.0027604	0.0106366	0.897102	0.713056	0.832541
GK	2	13	0	0	2.97581	0	0	0.00837206	0.244684	0.0106448	0.731318	0.862066	0.832541
OR52E6	0	1	2	0	0.471672	21.1635	21.1635	0.430981	0.00461843	0.0106653	0.884746	0.862066	0.832541
RAB24	0	6	0	0	5.58129	0	0	0.00320246	0.612446	0.0107211	0.549919	0.862066	0.832541
EIF3I	0	6	0	1	4.76089	8.06339	8.06339	0.00679031	0.126014	0.0107777	0.694601	0.862066	0.832541
ATXN1L	2	8	3	0	1.95099	10.4911	10.4911	0.161218	0.00450572	0.0107798	0.821392	0.862066	0.832541
HECTD2	3	0	0	0	0	0	0	0.00438687	0.253395	0.0108184	0.595353	0.862066	0.832541
DDX60L	3	2	2	1	0.202496	2.24121	2.24121	0.0134766	0.250596	0.0108569	0.778044	0.862066	0.832541
RPS6KA4	2	0	0	0	0	0	0	0.00337052	0.427724	0.0109857	0.559149	0.862066	0.839216
ZNF738	0	0	0	2	0	17.1341	17.1341	0.225932	0.00716151	0.0110923	0.827284	0.862066	0.842844
HTR1B	3	10	0	0	3.79353	0	0	0.0031329	0.671819	0.0111171	0.547332	0.862066	0.842844
OR2C3	1	11	1	0	3.43391	6.80118	6.80118	0.00569512	0.151378	0.0111668	0.6642	0.862066	0.843305
UBE2N	1	5	0	0	6.5143	0	0	0.00302682	0.722061	0.0112901	0.545183	0.862066	0.843305
RHOXF2B	2	2	2	0	1.95696	24.0139	24.0139	0.419436	0.00342403	0.0112967	0.881452	0.812576	0.843305
TSHZ3	13	27	0	0	2.20974	0	0	0.00575842	0.334048	0.0112995	0.6642	0.862066	0.843305
UNC79	4	16	6	1	1.07535	4.53053	4.53053	0.845661	0.0037327	0.011378	0.979233	0.852201	0.843305
C1QTNF9	1	0	2	0	0	10.0745	10.0745	0.0799188	0.0208973	0.0113892	0.810572	0.862066	0.843305
SCP2	1	0	2	0	0	5.83097	5.83097	0.0303932	0.0618984	0.011417	0.805706	0.862066	0.843305
CASP1	0	9	1	0	4.11539	3.9703	3.9703	0.00388803	0.272857	0.0114919	0.587327	0.862066	0.845726
POLDIP3	1	0	2	0	0	6.76194	6.76194	0.0395745	0.0463615	0.011553	0.805706	0.862066	0.847124
CDC40	1	7	3	0	2.60607	8.11885	8.11885	0.0630588	0.00971968	0.0116293	0.807686	0.862066	0.84844
SOS1	0	18	0	2	3.22854	2.0097	2.0097	0.00286939	0.408132	0.0116754	0.545183	0.862066	0.84844
RGPD3	4	16	1	0	3.06842	1.53766	1.53766	0.00285873	0.696346	0.0116977	0.545183	0.862066	0.84844	Yes
TUT1	1	14	1	0	3.40138	2.34901	2.34901	0.00302549	0.467339	0.0117805	0.545183	0.862066	0.850614
GRAMD1A	3	2	2	1	0.351482	6.00999	6.00999	0.123931	0.0214737	0.0118123	0.813421	0.862066	0.850614
AGT	1	11	0	0	3.64549	0	0	0.00382798	0.579253	0.011909	0.587083	0.862066	0.854514
C1orf85	0	7	0	0	4.85033	0	0	0.00365339	0.621844	0.0121434	0.564618	0.862066	0.867185
AHCY	1	10	0	0	3.80989	0	0	0.00387318	0.584461	0.0121719	0.587327	0.862066	0.867185
FAT4	23	54	9	1	1.16331	3.33731	3.33731	0.495239	0.00304762	0.0122662	0.902726	0.765371	0.870002	Yes
TAMM41	1	1	2	1	0.397995	8.77207	8.77207	0.319394	0.00779164	0.0122981	0.855414	0.862066	0.870002
ZFC3H1	3	21	0	0	2.10628	0	0	0.0352829	0.0932182	0.01241	0.805706	0.862066	0.874841
CEP78	2	12	0	0	3.2167	0	0	0.00604128	0.376143	0.01248	0.6642	0.862066	0.876239
HIST2H2BF	1	4	0	0	8.18258	0	0	0.0031324	0.875805	0.0125171	0.547332	0.900041	0.876239
POGLUT1	0	1	3	0	0.613894	10.807	10.807	0.621366	0.00441705	0.0126567	0.934826	0.862066	0.882934
SLC30A10	2	2	1	1	0.903228	24.2569	24.2569	0.893454	0.00335275	0.0127063	0.986547	0.811566	0.883333
NTN5	4	0	0	0	0	0	0	0.00404081	0.429723	0.0127763	0.59295	0.862066	0.885135
SLITRK5	5	16	0	0	2.86009	0	0	0.00451567	0.52546	0.0130189	0.60483	0.862066	0.897118
ZNF865	0	0	0	0	0	0	0	0.00345102	0.650836	0.0130386	0.559149	0.862066	0.897118
POLR3F	0	0	1	1	0	11.244	11.244	0.116573	0.0170211	0.0132261	0.813421	0.862066	0.906782
AP1M2	1	9	0	0	3.90556	0	0	0.00465975	0.523623	0.0133215	0.618585	0.862066	0.906782
SESN3	0	11	0	1	3.78083	2.41682	2.41682	0.00352442	0.455647	0.0133886	0.562082	0.862066	0.906782
CETN3	0	0	2	0	0	15.2366	15.2366	0.218404	0.00912811	0.0134038	0.826668	0.862066	0.906782
FCRL3	4	8	2	2	1.65949	7.33525	7.33525	0.27158	0.00415193	0.0134047	0.845389	0.862066	0.906782
PLEK	0	2	3	0	1.04536	11.6588	11.6588	0.954969	0.00353873	0.013633	0.994748	0.826705	0.913974
MUM1L1	2	14	4	0	2.05539	6.2359	6.2359	0.0728518	0.00798728	0.0136466	0.809445	0.862066	0.913974
EID2B	1	0	1	0	0	114.865	114.865	0.300429	0.00648772	0.0136475	0.850129	0.862066	0.913974
HTR5A	4	13	0	0	3.18215	0	0	0.00405898	0.653177	0.0138083	0.59295	0.862066	0.915888
INPP4A	1	13	4	0	2.10743	6.37714	6.37714	0.0751362	0.00770124	0.0138231	0.809445	0.862066	0.915888
TRABD2A	0	10	0	0	3.74841	0	0	0.00497102	0.522465	0.0138541	0.639242	0.862066	0.915888
BMP7	2	13	0	0	3.19883	0	0	0.00502714	0.513378	0.0138949	0.639242	0.862066	0.915888
C11orf49	2	0	2	0	0	6.42255	6.42255	0.0427913	0.0506104	0.0139099	0.805706	0.862066	0.915888
HCAR2	2	8	1	0	3.21972	14.9529	14.9529	0.0172033	0.0626113	0.0139496	0.80533	0.862066	0.915888
STXBP6	0	7	0	0	4.62583	0	0	0.00467995	0.554621	0.0140403	0.618585	0.862066	0.918837
SIRPD	1	7	0	0	4.62718	0	0	0.00421008	0.638959	0.0141477	0.595353	0.862066	0.92022
DOK1	2	8	0	0	4.18163	0	0	0.00416323	0.649424	0.014153	0.595353	0.862066	0.92022
ZBTB6	0	6	2	0	3.02967	10.7367	10.7367	0.0471398	0.0186966	0.0142563	0.806805	0.862066	0.923945
NEK2	1	9	0	1	3.98228	2.77418	2.77418	0.00414388	0.395208	0.0143294	0.595353	0.862066	0.924811
METTL8	2	1	3	0	0.422837	8.57861	8.57861	0.352705	0.0080689	0.0143617	0.860359	0.862066	0.924811
NCAM2	3	15	1	2	2.7317	3.83123	3.83123	0.00965251	0.0709697	0.0145798	0.749021	0.862066	0.92874
TUBA3D	1	1	1	1	0.370281	14.7739	14.7739	0.278344	0.00954642	0.014593	0.845389	0.862066	0.92874
OR4K2	0	8	0	0	4.38304	0	0	0.00398198	0.748251	0.0145961	0.59295	0.862066	0.92874
FAM135B	11	35	3	0	2.19958	1.96287	1.96287	0.00399838	0.316177	0.0146471	0.59295	0.862066	0.92874	Yes
NDRG3	0	6	0	2	3.66663	7.27356	7.27356	0.0216391	0.04082	0.0146538	0.805706	0.862066	0.92874
IRS4	5	16	3	0	1.97119	7.2917	7.2917	0.0643196	0.0120526	0.0147138	0.807686	0.862066	0.929608	Yes
PRR5	2	1	1	1	0.299188	11.6507	11.6507	0.172013	0.0153137	0.0148633	0.823454	0.862066	0.936107
CCDC177	0	0	0	0	0	0	0	0.00440215	0.505032	0.0150401	0.595353	0.862066	0.942095
FRMD3	0	11	0	0	3.36216	0	0	0.00757314	0.382716	0.0151341	0.71432	0.862066	0.942095
FERD3L	1	5	1	0	3.823	19.4107	19.4107	0.0263724	0.0469369	0.0151689	0.805706	0.862066	0.942095
RYR1	16	48	0	0	1.44211	0	0	0.131305	0.0294626	0.0151733	0.813421	0.862066	0.942095
C4orf50	1	0	0	0	0	0	0	0.00499683	0.404424	0.0153637	0.639242	0.862066	0.942095
AP4M1	1	8	0	0	4.02801	0	0	0.00568133	0.498479	0.0154632	0.6642	0.862066	0.942095
INPPL1	5	16	3	1	1.8273	6.05734	6.05734	0.0999273	0.0080566	0.0154674	0.813421	0.862066	0.942095
KMT2C	12	24	8	2	0.789328	2.61685	2.61685	0.430433	0.0194953	0.0154757	0.884746	0.862066	0.942095	Yes
JAM2	1	6	2	0	3.50284	7.25093	7.25093	0.0244954	0.0403971	0.0155168	0.805706	0.862066	0.942095
DEPDC4	0	1	2	0	0.922702	22.4277	22.4277	0.938518	0.00409257	0.0156442	0.993322	0.862066	0.942095
STT3B	1	0	0	0	0	0	0	0.00577949	0.317353	0.0157201	0.6642	0.862066	0.942095
PPFIA2	1	16	4	2	2.08188	4.55849	4.55849	0.0643559	0.00763565	0.0157479	0.807686	0.862066	0.942095
DPP9	1	15	0	0	2.92881	0	0	0.00774334	0.394377	0.0157691	0.71432	0.862066	0.942095
EGR1	0	8	0	0	4.31366	0	0	0.00435656	0.745432	0.0158102	0.595353	0.862066	0.942095
FOXD4L2	2	6	0	0	5.09553	0	0	0.00420342	0.793045	0.0158438	0.595353	0.866214	0.942095
FGF5	2	4	1	1	2.46022	15.0235	15.0235	0.154009	0.00907943	0.0159166	0.821392	0.862066	0.942095
FAM194B	4	3	4	0	0.59217	5.72275	5.72275	0.38895	0.0101188	0.0160642	0.870319	0.862066	0.942095
AGPAT9	2	7	3	0	2.59767	6.81136	6.81136	0.0605824	0.0155145	0.0162017	0.806805	0.862066	0.942095
PRKCZ	2	0	0	0	0	0	0	0.00568212	0.380479	0.016622	0.6642	0.862066	0.942095
KIF5A	5	18	3	0	2.48518	3.59708	3.59708	0.0105142	0.0809205	0.0166607	0.757132	0.862066	0.942095
RGPD4	2	13	0	0	2.84844	0	0	0.0112755	0.288853	0.016822	0.767643	0.862066	0.942095
NBEA	8	39	7	0	2.0107	2.80815	2.80815	0.0126561	0.0345042	0.0170419	0.768879	0.862066	0.942095	Yes
DRD4	0	0	1	0	0	22.4273	22.4273	0.0598202	0.0401412	0.0171512	0.806805	0.862066	0.942095
ST6GAL2	3	8	3	0	1.26011	10.515	10.515	0.615719	0.00436279	0.0171515	0.933815	0.862066	0.942095
RBMXL2	5	0	0	0	0	0	0	0.00498747	0.567332	0.0171538	0.639242	0.862066	0.942095
CYP2A6	3	10	0	0	3.41364	0	0	0.00619827	0.510714	0.0171568	0.6642	0.862066	0.942095
SPSB4	1	0	1	0	0	7.43553	7.43553	0.0196366	0.137169	0.0171685	0.805706	0.862066	0.942095
PRAMEF19	1	4	1	0	4.38683	17.1687	17.1687	0.0276603	0.0538643	0.0172002	0.805706	0.862066	0.942095
CYP26C1	1	0	1	0	0	11.0782	11.0782	0.0288627	0.0879974	0.0172203	0.805706	0.862066	0.942095
PENK	0	3	0	2	2.05965	18.51	18.51	0.310058	0.00610178	0.0172253	0.850686	0.862066	0.942095
HIST1H1E	0	5	0	0	6.0653	0	0	0.00441529	0.910598	0.0172267	0.595353	0.923577	0.942095
ZNF300	1	14	0	0	2.88139	0	0	0.0101407	0.33629	0.0172868	0.754525	0.862066	0.942095
RAI1	5	18	2	1	1.97094	6.592	6.592	0.0558702	0.0160195	0.0173061	0.806805	0.862066	0.942095
DLL1	5	13	0	0	2.94357	0	0	0.00650237	0.497422	0.017578	0.682957	0.862066	0.942095
CDH7	3	17	2	0	2.76757	3.09689	3.09689	0.00652265	0.195881	0.0176147	0.682957	0.862066	0.942095
LILRB1	0	11	1	0	3.49913	3.65202	3.65202	0.00586864	0.298115	0.0176921	0.6642	0.862066	0.942095
ZNF878	1	10	0	0	3.4149	0	0	0.00768889	0.431248	0.017713	0.71432	0.862066	0.942095
PLEKHA4	2	13	0	0	2.89466	0	0	0.0101154	0.337264	0.0178583	0.754525	0.862066	0.942095
RBM5	5	1	0	0	0.136885	0	0	0.0105054	0.147198	0.0179127	0.757132	0.862066	0.942095
MAT2B	0	6	0	0	4.89336	0	0	0.00597795	0.564775	0.0179158	0.6642	0.862066	0.942095
ZNF181	1	2	3	0	0.411214	6.13639	6.13639	0.20868	0.0212812	0.0180632	0.823454	0.862066	0.942095
TRIQK	0	4	0	0	7.20412	0	0	0.00525361	0.678148	0.0180922	0.654467	0.862066	0.942095
SNAPC1	1	0	2	0	0	7.30304	7.30304	0.0716869	0.0398285	0.0181022	0.809445	0.862066	0.942095
DLGAP4	1	7	3	0	1.26628	10.4938	10.4938	0.634787	0.0046404	0.0181832	0.938043	0.862066	0.942095
CTD-3088G3.8	0	0	0	0	0	0	0	0.00585205	0.428531	0.01824	0.6642	0.862066	0.942095
OR5K1	0	5	1	0	3.62316	20.4709	20.4709	0.0340167	0.0444661	0.0182863	0.805706	0.862066	0.942095
RGPD8	2	13	1	0	3.21768	1.99278	1.99278	0.00481823	0.54775	0.018403	0.628591	0.862066	0.942095
OR3A2	1	4	2	0	2.10058	16.4015	16.4015	0.237329	0.00769199	0.0184199	0.831689	0.862066	0.942095
GPR82	2	0	1	0	0	5.30839	5.30839	0.0153441	0.197914	0.0185493	0.80533	0.862066	0.942095
ZFPL1	6	0	0	1	0	4.36464	4.36464	0.0122579	0.242353	0.0186122	0.767643	0.862066	0.942095
BCOR	11	43	2	1	2.06268	2.16981	2.16981	0.00564077	0.255396	0.0186609	0.6642	0.862066	0.942095	Yes
ANKHD1-EIF4EBP3	4	23	0	0	2.00168	0	0	0.0408665	0.112839	0.0186644	0.805706	0.862066	0.942095
POC1B-GALNT4	0	7	0	0	4.37783	0	0	0.00621181	0.584902	0.0188811	0.6642	0.862066	0.942095
HIST2H2AC	0	0	1	0	0	92.1197	92.1197	0.349798	0.00832231	0.0189373	0.859491	0.862066	0.942095
NUP54	0	0	2	0	0	5.5734	5.5734	0.0480458	0.0685809	0.0189641	0.806805	0.862066	0.942095
SUPT20H	1	0	1	0	0	1.41597	1.41597	0.0060822	0.751733	0.0190675	0.6642	0.862066	0.942095
GALNT4	0	7	0	0	4.37444	0	0	0.00623638	0.597832	0.0192394	0.6642	0.862066	0.942095
IL10	2	0	1	1	0	10.0877	10.0877	0.139862	0.0205368	0.019266	0.815061	0.862066	0.942095
RPL5	0	7	0	0	4.2459	0	0	0.00725309	0.501238	0.0193443	0.71432	0.862066	0.942095	Yes
TIGD4	1	7	3	0	2.10427	8.18208	8.18208	0.14384	0.00950737	0.01955	0.818308	0.862066	0.942095
PRPF18	2	8	0	1	3.82055	3.49159	3.49159	0.00691455	0.310343	0.0196029	0.694601	0.862066	0.942095
NAV3	2	29	2	1	2.53359	2.294	2.294	0.00556129	0.241101	0.0197203	0.6642	0.862066	0.942095
TCEA3	0	6	0	0	4.84708	0	0	0.00624826	0.61591	0.0197756	0.6642	0.862066	0.942095
KRT33A	3	11	0	0	3.17225	0	0	0.0075283	0.501785	0.0200902	0.71432	0.862066	0.942095
MIF4GD	0	3	2	0	2.32027	15.7798	15.7798	0.242381	0.00849123	0.0201173	0.832323	0.862066	0.942095
ELP6	0	6	0	0	4.88786	0	0	0.00600935	0.677612	0.0202285	0.6642	0.862066	0.942095
NLRP9	4	7	4	0	1.04924	6.72407	6.72407	0.918565	0.00569489	0.0202288	0.990388	0.862066	0.942095
PSD	3	13	0	0	2.87456	0	0	0.00942653	0.404278	0.0202683	0.749021	0.862066	0.942095
UNC5A	2	5	0	3	0.886576	9.16338	9.16338	0.822176	0.00667412	0.0203762	0.973643	0.862066	0.942095
ACVR1B	2	11	1	0	3.29728	3.09843	3.09843	0.00652669	0.351659	0.0204174	0.682957	0.862066	0.942095	Yes
NAPRT1	6	0	1	0	0	3.70061	3.70061	0.0117782	0.289262	0.0204208	0.767643	0.862066	0.942095
ZFP3	3	1	2	0	0.16444	3.32531	3.32531	0.0258651	0.172733	0.0204346	0.805706	0.862066	0.942095
TRAF2	3	0	0	0	0	0	0	0.00663285	0.455589	0.0204425	0.68691	0.862066	0.942095
MOCS2	0	4	0	0	7.00042	0	0	0.00582226	0.722801	0.0204907	0.6642	0.862066	0.942095
RP11-219A15.1	4	18	1	0	2.72412	1.16117	1.16117	0.00561357	0.887901	0.0205221	0.6642	0.907274	0.942095
FRA10AC1	1	4	3	0	2.36504	8.07901	8.07901	0.175011	0.00985666	0.0207236	0.823454	0.862066	0.942095
OTUD6B	0	7	0	0	4.21795	0	0	0.00749817	0.528853	0.0207918	0.71432	0.862066	0.942095
KMT2D	21	52	9	2	1.20316	2.93761	2.93761	0.41641	0.00541229	0.0208738	0.880218	0.862066	0.942095	Yes
AVL9	3	0	0	0	0	0	0	0.00890152	0.276714	0.0208899	0.742368	0.862066	0.942095
INPP5E	1	0	1	0	0	6.28238	6.28238	0.0206709	0.165205	0.020902	0.805706	0.862066	0.942095
ANKRD26	2	17	0	0	2.2027	0	0	0.0383065	0.134289	0.021095	0.805706	0.862066	0.942095
MRC1L1	4	0	0	0	0	0	0	0.00900845	0.283719	0.0211825	0.742368	0.862066	0.942095
RBBP8NL	0	0	1	0	0	4.36692	4.36692	0.0155836	0.246464	0.0212178	0.80533	0.862066	0.942095
LY96	0	4	1	0	5.23256	8.17887	8.17887	0.0160672	0.124041	0.0212972	0.80533	0.862066	0.942095
KIAA1432	1	10	4	1	1.47626	5.63057	5.63057	0.385544	0.00562289	0.0213298	0.869611	0.862066	0.942095
FAM230A	0	0	0	0	0	0	0	0.0061865	0.585503	0.0213694	0.6642	0.862066	0.942095
TCP11L2	0	5	2	1	1.94104	8.95909	8.95909	0.25283	0.00759523	0.0214051	0.839433	0.862066	0.942095
TRIM46	4	12	0	0	2.95494	0	0	0.00864418	0.463523	0.0214435	0.739975	0.862066	0.942095
CCDC144A	5	18	1	0	2.66678	1.13139	1.13139	0.00590054	0.906735	0.0214565	0.6642	0.920433	0.942095
GPR45	4	0	0	0	0	0	0	0.00610895	0.647518	0.0215528	0.6642	0.862066	0.942095
OTUB2	0	2	1	1	1.61365	18.6106	18.6106	0.561242	0.00603345	0.0215738	0.924234	0.862066	0.942095
EXO5	1	0	1	0	0	3.45036	3.45036	0.0127554	0.315248	0.0216341	0.768879	0.862066	0.942095
ANKRD50	3	16	5	0	1.66914	5.14921	5.14921	0.177035	0.0073335	0.0216366	0.823454	0.862066	0.942095
RUNDC3B	0	5	3	0	1.98868	8.796	8.796	0.236666	0.00800546	0.0216924	0.831689	0.862066	0.942095
NCBP1	3	10	3	1	1.95727	5.67213	5.67213	0.123982	0.0107603	0.0218148	0.813421	0.862066	0.942095
LHX6	2	1	1	1	0.334172	10.6989	10.6989	0.221613	0.0182224	0.0218743	0.827284	0.862066	0.942095
PDS5B	2	12	6	0	1.48907	4.75755	4.75755	0.340639	0.00582674	0.0219479	0.857329	0.862066	0.942095
ARHGAP29	5	2	0	0	0.216779	0	0	0.0159626	0.10617	0.0219562	0.80533	0.862066	0.942095
NOL4	1	13	0	0	2.76918	0	0	0.0154263	0.290247	0.0219877	0.80533	0.862066	0.942095
DNAH11	19	25	8	1	0.616451	1.80848	1.80848	0.0788911	0.142994	0.0220744	0.810572	0.862066	0.942095
JAK1	6	10	3	2	1.08931	5.21825	5.21825	0.834564	0.00620532	0.0221115	0.976035	0.862066	0.942095	Yes
ANKHD1	4	23	0	0	1.93338	0	0	0.0522257	0.106964	0.0221803	0.806805	0.862066	0.942095
FAM150B	0	1	2	0	0.766205	17.8768	17.8768	0.793524	0.0065587	0.0223079	0.966565	0.862066	0.942095
CCDC105	2	0	0	0	0	0	0	0.00689912	0.514786	0.0223245	0.694601	0.862066	0.942095
TFAM	0	0	2	0	0	9.03482	9.03482	0.134509	0.0264975	0.02237	0.813421	0.862066	0.942095
TRA2B	0	7	0	0	4.12732	0	0	0.00835953	0.512693	0.0223974	0.731318	0.862066	0.942095
IFRD1	1	7	1	1	3.00395	6.95349	6.95349	0.0343631	0.0438809	0.0224106	0.805706	0.862066	0.942095
ANKRD30A	4	22	2	1	2.52723	2.20928	2.20928	0.00674236	0.255963	0.0224761	0.694601	0.862066	0.942095
C16orf46	0	4	2	0	2.15439	14.7881	14.7881	0.227771	0.00970817	0.0225308	0.827284	0.862066	0.942095
DNAI1	3	12	0	0	2.81351	0	0	0.0131542	0.328107	0.022737	0.772924	0.862066	0.942095
TAPT1	2	0	0	0	0	0	0	0.00837188	0.360454	0.0227712	0.731318	0.862066	0.942095
CC2D2B	0	4	2	1	2.1032	8.54056	8.54056	0.241747	0.00870857	0.0229293	0.832098	0.862066	0.942095
FLNA	10	40	3	0	2.00502	2.79641	2.79641	0.00993706	0.143875	0.0230164	0.754525	0.862066	0.942095	Yes
IFI44L	2	10	0	0	3.23315	0	0	0.00957342	0.457464	0.0230744	0.749021	0.862066	0.942095
ACPL2	2	0	1	0	0	4.7279	4.7279	0.0174705	0.224455	0.0230992	0.80533	0.862066	0.942095
EXD2	1	0	1	0	0	2.91375	2.91375	0.0119603	0.375822	0.0231054	0.767643	0.862066	0.942095
KLHL35	1	0	0	0	0	0	0	0.00660221	0.636097	0.0231323	0.68691	0.862066	0.942095
SEMA4G	0	0	0	0	0	0	0	0.00769577	0.426018	0.0231453	0.71432	0.862066	0.942095
ZNF862	4	16	0	0	2.60244	0	0	0.0106334	0.416363	0.023161	0.757573	0.862066	0.942095
ATHL1	1	12	0	0	3.02917	0	0	0.0102911	0.441541	0.0232644	0.754525	0.862066	0.942095
SPATA31A1	6	7	2	0	2.32036	9.33814	9.33814	0.083551	0.0230788	0.0232663	0.813421	0.862066	0.942095
NR1I2	3	0	0	0	0	0	0	0.00771443	0.454839	0.0233408	0.71432	0.862066	0.942095
PLXNB2	9	30	1	1	2.20003	2.19371	2.19371	0.00697096	0.34165	0.0233567	0.696784	0.862066	0.942095
NAB2	5	0	0	1	0	4.49376	4.49376	0.0162657	0.235286	0.0234238	0.80533	0.862066	0.942095	Yes
MAGEC3	5	18	1	0	2.65363	1.5423	1.5423	0.00615069	0.693874	0.0234518	0.6642	0.862066	0.942095
SLC22A5	2	0	1	0	0	3.55796	3.55796	0.013961	0.304241	0.0234599	0.785246	0.862066	0.942095
ZNF891	0	0	0	0	0	0	0	0.00786295	0.424613	0.0235535	0.719781	0.862066	0.942095
CCDC3	0	2	2	0	0.801068	16.8988	16.8988	0.771591	0.00736955	0.0236066	0.965132	0.862066	0.942095
SAMM50	1	8	1	1	3.03178	5.78291	5.78291	0.025162	0.0628975	0.0237388	0.805706	0.862066	0.942095
PSG2	0	5	2	0	2.94624	9.31001	9.31001	0.0706129	0.0249457	0.0237825	0.809445	0.862066	0.942095
ZNF449	1	10	3	0	2.47216	5.60755	5.60755	0.0466073	0.0272173	0.0238583	0.806805	0.862066	0.942095
PALD1	2	3	3	0	0.536946	6.33797	6.33797	0.313444	0.0189587	0.0238854	0.851443	0.862066	0.942095
SUV420H2	3	0	0	0	0	0	0	0.00822672	0.420988	0.023887	0.731318	0.862066	0.942095
MFN1	1	0	0	0	0	0	0	0.0103273	0.275852	0.0242524	0.754525	0.862066	0.942095
KLK4	0	6	0	0	4.668	0	0	0.00743619	0.665295	0.0242605	0.71432	0.862066	0.942095
KIDINS220	2	9	5	0	0.947122	4.90692	4.90692	0.903766	0.0093814	0.0242748	0.988032	0.862066	0.942095
CXCL1	0	4	0	0	6.68739	0	0	0.00685284	0.761	0.0242757	0.694601	0.862944	0.942095
CCDC43	1	0	2	0	0	8.74324	8.74324	0.1373	0.0278152	0.0243078	0.813472	0.862066	0.942095
PCDHB8	8	19	0	0	2.37188	0	0	0.0102445	0.446808	0.0243863	0.754525	0.862066	0.942095
ABCA12	5	33	2	0	2.24634	1.06217	1.06217	0.00810715	0.936887	0.0244432	0.730407	0.944835	0.942095
RHOA	1	6	0	0	4.56717	0	0	0.00756892	0.652546	0.0244803	0.71432	0.862066	0.942095	Yes
RNF26	1	2	2	0	0.820688	16.6562	16.6562	0.794362	0.0074504	0.024543	0.966576	0.862066	0.942095
RPS25	0	3	0	0	9.30006	0	0	0.00682286	0.787243	0.0245652	0.694601	0.865373	0.942095
GDF2	4	11	1	0	2.88574	5.47873	5.47873	0.0125976	0.190077	0.0245677	0.768879	0.862066	0.942095
GPR142	0	9	0	0	3.62063	0	0	0.00824364	0.599794	0.0245719	0.731318	0.862066	0.942095
GAPDH	2	2	1	1	1.20477	17.6652	17.6652	0.812565	0.00649162	0.0246007	0.970758	0.862066	0.942095
ADAT2	0	1	2	0	1.02554	17.7946	17.7946	0.980982	0.00662162	0.0247421	0.996871	0.862066	0.942095
MED13L	8	17	5	1	1.10917	4.3118	4.3118	0.762731	0.007094	0.0248333	0.962384	0.862066	0.942095
STON1-GTF2A1L	4	5	4	0	0.653321	4.90273	4.90273	0.405282	0.0173004	0.02489	0.877254	0.862066	0.942095
STARD10	4	1	2	0	0.352244	10.4745	10.4745	0.242098	0.0185897	0.0251145	0.832259	0.862066	0.942095
MSLN	2	0	0	0	0	0	0	0.00834574	0.45506	0.0251532	0.731318	0.862066	0.942095
C12orf39	0	3	0	1	6.09799	8.9723	8.9723	0.0223404	0.111914	0.0252268	0.805706	0.862066	0.942095
NBPF3	3	0	0	0	0	0	0	0.0111747	0.274894	0.0253019	0.767643	0.862066	0.942095
CUX1	9	12	3	2	0.853752	4.42568	4.42568	0.66999	0.011426	0.0253152	0.943455	0.862066	0.942095	Yes
TYW5	3	7	1	0	3.91503	2.92189	2.92189	0.00852356	0.372765	0.0253285	0.738133	0.862066	0.942095
VBP1	0	5	1	0	4.37917	7.07632	7.07632	0.0165981	0.145608	0.0253344	0.80533	0.862066	0.942095
KIAA0226	1	15	0	0	2.64865	0	0	0.0156958	0.332403	0.0253506	0.80533	0.862066	0.942095
CASP10	0	3	3	0	1.05447	9.17398	9.17398	0.936892	0.00709587	0.0253757	0.993322	0.862066	0.942095
SLC48A1	0	3	0	1	3.86732	26.3385	26.3385	0.0739064	0.0335251	0.0254173	0.809445	0.862066	0.942095
KALRN	9	32	0	0	1.51163	0	0	0.154311	0.0444647	0.0254437	0.821392	0.862066	0.942095
NPPA	0	5	0	0	5.33393	0	0	0.00753734	0.706405	0.0254718	0.71432	0.862066	0.942095
TTLL1	0	8	0	0	3.76031	0	0	0.00923227	0.54598	0.0255294	0.748941	0.862066	0.942095
KLHL15	2	8	3	0	1.64448	8.42714	8.42714	0.293176	0.00849164	0.0255314	0.846506	0.862066	0.942095
SIAH1	0	7	0	0	4.06768	0	0	0.00898723	0.561388	0.0256049	0.742368	0.862066	0.942095
NLRC5	3	20	0	0	2.1903	0	0	0.0285092	0.200287	0.0257485	0.805706	0.862066	0.942095
RRAGA	1	6	0	0	4.55241	0	0	0.00768284	0.704549	0.0258687	0.71432	0.862066	0.942095
OAS2	0	11	0	0	3.10983	0	0	0.0122649	0.422268	0.0259194	0.767643	0.862066	0.942095
SIGLEC5	4	1	1	1	0.210716	4.92355	4.92355	0.0605392	0.0829668	0.0260008	0.806805	0.862066	0.942095
RBMXL1	2	0	1	0	0	2.44253	2.44253	0.0117158	0.448372	0.0261259	0.767643	0.862066	0.942095
FAT2	10	45	4	1	1.79733	3.2343	3.2343	0.0266993	0.0385935	0.0261307	0.805706	0.862066	0.942095
SLC4A11	3	16	1	0	2.75734	2.53462	2.53462	0.00775083	0.43105	0.0262502	0.71432	0.862066	0.942095
CSNK2A2	1	4	1	2	1.83583	8.41526	8.41526	0.327833	0.00877507	0.0262657	0.85674	0.862066	0.942095
IFLTD1	2	3	3	0	1.12469	8.98208	8.98208	0.858464	0.00707009	0.026286	0.980909	0.862066	0.942095
STIM2	1	14	0	1	3.02358	2.13183	2.13183	0.00723229	0.514169	0.0263191	0.71432	0.862066	0.942095
MNDA	2	11	1	0	3.19726	2.60222	2.60222	0.00796875	0.420645	0.0263309	0.724435	0.862066	0.942095
UBA6	1	13	0	0	2.50515	0	0	0.0286894	0.203525	0.0263882	0.805706	0.862066	0.942095
MYF6	1	5	1	0	3.97862	9.02313	9.02313	0.0226607	0.110641	0.0264246	0.805706	0.862066	0.942095
NR3C2	5	1	1	0	0.128855	1.13989	1.13989	0.00788172	0.901217	0.0264361	0.719781	0.91636	0.942095
ZNF837	0	0	0	0	0	0	0	0.00770572	0.627537	0.0265235	0.71432	0.862066	0.942095
EPHA3	2	15	0	0	2.40041	0	0	0.0264568	0.21662	0.0265542	0.805706	0.862066	0.942095	Yes
ATG4D	1	0	0	1	0	6.13993	6.13993	0.0262515	0.169422	0.0267129	0.805706	0.862066	0.942095
CCDC175	0	0	0	0	0	0	0	0.0121613	0.248743	0.0268561	0.767643	0.862066	0.942095
CBS	1	0	0	0	0	0	0	0.00909572	0.437872	0.0268673	0.745886	0.862066	0.942095
RRP8	0	8	1	0	3.55055	5.04841	5.04841	0.0124814	0.210767	0.0270046	0.768879	0.862066	0.942095
SUFU	1	7	1	1	2.7139	7.64041	7.64041	0.0532754	0.0364154	0.0270728	0.806805	0.862066	0.942095	Yes
RASEF	4	1	2	0	0.168037	2.85991	2.85991	0.0267154	0.223491	0.0271706	0.805706	0.862066	0.942095
ALG6	4	0	1	0	0	2.22733	2.22733	0.0111839	0.489683	0.0272817	0.767643	0.862066	0.942095
GLDN	0	0	1	0	0	3.52177	3.52177	0.017047	0.309734	0.0274516	0.80533	0.862066	0.942095
TMEM164	2	0	1	0	0	4.87757	4.87757	0.0216506	0.217002	0.0275385	0.805706	0.862066	0.942095
SHC4	2	0	1	0	0	2.36731	2.36731	0.0121741	0.462616	0.0276589	0.767643	0.862066	0.942095
RPL39	0	3	0	0	8.76329	0	0	0.00809125	0.723354	0.027678	0.730407	0.862066	0.942095
ATP11B	3	3	4	0	0.464844	3.85315	3.85315	0.203209	0.0395026	0.0277915	0.823454	0.862066	0.942095
HDLBP	2	16	4	0	1.91351	5.17882	5.17882	0.0939553	0.0152612	0.0278903	0.813421	0.862066	0.942095
ACADVL	2	5	1	0	3.89495	8.47739	8.47739	0.0234255	0.118098	0.0280767	0.805706	0.862066	0.942095
PAMR1	0	12	0	0	2.87324	0	0	0.0165086	0.351121	0.0280834	0.80533	0.862066	0.942095
MYO3A	4	25	1	0	2.27709	0.668541	0.668541	0.0131638	0.680924	0.0285006	0.772924	0.862066	0.942095
ATF6	1	10	1	1	2.96712	4.20104	4.20104	0.0175669	0.115207	0.0285329	0.80533	0.862066	0.942095
MCCC1	0	11	0	0	2.98057	0	0	0.0157998	0.368075	0.028565	0.80533	0.862066	0.942095
TMEM59	0	6	0	0	4.36266	0	0	0.0101171	0.558562	0.0285827	0.754525	0.862066	0.942095
SPATA2L	0	7	0	0	4.11479	0	0	0.00848717	0.72834	0.0286056	0.738133	0.862066	0.942095
SYT2	1	6	0	2	2.31571	10.3353	10.3353	0.120755	0.0198418	0.0287487	0.813421	0.862066	0.942095
LRCH2	3	16	2	0	2.73928	1.98951	1.98951	0.00815038	0.406937	0.0287563	0.731024	0.862066	0.942095
BRICD5	3	1	1	1	0.623116	14.3937	14.3937	0.626908	0.00978992	0.0287676	0.93596	0.862066	0.942095
MRPS11	2	1	2	0	0.714413	15.1433	15.1433	0.735797	0.00893167	0.0287926	0.957811	0.862066	0.942095
CDH20	0	13	1	0	3.00143	3.9461	3.9461	0.0106232	0.274637	0.0288489	0.757573	0.862066	0.942095
SLC7A10	4	0	0	0	0	0	0	0.0092448	0.524658	0.0289093	0.748941	0.862066	0.942095
RPL10L	0	8	0	0	3.74115	0	0	0.00948628	0.632254	0.0290254	0.749021	0.862066	0.942095
PTCH2	4	16	0	0	2.44229	0	0	0.0169439	0.337037	0.0290422	0.80533	0.862066	0.942095
TBX5	2	10	0	0	3.14599	0	0	0.0112792	0.506352	0.0290609	0.767643	0.862066	0.942095
RAB13	0	2	1	1	1.88175	15.1224	15.1224	0.450425	0.0092709	0.02912	0.890259	0.862066	0.942095
RPS6	0	4	1	0	4.0804	12.6638	12.6638	0.0364757	0.0761721	0.0291887	0.805706	0.862066	0.942095
WFIKKN2	1	0	0	0	0	0	0	0.00872099	0.606403	0.0291957	0.739975	0.862066	0.942095
ACER2	0	2	2	0	1.4625	16.1058	16.1058	0.640792	0.00813996	0.0292687	0.938043	0.862066	0.942095
AGO1	2	1	2	0	0.180393	3.33096	3.33096	0.0386031	0.173657	0.0293179	0.805706	0.862066	0.942095
OR2T6	1	6	1	0	2.72672	21.9165	21.9165	0.0668274	0.0409621	0.0293617	0.808787	0.862066	0.942095
KRTAP6-1	1	0	1	0	0	36.0248	36.0248	0.185628	0.0234841	0.0293802	0.823454	0.862066	0.942095
MUC15	1	8	0	0	3.55865	0	0	0.0111246	0.522508	0.0294834	0.767643	0.862066	0.942095
ANTXRL	2	0	0	0	0	0	0	0.0109612	0.380312	0.0294919	0.767643	0.862066	0.942095
RBP3	7	17	2	1	1.52735	7.29831	7.29831	0.224914	0.0116797	0.0295945	0.827284	0.862066	0.942095
AC019171.1	0	0	1	0	0	23.564	23.564	0.116063	0.0379774	0.0296164	0.813421	0.862066	0.942095
RUSC2	4	20	0	0	2.17686	0	0	0.0267015	0.234364	0.0296307	0.805706	0.862066	0.942095
PCDH10	5	12	3	0	1.47441	7.88054	7.88054	0.327744	0.00966056	0.0296923	0.85674	0.862066	0.942095
MAST4	5	8	4	0	0.559778	3.40913	3.40913	0.18195	0.0557062	0.029706	0.823454	0.862066	0.942095
KRTAP9-2	0	1	1	0	2.69177	71.4279	71.4279	0.408882	0.0110271	0.029822	0.878089	0.862066	0.942095
TPO	7	12	1	3	1.20475	5.9855	5.9855	0.627592	0.00803896	0.029824	0.936146	0.862066	0.942095
HPR	0	4	2	0	1.9195	13.785	13.785	0.300971	0.0112183	0.0298714	0.850226	0.862066	0.942095
CCDC127	1	7	0	0	3.83463	0	0	0.0109562	0.540452	0.0300132	0.767643	0.862066	0.942095
IGF2BP1	3	12	0	1	2.99118	2.26973	2.26973	0.00879515	0.481421	0.0300534	0.739975	0.862066	0.942095
LCE2D	1	2	1	0	3.11353	44.913	44.913	0.197459	0.0183616	0.0301538	0.823454	0.862066	0.942095
ESRP1	2	5	4	0	1.09263	6.09357	6.09357	0.870313	0.00866685	0.0302894	0.982729	0.862066	0.942095
KLHL4	3	15	0	0	2.34842	0	0	0.0274531	0.232418	0.0305224	0.805706	0.862066	0.942095
PCDH17	13	11	3	0	0.727433	6.06711	6.06711	0.381376	0.0186221	0.0305324	0.869255	0.862066	0.942095
VANGL2	2	13	0	0	2.74326	0	0	0.0144681	0.420634	0.0305919	0.798567	0.862066	0.942095
DCC	6	27	2	0	2.27019	1.19531	1.19531	0.00901587	0.816808	0.0306804	0.742368	0.871455	0.942095	Yes
MS4A5	0	4	1	0	4.51667	8.71247	8.71247	0.0262517	0.115632	0.0306826	0.805706	0.862066	0.942095
BMP15	1	8	2	0	2.51577	7.57111	7.57111	0.0599772	0.0370807	0.0307143	0.806805	0.862066	0.942095
SNUPN	0	7	0	0	3.77293	0	0	0.0129832	0.465165	0.0308032	0.771108	0.862066	0.942095
TRABD2B	0	0	0	0	0	0	0	0.00960545	0.548538	0.0308827	0.749021	0.862066	0.942095
SLITRK4	3	15	0	0	2.49059	0	0	0.018551	0.333478	0.0308932	0.805706	0.862066	0.942095
PRKAA2	2	0	0	0	0	0	0	0.0115809	0.382017	0.030993	0.767643	0.862066	0.942095
CNTNAP3B	0	0	0	0	0	0	0	0.0112241	0.394337	0.031123	0.767643	0.862066	0.942095
GHRL	0	4	0	0	6.07353	0	0	0.00961838	0.676283	0.0311304	0.749021	0.862066	0.942095
CPA1	5	1	1	1	0.272557	6.79469	6.79469	0.128356	0.043988	0.0311376	0.813421	0.862066	0.942095
USP49	0	0	0	0	0	0	0	0.010351	0.482267	0.0314736	0.754525	0.862066	0.942095
DEPDC1B	3	2	3	0	0.537794	6.3048	6.3048	0.382983	0.0188092	0.0314811	0.869611	0.862066	0.942095
SLC25A25	0	0	0	1	0	4.9467	4.9467	0.0263426	0.215468	0.0315622	0.805706	0.862066	0.942095
LRFN5	4	15	1	0	2.67023	2.78837	2.78837	0.0101637	0.390364	0.0315624	0.754525	0.862066	0.942095
CGB8	1	4	0	0	6.10987	0	0	0.00895696	0.81214	0.0316559	0.742368	0.870038	0.942095
PCDH9	6	22	1	0	2.38456	1.71086	1.71086	0.00865473	0.630048	0.0316704	0.739975	0.862066	0.942095
CSDE1	1	15	2	0	2.75001	3.02655	3.02655	0.0121284	0.20742	0.0317193	0.767643	0.862066	0.942095
RPE65	2	0	0	0	0	0	0	0.0128444	0.334446	0.0317983	0.768879	0.862066	0.942095
C3orf56	2	6	0	0	4.26706	0	0	0.00965589	0.705625	0.0318567	0.749021	0.862066	0.942095
NETO2	0	4	3	0	1.6537	8.24983	8.24983	0.419473	0.00961102	0.0318855	0.881452	0.862066	0.942095
LINGO4	1	10	1	0	2.92486	6.56919	6.56919	0.0190442	0.157284	0.0319426	0.805706	0.862066	0.942095
PAPOLB	2	11	1	0	2.9088	4.64533	4.64533	0.0143999	0.228774	0.0319953	0.796991	0.862066	0.942095
CCDC106	0	6	0	0	4.41113	0	0	0.00962525	0.725037	0.0320275	0.749021	0.862066	0.942095
RAPGEF4	3	15	0	0	2.11432	0	0	0.0527851	0.140124	0.0320424	0.806805	0.862066	0.942095
RUNX1T1	3	16	0	1	2.71286	1.75384	1.75384	0.00877336	0.617494	0.0320575	0.739975	0.862066	0.942095	Yes
CLCN5	4	15	4	0	1.92318	4.60626	4.60626	0.0848453	0.0213785	0.0320588	0.813421	0.862066	0.942095
LRRC6	0	8	1	0	3.68333	2.76	2.76	0.0103009	0.398615	0.0323305	0.754525	0.862066	0.942095
ARMCX3	1	3	2	0	0.77581	13.5486	13.5486	0.693529	0.0114102	0.032334	0.94798	0.862066	0.942095
GPR132	5	0	0	0	0	0	0	0.00958697	0.660147	0.0323504	0.749021	0.862066	0.942095
KIAA1919	1	1	1	1	0.448036	11.23	11.23	0.393078	0.0167581	0.03237	0.871575	0.862066	0.942095
CKAP4	1	5	2	0	1.36778	15.0621	15.0621	0.574913	0.0091733	0.0323856	0.926623	0.862066	0.942095
SSMEM1	0	1	1	1	0.860703	15.0217	15.0217	0.884583	0.00939955	0.0323985	0.985234	0.862066	0.942095
FZD6	1	11	0	0	2.85305	0	0	0.018023	0.36289	0.0324402	0.805653	0.862066	0.942095
TNFAIP1	1	3	1	1	1.37901	15.1143	15.1143	0.635703	0.00910804	0.0324663	0.938043	0.862066	0.942095
NPY5R	1	10	1	0	3.01475	5.28013	5.28013	0.0160479	0.199822	0.032467	0.80533	0.862066	0.942095
GPRIN1	5	3	2	0	0.444817	7.13569	7.13569	0.167354	0.0399177	0.0325929	0.822005	0.862066	0.942095
KRTAP19-8	0	4	0	0	6.05952	0	0	0.00969627	0.732858	0.0326015	0.749261	0.862066	0.942095
DACH1	3	2	1	1	0.346809	5.93145	5.93145	0.118698	0.0584679	0.0327411	0.813421	0.862066	0.942095
CCT6A	2	9	0	0	3.11377	0	0	0.0154931	0.410776	0.0327559	0.80533	0.862066	0.942095
ENO3	3	1	1	1	0.357652	9.16052	9.16052	0.252794	0.0246584	0.0328453	0.839433	0.862066	0.942095
OR1N1	0	0	1	0	0	14.4029	14.4029	0.0770784	0.0659488	0.0328705	0.809445	0.862066	0.942095
FAM47B	4	21	1	0	2.37561	3.80269	3.80269	0.0125178	0.282076	0.0328706	0.768879	0.862066	0.942095
FAM171A2	1	0	0	0	0	0	0	0.00984089	0.63533	0.0329626	0.754525	0.862066	0.942095
ADRA2B	5	0	0	0	0	0	0	0.0101693	0.599038	0.0329838	0.754525	0.862066	0.942095
ACAP1	1	8	3	0	2.06934	6.5226	6.5226	0.134479	0.0179816	0.0330451	0.813421	0.862066	0.942095
THAP9	2	0	0	0	0	0	0	0.0126933	0.372016	0.033132	0.768879	0.862066	0.942095
TCN1	2	0	0	0	0	0	0	0.0121189	0.406077	0.0331474	0.767643	0.862066	0.942095
DPYSL5	3	10	1	1	2.34356	6.62025	6.62025	0.0529038	0.0471502	0.0332883	0.806805	0.862066	0.942095
OGFOD3	0	2	2	0	1.11567	15.2236	15.2236	0.889961	0.00914424	0.0332948	0.986547	0.862066	0.942095
CDH19	5	16	2	0	2.47012	2.98846	2.98846	0.0141482	0.205893	0.0334074	0.787399	0.862066	0.942095
PLXNA4	12	32	0	0	1.63511	0	0	0.0764468	0.0970444	0.0334836	0.809445	0.862066	0.942095
C4B	2	0	0	0	0	0	0	0.0121969	0.415473	0.0336766	0.767643	0.862066	0.942095
OR2T33	1	6	1	0	3.03626	13.1431	13.1431	0.0440297	0.0726764	0.0336942	0.805706	0.862066	0.942095
CLDN16	0	7	0	0	3.78176	0	0	0.0128378	0.528641	0.0337375	0.768879	0.862066	0.942095
GREM1	2	0	1	0	0	10.602	10.602	0.0565593	0.0920269	0.0338065	0.806805	0.862066	0.942095
GLG1	5	10	4	1	1.21467	4.76972	4.76972	0.640755	0.00931915	0.0338665	0.938043	0.862066	0.942095
OR4A15	1	9	0	0	3.22829	0	0	0.0139502	0.485987	0.0339108	0.785246	0.862066	0.942095
EFS	0	0	1	0	0	6.69369	6.69369	0.037438	0.154814	0.0339288	0.805706	0.862066	0.942095
PPP1R37	1	0	0	0	0	0	0	0.0107424	0.556659	0.034092	0.762631	0.862066	0.942095
MORC1	4	7	1	4	1.00852	4.61774	4.61774	0.985574	0.0110193	0.0341231	0.997178	0.862066	0.942095
HMGN5	0	5	0	0	4.60235	0	0	0.0136561	0.487125	0.0341538	0.779447	0.862066	0.942095
OR2T35	0	4	0	0	6.07475	0	0	0.00961166	0.862838	0.0342919	0.749021	0.893111	0.942095
SQLE	2	0	1	0	0	2.43889	2.43889	0.0157049	0.449043	0.0344197	0.80533	0.862066	0.942095
NMNAT3	1	1	2	0	0.563344	12.5178	12.5178	0.554002	0.0134229	0.0344225	0.921654	0.862066	0.942095
RAB3GAP1	3	14	0	0	2.17197	0	0	0.0493165	0.156483	0.0344388	0.806805	0.862066	0.942095
SKOR2	3	1	0	0	0.135291	0	0	0.0114602	0.475289	0.0344698	0.767643	0.862066	0.942095
HSF5	2	0	0	0	0	0	0	0.011439	0.502138	0.0345062	0.767643	0.862066	0.942095
RCN3	1	7	0	0	3.80357	0	0	0.011403	0.631515	0.0345244	0.767643	0.862066	0.942095
ARAP3	4	22	0	0	1.98793	0	0	0.045184	0.175216	0.0345828	0.806434	0.862066	0.942095
PGM2L1	0	7	0	2	2.73483	6.84071	6.84071	0.0550894	0.0460626	0.0346073	0.806805	0.862066	0.942095
PRAMEF5	0	4	0	0	6.00439	0	0	0.0100103	0.797593	0.0347075	0.754525	0.867275	0.942095
NBPF6	1	3	2	0	2.32332	11.3655	11.3655	0.237819	0.0163533	0.0347102	0.831759	0.862066	0.942095
RP11-468E2.4	0	8	2	0	2.64613	6.71116	6.71116	0.0515789	0.0478232	0.0347256	0.806805	0.862066	0.942095
ZNF497	2	0	0	0	0	0	0	0.0103653	0.65527	0.0347538	0.754525	0.862066	0.942095
TMEM236	1	4	0	0	5.8651	0	0	0.010336	0.742169	0.0347698	0.754525	0.862066	0.942095
OR2T3	3	4	1	0	2.9903	20.9374	20.9374	0.0865109	0.0427546	0.0347913	0.813421	0.862066	0.942095
TRIM6	0	6	1	2	2.00684	7.07062	7.07062	0.200686	0.0148415	0.034828	0.823454	0.862066	0.942095
ZMYND8	0	13	0	3	2.24324	5.37831	5.37831	0.0597437	0.0313894	0.034835	0.806805	0.862066	0.942095
C9orf72	0	8	0	0	3.33443	0	0	0.0172073	0.405393	0.0348659	0.80533	0.862066	0.942095
RPS6KA2	4	14	0	0	2.36925	0	0	0.0266468	0.263634	0.0348756	0.805706	0.862066	0.942095
TTC38	4	11	0	1	2.92882	2.69739	2.69739	0.0114745	0.403858	0.0349283	0.767643	0.862066	0.942095
PARVA	2	0	0	0	0	0	0	0.0140704	0.349597	0.0351337	0.785246	0.862066	0.942095
CHST5	3	12	0	0	2.84958	0	0	0.0121126	0.603338	0.0351753	0.767643	0.862066	0.942095
NAE1	4	0	0	0	0	0	0	0.017205	0.26131	0.0351891	0.80533	0.862066	0.942095
MCTP1	3	6	4	0	0.772262	4.90335	4.90335	0.600628	0.0177901	0.0352028	0.931216	0.862066	0.942095
C3orf38	1	6	0	0	4.06617	0	0	0.0128233	0.551278	0.0352737	0.768879	0.862066	0.942095
DEFB4A	0	2	0	0	14.7082	0	0	0.00981713	0.896409	0.0352919	0.754525	0.912971	0.942095
TECRL	0	8	0	0	3.32362	0	0	0.0174911	0.404551	0.0353159	0.80533	0.862066	0.942095
AMY2B	1	9	0	0	3.04336	0	0	0.0192018	0.366377	0.0353339	0.805706	0.862066	0.942095
CFHR3	0	3	2	0	2.23612	11.8246	11.8246	0.261978	0.0153607	0.0354325	0.844063	0.862066	0.942095
DNM1	2	4	1	2	0.871829	7.4327	7.4327	0.81243	0.0121382	0.0354595	0.970713	0.862066	0.942095
NF1	9	15	6	1	0.850314	3.10632	3.10632	0.642268	0.0208492	0.0354963	0.93824	0.862066	0.942095	Yes
CSHL1	2	5	0	0	4.66551	0	0	0.0115128	0.643538	0.0356413	0.767643	0.862066	0.942095
STXBP1	1	9	1	1	2.52364	6.35955	6.35955	0.0494855	0.0522857	0.0356444	0.806805	0.862066	0.942095
PARPBP	1	6	0	3	1.71901	7.46878	7.46878	0.307688	0.012312	0.0357256	0.850572	0.862066	0.942095
HFE2	3	0	1	0	0	4.95804	4.95804	0.0287305	0.212521	0.035803	0.805706	0.862066	0.942095
SPAM1	2	1	2	0	0.254063	5.65731	5.65731	0.113031	0.0647896	0.0358218	0.813421	0.862066	0.942095
FSCN2	1	0	0	0	0	0	0	0.011288	0.566493	0.0358269	0.767643	0.862066	0.942095
BTK	2	12	0	0	2.54273	0	0	0.027083	0.273332	0.0358552	0.805706	0.862066	0.942095	Yes
HLA-A	2	0	1	0	0	6.50503	6.50503	0.0374449	0.158361	0.0358796	0.805706	0.862066	0.942095	Yes
FOXO6	0	0	0	0	0	0	0	0.0115355	0.533299	0.0359051	0.767643	0.862066	0.942095
NBPF20	2	1	2	0	0.161631	2.16639	2.16639	0.0257337	0.358261	0.0359131	0.805706	0.862066	0.942095
PRODH	0	0	0	0	0	0	0	0.0124354	0.454053	0.0360583	0.768879	0.862066	0.942095
TMEM62	0	9	0	0	3.1911	0	0	0.0165711	0.442635	0.0360976	0.80533	0.862066	0.942095
WWC3	5	21	3	1	1.86606	4.18004	4.18004	0.0671557	0.0288846	0.0361272	0.808787	0.862066	0.942095
GPR85	0	5	1	0	3.20751	14.3317	14.3317	0.0526829	0.0663161	0.0361299	0.806805	0.862066	0.942095
KHDRBS2	2	4	2	1	1.33139	7.93466	7.93466	0.632076	0.0100846	0.0361757	0.937721	0.862066	0.942095
RASSF5	3	0	0	0	0	0	0	0.012463	0.474561	0.0361759	0.768879	0.862066	0.942095
MINK1	5	19	0	0	1.9802	0	0	0.0507384	0.158564	0.0361868	0.806805	0.862066	0.942095
ZNF48	0	8	1	0	3.10598	7.31807	7.31807	0.0244525	0.140303	0.0361914	0.805706	0.862066	0.942095
FIBIN	1	5	0	0	4.82557	0	0	0.0106057	0.781571	0.036247	0.757573	0.865373	0.942095
TAP2	1	0	0	0	0	0	0	0.0132566	0.411558	0.0362885	0.774169	0.862066	0.942095
SELV	1	0	0	1	0	12.0919	12.0919	0.0709536	0.0797875	0.0363381	0.809445	0.862066	0.942095
OR5D16	2	9	0	0	3.25846	0	0	0.0120361	0.637649	0.0363621	0.767643	0.862066	0.942095
GAD2	4	3	3	0	0.605488	5.99282	5.99282	0.410373	0.0212375	0.0363764	0.879182	0.862066	0.942095
SLC17A6	3	4	2	1	1.01584	7.71716	7.71716	0.978317	0.0106562	0.0364656	0.996242	0.862066	0.942095
KCTD7	3	7	2	0	2.6196	6.17799	6.17799	0.0558068	0.0540015	0.0365257	0.806805	0.862066	0.942095
KCNK12	0	0	0	0	0	0	0	0.0104984	0.761609	0.0366581	0.757132	0.863066	0.942095
UBL4A	1	5	0	0	4.65696	0	0	0.0122354	0.621939	0.036769	0.767643	0.862066	0.942095
SETD2	3	20	0	0	1.785	0	0	0.106554	0.0931044	0.0367897	0.813421	0.862066	0.942095	Yes
PLAU	5	6	2	1	1.42252	7.51435	7.51435	0.48138	0.0110653	0.0368146	0.898162	0.862066	0.942095
NYAP2	7	18	0	0	2.17902	0	0	0.0241262	0.299943	0.0368756	0.805706	0.862066	0.942095
CABP1	0	0	0	0	0	0	0	0.0131956	0.424001	0.0369026	0.772924	0.862066	0.942095
RIMS2	7	20	0	0	1.56095	0	0	0.182668	0.0526345	0.0370468	0.823454	0.862066	0.942095
NKAP	2	8	3	0	2.1225	5.83324	5.83324	0.116224	0.0238265	0.0370521	0.813421	0.862066	0.942095
GLS2	3	3	3	0	1.07585	7.75571	7.75571	0.910504	0.0105062	0.0371958	0.988676	0.862066	0.942095
PAQR9	0	8	0	0	3.63567	0	0	0.011031	0.778703	0.0372479	0.767643	0.865033	0.942095
CYB5R4	2	0	1	0	0	2.31277	2.31277	0.0164942	0.473471	0.037308	0.80533	0.862066	0.942095
PDLIM4	3	3	2	0	0.953382	13.6556	13.6556	0.940777	0.0109128	0.0373965	0.993322	0.862066	0.942095
CDH12	2	14	0	0	2.4411	0	0	0.0266211	0.29535	0.0375169	0.805706	0.862066	0.942095
SPAST	0	0	1	0	0	2.67557	2.67557	0.019128	0.411392	0.0375334	0.805706	0.862066	0.942095
DTD2	0	4	0	0	5.73907	0	0	0.0117099	0.694305	0.0375987	0.767643	0.862066	0.942095
SRSF6	0	8	0	0	3.37526	0	0	0.0161812	0.472086	0.0376448	0.80533	0.862066	0.942095
ANKRD33B	0	0	0	0	0	0	0	0.0115775	0.609723	0.037675	0.767643	0.862066	0.942095
KIF14	3	17	0	0	1.97712	0	0	0.0679712	0.133944	0.0376925	0.808839	0.862066	0.942095
STK11IP	10	4	2	1	0.405023	2.97863	2.97863	0.072127	0.123635	0.0377017	0.809445	0.862066	0.942095
EGLN2	0	3	1	1	1.25519	14.2235	14.2235	0.738212	0.0105186	0.0378369	0.957854	0.862066	0.942095
ZBTB33	1	14	2	0	2.34766	5.56384	5.56384	0.0377058	0.0677632	0.0378853	0.805706	0.862066	0.942095
INSRR	9	15	3	1	1.41466	5.21683	5.21683	0.324943	0.0126291	0.0381899	0.856524	0.862066	0.942095
STK4	1	2	2	1	0.805717	7.31076	7.31076	0.775258	0.0130762	0.038207	0.965132	0.862066	0.942095
RBM46	4	3	3	0	0.700619	6.53869	6.53869	0.564824	0.016668	0.0382797	0.92513	0.862066	0.942095
CPNE9	1	9	0	0	3.033	0	0	0.019554	0.393188	0.0382989	0.805706	0.862066	0.942095
TTPA	0	2	1	1	1.06737	14.0445	14.0445	0.934006	0.0107963	0.0383175	0.993229	0.862066	0.942095
LPL	0	8	0	0	3.37821	0	0	0.0161096	0.487147	0.0384752	0.80533	0.862066	0.942095
C1orf53	0	3	0	1	3.86349	16.8796	16.8796	0.0740901	0.0552028	0.0386343	0.809445	0.862066	0.942095
OPN1LW	2	6	0	1	3.32207	7.2943	7.2943	0.0289136	0.13954	0.0386756	0.805706	0.862066	0.942095
RRP1	1	0	1	0	0	3.76533	3.76533	0.0253772	0.287484	0.0386978	0.805706	0.862066	0.942095
MYOM3	2	16	4	0	1.86779	4.72142	4.72142	0.106901	0.0208836	0.0387647	0.813421	0.862066	0.942095
ELMO1	2	7	1	3	1.3181	5.71687	5.71687	0.57249	0.0108428	0.0388827	0.926439	0.862066	0.942095
BCL6B	2	8	0	1	3.0214	6.08664	6.08664	0.0237139	0.170381	0.038931	0.805706	0.862066	0.942095
OR4M1	1	7	1	0	3.20038	6.72224	6.72224	0.0258444	0.153341	0.0389762	0.805706	0.862066	0.942095
ZNF514	0	0	1	0	0	2.60146	2.60146	0.0195204	0.423239	0.0390166	0.805706	0.862066	0.942095
KLRC4-KLRK1	1	3	0	0	7.51577	0	0	0.0120961	0.696444	0.0390247	0.767643	0.862066	0.942095
SMPD1	1	3	1	1	1.24931	13.7855	13.7855	0.740497	0.0110105	0.0393482	0.958149	0.862066	0.942095
GTF2F1	1	0	0	0	0	0	0	0.0135314	0.478568	0.0393731	0.778474	0.862066	0.942095
GSDMD	2	0	0	0	0	0	0	0.0138344	0.465427	0.0394667	0.785162	0.862066	0.942095
ARL4A	0	2	1	0	3.90106	25.7465	25.7465	0.133748	0.0343896	0.039496	0.813421	0.862066	0.942095
SPRR2A	1	3	0	0	7.61373	0	0	0.0116618	0.786922	0.0396958	0.767643	0.865373	0.942095
SLC2A14	0	8	1	0	3.19245	5.57771	5.57771	0.0213755	0.189097	0.0397451	0.805706	0.862066	0.942095
WDR53	0	2	2	0	1.21271	13.8582	13.8582	0.809093	0.0110968	0.0397587	0.970243	0.862066	0.942095
VIT	1	12	0	0	2.6468	0	0	0.0237324	0.35013	0.039848	0.805706	0.862066	0.942095
KCNA5	5	11	1	0	2.48345	7.163	7.163	0.0290806	0.141125	0.0398927	0.805706	0.862066	0.942095
SLC9A4	4	1	0	0	0.150215	0	0	0.0168826	0.311466	0.0399029	0.80533	0.862066	0.942095
GALNT15	0	10	0	0	2.97098	0	0	0.0195554	0.423953	0.0399755	0.805706	0.862066	0.942095
TRIM51	1	8	0	1	3.2337	4.42211	4.42211	0.0182539	0.242118	0.0399822	0.805706	0.862066	0.942095
APOL1	0	8	0	0	3.38052	0	0	0.016054	0.513372	0.0399961	0.80533	0.862066	0.942095
FSCN3	0	9	1	0	3.22143	3.77585	3.77585	0.0157508	0.287792	0.0401449	0.80533	0.862066	0.942095
ZMAT1	0	2	3	0	0.472289	5.11179	5.11179	0.301558	0.0359485	0.0401656	0.850572	0.862066	0.942095
CCDC33	4	1	0	0	0.157014	0	0	0.0203263	0.231489	0.0402102	0.805706	0.862066	0.942095
ANXA7	2	2	1	2	0.57444	5.99497	5.99497	0.442993	0.0221045	0.0402666	0.889006	0.862066	0.942095
EFCAB4A	1	3	0	2	1.63966	12.7666	12.7666	0.473484	0.0128919	0.0402712	0.897102	0.862066	0.942095
POM121L2	1	11	1	0	2.76695	5.56749	5.56749	0.0215458	0.188597	0.0404457	0.805706	0.862066	0.942095
CDR1	3	0	0	0	0	0	0	0.0127656	0.599592	0.0404714	0.768879	0.862066	0.942095
CASS4	1	11	0	0	2.87442	0	0	0.0172473	0.4854	0.0404936	0.80533	0.862066	0.942095
HHEX	1	0	1	0	0	10.8381	10.8381	0.0715668	0.0901794	0.0404942	0.809445	0.862066	0.942095
KRTAP19-6	0	0	1	0	0	35.0417	35.0417	0.271059	0.024359	0.0405357	0.845389	0.862066	0.942095
SAMD3	3	9	0	0	2.79409	0	0	0.0257215	0.30877	0.0405368	0.805706	0.862066	0.942095
FLG2	12	10	0	0	0.521	0	0	0.0801782	0.0394984	0.0405786	0.810572	0.862066	0.942095
MRPL32	1	4	1	0	4.34898	6.5452	6.5452	0.0284571	0.157919	0.0406248	0.805706	0.862066	0.942095
C9orf117	0	6	0	0	4.0317	0	0	0.014368	0.591926	0.0406786	0.796991	0.862066	0.942095
C10orf105	0	4	0	0	5.72455	0	0	0.0118127	0.825703	0.0406845	0.767643	0.874519	0.942095
CSGALNACT1	2	9	1	1	2.34402	6.51206	6.51206	0.0654542	0.049255	0.0407532	0.808787	0.862066	0.942095
CCDC129	5	5	4	0	0.628913	4.02878	4.02878	0.357488	0.0326124	0.0408417	0.861601	0.862066	0.942095
SRRM2	17	20	1	0	0.507322	0.280808	0.280808	0.0218513	0.125016	0.0411294	0.805706	0.862066	0.942095
SPATC1L	2	0	0	0	0	0	0	0.0130111	0.602965	0.0413333	0.771108	0.862066	0.942095
OR2D3	0	6	0	0	4.10351	0	0	0.0132939	0.681502	0.041349	0.774169	0.862066	0.942095
NDUFA11	0	0	1	0	0	20.225	20.225	0.144558	0.0450726	0.0413846	0.818308	0.862066	0.942095
PLIN1	1	0	0	0	0	0	0	0.0140016	0.505702	0.0414582	0.785246	0.862066	0.942095
DUSP16	3	6	3	0	1.25409	7.46636	7.46636	0.655144	0.0117041	0.0415729	0.941662	0.862066	0.942095
IKZF2	3	0	0	0	0	0	0	0.0162074	0.390988	0.0415819	0.80533	0.862066	0.942095
GRIK3	6	19	0	0	2.01477	0	0	0.0418927	0.209006	0.0416057	0.805706	0.862066	0.942095
TTYH1	4	0	1	0	0	3.67464	3.67464	0.0258521	0.29254	0.0416612	0.805706	0.862066	0.942095
TPST2	2	0	0	0	0	0	0	0.0128352	0.649243	0.0418388	0.768879	0.862066	0.942095
TNFAIP6	0	6	0	0	3.91444	0	0	0.0163437	0.523195	0.0418489	0.80533	0.862066	0.942095
DMD	7	49	5	1	1.98825	1.47679	1.47679	0.012028	0.430061	0.0419495	0.767643	0.862066	0.942095
RIMBP3B	2	0	0	0	0	0	0	0.0134292	0.582007	0.0419741	0.778044	0.862066	0.942095
NOP2	0	3	2	1	0.810006	6.88763	6.88763	0.747944	0.0159665	0.042	0.958838	0.862066	0.942095
C3orf27	0	0	1	0	0	23.1283	23.1283	0.171875	0.0387802	0.0420971	0.823454	0.862066	0.942095
SEMA6B	3	1	0	0	0.145946	0	0	0.0159278	0.38467	0.0421169	0.80533	0.862066	0.942095
PAFAH1B2	0	4	1	0	4.28418	7.06145	7.06145	0.0311846	0.145947	0.0421252	0.805706	0.862066	0.942095	Yes
LACTBL1	0	0	0	0	0	0	0	0.0128969	0.645465	0.0421419	0.768879	0.862066	0.942095
SH3BP5	2	1	1	1	0.292033	6.2728	6.2728	0.162211	0.0530026	0.0421899	0.821392	0.862066	0.942095
SAGE1	2	14	2	1	2.29827	3.9504	3.9504	0.0385335	0.0668494	0.0422434	0.805706	0.862066	0.942095
CBLC	1	1	2	0	0.357795	7.94019	7.94019	0.259927	0.0337297	0.0423081	0.843769	0.862066	0.942095	Yes
RAB11FIP2	2	1	2	0	0.323417	7.1089	7.1089	0.206117	0.0414376	0.0423282	0.823454	0.862066	0.942095
HSPD1	0	0	1	0	0	3.18918	3.18918	0.0248859	0.343557	0.0423337	0.805706	0.862066	0.942095
KBTBD13	0	0	0	0	0	0	0	0.0125765	0.715217	0.042385	0.768879	0.862066	0.942095
WDR48	1	0	1	0	0	2.0338	2.0338	0.0176618	0.538196	0.0424744	0.80533	0.862066	0.942095
SOCS2	0	4	0	0	5.58115	0	0	0.0128916	0.754516	0.042535	0.768879	0.862066	0.942095
UBE2E2	1	2	2	0	1.54141	12.8287	12.8287	0.594798	0.0127642	0.0425358	0.93094	0.862066	0.942095
PARL	1	7	1	0	3.42401	4.11415	4.11415	0.0188989	0.261605	0.0426136	0.805706	0.862066	0.942095
TRIM69	2	0	1	0	0	3.55807	3.55807	0.0264881	0.30423	0.0426881	0.805706	0.862066	0.942095
AHDC1	6	3	0	0	0.262783	0	0	0.0161378	0.384091	0.0427114	0.80533	0.862066	0.942095
RBFOX3	3	0	0	0	0	0	0	0.0151084	0.474551	0.0427593	0.80533	0.862066	0.942095
SNAPC4	4	2	1	0	0.210009	1.30918	1.30918	0.0147274	0.802681	0.0427849	0.804042	0.868239	0.942095
PELI1	2	0	0	0	0	0	0	0.0153401	0.456463	0.0427985	0.80533	0.862066	0.942095
SET	0	5	0	0	4.41109	0	0	0.0161344	0.544711	0.0429383	0.80533	0.862066	0.942095	Yes
SIK1	0	0	0	0	0	0	0	0.0147182	0.49146	0.0430473	0.804042	0.862066	0.942095
ATP1A4	3	10	3	1	1.4381	5.37365	5.37365	0.400199	0.0129892	0.043238	0.874795	0.862066	0.942095
MMS22L	3	16	2	1	2.38327	2.97078	2.97078	0.0223252	0.13258	0.0432387	0.805706	0.862066	0.942095
DNMT3A	3	14	0	0	2.40366	0	0	0.0265464	0.335988	0.0432939	0.805706	0.862066	0.942095	Yes
CCNA1	2	4	2	1	1.53267	7.19889	7.19889	0.480344	0.0132833	0.0433105	0.897936	0.862066	0.942095
BPHL	0	6	1	0	3.33389	7.43664	7.43664	0.0321509	0.137831	0.043375	0.805706	0.862066	0.942095
TMEM133	1	0	1	0	0	23.4906	23.4906	0.180756	0.0378979	0.0434431	0.823454	0.862066	0.942095
COQ2	0	0	1	0	0	6.36784	6.36784	0.0466435	0.163554	0.0434482	0.806805	0.862066	0.942095
CD2AP	1	0	0	0	0	0	0	0.0200103	0.290931	0.0435673	0.805706	0.862066	0.942095
PTPN20B	3	2	2	0	1.60212	12.2488	12.2488	0.559797	0.0136462	0.0437356	0.92392	0.862066	0.942095
ELOF1	1	4	0	0	5.43371	0	0	0.0134683	0.735061	0.0438058	0.778044	0.862066	0.942095
PMEL	0	8	1	0	3.27772	4.09634	4.09634	0.018754	0.263922	0.0438533	0.805706	0.862066	0.942095
SLITRK2	4	15	0	0	2.33201	0	0	0.0262031	0.341911	0.0438907	0.805706	0.862066	0.942095
TEAD1	1	0	1	0	0	3.31233	3.31233	0.0262554	0.329029	0.0440427	0.805706	0.862066	0.942095
VEZT	4	1	2	0	0.193105	2.89812	2.89812	0.0448996	0.218423	0.0440757	0.806082	0.862066	0.942095
ICK	0	0	1	0	0	1.89858	1.89858	0.01793	0.576191	0.0441342	0.805653	0.862066	0.942095
LRRC4	3	10	2	0	1.96005	8.07873	8.07873	0.12321	0.0317493	0.0442112	0.813421	0.862066	0.942095
KANK4	1	10	2	1	1.74635	6.51737	6.51737	0.215698	0.0180216	0.0443087	0.824769	0.862066	0.942095
OR5H6	3	2	2	0	0.576623	9.7063	9.7063	0.442274	0.0219335	0.0443529	0.889006	0.862066	0.942095
HECA	0	10	0	0	3.13145	0	0	0.0145593	0.68276	0.0443822	0.801353	0.862066	0.942095
C5orf24	1	4	1	0	3.11036	15.779	15.779	0.0810972	0.0592126	0.0444586	0.810572	0.862066	0.942095
MSL2	1	8	1	0	2.97841	6.15681	6.15681	0.0274376	0.168912	0.0444605	0.805706	0.862066	0.942095
AFTPH	5	1	0	0	0.16315	0	0	0.0226453	0.242533	0.0445932	0.805706	0.862066	0.942095
TERF2	1	0	0	0	0	0	0	0.0159111	0.46328	0.0446902	0.80533	0.862066	0.942095
ZSCAN31	1	2	3	0	0.605005	5.95589	5.95589	0.493627	0.023097	0.0447097	0.902726	0.862066	0.942095
LGI2	1	2	1	1	0.57269	9.60294	9.60294	0.445106	0.0230263	0.0447518	0.889063	0.862066	0.942095
ZSCAN4	3	7	2	0	2.36974	6.61252	6.61252	0.0844278	0.0472587	0.0447879	0.813421	0.862066	0.942095
FRRS1	1	0	0	0	0	0	0	0.0178557	0.374621	0.0448665	0.805397	0.862066	0.942095
SPSB2	1	3	1	0	2.80446	25.7574	25.7574	0.156534	0.0341809	0.0449245	0.821392	0.862066	0.942095
POTEJ	0	0	0	0	0	0	0	0.0162654	0.442246	0.0449618	0.80533	0.862066	0.942095
KLRC4	1	4	0	0	5.22703	0	0	0.0153822	0.614449	0.0449932	0.80533	0.862066	0.942095
PIK3R2	4	15	0	0	2.37912	0	0	0.0229251	0.401394	0.0450393	0.805706	0.862066	0.942095
MYBPHL	1	0	1	0	0	4.5584	4.5584	0.035248	0.234331	0.0451016	0.805706	0.862066	0.942095
XIAP	0	9	1	0	3.26708	2.61786	2.61786	0.0145983	0.420563	0.0451209	0.801353	0.862066	0.942095
ZNF429	0	6	2	1	1.55785	7.21062	7.21062	0.409166	0.0140502	0.0453136	0.878089	0.862066	0.942095	Yes
SERINC3	0	7	0	0	3.54598	0	0	0.0174427	0.546314	0.0454268	0.80533	0.862066	0.942095
ARHGAP40	0	0	0	0	0	0	0	0.0171812	0.406268	0.0454336	0.80533	0.862066	0.942095
JAKMIP1	3	2	0	0	0.23327	0	0	0.0260447	0.182044	0.0454372	0.805706	0.862066	0.942095
ROBO1	9	16	5	2	1.06429	3.32874	3.32874	0.856241	0.0148487	0.0456376	0.980909	0.862066	0.942095
KLK15	0	7	0	0	3.6328	0	0	0.0155598	0.640467	0.0456854	0.80533	0.862066	0.942095
GRM6	6	12	3	0	1.2619	7.00215	7.00215	0.550389	0.0133141	0.0457148	0.920758	0.862066	0.942095
PCDHB12	5	17	0	0	2.32503	0	0	0.0195757	0.482525	0.0457498	0.805706	0.862066	0.942095
SNX7	2	0	0	0	0	0	0	0.0173222	0.419715	0.0457727	0.80533	0.862066	0.942095
TRIM14	0	0	0	0	0	0	0	0.0147768	0.578143	0.0458333	0.804556	0.862066	0.942095
TLR7	2	8	3	0	1.22136	7.24569	7.24569	0.668985	0.0130431	0.045882	0.943455	0.862066	0.942095
AHSA1	2	5	2	0	2.42072	7.66538	7.66538	0.124816	0.0356794	0.0459057	0.813421	0.862066	0.942095
GPATCH11	0	3	3	0	1.81356	6.99136	6.99136	0.397295	0.0153156	0.0459883	0.872733	0.862066	0.942095
TXNDC16	0	7	3	0	1.95322	6.28879	6.28879	0.194214	0.0205314	0.0460082	0.823454	0.862066	0.942095
CTD-2368P22.1	0	0	0	0	0	0	0	0.0165267	0.453438	0.046057	0.80533	0.862066	0.942095
AC129492.6	0	2	1	0	3.30178	27.46	27.46	0.180251	0.0319958	0.0461525	0.823454	0.862066	0.942095
AMER2	2	10	0	0	2.99168	0	0	0.0151572	0.679981	0.0462451	0.80533	0.862066	0.942095
LUZP2	0	7	0	0	3.30121	0	0	0.024284	0.389946	0.0463607	0.805706	0.862066	0.942095
SLC16A10	1	5	2	0	1.62395	11.4736	11.4736	0.39075	0.0160403	0.0463765	0.870697	0.862066	0.942095
TBC1D20	1	4	2	0	1.93006	10.4686	10.4686	0.291611	0.0193319	0.0463948	0.846261	0.862066	0.942095
UBQLN2	3	11	0	0	2.75064	0	0	0.0183757	0.526168	0.0464424	0.805706	0.862066	0.942095
SLC38A1	2	0	0	0	0	0	0	0.0180451	0.403145	0.0465277	0.805653	0.862066	0.942095
SYT4	0	1	2	0	0.427233	8.78643	8.78643	0.366678	0.0280225	0.0470624	0.863479	0.862066	0.942095
MARK2	3	4	2	1	0.715274	5.88277	5.88277	0.551352	0.0227765	0.047075	0.921034	0.862066	0.942095
ENO4	0	0	0	0	0	0	0	0.0183602	0.387762	0.0470844	0.805706	0.862066	0.942095
PRC1	1	0	0	0	0	0	0	0.022201	0.28636	0.0471195	0.805706	0.862066	0.942095
COX18	0	0	1	0	0	7.55743	7.55743	0.0599837	0.135395	0.0471295	0.806805	0.862066	0.942095
TPH1	2	8	0	0	3.03514	0	0	0.0231845	0.409196	0.0471915	0.805706	0.862066	0.942095
CALN1	4	9	0	0	2.84323	0	0	0.021989	0.427198	0.0471926	0.805706	0.862066	0.942095
UGT2B4	4	4	3	0	0.862557	6.56374	6.56374	0.793438	0.0164908	0.0473323	0.966565	0.862066	0.942095
MLH1	4	6	3	1	1.08717	5.20424	5.20424	0.866272	0.0140924	0.0473546	0.982555	0.862066	0.942095	Yes
GCG	0	5	1	0	3.76026	5.9412	5.9412	0.029656	0.176485	0.047386	0.805706	0.862066	0.942095
DLG2	2	8	4	1	1.21053	4.45337	4.45337	0.682812	0.0138737	0.0474808	0.946876	0.862066	0.942095
CXXC1	2	11	0	0	2.70695	0	0	0.0220963	0.444943	0.0475033	0.805706	0.862066	0.942095
CREBRF	1	0	0	0	0	0	0	0.018665	0.391479	0.0475593	0.805706	0.862066	0.942095
NR1H3	0	8	0	0	3.29444	0	0	0.0182825	0.554593	0.0476029	0.805706	0.862066	0.942095
PTHLH	1	5	1	0	3.51118	7.09925	7.09925	0.0362062	0.144375	0.0476294	0.805706	0.862066	0.942095
CLMN	1	14	1	0	2.75807	1.71829	1.71829	0.0136532	0.631327	0.0476484	0.779447	0.862066	0.942095
MYBL2	3	11	0	0	2.60284	0	0	0.0254421	0.38207	0.0477979	0.805706	0.862066	0.942095
BRF2	3	0	1	0	0	2.65673	2.65673	0.0236141	0.41096	0.0479815	0.805706	0.862066	0.942095
TPRG1L	2	0	1	0	0	7.88007	7.88007	0.0620691	0.128087	0.047983	0.806805	0.862066	0.942095
HSPG2	13	37	0	0	1.31839	0	0	0.29978	0.0420918	0.0479955	0.849652	0.862066	0.942095
RP1-27O5.3	2	0	0	0	0	0	0	0.0163285	0.528955	0.0480128	0.80533	0.862066	0.942095
RNF122	0	3	1	0	4.60303	8.81422	8.81422	0.0473623	0.114149	0.0480427	0.806805	0.862066	0.942095
ATP8B2	3	14	0	0	2.32677	0	0	0.0325652	0.309401	0.0480521	0.805706	0.862066	0.942095
ZNF440	0	9	0	0	2.98101	0	0	0.0237038	0.430043	0.0484728	0.805706	0.862066	0.942095
ZNF154	0	0	1	0	0	3.99838	3.99838	0.0347275	0.270818	0.0485901	0.805706	0.862066	0.942095
AC104809.3	0	1	0	0	0.147378	0	0	0.0213814	0.279049	0.0486216	0.805706	0.862066	0.942095
MED12	10	39	3	3	1.8239	2.35811	2.35811	0.0272401	0.0910486	0.0486752	0.805706	0.862066	0.942095	Yes
GMDS	3	0	0	0	0	0	0	0.0192353	0.400493	0.0487051	0.805706	0.862066	0.942095
CYFIP2	7	20	0	0	1.80426	0	0	0.0775051	0.140847	0.0488109	0.810086	0.862066	0.942095
FRAS1	6	28	0	0	1.43558	0	0	0.251227	0.055713	0.0488593	0.838279	0.862066	0.942095
TRIM16	3	0	0	0	0	0	0	0.0171711	0.500689	0.0488685	0.80533	0.862066	0.942095
COX6A1	0	2	1	0	3.36515	25.2161	25.2161	0.174314	0.035201	0.0488793	0.823454	0.862066	0.942095
FAM92A1	0	5	1	0	4.00502	4.29571	4.29571	0.0234017	0.250847	0.0489765	0.805706	0.862066	0.942095
AZIN1	2	0	1	0	0	2.89516	2.89516	0.0261	0.377221	0.0489925	0.805706	0.862066	0.942095
TM4SF2	2	1	2	0	0.411894	8.32553	8.32553	0.336479	0.0302507	0.0490119	0.85683	0.862066	0.942095
TRIML1	3	10	0	0	2.77158	0	0	0.0215529	0.467415	0.0490915	0.805706	0.862066	0.942095
CHST3	1	1	1	0	0.215627	7.82678	7.82678	0.0729663	0.129591	0.0492243	0.809445	0.862066	0.942095
ONECUT3	0	0	0	0	0	0	0	0.0149202	0.715275	0.0492519	0.80533	0.862066	0.942095
NDUFAF6	0	1	1	1	0.467461	9.16272	9.16272	0.424962	0.0257592	0.0493184	0.88261	0.862066	0.942095
ARPC1A	0	7	0	1	3.34694	4.32241	4.32241	0.022805	0.249187	0.0493475	0.805706	0.862066	0.942095
MUC12	3	4	0	0	0.294296	0	0	0.022082	0.268479	0.0494201	0.805706	0.862066	0.942095
HRASLS5	0	0	1	0	0	4.51906	4.51906	0.0393012	0.237561	0.0494207	0.805706	0.862066	0.942095
CCDC110	1	5	2	1	1.54906	6.86102	6.86102	0.437029	0.0156217	0.0495343	0.887352	0.862066	0.942095
ALYREF	2	7	0	0	3.42033	0	0	0.0176884	0.599571	0.0495973	0.80533	0.862066	0.942095
DUS2	2	0	0	1	0	2.00203	2.00203	0.0203923	0.54531	0.0496324	0.805706	0.862066	0.942095
ZNF266	3	3	3	0	0.530333	4.63729	4.63729	0.297364	0.0432687	0.0497446	0.848139	0.862066	0.942095
LCORL	0	0	0	0	0	0	0	0.0205687	0.355176	0.0497652	0.805706	0.862066	0.942095
SMR3A	0	0	1	0	0	24.962	24.962	0.231446	0.0356026	0.0497678	0.830716	0.862066	0.942095
ZC3H18	5	11	3	1	1.31567	5.10924	5.10924	0.499098	0.0146436	0.0498078	0.904297	0.862066	0.942095
CYP2B6	2	11	0	0	2.6286	0	0	0.026172	0.396031	0.0499477	0.805706	0.862066	0.942095
ASB9	0	3	2	0	1.47557	11.8941	11.8941	0.572851	0.0151779	0.0499837	0.926439	0.862066	0.942095
MAVS	0	4	2	0	1.46829	11.8297	11.8297	0.533902	0.015347	0.0499997	0.916895	0.862066	0.942095
COX5B	1	4	0	0	5.16539	0	0	0.016017	0.704905	0.0500987	0.80533	0.862066	0.942095
CHUK	0	2	3	0	0.581421	5.53794	5.53794	0.463806	0.0290171	0.0501443	0.893658	0.862066	0.942095
SUN5	3	0	0	0	0	0	0	0.021424	0.35318	0.0501495	0.805706	0.862066	0.942095
UGP2	0	8	0	1	3.16956	4.13643	4.13643	0.0221463	0.261192	0.0501601	0.805706	0.862066	0.942095
EEF2	5	16	0	0	2.23969	0	0	0.0283259	0.36458	0.0502692	0.805706	0.862066	0.942095
POU4F2	8	11	0	0	2.62758	0	0	0.0175987	0.610852	0.0503318	0.80533	0.862066	0.942095
NARFL	0	7	0	1	3.3277	4.32809	4.32809	0.0234146	0.248836	0.0504118	0.805706	0.862066	0.942095
CACNG1	0	0	1	0	0	6.00941	6.00941	0.0520502	0.174291	0.0505038	0.806805	0.862066	0.942095
EYA1	2	9	2	1	2.16798	4.77036	4.77036	0.0930809	0.0409592	0.0505762	0.813421	0.862066	0.942095
GABRR2	1	0	0	0	0	0	0	0.0173186	0.525452	0.0505886	0.80533	0.862066	0.942095
FAM46D	2	3	2	0	0.926205	11.4925	11.4925	0.905657	0.0157476	0.0506921	0.988258	0.862066	0.942095
FAM101B	2	4	1	0	2.40262	23.6434	23.6434	0.164206	0.0374505	0.0507038	0.821392	0.862066	0.942095
SLC10A6	1	7	0	0	3.43511	0	0	0.0186132	0.584372	0.0507707	0.805706	0.862066	0.942095
TWISTNB	3	0	1	0	0	5.67782	5.67782	0.04773	0.183291	0.0507749	0.806805	0.862066	0.942095
KCNQ2	5	14	1	1	2.02133	5.53193	5.53193	0.0653899	0.0658043	0.0508038	0.808787	0.862066	0.942095
FAM188A	0	7	0	0	3.26463	0	0	0.0255444	0.411734	0.0508395	0.805706	0.862066	0.942095
PATZ1	1	8	0	1	2.71657	8.14934	8.14934	0.0424173	0.123911	0.0508449	0.805706	0.862066	0.942095	Yes
RNF213	22	40	0	0	1.01748	0	0	0.942257	0.0165593	0.0509273	0.993322	0.862066	0.942095	Yes
CNNM4	1	10	1	0	2.62502	6.73061	6.73061	0.0342434	0.15313	0.0509358	0.805706	0.862066	0.942095
NDUFAB1	0	0	1	0	0	19.7098	19.7098	0.180291	0.0463955	0.0510017	0.823454	0.862066	0.942095
SLC15A5	0	0	0	0	0	0	0	0.0194125	0.41761	0.0510258	0.805706	0.862066	0.942095
SP2	1	0	0	0	0	0	0	0.0174018	0.53209	0.0510446	0.80533	0.862066	0.942095
GDPD2	2	11	0	0	2.50107	0	0	0.0345995	0.30984	0.0510729	0.805706	0.862066	0.942095
TUBA1A	0	6	0	0	3.88275	0	0	0.01693	0.679501	0.0511301	0.80533	0.862066	0.942095
CACNA1C	8	26	0	0	1.5974	0	0	0.128744	0.0966899	0.0511819	0.813421	0.862066	0.942095
SKA3	0	5	1	0	3.60136	6.36878	6.36878	0.0347777	0.163527	0.0512709	0.805706	0.862066	0.942095
ZNF557	0	10	0	0	2.81444	0	0	0.0262423	0.419882	0.0515465	0.805706	0.862066	0.942095
PUS10	3	0	1	0	0	1.92228	1.92228	0.0205256	0.566094	0.0516561	0.805706	0.862066	0.942095
WDR93	3	1	1	1	0.221915	3.54003	3.54003	0.0738121	0.154407	0.0516777	0.809445	0.862066	0.942095
NCR1	1	7	0	0	3.27208	0	0	0.0233466	0.455546	0.0516969	0.805706	0.862066	0.942095
PPP6R3	1	8	3	1	1.68415	4.98191	4.98191	0.279233	0.0181074	0.0517021	0.845389	0.862066	0.942095
TSEN54	0	0	1	0	0	5.47656	5.47656	0.0490663	0.192911	0.0517515	0.806805	0.862066	0.942095
RP11-1084J3.4	0	5	0	0	4.13602	0	0	0.0206989	0.519584	0.0517702	0.805706	0.862066	0.942095
CAV2	0	3	1	0	3.32346	16.7477	16.7477	0.107233	0.0556906	0.0517931	0.813421	0.862066	0.942095
NHS	4	15	3	1	1.23563	5.11468	5.11468	0.576194	0.0149624	0.0517954	0.926757	0.862066	0.942095
ALOX12B	5	11	0	0	2.53652	0	0	0.0257035	0.405997	0.0518091	0.805706	0.862066	0.942095
ST8SIA4	1	4	2	0	2.15952	8.94261	8.94261	0.221408	0.0265829	0.0519225	0.827284	0.862066	0.942095
PHYH	3	7	0	0	3.26314	0	0	0.020811	0.514256	0.0519487	0.805706	0.862066	0.942095
PEX1	2	6	3	1	1.10162	5.12454	5.12454	0.849565	0.0158214	0.0519511	0.979925	0.862066	0.942095
GPRASP1	1	19	1	0	2.49822	1.26227	1.26227	0.0156948	0.829656	0.0520371	0.80533	0.876208	0.942095
MCTP2	5	2	0	0	0.257475	0	0	0.0354941	0.156993	0.0520388	0.805706	0.862066	0.942095
CYLC1	3	13	1	0	2.64711	2.2462	2.2462	0.0163959	0.486415	0.0521315	0.80533	0.862066	0.942095
TMEM167B	0	0	0	1	0	38.4126	38.4126	0.441872	0.0219842	0.0522746	0.889006	0.862066	0.942095
HDAC3	0	7	0	0	3.3675	0	0	0.0221731	0.496385	0.0522758	0.805706	0.862066	0.942095
SARM1	1	0	0	0	0	0	0	0.0171239	0.59162	0.0523273	0.80533	0.862066	0.942095
DNAH9	7	41	6	0	1.77986	2.71986	2.71986	0.0425457	0.0551648	0.0525416	0.805706	0.862066	0.942095
DUSP21	4	1	1	0	0.291034	15.6473	15.6473	0.154993	0.0590895	0.0525782	0.821392	0.862066	0.942095
BCL9L	5	18	0	0	2.13835	0	0	0.0323334	0.339714	0.0525944	0.805706	0.862066	0.942095	Yes
CCR7	0	5	1	0	2.72332	15.2437	15.2437	0.0917489	0.061886	0.0526144	0.813421	0.862066	0.942095	Yes
AK8	3	0	0	0	0	0	0	0.0189819	0.487458	0.0526782	0.805706	0.862066	0.942095
NUB1	2	1	1	1	0.269997	4.91291	4.91291	0.133015	0.084905	0.0526924	0.813421	0.862066	0.942095
IFFO1	1	0	0	0	0	0	0	0.0178407	0.555637	0.0530134	0.805397	0.862066	0.942095
ABR	3	13	1	0	2.64928	2.09353	2.09353	0.0163085	0.521252	0.0530329	0.80533	0.862066	0.942095
ASF1B	3	5	0	0	4.17643	0	0	0.0171246	0.701261	0.0530439	0.80533	0.862066	0.942095
ZMPSTE24	3	8	0	0	2.90376	0	0	0.0270527	0.395166	0.0531133	0.805706	0.862066	0.942095
ARHGAP19	1	0	0	0	0	0	0	0.0219264	0.370916	0.0531382	0.805706	0.862066	0.942095
SLC25A14	1	0	0	0	0	0	0	0.0220837	0.369191	0.0533395	0.805706	0.862066	0.942095
DYRK3	0	9	0	0	3.00119	0	0	0.0228915	0.501867	0.0535066	0.805706	0.862066	0.942095
SPCS1	0	0	1	0	0	22.961	22.961	0.229706	0.0390971	0.0535933	0.828997	0.862066	0.942095
ZC3H14	1	10	2	0	2.72204	3.4111	3.4111	0.0282478	0.168141	0.0536043	0.805706	0.862066	0.942095
C8B	1	4	2	1	1.04285	6.73033	6.73033	0.943655	0.0164819	0.0536696	0.993322	0.862066	0.942095
C2CD3	4	4	0	0	0.342432	0	0	0.042901	0.115137	0.0537496	0.805706	0.862066	0.942095
CDK15	2	0	0	0	0	0	0	0.0219859	0.38381	0.0537652	0.805706	0.862066	0.942095
TRIM49C	1	6	0	0	3.65811	0	0	0.0203654	0.561572	0.0538166	0.805706	0.862066	0.942095
NSG2	0	0	0	1	0	12.4314	12.4314	0.115608	0.0777677	0.0539374	0.813421	0.862066	0.942095
CCDC101	2	2	1	1	0.708915	10.0683	10.0683	0.641753	0.0206171	0.0540928	0.938224	0.862066	0.942095
B2M	0	3	0	0	6.78365	0	0	0.0166559	0.778706	0.0541308	0.80533	0.865033	0.942095	Yes
ETV2	0	0	1	0	0	14.8386	14.8386	0.140737	0.0637827	0.0541782	0.81687	0.862066	0.942095
ZNF444	1	0	0	0	0	0	0	0.016974	0.675904	0.0541894	0.80533	0.862066	0.942095
AL356356.1	0	3	0	0	6.80419	0	0	0.0165167	0.798023	0.0541954	0.80533	0.867302	0.942095
NIF3L1	1	0	0	1	0	4.19189	4.19189	0.0400232	0.256418	0.0542091	0.805706	0.862066	0.942095
LYPD6B	1	6	0	0	3.55846	0	0	0.0229145	0.490907	0.054307	0.805706	0.862066	0.942095
MRPL4	0	0	0	1	0	6.08549	6.08549	0.0571621	0.171903	0.0544286	0.806805	0.862066	0.942095
HIST1H2BM	1	4	0	0	5.15097	0	0	0.0161701	0.86865	0.0544803	0.80533	0.895528	0.942095
NME7	3	0	0	0	0	0	0	0.0231386	0.36582	0.0544876	0.805706	0.862066	0.942095
CD40LG	0	6	1	0	3.32748	5.57733	5.57733	0.0324044	0.189111	0.0545201	0.805706	0.862066	0.942095
CCDC85C	0	0	0	0	0	0	0	0.0178246	0.59883	0.0545808	0.805397	0.862066	0.942095
OR10H2	2	8	0	0	3.23249	0	0	0.0168574	0.790788	0.0547355	0.80533	0.86549	0.942095
PHF13	0	4	1	0	3.05604	13.778	13.778	0.0883137	0.069309	0.0548196	0.813421	0.862066	0.942095
ZNF618	5	2	1	0	0.233174	1.77499	1.77499	0.0226828	0.609181	0.0548517	0.805706	0.862066	0.942095
GALNS	0	8	0	0	3.15373	0	0	0.0226971	0.520096	0.0549364	0.805706	0.862066	0.942095
ADRA2A	1	10	0	0	2.97166	0	0	0.0174156	0.753174	0.0549637	0.80533	0.862066	0.942095
CD3D	0	1	2	0	1.1467	11.579	11.579	0.898541	0.0160327	0.0549905	0.98714	0.862066	0.942095
ANK3	8	25	7	0	1.12027	3.24022	3.24022	0.717116	0.0174817	0.0550104	0.953675	0.862066	0.942095
ARHGAP18	1	2	2	1	0.572172	5.26047	5.26047	0.444327	0.0323355	0.0550589	0.889006	0.862066	0.942095
FH	2	0	0	0	0	0	0	0.0207451	0.449294	0.0550792	0.805706	0.862066	0.942095	Yes
PHC2	3	13	1	0	2.59261	2.62836	2.62836	0.0187627	0.415472	0.0551159	0.805706	0.862066	0.942095
FAM83H	7	4	0	0	0.312686	0	0	0.0216771	0.386338	0.0551529	0.805706	0.862066	0.942095
ISG20	0	0	1	0	0	14.2913	14.2913	0.138294	0.0665262	0.0552827	0.814381	0.862066	0.942095
UBE2K	0	1	2	0	1.02451	11.4407	11.4407	0.981738	0.0164304	0.055575	0.996871	0.862066	0.942095
CAMK1G	2	0	0	0	0	0	0	0.0217421	0.420079	0.0555953	0.805706	0.862066	0.942095
ACVR2A	1	8	0	0	2.95131	0	0	0.0286789	0.404611	0.0557249	0.805706	0.862066	0.942095	Yes
POTEB	0	4	1	0	3.78562	7.45072	7.45072	0.0462331	0.137543	0.0558168	0.806434	0.862066	0.942095
PLAC8	0	4	0	0	5.06975	0	0	0.017879	0.72772	0.05588	0.805397	0.862066	0.942095
SH2D5	2	0	0	0	0	0	0	0.0198961	0.508676	0.0560529	0.805706	0.862066	0.942095
PHKA2	6	18	4	1	1.48341	3.92472	3.92472	0.258226	0.0198492	0.0561995	0.842548	0.862066	0.942095
GPA33	1	7	0	0	3.22615	0	0	0.0249137	0.47121	0.0562135	0.805706	0.862066	0.942095
LMO4	1	4	0	1	2.96247	13.7608	13.7608	0.0935651	0.0690315	0.0562275	0.813421	0.862066	0.942095
APOE	0	0	0	0	0	0	0	0.0181326	0.627991	0.056258	0.805706	0.862066	0.942095
RAG2	1	8	0	0	3.12496	0	0	0.0216699	0.566134	0.0565581	0.805706	0.862066	0.942095
RING1	1	7	0	0	3.33186	0	0	0.02147	0.569381	0.0565872	0.805706	0.862066	0.942095
SCN9A	3	25	1	0	2.17712	0.831466	0.831466	0.0219426	0.855579	0.0566475	0.805706	0.889032	0.942095
NCOR1	12	20	0	0	0.909507	0	0	0.761472	0.0167598	0.0567268	0.961674	0.862066	0.942095	Yes
CAP2	0	8	0	0	3.0363	0	0	0.0272877	0.442801	0.056785	0.805706	0.862066	0.942095
HCK	0	7	1	0	3.20643	4.46846	4.46846	0.0277038	0.240455	0.0568256	0.805706	0.862066	0.942095
OR10X1	0	6	0	0	3.82647	0	0	0.0180319	0.753536	0.0568938	0.805653	0.862066	0.942095
NUCKS1	0	5	0	0	4.061	0	0	0.0221986	0.547614	0.0570996	0.805706	0.862066	0.942095
MRPL43	0	0	1	0	0	10.0509	10.0509	0.0989367	0.0986183	0.0571841	0.813421	0.862066	0.942095
AGTR2	1	5	2	0	1.42278	10.8586	10.8586	0.528827	0.0179465	0.0571855	0.915542	0.862066	0.942095
MYO1D	2	17	1	0	2.48117	1.29557	1.29557	0.0171183	0.810944	0.0572146	0.80533	0.869778	0.942095
SPTA1	8	38	4	1	1.95171	1.75033	1.75033	0.0177172	0.297026	0.057235	0.80533	0.862066	0.942095
C1QTNF7	2	0	1	0	0	5.97992	5.97992	0.057994	0.173724	0.05734	0.806805	0.862066	0.942095
CDADC1	2	0	0	1	0	3.1339	3.1339	0.032982	0.347523	0.0573664	0.805706	0.862066	0.942095
TNIK	5	13	5	1	1.31513	3.65072	3.65072	0.478563	0.016866	0.0573728	0.897326	0.862066	0.942095
ARID2	1	11	3	1	1.47737	5.00389	5.00389	0.372089	0.01784	0.0574009	0.865937	0.862066	0.942095	Yes
ZCWPW2	1	7	0	0	3.11297	0	0	0.0293032	0.406469	0.0575635	0.805706	0.862066	0.942095
ZNF157	0	9	0	0	2.87181	0	0	0.0286769	0.4317	0.0575909	0.805706	0.862066	0.942095
KCNA3	4	9	0	0	2.90694	0	0	0.0194988	0.667953	0.0576132	0.805706	0.862066	0.942095
ARL6IP4	1	0	0	1	0	7.64656	7.64656	0.07486	0.132982	0.0576478	0.809445	0.862066	0.942095
ABI1	2	0	0	0	0	0	0	0.0239539	0.382327	0.057696	0.805706	0.862066	0.942095	Yes
LCE5A	0	2	1	0	3.52239	19.8412	19.8412	0.160748	0.0460512	0.0578254	0.821392	0.862066	0.942095
GORASP1	0	6	0	0	3.69967	0	0	0.0208304	0.614295	0.0578376	0.805706	0.862066	0.942095
DEFB136	0	0	0	1	0	22.544	22.544	0.248038	0.0399083	0.0579087	0.835382	0.862066	0.942095
GXYLT2	0	0	0	0	0	0	0	0.0200378	0.532794	0.0579245	0.805706	0.862066	0.942095
TXNDC8	0	4	0	0	4.91204	0	0	0.0198801	0.650927	0.0580212	0.805706	0.862066	0.942095
MADD	8	7	0	0	0.462816	0	0	0.0733003	0.0714782	0.0581775	0.809445	0.862066	0.942095
UAP1L1	1	0	0	0	0	0	0	0.0195358	0.581036	0.0582785	0.805706	0.862066	0.942095
ZNF175	2	7	3	0	1.44991	6.3939	6.3939	0.449861	0.0185027	0.0583482	0.889758	0.862066	0.942095
POU2F1	1	4	1	2	0.913551	6.23015	6.23015	0.877814	0.0204116	0.0584754	0.983874	0.862066	0.942095
LUZP1	7	3	2	0	0.321989	2.19113	2.19113	0.0427292	0.344218	0.0585196	0.805706	0.862066	0.942095
POT1	0	9	0	1	3.08937	2.59185	2.59185	0.0196802	0.42482	0.0585626	0.805706	0.862066	0.942095	Yes
KCNK1	1	0	0	0	0	0	0	0.0195683	0.588349	0.058622	0.805706	0.862066	0.942095
CYB5D1	0	0	1	0	0	18.384	18.384	0.197753	0.0501633	0.0587435	0.823454	0.862066	0.942095
PGAM4	3	5	2	0	1.38139	10.5514	10.5514	0.553419	0.0185115	0.0587623	0.921611	0.862066	0.942095
DCP2	2	7	0	0	3.03767	0	0	0.0306841	0.3913	0.0587708	0.805706	0.862066	0.942095
TBX1	1	0	0	0	0	0	0	0.0191996	0.622528	0.0587891	0.805706	0.862066	0.942095
APLF	0	0	1	0	0	3.54489	3.54489	0.0386013	0.307611	0.0588165	0.805706	0.862066	0.942095
TSR2	0	5	0	0	4.12704	0	0	0.0208719	0.624513	0.0588239	0.805706	0.862066	0.942095
AC115618.1	0	0	1	0	0	14.2153	14.2153	0.148121	0.0669246	0.0588832	0.818416	0.862066	0.942095
RALGAPA1	6	6	0	0	0.458278	0	0	0.0910498	0.0559168	0.0588897	0.813421	0.862066	0.942095
APLP2	4	1	0	0	0.170638	0	0	0.0283682	0.284157	0.0589411	0.805706	0.862066	0.942095
C1orf27	2	0	0	0	0	0	0	0.0263391	0.341167	0.0590062	0.805706	0.862066	0.942095
FAM53A	1	0	0	0	0	0	0	0.0191866	0.632241	0.059053	0.805706	0.862066	0.942095
FGF2	1	0	0	0	0	0	0	0.0198064	0.585684	0.0591426	0.805706	0.862066	0.942095
NDUFB2	1	0	1	0	0	17.1946	17.1946	0.184611	0.0537733	0.0594402	0.823454	0.862066	0.942095
ME3	0	10	0	0	2.7644	0	0	0.0288668	0.448653	0.0594701	0.805706	0.862066	0.942095
ZMYM2	3	8	5	0	0.954029	3.86609	3.86609	0.917792	0.0231363	0.0595522	0.990033	0.862066	0.942095	Yes
NARG2	4	13	0	0	2.08887	0	0	0.0633564	0.205304	0.0596235	0.807686	0.862066	0.942095
UBXN4	0	0	0	1	0	2.68392	2.68392	0.0314972	0.410095	0.05966	0.805706	0.862066	0.942095
RP11-834C11.12	0	2	1	0	2.83229	25.3822	25.3822	0.234907	0.034943	0.0596998	0.831689	0.862066	0.942095
HERPUD1	0	2	1	1	1.06046	10.9829	10.9829	0.940524	0.0178547	0.0597127	0.993322	0.862066	0.942095	Yes
OR10P1	0	7	0	0	3.45394	0	0	0.0197231	0.71142	0.0597515	0.805706	0.862066	0.942095
C20orf166	0	0	1	0	0	17.4409	17.4409	0.190229	0.0532147	0.0598244	0.823454	0.862066	0.942095
NDNF	1	2	2	0	0.64964	9.00875	9.00875	0.559711	0.0261917	0.0598302	0.92392	0.862066	0.942095
CSNK1A1L	2	0	0	0	0	0	0	0.0208221	0.544003	0.0598815	0.805706	0.862066	0.942095
PLA2G7	1	0	1	0	0	2.90402	2.90402	0.0330389	0.377115	0.0599129	0.805706	0.862066	0.942095
C1orf173	3	17	0	0	1.82434	0	0	0.1075	0.139029	0.0599577	0.813421	0.862066	0.942095
MANBA	2	12	0	0	2.32072	0	0	0.0456065	0.286628	0.0600527	0.806434	0.862066	0.942095
ZSCAN5C	0	0	0	0	0	0	0	0.0220908	0.474054	0.060122	0.805706	0.862066	0.942095
NR4A2	3	9	1	0	2.62845	5.24895	5.24895	0.0352853	0.199727	0.0601227	0.805706	0.862066	0.942095
DUSP11	0	1	2	0	0.537316	8.94252	8.94252	0.522205	0.0270497	0.0603047	0.912967	0.862066	0.942095
PTPRR	4	3	2	1	0.533759	4.29789	4.29789	0.297327	0.0519541	0.0603966	0.848139	0.862066	0.942095
OR2F2	0	6	0	0	3.70621	0	0	0.0206743	0.66839	0.0603969	0.805706	0.862066	0.942095
AMOTL1	1	13	2	0	2.44902	3.51742	3.51742	0.0328035	0.159181	0.0604595	0.805706	0.862066	0.942095
THEMIS	2	11	0	0	2.49946	0	0	0.0347227	0.370673	0.0605031	0.805706	0.862066	0.942095
SMAD9	1	0	0	0	0	0	0	0.0218898	0.496994	0.0605076	0.805706	0.862066	0.942095
OXR1	2	2	2	1	0.405846	3.6351	3.6351	0.195837	0.0824404	0.0605435	0.823454	0.862066	0.942095
ADAM7	2	13	1	1	2.55958	2.464	2.464	0.0225237	0.291099	0.0605768	0.805706	0.862066	0.942095
FAM134A	0	2	2	0	0.906428	10.5415	10.5415	0.898984	0.0194062	0.0606771	0.987142	0.862066	0.942095
CFL2	0	2	0	1	4.12691	14.9674	14.9674	0.120672	0.0631682	0.0607139	0.813421	0.862066	0.942095
SPECC1L	3	2	0	0	0.259096	0	0	0.0407629	0.161123	0.0607659	0.805706	0.862066	0.942095
FATE1	0	6	0	0	3.55687	0	0	0.0245968	0.53402	0.0609261	0.805706	0.862066	0.942095
KLHL23	1	8	1	0	2.99833	3.74199	3.74199	0.0265629	0.289385	0.0610051	0.805706	0.862066	0.942095
TCOF1	8	4	2	0	0.356829	2.05903	2.05903	0.0416319	0.379065	0.0610263	0.805706	0.862066	0.942095
RGPD1	0	1	2	0	0.317055	5.59144	5.59144	0.205453	0.0681567	0.0611225	0.823454	0.862066	0.942095
COL11A1	7	27	2	1	2.0691	1.28991	1.28991	0.0187015	0.694383	0.0612752	0.805706	0.862066	0.942095
ZFHX4	17	51	5	0	1.64338	2.29749	2.29749	0.0350881	0.121606	0.0614058	0.805706	0.862066	0.942095
CRLS1	0	0	1	0	0	5.34255	5.34255	0.0578501	0.198188	0.0614074	0.806805	0.862066	0.942095
SLC35G5	1	7	1	0	2.62409	9.08525	9.08525	0.0612942	0.109799	0.061429	0.806805	0.862066	0.942095
PDSS2	2	0	0	0	0	0	0	0.0228774	0.478484	0.0615601	0.805706	0.862066	0.942095
DYRK1A	3	10	2	1	1.77613	5.25322	5.25322	0.186576	0.0310064	0.0617421	0.823454	0.862066	0.942095
HTR2B	1	0	0	0	0	0	0	0.0231662	0.466238	0.0618159	0.805706	0.862066	0.942095
ANP32D	0	0	1	0	0	17.3851	17.3851	0.197339	0.0534062	0.0618186	0.823454	0.862066	0.942095
PARD6G	0	0	0	0	0	0	0	0.0202851	0.624502	0.0618849	0.805706	0.862066	0.942095
ANKRD1	1	1	1	1	0.574589	9.11315	9.11315	0.568778	0.0255912	0.0619703	0.926243	0.862066	0.942095
ZNF665	3	13	1	0	2.58932	1.87047	1.87047	0.0189165	0.581059	0.0620007	0.805706	0.862066	0.942095
NPIPB11	0	0	0	0	0	0	0	0.0204338	0.61738	0.062046	0.805706	0.862066	0.942095
ZBP1	0	2	1	1	0.907256	10.4059	10.4059	0.899927	0.0199224	0.0621224	0.987218	0.862066	0.942095
NFE2L3	1	5	1	1	1.44679	10.2917	10.2917	0.509923	0.0200126	0.0621643	0.908297	0.862066	0.942095
CCT6B	1	7	0	0	3.09933	0	0	0.0298882	0.437388	0.0621951	0.805706	0.862066	0.942095
KLHDC8B	2	0	0	0	0	0	0	0.0206225	0.616672	0.0621955	0.805706	0.862066	0.942095
WBP4	0	4	1	1	2.62554	6.74264	6.74264	0.135689	0.0473865	0.0622387	0.813421	0.862066	0.942095
CNOT2	0	0	0	0	0	0	0	0.0265346	0.362963	0.0622428	0.805706	0.862066	0.942095
TP63	4	15	2	0	2.30587	2.86793	2.86793	0.0282253	0.222413	0.0623554	0.805706	0.862066	0.942095	Yes
ZNF695	1	0	0	0	0	0	0	0.0240983	0.441965	0.0624386	0.805706	0.862066	0.942095
BRD1	1	15	1	1	2.21092	4.48996	4.48996	0.0489718	0.101805	0.0624409	0.806805	0.862066	0.942095
DUSP27	4	18	0	0	2.07579	0	0	0.0430681	0.315473	0.06248	0.805706	0.862066	0.942095
DET1	1	10	0	0	2.69092	0	0	0.0300386	0.44959	0.0625236	0.805706	0.862066	0.942095
PPM1A	1	1	1	1	0.328245	5.73983	5.73983	0.216862	0.0638133	0.0626671	0.825024	0.862066	0.942095
TRPM3	5	21	0	0	1.69102	0	0	0.123541	0.125746	0.0626762	0.813421	0.862066	0.942095
HELT	0	4	1	0	2.82765	14.2911	14.2911	0.110373	0.0665273	0.0627853	0.813421	0.862066	0.942095
GMPS	2	4	3	0	1.13202	6.35398	6.35398	0.833484	0.0188267	0.0628018	0.975878	0.862066	0.942095	Yes
TTC34	0	0	0	0	0	0	0	0.0216369	0.558725	0.0629696	0.805706	0.862066	0.942095
FAM83C	1	11	1	0	2.53621	5.22724	5.22724	0.0351005	0.202025	0.0632862	0.805706	0.862066	0.942095
CDK19	0	8	0	0	2.92534	0	0	0.032577	0.418819	0.0633088	0.805706	0.862066	0.942095
PLEKHA2	0	0	1	0	0	3.8605	3.8605	0.0449518	0.281109	0.0633681	0.806082	0.862066	0.942095
FIS1	2	4	0	0	4.74198	0	0	0.0205809	0.726168	0.0633742	0.805706	0.862066	0.942095
TCTE1	3	10	0	0	2.66753	0	0	0.0266802	0.511118	0.063414	0.805706	0.862066	0.942095
KLLN	0	3	0	0	6.41477	0	0	0.0194411	0.836126	0.0634291	0.805706	0.879229	0.942095
DCBLD2	2	12	0	0	2.38752	0	0	0.0389387	0.352014	0.0634513	0.805706	0.862066	0.942095
RETSAT	3	8	1	1	2.21952	5.57687	5.57687	0.0926557	0.0658968	0.0634744	0.813421	0.862066	0.942095
RP11-1407O15.2	2	0	0	0	0	0	0	0.024153	0.4621	0.0634921	0.805706	0.862066	0.942095
USP30	0	6	1	1	2.26407	6.89185	6.89185	0.136056	0.0453936	0.0635619	0.813421	0.862066	0.942095
SAA4	0	0	1	0	0	15.7326	15.7326	0.182296	0.0597346	0.0636555	0.823454	0.862066	0.942095
ZEB2	6	17	0	0	1.99457	0	0	0.0520035	0.260939	0.0636574	0.806805	0.862066	0.942095
FUBP1	5	1	1	1	0.210828	2.71021	2.71021	0.0588769	0.243762	0.0637316	0.806805	0.862066	0.942095	Yes
CCL18	1	2	1	0	3.40862	18.2333	18.2333	0.168359	0.0503496	0.0637395	0.822845	0.862066	0.942095
MYO18B	16	26	0	0	0.874526	0	0	0.632566	0.0190544	0.0638044	0.937986	0.862066	0.942095
SMCO1	1	0	1	0	0	11.5111	11.5111	0.128328	0.0843055	0.0638118	0.813421	0.862066	0.942095
MYOZ1	1	5	1	0	3.29194	6.23279	6.23279	0.0457502	0.166651	0.0639673	0.806434	0.862066	0.942095
ZNF212	2	0	0	0	0	0	0	0.0229211	0.522165	0.0639699	0.805706	0.862066	0.942095
ZNF510	2	1	0	0	0.168986	0	0	0.0304437	0.286051	0.0639885	0.805706	0.862066	0.942095
R3HDM2	3	1	1	0	0.15826	1.27242	1.27242	0.0222333	0.822929	0.0640276	0.805706	0.873669	0.942095
OR52N2	1	4	1	0	2.04582	25.538	25.538	0.25335	0.03451	0.0640285	0.839942	0.862066	0.942095
PRR14	0	6	2	0	2.22328	7.03312	7.03312	0.14455	0.0436175	0.0640498	0.818308	0.862066	0.942095
STAC3	0	6	0	0	3.48	0	0	0.0269446	0.512423	0.064051	0.805706	0.862066	0.942095
GRAP	1	0	0	1	0	17.5468	17.5468	0.207552	0.0525644	0.0640602	0.823454	0.862066	0.942095
DUSP22	0	2	1	1	1.32147	10.58	10.58	0.729384	0.0192633	0.0641373	0.955489	0.862066	0.942095
ACTR1A	2	7	0	0	3.05735	0	0	0.0298002	0.451296	0.0642032	0.805706	0.862066	0.942095
PAQR5	1	7	0	0	3.24921	0	0	0.0241129	0.591018	0.0642116	0.805706	0.862066	0.942095
CXCL12	3	0	1	0	0	12.3345	12.3345	0.137752	0.077403	0.0642437	0.814235	0.862066	0.942095
WNK1	9	10	0	0	0.5467	0	0	0.117783	0.0499792	0.0642447	0.813421	0.862066	0.942095
PXDN	10	26	0	0	1.69036	0	0	0.0796803	0.176614	0.0643329	0.810572	0.862066	0.942095
SLC35G6	0	5	0	0	4.12675	0	0	0.0208776	0.742441	0.0644027	0.805706	0.862066	0.942095
SH2D4A	0	0	1	0	0	2.04651	2.04651	0.0282906	0.536326	0.064407	0.805706	0.862066	0.942095
ALMS1	6	26	0	0	1.34213	0	0	0.358842	0.0525738	0.064447	0.862483	0.862066	0.942095
TPRN	1	1	1	0	0.2497	8.83851	8.83851	0.11123	0.113217	0.0644567	0.813421	0.862066	0.942095
PPP2CA	0	6	0	0	3.49733	0	0	0.0263937	0.530717	0.06452	0.805706	0.862066	0.942095
MORN3	1	0	1	0	0	9.57637	9.57637	0.107021	0.103543	0.0645552	0.813421	0.862066	0.942095
KLRC3	0	5	0	0	3.98095	0	0	0.0239427	0.598972	0.0646703	0.805706	0.862066	0.942095
PLA2G2E	0	4	1	0	2.82352	13.8747	13.8747	0.11083	0.0687682	0.0646873	0.813421	0.862066	0.942095
C20orf96	1	5	0	1	3.52066	4.69021	4.69021	0.0358498	0.227231	0.06471	0.805706	0.862066	0.942095
OGFOD2	2	6	1	0	2.8221	7.50914	7.50914	0.055902	0.135124	0.0647367	0.806805	0.862066	0.942095
DMRTA2	0	0	0	0	0	0	0	0.0204427	0.714589	0.0647997	0.805706	0.862066	0.942095
USP26	0	8	3	0	1.42325	6.34495	6.34495	0.470569	0.0200357	0.0648088	0.896299	0.862066	0.942095
C17orf74	1	8	0	0	3.07587	0	0	0.0234381	0.627636	0.0648144	0.805706	0.862066	0.942095
CSTB	0	0	1	0	0	25.2626	25.2626	0.335548	0.0351283	0.0650488	0.85674	0.862066	0.942095
IGBP1	1	8	0	0	2.88396	0	0	0.0320398	0.433235	0.0650508	0.805706	0.862066	0.942095
USP9Y	0	0	0	0	0	0	0	0.0272807	0.379533	0.0650716	0.805706	0.862066	0.942095
DCX	2	11	0	0	2.46093	0	0	0.0378108	0.370496	0.065198	0.805706	0.862066	0.942095
CRYBA4	2	6	0	0	3.30518	0	0	0.0295362	0.461896	0.0653577	0.805706	0.862066	0.942095
ACYP1	0	0	1	0	0	18.9375	18.9375	0.234529	0.0485222	0.0654268	0.83168	0.862066	0.942095
SP8	3	0	0	0	0	0	0	0.0204822	0.749347	0.0654829	0.805706	0.862066	0.942095
RP11-503N18.3	0	0	0	0	0	0	0	0.0243499	0.478525	0.0655638	0.805706	0.862066	0.942095
RMND5B	2	6	2	0	2.09947	6.96484	6.96484	0.162507	0.0431491	0.0656054	0.821392	0.862066	0.942095
SCAND3	4	16	0	0	1.98264	0	0	0.0663552	0.221887	0.0656139	0.808787	0.862066	0.942095
CDKN1B	0	0	1	0	0	19.0515	19.0515	0.237489	0.048197	0.065698	0.831689	0.862066	0.942095	Yes
TRMT112	0	0	1	0	0	23.7643	23.7643	0.313965	0.037619	0.0657439	0.851929	0.862066	0.942095
ATP8B4	2	14	3	1	1.89298	3.85729	3.85729	0.111869	0.040511	0.0657597	0.813421	0.862066	0.942095
MUC17	9	33	4	0	1.40613	4.22593	4.22593	0.238105	0.0260192	0.0657903	0.831759	0.862066	0.942095
ASPG	1	2	0	2	0.52997	7.16129	7.16129	0.380699	0.0414031	0.0658425	0.869223	0.862066	0.942095
MAGEB17	0	0	0	0	0	0	0	0.0226102	0.570004	0.0658655	0.805706	0.862066	0.942095
DGKD	1	14	0	0	2.20794	0	0	0.0536903	0.28245	0.0659082	0.806805	0.862066	0.942095
NFASC	8	26	1	0	1.98961	0.783146	0.783146	0.0253034	0.805381	0.0660088	0.805706	0.868632	0.942095
ANKRD36	8	9	3	2	1.14401	3.87513	3.87513	0.74599	0.0199164	0.0660221	0.958704	0.862066	0.942095
CLDN19	1	0	0	1	0	7.97046	7.97046	0.0911651	0.127002	0.0661317	0.813421	0.862066	0.942095
GNA15	1	0	0	0	0	0	0	0.0232718	0.545736	0.0661831	0.805706	0.862066	0.942095
GCGR	2	5	2	0	1.52926	9.51694	9.51694	0.444462	0.0231089	0.0663939	0.889006	0.862066	0.942095
RIT2	1	2	2	0	1.12087	10.3059	10.3059	0.884388	0.0199568	0.0665401	0.985234	0.862066	0.942095
ZC3H10	2	3	2	0	1.02264	10.12	10.12	0.97265	0.020404	0.0666212	0.996242	0.862066	0.942095
OR2B2	0	7	0	0	3.28607	0	0	0.0247971	0.608671	0.0666831	0.805706	0.862066	0.942095
OR2H2	0	6	0	0	3.63777	0	0	0.0223754	0.709118	0.0667824	0.805706	0.862066	0.942095
WDR88	1	7	1	0	2.91513	5.1921	5.1921	0.0392114	0.203513	0.0668259	0.805706	0.862066	0.942095
SRSF10	0	0	0	1	0	6.29753	6.29753	0.0741697	0.165561	0.0668801	0.809445	0.862066	0.942095
APC2	0	1	0	0	0.15183	0	0	0.0239047	0.493415	0.0670763	0.805706	0.862066	0.942095
NSMCE4A	1	0	1	0	0	3.14752	3.14752	0.0398407	0.347005	0.0671069	0.805706	0.862066	0.942095
OPN3	4	0	0	0	0	0	0	0.0233195	0.575424	0.0671351	0.805706	0.862066	0.942095
CLRN1	1	0	1	0	0	5.94953	5.94953	0.0699112	0.175381	0.0673557	0.809445	0.862066	0.942095
SSFA2	3	4	1	2	0.562518	3.99627	3.99627	0.298261	0.0637325	0.067384	0.848959	0.862066	0.942095
PRG3	0	4	1	0	3.69291	6.3533	6.3533	0.0499465	0.163965	0.0675196	0.806805	0.862066	0.942095
LHX9	2	8	0	0	2.93914	0	0	0.0271747	0.544357	0.0675527	0.805706	0.862066	0.942095
FAM181A	4	0	0	0	0	0	0	0.0225727	0.63229	0.067589	0.805706	0.862066	0.942095
FBXO38	4	3	0	0	0.3317	0	0	0.0567037	0.123285	0.0676595	0.806805	0.862066	0.942095
TOPAZ1	4	18	0	0	1.65181	0	0	0.164626	0.106629	0.06766	0.821392	0.862066	0.942095
COX11	2	0	1	0	0	6.41083	6.41083	0.0747622	0.160926	0.0677163	0.809445	0.862066	0.942095
TMEM254	0	3	0	0	6.10955	0	0	0.022225	0.725545	0.0677444	0.805706	0.862066	0.942095
ZCCHC6	4	16	0	0	1.73856	0	0	0.137493	0.122514	0.0678554	0.813659	0.862066	0.942095
PARP16	0	0	1	0	0	6.58046	6.58046	0.078671	0.15775	0.0678888	0.810572	0.862066	0.942095
STX16-NPEPL1	2	0	0	0	0	0	0	0.0278181	0.412757	0.0679145	0.805706	0.862066	0.942095
CDC27	1	9	2	0	2.56837	3.80433	3.80433	0.0454841	0.138187	0.0679349	0.806434	0.862066	0.942095
C11orf96	0	0	0	0	0	0	0	0.0223372	0.645237	0.0679479	0.805706	0.862066	0.942095
CDH15	1	3	2	0	0.771287	8.94215	8.94215	0.686695	0.0265857	0.0679904	0.946876	0.862066	0.942095
AC074212.3	0	0	0	0	0	0	0	0.0253325	0.481811	0.0679934	0.805706	0.862066	0.942095
CHAF1B	0	5	0	2	1.88843	8.45028	8.45028	0.272142	0.0302992	0.0680183	0.845389	0.862066	0.942095
RRAGB	1	9	0	0	2.58966	0	0	0.0437035	0.337258	0.0680582	0.805706	0.862066	0.942095
AFMID	1	5	1	0	3.32262	5.53785	5.53785	0.0442507	0.1897	0.0681582	0.805706	0.862066	0.942095
METAP1	1	7	0	0	2.96761	0	0	0.036261	0.39869	0.0682737	0.805706	0.862066	0.942095
BDKRB1	1	0	0	0	0	0	0	0.0240135	0.552066	0.0682849	0.805706	0.862066	0.942095
LGALS2	0	0	1	0	0	19.7199	19.7199	0.260566	0.046369	0.0683128	0.843769	0.862066	0.942095
CBX3	0	4	0	0	4.57277	0	0	0.0252086	0.603946	0.0684188	0.805706	0.862066	0.942095
AKAP6	3	20	0	0	1.71736	0	0	0.132284	0.134824	0.0684912	0.813421	0.862066	0.942095
FAM47A	6	17	3	0	1.32607	5.80254	5.80254	0.425248	0.0225156	0.0685291	0.88261	0.862066	0.942095
LACTB2	0	1	1	1	0.700376	9.3842	9.3842	0.723155	0.0245501	0.0686094	0.953675	0.862066	0.942095
PPP1R36	1	0	0	1	0	3.00953	3.00953	0.039479	0.363501	0.0687302	0.805706	0.862066	0.942095
DCAF8L1	4	8	3	0	1.21868	6.04598	6.04598	0.662692	0.0207253	0.0687795	0.942573	0.862066	0.942095
ARHGAP19-SLIT1	1	0	0	0	0	0	0	0.0286096	0.399116	0.0688297	0.805706	0.862066	0.942095
PRPF38A	3	0	0	1	0	2.58697	2.58697	0.0345086	0.422221	0.0689686	0.805706	0.862066	0.942095
NBPF14	0	0	0	0	0	0	0	0.0297065	0.369653	0.0689803	0.805706	0.862066	0.942095
ISCA1	0	0	0	1	0	9.06946	9.06946	0.110309	0.110581	0.0689839	0.813421	0.862066	0.942095
GADD45A	0	2	0	1	2.4041	26.1648	26.1648	0.30815	0.0337745	0.069011	0.850572	0.862066	0.942095
OBSCN	30	79	0	1	1.28015	0.267542	0.267542	0.20122	0.102957	0.0690984	0.823454	0.862066	0.942095
ZFAND5	1	5	0	0	3.79988	0	0	0.0269829	0.559524	0.0691134	0.805706	0.862066	0.942095
UGT8	0	9	0	0	2.84253	0	0	0.0301954	0.511122	0.0692729	0.805706	0.862066	0.942095
TFAP4	2	6	1	0	2.97219	5.59177	5.59177	0.0455703	0.186984	0.0692865	0.806434	0.862066	0.942095
PRTG	1	12	1	1	2.44656	3.37329	3.37329	0.0373142	0.171503	0.0693688	0.805706	0.862066	0.942095
CCNB3	5	11	3	1	1.09638	4.55223	4.55223	0.819792	0.0217211	0.0694245	0.972911	0.862066	0.942095
FAM134C	2	0	0	0	0	0	0	0.0263565	0.478317	0.0694288	0.805706	0.862066	0.942095
RNF103-CHMP3	0	1	2	0	0.809269	9.72245	9.72245	0.836414	0.022858	0.0694304	0.976035	0.862066	0.942095
TUBA8	1	7	1	0	2.61512	7.94116	7.94116	0.0621653	0.127522	0.0694926	0.806805	0.862066	0.942095
DDX52	0	0	1	0	0	2.68231	2.68231	0.0372232	0.410345	0.0695992	0.805706	0.862066	0.942095
TADA2B	2	0	0	0	0	0	0	0.0232278	0.636613	0.0696663	0.805706	0.862066	0.942095
EAF1	1	0	0	1	0	8.15413	8.15413	0.0991165	0.12383	0.0697179	0.813421	0.862066	0.942095
MGARP	0	0	1	0	0	14.1652	14.1652	0.180875	0.0671899	0.0697548	0.823454	0.862066	0.942095
GRIN3B	3	1	0	0	0.163365	0	0	0.0252111	0.507758	0.0697799	0.805706	0.862066	0.942095
TCF4	3	9	2	1	1.79901	4.97513	4.97513	0.192186	0.035889	0.0698672	0.823454	0.862066	0.942095
PPP2R3C	1	0	0	1	0	3.55428	3.55428	0.0459818	0.305558	0.069875	0.806434	0.862066	0.942095
GPR25	2	0	0	0	0	0	0	0.0225766	0.695171	0.0698772	0.805706	0.862066	0.942095
RNF135	1	0	0	0	0	0	0	0.0243714	0.570321	0.070007	0.805706	0.862066	0.942095
MPP2	2	10	0	0	2.59126	0	0	0.0336759	0.45079	0.0700221	0.805706	0.862066	0.942095
TP53BP2	2	13	0	0	2.16452	0	0	0.059978	0.263935	0.0700287	0.806805	0.862066	0.942095
ZIM3	1	2	2	0	0.689075	8.56593	8.56593	0.616738	0.0289826	0.0700302	0.933815	0.862066	0.942095
HFE	0	5	1	0	3.31884	5.80263	5.80263	0.0467032	0.181103	0.0700952	0.806805	0.862066	0.942095
SMAGP	0	3	0	0	6.076	0	0	0.0225622	0.765775	0.0701528	0.805706	0.863276	0.942095
SSX3	2	6	0	0	3.37621	0	0	0.0270173	0.572552	0.0701575	0.805706	0.862066	0.942095
PNLDC1	2	1	1	1	0.275297	4.22462	4.22462	0.139886	0.112736	0.0702125	0.815061	0.862066	0.942095
HPSE2	0	10	0	0	2.62375	0	0	0.0378636	0.412875	0.0702377	0.805706	0.862066	0.942095
AKR1B10	0	0	1	0	0	6.12983	6.12983	0.0764758	0.17054	0.0703353	0.809445	0.862066	0.942095
SUMF1	1	0	0	0	0	0	0	0.0269818	0.467192	0.0704114	0.805706	0.862066	0.942095
C15orf52	0	7	2	0	2.1967	6.39463	6.39463	0.129114	0.0525607	0.0704344	0.813421	0.862066	0.942095
SLC8B1	7	1	0	0	0.181051	0	0	0.0319344	0.34655	0.0705066	0.805706	0.862066	0.942095
PEF1	0	5	0	0	3.92417	0	0	0.0252782	0.639767	0.0705225	0.805706	0.862066	0.942095
ZNF488	1	7	0	0	3.09858	0	0	0.0299209	0.515432	0.0705821	0.805706	0.862066	0.942095
CYP4F2	6	13	0	0	2.18311	0	0	0.0437502	0.337335	0.0705821	0.805706	0.862066	0.942095
NSA2	0	4	1	0	3.65392	6.21072	6.21072	0.0516171	0.168104	0.0705862	0.806805	0.862066	0.942095
APOH	1	0	1	0	0	3.84718	3.84718	0.0497484	0.280997	0.070646	0.806805	0.862066	0.942095
ST13	3	7	0	0	2.78423	0	0	0.042896	0.339634	0.0707375	0.805706	0.862066	0.942095
SLC29A3	3	9	0	0	2.76732	0	0	0.0270551	0.586073	0.0707823	0.805706	0.862066	0.942095
EIF3H	1	0	1	0	0	4.17266	4.17266	0.053514	0.257683	0.0708357	0.806805	0.862066	0.942095
ANGPTL5	1	0	0	1	0	3.84276	3.84276	0.0498886	0.28134	0.0708883	0.806805	0.862066	0.942095
PAPD4	1	8	2	0	2.74271	3.34741	3.34741	0.0405791	0.173861	0.070943	0.805706	0.862066	0.942095
IGSF9B	7	20	0	0	1.80225	0	0	0.0780651	0.202071	0.0710131	0.810086	0.862066	0.942095
RBM12B	2	2	0	0	0.246493	0	0	0.0355876	0.260002	0.0710172	0.805706	0.862066	0.942095
TUBB4A	3	7	0	1	2.23913	11.9273	11.9273	0.10557	0.0803686	0.0710187	0.813421	0.862066	0.942095
CHMP3	0	1	2	0	0.795389	9.5557	9.5557	0.822853	0.0236701	0.071047	0.973643	0.862066	0.942095
CHRM4	4	11	0	0	2.54878	0	0	0.0266799	0.60427	0.0712067	0.805706	0.862066	0.942095
DOCK4	10	11	0	0	0.621845	0	0	0.202422	0.0368988	0.0712303	0.823454	0.862066	0.942095
MS4A10	3	6	1	0	2.91088	5.5116	5.5116	0.0474471	0.189352	0.0713179	0.806805	0.862066	0.942095
GK2	0	10	0	0	2.68216	0	0	0.0338087	0.472503	0.0714126	0.805706	0.862066	0.942095
RARRES2	0	0	1	0	0	13.7458	13.7458	0.179952	0.069491	0.0714288	0.823454	0.862066	0.942095
SERP2	0	0	1	0	0	23.1751	23.1751	0.341008	0.0386924	0.0714579	0.857436	0.862066	0.942095
FABP7	0	0	1	0	0	15.9859	15.9859	0.21439	0.0586743	0.071489	0.824517	0.862066	0.942095
FAM91A1	0	9	0	0	2.53519	0	0	0.0525719	0.30604	0.0715953	0.806805	0.862066	0.942095
ALK	6	10	3	1	0.83503	3.91578	3.91578	0.657175	0.0351058	0.0716086	0.942353	0.862066	0.942095	Yes
SEC13	1	3	2	0	1.59462	9.31387	9.31387	0.497589	0.0244918	0.0717415	0.903529	0.862066	0.942095
SCRN3	1	0	1	0	0	4.711	4.711	0.0605065	0.226148	0.0718091	0.806805	0.862066	0.942095
BUD31	2	0	1	0	0	12.7707	12.7707	0.165044	0.0747233	0.0719032	0.821392	0.862066	0.942095
RIPPLY2	1	0	0	1	0	12.6575	12.6575	0.164422	0.0758067	0.0719501	0.821392	0.862066	0.942095
C6orf52	0	3	1	0	3.75022	8.96809	8.96809	0.079799	0.111972	0.0719584	0.810572	0.862066	0.942095
SERPINE1	0	7	0	0	3.20142	0	0	0.0278992	0.584555	0.0719759	0.805706	0.862066	0.942095
OR52J3	1	0	0	0	0	0	0	0.025493	0.554452	0.0719823	0.805706	0.862066	0.942095
HMGB3	2	0	0	1	0	4.7283	4.7283	0.060198	0.224435	0.0720001	0.806805	0.862066	0.942095
CXCL14	2	0	1	0	0	9.71289	9.71289	0.122478	0.101485	0.0720119	0.813421	0.862066	0.942095
PP2D1	0	0	0	0	0	0	0	0.0270606	0.484681	0.0720767	0.805706	0.862066	0.942095
LYSMD3	0	0	1	0	0	5.12704	5.12704	0.0666835	0.207262	0.072244	0.808787	0.862066	0.942095
IMPDH1	1	8	1	0	2.82579	4.159	4.159	0.035291	0.258589	0.0722698	0.805706	0.862066	0.942095
PTPN22	2	10	1	1	2.45856	3.50009	3.50009	0.044311	0.158962	0.0722898	0.805706	0.862066	0.942095
NPS	0	2	1	0	3.19138	17.8409	17.8409	0.191313	0.0518789	0.072296	0.823454	0.862066	0.942095
SPANXB2	1	2	0	0	9.73304	0	0	0.0224083	0.859749	0.0724207	0.805706	0.891466	0.942095
CAPN10	1	9	0	1	2.67862	4.45042	4.45042	0.0370338	0.240462	0.0726181	0.805706	0.862066	0.942095
RDH8	2	7	0	0	3.08906	0	0	0.0284357	0.567894	0.0726251	0.805706	0.862066	0.942095
DCAF11	1	8	0	0	2.74292	0	0	0.0405645	0.386465	0.0726439	0.805706	0.862066	0.942095
CACNB2	2	12	0	0	2.26616	0	0	0.0519295	0.310119	0.0726636	0.806805	0.862066	0.942095
TRIM15	1	0	0	0	0	0	0	0.0263126	0.530745	0.0726994	0.805706	0.862066	0.942095
IL31	0	0	1	0	0	8.69361	8.69361	0.112216	0.115911	0.0727129	0.813421	0.862066	0.942095
PRR23C	6	1	1	0	0.204717	3.72394	3.72394	0.0517976	0.287334	0.0727343	0.806805	0.862066	0.942095
CCT4	1	0	0	0	0	0	0	0.0311772	0.386973	0.0728586	0.805706	0.862066	0.942095
ZNF236	3	13	3	1	1.28189	4.59362	4.59362	0.535104	0.0221774	0.0728617	0.917498	0.862066	0.942095
MOGAT2	0	6	1	0	2.84907	7.25145	7.25145	0.0597573	0.141728	0.0730236	0.806805	0.862066	0.942095
PMFBP1	2	1	0	0	0.183864	0	0	0.0412879	0.229249	0.0731628	0.805706	0.862066	0.942095
EGR2	1	4	1	0	2.29191	18.0819	18.0819	0.190054	0.0508227	0.073309	0.823454	0.862066	0.942095
CCT8	1	0	0	0	0	0	0	0.0305774	0.405756	0.0733422	0.805706	0.862066	0.942095
RASSF6	2	0	0	0	0	0	0	0.032026	0.380937	0.0734706	0.805706	0.862066	0.942095
RAP1GAP2	1	11	0	0	2.42138	0	0	0.0449763	0.363546	0.0735315	0.806082	0.862066	0.942095
TMA7	0	0	0	1	0	27.3414	27.3414	0.450939	0.0321512	0.0735523	0.890451	0.862066	0.942095
BLVRB	2	0	1	0	0	8.39823	8.39823	0.107788	0.119337	0.073554	0.813421	0.862066	0.942095
GYS2	3	10	3	0	1.98518	4.21918	4.21918	0.116461	0.0554111	0.073559	0.813421	0.862066	0.942095
TRIM23	0	8	0	0	2.68461	0	0	0.0483568	0.336661	0.0736569	0.806805	0.862066	0.942095
SRGAP2	2	13	0	0	2.22002	0	0	0.0521674	0.315767	0.0737032	0.806805	0.862066	0.942095
HAUS3	1	8	0	0	2.76297	0	0	0.0392139	0.407355	0.073752	0.805706	0.862066	0.942095
EGFL6	2	3	3	0	0.707011	5.03336	5.03336	0.582809	0.0355109	0.0738457	0.92699	0.862066	0.942095
DMGDH	2	1	0	0	0.181286	0	0	0.0392852	0.251961	0.0738695	0.805706	0.862066	0.942095
CYP11A1	0	6	2	0	1.98765	7.39535	7.39535	0.20672	0.0395021	0.0738823	0.823454	0.862066	0.942095
BTAF1	2	20	1	1	2.30412	1.58638	1.58638	0.0224584	0.569521	0.0739033	0.805706	0.862066	0.942095
TMEM161A	1	8	1	0	2.83352	3.94009	3.94009	0.0348392	0.273954	0.0740276	0.805706	0.862066	0.942095
ZEB1	2	4	3	0	0.720812	4.90718	4.90718	0.565934	0.0379982	0.0740508	0.925667	0.862066	0.942095	Yes
ARHGAP23	6	4	0	0	0.34003	0	0	0.0362261	0.285355	0.0741555	0.805706	0.862066	0.942095
NUDT6	0	3	2	0	1.66834	9.12011	9.12011	0.463264	0.0260018	0.0741564	0.893486	0.862066	0.942095
SERPINB6	2	0	0	0	0	0	0	0.0268548	0.539186	0.0741904	0.805706	0.862066	0.942095
RNF151	0	5	0	0	3.95329	0	0	0.0245825	0.741004	0.0741911	0.805706	0.862066	0.942095
QRICH1	2	10	0	0	2.43106	0	0	0.0469314	0.343552	0.0742016	0.806805	0.862066	0.942095
PLEKHA7	3	4	3	0	0.473331	2.98703	2.98703	0.171637	0.130875	0.074293	0.823454	0.862066	0.942095
STK32A	0	0	0	0	0	0	0	0.0305659	0.413408	0.0744647	0.805706	0.862066	0.942095
ZNF66	0	0	0	0	0	0	0	0.027484	0.50985	0.0745559	0.805706	0.862066	0.942095
SULF1	3	15	1	0	2.41081	1.24841	1.24841	0.0231023	0.836302	0.0746148	0.805706	0.879229	0.942095
ZNF763	0	2	2	0	1.04932	9.66524	9.66524	0.951157	0.023132	0.074715	0.994027	0.862066	0.942095
GBP5	0	9	0	1	2.89023	2.88272	2.88272	0.0277645	0.381295	0.0748072	0.805706	0.862066	0.942095
F9	2	6	2	1	1.65538	5.46091	5.46091	0.334784	0.028515	0.0748111	0.85674	0.862066	0.942095
CSH1	2	0	1	0	0	9.9045	9.9045	0.130992	0.0992958	0.0748769	0.813421	0.862066	0.942095
SDR42E2	0	0	0	0	0	0	0	0.027619	0.510399	0.0748981	0.805706	0.862066	0.942095
ZFYVE27	0	0	0	0	0	0	0	0.0289042	0.46535	0.0748989	0.805706	0.862066	0.942095
LRRTM1	4	10	0	0	2.63192	0	0	0.0268466	0.650202	0.0749235	0.805706	0.862066	0.942095
SLC22A14	6	1	0	0	0.181397	0	0	0.0332087	0.363256	0.0749494	0.805706	0.862066	0.942095
CGB7	1	3	0	0	5.90945	0	0	0.0235967	0.832022	0.0750303	0.805706	0.877396	0.942095
CYP2A13	2	8	0	0	2.86253	0	0	0.0309021	0.538881	0.0750318	0.805706	0.862066	0.942095
TRPC6	3	5	2	1	0.800237	5.13274	5.13274	0.671113	0.0330076	0.0750343	0.943455	0.862066	0.942095
NLN	0	1	1	1	0.311089	4.81487	4.81487	0.197006	0.0905803	0.0750479	0.823454	0.862066	0.942095
CNTD1	1	5	0	0	3.67545	0	0	0.0305711	0.537899	0.0750664	0.805706	0.862066	0.942095
PEG3	4	23	0	0	1.6919	0	0	0.122664	0.155112	0.0752311	0.813421	0.862066	0.942095
ZNF28	5	2	0	0	0.262135	0	0	0.0383498	0.275753	0.0752326	0.805706	0.862066	0.942095
TRIM42	2	1	0	0	0.170251	0	0	0.0312974	0.385929	0.0752451	0.805706	0.862066	0.942095
TMEM100	0	1	1	0	0.916828	36.3177	36.3177	0.933592	0.0234049	0.0753001	0.993229	0.862066	0.942095
DAP	1	0	1	0	0	8.93746	8.93746	0.11917	0.111823	0.07532	0.813421	0.862066	0.942095
NDUFS2	0	7	0	0	2.89711	0	0	0.0432208	0.380265	0.0753469	0.805706	0.862066	0.942095
SETD3	2	1	1	1	0.242638	3.26532	3.26532	0.0994007	0.179891	0.0753987	0.813421	0.862066	0.942095
UNCX	0	0	0	0	0	0	0	0.0238972	0.765969	0.0754417	0.805706	0.863276	0.942095
GCLC	1	1	1	1	0.310411	4.77678	4.77678	0.19146	0.0906283	0.0755769	0.823454	0.862066	0.942095
DHDH	3	0	0	0	0	0	0	0.0266264	0.580801	0.0756407	0.805706	0.862066	0.942095
LPAR4	0	9	0	0	2.88409	0	0	0.0280652	0.6332	0.0756573	0.805706	0.862066	0.942095
SLC12A4	4	15	0	0	2.0954	0	0	0.0515975	0.321642	0.0756684	0.806805	0.862066	0.942095
SPTBN2	7	26	0	0	1.47992	0	0	0.211795	0.0934275	0.0756907	0.824517	0.862066	0.942095
ZBTB14	3	5	2	0	1.26557	9.36932	9.36932	0.663636	0.0235603	0.0756969	0.942851	0.862066	0.942095
ANKRD7	0	2	0	2	1.24088	9.66045	9.66045	0.787398	0.0231551	0.0758051	0.966272	0.862066	0.942095
RRM1	4	1	0	0	0.192165	0	0	0.0441292	0.232638	0.0759515	0.805706	0.862066	0.942095
PAPOLG	1	10	1	0	2.82111	1.60502	1.60502	0.0232674	0.67214	0.0759716	0.805706	0.862066	0.942095
C1R	2	6	1	0	2.69992	7.28149	7.28149	0.066302	0.139812	0.0760088	0.808787	0.862066	0.942095
C7orf34	1	0	1	0	0	15.4873	15.4873	0.222233	0.0604649	0.0760125	0.827284	0.862066	0.942095
AKAP3	3	13	0	0	2.27701	0	0	0.0416009	0.400723	0.0760238	0.805706	0.862066	0.942095
SRPK3	6	2	1	0	0.250044	1.55602	1.55602	0.0296627	0.687801	0.076066	0.805706	0.862066	0.942095
MFAP1	0	0	1	0	0	2.17397	2.17397	0.0353333	0.505801	0.0760977	0.805706	0.862066	0.942095
GNAL	1	2	2	0	0.666055	7.98406	7.98406	0.583626	0.0333611	0.0761775	0.927387	0.862066	0.942095
C4orf36	0	0	1	0	0	19.4496	19.4496	0.295995	0.047092	0.0761822	0.84799	0.862066	0.942095
HDX	3	14	1	1	2.34269	2.54768	2.54768	0.0312125	0.273603	0.0762085	0.805706	0.862066	0.942095
MCL1	2	0	0	0	0	0	0	0.0268178	0.5797	0.0762238	0.805706	0.862066	0.942095
LCN1	1	4	1	0	2.9856	9.55542	9.55542	0.0914683	0.103796	0.0763064	0.813421	0.862066	0.942095
THRA	1	2	1	1	0.628593	7.64746	7.64746	0.528722	0.0363487	0.0763793	0.915542	0.862066	0.942095
LRRC38	0	1	0	1	0.40043	19.1099	19.1099	0.327279	0.0480318	0.0764352	0.85674	0.862066	0.942095
ACP2	2	0	0	0	0	0	0	0.0285971	0.509297	0.0764411	0.805706	0.862066	0.942095
CD163L1	8	19	0	0	1.61153	0	0	0.153183	0.118061	0.0765229	0.821392	0.862066	0.942095
TXNL1	0	1	2	0	0.797276	9.16484	9.16484	0.82471	0.0257472	0.0765294	0.973668	0.862066	0.942095
PSMD14	3	1	2	0	0.433461	6.70583	6.70583	0.365572	0.0459721	0.0765383	0.863252	0.862066	0.942095
EIF2AK3	0	11	0	0	2.35427	0	0	0.0571453	0.31044	0.0765765	0.806805	0.862066	0.942095
CYP21A2	2	8	0	0	2.8134	0	0	0.0335857	0.500975	0.0765787	0.805706	0.862066	0.942095
PRRC2C	6	18	0	0	0.997997	0	0	0.995427	0.0265208	0.0766114	0.998907	0.862066	0.942095
PAF1	3	9	0	0	2.50564	0	0	0.0448371	0.36455	0.0766528	0.806082	0.862066	0.942095
GDI1	0	8	0	0	2.90932	0	0	0.0334295	0.517283	0.0768268	0.805706	0.862066	0.942095
RARG	0	7	1	0	2.8765	5.08128	5.08128	0.0445574	0.209288	0.0768287	0.80575	0.862066	0.942095
MAGED2	2	12	0	0	2.23198	0	0	0.0563476	0.305051	0.076861	0.806805	0.862066	0.942095
DLG4	1	9	1	0	2.79955	2.95085	2.95085	0.0296692	0.370959	0.077042	0.805706	0.862066	0.942095
PFKFB3	1	4	0	2	1.2497	9.45652	9.45652	0.711055	0.0237521	0.0771607	0.952768	0.862066	0.942095
PRR21	0	0	0	0	0	0	0	0.0244179	0.783993	0.0772508	0.805706	0.865373	0.942095
MLLT6	1	10	0	0	2.57606	0	0	0.037772	0.455759	0.0772923	0.805706	0.862066	0.942095	Yes
PRPF8	6	22	0	0	1.54116	0	0	0.192258	0.103669	0.0773043	0.823454	0.862066	0.942095
KRT27	1	5	2	0	1.80168	7.93364	7.93364	0.300924	0.0337853	0.0773113	0.850226	0.862066	0.942095
PSEN2	2	8	0	0	2.8432	0	0	0.0319286	0.540109	0.077314	0.805706	0.862066	0.942095
GPR22	0	1	2	0	0.43345	6.66608	6.66608	0.375765	0.0484588	0.0774138	0.86763	0.862066	0.942095
LYZL6	1	0	1	0	0	13.2333	13.2333	0.189195	0.0721219	0.0774161	0.823454	0.862066	0.942095
CXorf40B	0	3	0	1	3.02464	12.9355	12.9355	0.13409	0.0743838	0.0774405	0.813421	0.862066	0.942095
TAF9B	1	5	0	0	3.66583	0	0	0.0308711	0.56113	0.0778226	0.805706	0.862066	0.942095
PYDC1	0	3	0	0	5.93266	0	0	0.0240806	0.906014	0.0778313	0.805706	0.919887	0.942095
TPM4	1	1	1	1	0.599804	8.16778	8.16778	0.601246	0.0318798	0.0778495	0.931336	0.862066	0.942095	Yes
HSDL2	0	0	0	1	0	4.01462	4.01462	0.0583098	0.269652	0.0778845	0.806805	0.862066	0.942095
NUDT17	0	4	1	0	3.44081	6.59632	6.59632	0.062057	0.157333	0.0780569	0.806805	0.862066	0.942095
OAZ2	0	3	0	1	3.75468	8.1135	8.1135	0.0795633	0.125151	0.0781401	0.810572	0.862066	0.942095
CXCR3	1	1	1	0	0.281643	9.63966	9.63966	0.151962	0.102785	0.07821	0.820294	0.862066	0.942095
BAALC	0	0	1	0	0	10.4927	10.4927	0.148997	0.0939961	0.0782314	0.818729	0.862066	0.942095
INTS5	3	13	1	0	2.39011	3.08166	3.08166	0.0311852	0.352762	0.0783916	0.805706	0.862066	0.942095
FAM105B	2	0	0	0	0	0	0	0.0294725	0.509501	0.0784319	0.805706	0.862066	0.942095
ERMN	0	2	2	0	1.2417	9.46631	9.46631	0.786782	0.0241229	0.0785412	0.966272	0.862066	0.942095
TOR4A	0	0	0	0	0	0	0	0.0249646	0.774944	0.0785456	0.805706	0.864256	0.942095
TNIP1	2	11	0	0	2.29504	0	0	0.0548025	0.317944	0.0785637	0.806805	0.862066	0.942095
SNX2	2	4	3	0	1.29702	5.79241	5.79241	0.662833	0.0242888	0.0786037	0.942573	0.862066	0.942095
ZCCHC12	1	7	0	0	3.11565	0	0	0.0291896	0.626464	0.0786386	0.805706	0.862066	0.942095
RIMBP3C	0	0	0	0	0	0	0	0.0268585	0.622709	0.0786924	0.805706	0.862066	0.942095
SH3BGRL	0	4	0	0	4.30981	0	0	0.0305879	0.577112	0.078722	0.805706	0.862066	0.942095
SNX3	0	0	1	0	0	10.5729	10.5729	0.151381	0.0932004	0.0787354	0.820002	0.862066	0.942095
TDO2	0	0	1	0	0	2.13458	2.13458	0.0362416	0.514892	0.0787545	0.805706	0.862066	0.942095
POLR2B	2	13	0	0	1.9832	0	0	0.0948904	0.198595	0.0788126	0.813421	0.862066	0.942095
TBCD	5	16	0	0	1.84719	0	0	0.0940305	0.192722	0.0789962	0.813421	0.862066	0.942095
SYMPK	5	17	0	0	1.92431	0	0	0.0693752	0.255315	0.0792334	0.809445	0.862066	0.942095
CASP9	2	0	0	0	0	0	0	0.0298463	0.510545	0.0793418	0.805706	0.862066	0.942095	Yes
OSGEPL1	0	6	0	0	3.30054	0	0	0.0334949	0.53035	0.0793561	0.805706	0.862066	0.942095
C7orf49	1	0	1	0	0	11.9247	11.9247	0.173371	0.0810409	0.079378	0.823454	0.862066	0.942095
WASL	3	8	0	0	2.56071	0	0	0.0493149	0.34135	0.0793805	0.806805	0.862066	0.942095
ARHGAP27	5	9	1	0	2.4432	4.62298	4.62298	0.0458708	0.228177	0.0795435	0.806434	0.862066	0.942095
FAM204A	1	1	2	0	0.686632	8.52283	8.52283	0.705923	0.0292772	0.0796793	0.951476	0.862066	0.942095
ECSIT	1	0	0	0	0	0	0	0.0290831	0.540545	0.0797287	0.805706	0.862066	0.942095
CTAGE9	1	6	1	0	2.99117	4.85583	4.85583	0.0467208	0.218859	0.0797563	0.806805	0.862066	0.942095
CFI	1	1	2	0	0.276112	3.91272	3.91272	0.144639	0.131292	0.079848	0.818308	0.862066	0.942095
TMEM151A	0	0	0	0	0	0	0	0.0260122	0.727036	0.0801491	0.805706	0.862066	0.942095
PABPC3	2	14	1	0	2.43503	2.3035	2.3035	0.0270407	0.475362	0.0801866	0.805706	0.862066	0.942095
FAM47E	0	2	2	0	0.751041	8.33767	8.33767	0.706056	0.0311226	0.0802479	0.951589	0.862066	0.942095
DECR2	1	6	0	0	3.3519	0	0	0.0294553	0.636012	0.0802495	0.805706	0.862066	0.942095
BRD9	4	1	0	0	0.184961	0	0	0.0384482	0.31913	0.0803047	0.805706	0.862066	0.942095
PEX12	1	0	1	0	0	5.26967	5.26967	0.0761	0.200254	0.0803628	0.809445	0.862066	0.942095
TMEM50A	0	3	1	0	3.61619	8.54189	8.54189	0.0873158	0.118201	0.0804649	0.813421	0.862066	0.942095
TMPRSS7	2	3	3	0	0.635287	4.47086	4.47086	0.468222	0.0485758	0.0809532	0.895051	0.862066	0.942095
OR10G9	2	7	0	0	3.1246	0	0	0.0269879	0.752164	0.0809729	0.805706	0.862066	0.942095
CACNB1	6	10	0	0	2.36205	0	0	0.043452	0.393423	0.0809738	0.805706	0.862066	0.942095
PON1	1	6	0	0	3.0781	0	0	0.0416897	0.418435	0.0809743	0.805706	0.862066	0.942095
TLX1	3	0	0	0	0	0	0	0.0269095	0.690993	0.0810461	0.805706	0.862066	0.942095	Yes
PAX1	0	9	0	0	2.83155	0	0	0.0307867	0.621967	0.0810638	0.805706	0.862066	0.942095
CTAGE8	0	4	0	0	4.39467	0	0	0.0287099	0.669047	0.0810702	0.805706	0.862066	0.942095
IST1	1	0	0	0	0	0	0	0.0321779	0.459596	0.0810778	0.805706	0.862066	0.942095
SKA2	1	3	0	0	5.53644	0	0	0.0281744	0.681914	0.0810793	0.805706	0.862066	0.942095
RNF152	0	3	1	0	2.016	23.2824	23.2824	0.323635	0.0384927	0.0810804	0.855659	0.862066	0.942095
FOXD4L5	5	4	0	0	4.31404	0	0	0.0260112	0.81329	0.0811641	0.805706	0.870756	0.942095
HAO2	1	7	2	0	2.44607	4.53665	4.53665	0.0814416	0.0998538	0.0812133	0.810572	0.862066	0.942095
SMTN	0	11	0	0	2.37339	0	0	0.0548716	0.342877	0.0813629	0.806805	0.862066	0.942095
ENOX1	2	10	0	0	2.3028	0	0	0.0615169	0.294118	0.0815161	0.806805	0.862066	0.942095
MYCN	0	8	0	0	3.00341	0	0	0.02875	0.692138	0.0816174	0.805706	0.862066	0.942095	Yes
TMEM237	1	0	0	0	0	0	0	0.0375063	0.357761	0.0816406	0.805706	0.862066	0.942095
FARP2	2	13	0	0	2.05504	0	0	0.0790838	0.240993	0.0816548	0.810572	0.862066	0.942095
RP1-170O19.20	0	3	0	0	5.65631	0	0	0.0274077	0.734491	0.0816802	0.805706	0.862066	0.942095
SON	11	11	0	0	0.556215	0	0	0.11035	0.0784165	0.081706	0.813421	0.862066	0.942095
ST7	0	1	2	0	0.360245	5.42359	5.42359	0.268039	0.0722579	0.0817306	0.845389	0.862066	0.942095
ZZZ3	2	3	2	1	0.5178	3.63316	3.63316	0.284655	0.0825505	0.0817375	0.845389	0.862066	0.942095
DUX4L4	0	0	0	0	0	0	0	0.0286204	0.595846	0.081835	0.805706	0.862066	0.942095
AC011484.1	0	2	1	0	1.96047	26.4577	26.4577	0.423718	0.033356	0.0818426	0.88261	0.862066	0.942095
INSL4	0	3	0	1	3.26507	10.4148	10.4148	0.111893	0.094781	0.082036	0.813421	0.862066	0.942095
USE1	0	5	0	0	3.65894	0	0	0.0328097	0.566569	0.082081	0.805706	0.862066	0.942095
BNIP2	2	0	0	0	0	0	0	0.0329266	0.457635	0.0821251	0.805706	0.862066	0.942095
TANGO2	0	6	0	0	3.24207	0	0	0.0360092	0.511941	0.0823785	0.805706	0.862066	0.942095
ETV4	1	7	0	0	2.91633	0	0	0.0391412	0.464157	0.0824269	0.805706	0.862066	0.942095	Yes
ACSBG2	2	8	2	0	2.21111	4.89892	4.89892	0.0984128	0.0853662	0.0824785	0.813421	0.862066	0.942095
SYT8	1	0	0	0	0	0	0	0.0310069	0.514515	0.0825046	0.805706	0.862066	0.942095
ZNF705A	0	5	0	0	3.70547	0	0	0.0313146	0.61096	0.0826508	0.805706	0.862066	0.942095
DENND6A	0	3	2	1	1.00478	5.64759	5.64759	0.994301	0.0275222	0.0826617	0.998569	0.862066	0.942095
ARHGEF18	1	14	1	1	2.00518	5.0188	5.0188	0.0900507	0.0825331	0.0826973	0.813421	0.862066	0.942095
RP11-613M10.9	1	0	0	0	0	0	0	0.0279154	0.660995	0.0827289	0.805706	0.862066	0.942095
THUMPD2	0	0	0	0	0	0	0	0.0340055	0.429225	0.0827954	0.805706	0.862066	0.942095
FAM172A	1	6	1	1	2.24753	5.62798	5.62798	0.133779	0.0662833	0.082924	0.813421	0.862066	0.942095
OR7A10	0	5	1	0	2.41572	12.5658	12.5658	0.134232	0.0768374	0.0829413	0.813421	0.862066	0.942095
HTR3C	0	7	0	0	2.9901	0	0	0.0377206	0.494235	0.0829488	0.805706	0.862066	0.942095
RP11-248J23.6	0	0	1	0	0	2.55408	2.55408	0.0435743	0.431144	0.0830514	0.805706	0.862066	0.942095
NPR1	3	3	2	0	0.444056	4.08383	4.08383	0.175931	0.118914	0.0831037	0.823454	0.862066	0.942095
PKD2L1	2	12	0	1	2.55782	1.72895	1.72895	0.0261521	0.626676	0.0832993	0.805706	0.862066	0.942095
PCDHA5	5	18	0	0	2.00816	0	0	0.0494734	0.373307	0.0833156	0.806805	0.862066	0.942095
PVRIG	2	6	0	0	3.25064	0	0	0.0316535	0.60641	0.0833703	0.805706	0.862066	0.942095
RABEP2	0	8	0	1	2.82445	3.79245	3.79245	0.038374	0.286459	0.0835548	0.805706	0.862066	0.942095
TPTE	3	10	0	0	2.06855	0	0	0.0966859	0.196576	0.0836943	0.813421	0.862066	0.942095
MTPAP	2	9	0	0	2.46132	0	0	0.0519953	0.352685	0.0837035	0.806805	0.862066	0.942095
MICALL2	3	1	0	0	0.178325	0	0	0.0351568	0.402062	0.0838237	0.805706	0.862066	0.942095
ENOSF1	1	0	0	0	0	0	0	0.0337414	0.453449	0.0838539	0.805706	0.862066	0.942095
SLC16A7	0	7	1	0	2.87999	4.4451	4.4451	0.0443275	0.241813	0.0839312	0.805706	0.862066	0.942095
CCL27	1	0	0	1	0	18.4071	18.4071	0.315001	0.0498166	0.0840546	0.852564	0.862066	0.942095
HPD	2	3	0	2	1.37141	8.79163	8.79163	0.638328	0.0271162	0.084142	0.938043	0.862066	0.942095
THUMPD1	2	0	0	0	0	0	0	0.0329561	0.482885	0.0842018	0.805706	0.862066	0.942095
NYX	2	1	0	0	0.165838	0	0	0.0283744	0.653013	0.0842584	0.805706	0.862066	0.942095
PLXDC2	2	3	2	1	0.744007	4.91004	4.91004	0.640938	0.0379393	0.0843618	0.938043	0.862066	0.942095
SALL4	6	13	1	1	1.7848	5.38194	5.38194	0.131648	0.0689257	0.0844283	0.813421	0.862066	0.942095	Yes
PARD3B	3	16	2	1	1.99745	3.32938	3.32938	0.0683349	0.100735	0.0844805	0.808839	0.862066	0.942095
PPEF2	4	12	0	0	2.01087	0	0	0.0855559	0.221787	0.0845008	0.813421	0.862066	0.942095
ARHGAP1	1	0	0	0	0	0	0	0.0322047	0.504989	0.0845219	0.805706	0.862066	0.942095
GSK3A	2	8	0	1	2.72555	3.60412	3.60412	0.0390433	0.300126	0.084614	0.805706	0.862066	0.942095
TAS2R13	2	0	0	0	0	0	0	0.0319616	0.520408	0.0847494	0.805706	0.862066	0.942095
KIF11	1	10	0	0	2.21471	0	0	0.0793547	0.248117	0.0847581	0.810572	0.862066	0.942095
WDR37	0	2	1	1	0.599482	6.93114	6.93114	0.490667	0.0448892	0.0847626	0.902332	0.862066	0.942095
NDUFS1	0	4	2	1	1.02857	5.5862	5.5862	0.962702	0.0283463	0.0848622	0.996071	0.862066	0.942095
TAS2R10	1	6	0	0	3.29096	0	0	0.0317761	0.626211	0.0849211	0.805706	0.862066	0.942095
RAB40AL	1	5	1	0	2.50213	10.6008	10.6008	0.115934	0.0924389	0.0849587	0.813421	0.862066	0.942095
COPS7B	2	0	1	0	0	3.46431	3.46431	0.0554016	0.312916	0.0850924	0.806805	0.862066	0.942095
PM20D1	2	8	0	0	2.6819	0	0	0.04211	0.444575	0.0851119	0.805706	0.862066	0.942095
CPA2	2	0	0	0	0	0	0	0.0354468	0.433312	0.0851513	0.805706	0.862066	0.942095
URAD	0	1	1	0	0.709502	29.2924	29.2924	0.733268	0.029764	0.0851697	0.956742	0.862066	0.942095
CALR3	1	5	0	1	3.1207	5.23314	5.23314	0.0553014	0.201777	0.0851809	0.806805	0.862066	0.942095
EVX1	1	0	0	0	0	0	0	0.0284064	0.693547	0.0852056	0.805706	0.862066	0.942095
TMEM178B	0	0	0	0	0	0	0	0.0308571	0.559702	0.08527	0.805706	0.862066	0.942095
CHODL	0	0	1	0	0	6.34483	6.34483	0.0985387	0.164205	0.0854515	0.813421	0.862066	0.942095
TXNDC2	1	4	2	0	1.49124	8.52907	8.52907	0.512551	0.0292343	0.0854526	0.908527	0.862066	0.942095
RASGRP1	4	1	0	0	0.192568	0	0	0.0444586	0.286398	0.0854924	0.805706	0.862066	0.942095
HK3	5	8	3	0	0.887346	5.02277	5.02277	0.786413	0.0338479	0.0855458	0.966272	0.862066	0.942095
AHI1	0	3	3	0	0.522077	3.59455	3.59455	0.306591	0.0886148	0.0855778	0.850572	0.862066	0.942095
CELA2A	3	0	0	0	0	0	0	0.0337711	0.482493	0.0856236	0.805706	0.862066	0.942095
APBB3	1	7	0	0	2.90303	0	0	0.0399289	0.478146	0.0857735	0.805706	0.862066	0.942095
WDR47	0	10	0	0	2.35886	0	0	0.0639373	0.312358	0.0858128	0.807686	0.862066	0.942095
GUSB	1	9	1	0	2.70052	3.20097	3.20097	0.0355657	0.34098	0.0858498	0.805706	0.862066	0.942095
AGK	0	7	1	0	3.15883	2.27243	2.27243	0.0296224	0.484307	0.0859066	0.805706	0.862066	0.942095
RNF144B	0	6	0	0	3.15738	0	0	0.0400433	0.478945	0.0859496	0.805706	0.862066	0.942095
FEZ2	0	0	0	0	0	0	0	0.0331452	0.491146	0.085973	0.805706	0.862066	0.942095
SGSM1	2	15	0	0	2.01693	0	0	0.0750262	0.270106	0.0861017	0.809445	0.862066	0.942095
OR1L1	0	0	0	0	0	0	0	0.0298699	0.622947	0.0861674	0.805706	0.862066	0.942095
PCDHB11	5	11	2	0	1.45932	7.65562	7.65562	0.353376	0.0346972	0.0862397	0.860672	0.862066	0.942095
ATP10A	6	20	0	0	1.80141	0	0	0.0828661	0.237117	0.0862537	0.813318	0.862066	0.942095
GCNT6	0	0	0	0	0	0	0	0.0304908	0.595991	0.0863653	0.805706	0.862066	0.942095
DHX57	4	15	4	0	1.75438	3.507	3.507	0.138091	0.0520086	0.0864791	0.814334	0.862066	0.942095
ACSM2A	1	9	0	0	2.3355	0	0	0.0709468	0.277119	0.0865074	0.809445	0.862066	0.942095
ICAM1	2	0	0	0	0	0	0	0.0311464	0.578542	0.0865121	0.805706	0.862066	0.942095
FCAR	0	6	0	0	3.2596	0	0	0.0352334	0.564378	0.0865313	0.805706	0.862066	0.942095
OSBPL8	4	2	0	0	0.299173	0	0	0.0682103	0.154136	0.0866044	0.808839	0.862066	0.942095
FBXO22	0	7	0	0	3.02233	0	0	0.0359997	0.554386	0.0866118	0.805706	0.862066	0.942095
SLC25A52	2	6	0	0	3.21308	0	0	0.0332122	0.604359	0.0867262	0.805706	0.862066	0.942095
ORC5	1	0	0	0	0	0	0	0.0358599	0.437066	0.086747	0.805706	0.862066	0.942095
ZNF257	2	8	0	0	2.56335	0	0	0.0518471	0.365765	0.0868827	0.806805	0.862066	0.942095
ZNF3	1	9	0	0	2.58989	0	0	0.0436846	0.447441	0.086901	0.805706	0.862066	0.942095
SERPINB7	2	0	0	0	0	0	0	0.0337958	0.496173	0.0870342	0.805706	0.862066	0.942095
HS3ST5	1	6	1	0	2.64652	7.05016	7.05016	0.0747481	0.145486	0.0872019	0.809445	0.862066	0.942095
PTGER4	1	7	1	0	2.49073	7.24624	7.24624	0.0757767	0.14114	0.0873606	0.809445	0.862066	0.942095
ZSCAN5D	0	0	0	0	0	0	0	0.033381	0.503544	0.0873874	0.805706	0.862066	0.942095
MYO7A	5	27	2	0	2.01076	1.95264	1.95264	0.0293096	0.415472	0.0873908	0.805706	0.862066	0.942095
MTF2	0	1	2	0	0.36054	5.20824	5.20824	0.268473	0.0780666	0.0874288	0.845389	0.862066	0.942095
GLTSCR1	2	2	0	0	0.242847	0	0	0.0334572	0.47186	0.087441	0.805706	0.862066	0.942095
FTCD	0	9	0	0	2.70564	0	0	0.0385406	0.525102	0.0874684	0.805706	0.862066	0.942095
PCGF3	3	6	0	0	3.12619	0	0	0.0355136	0.554481	0.0874781	0.805706	0.862066	0.942095
UVRAG	0	9	0	0	2.53101	0	0	0.0529781	0.377353	0.0876243	0.806805	0.862066	0.942095
ERICH1	4	8	0	0	2.68657	0	0	0.037437	0.522545	0.0876498	0.805706	0.862066	0.942095
HNRNPH3	1	0	0	0	0	0	0	0.0415786	0.348847	0.0876898	0.805706	0.862066	0.942095
FAM24A	0	3	0	0	5.60201	0	0	0.0281311	0.84581	0.0877012	0.805706	0.883267	0.942095
PLA2G16	0	0	1	0	0	8.34258	8.34258	0.133877	0.121342	0.0877591	0.813421	0.862066	0.942095
WNT10A	1	0	0	0	0	0	0	0.0305067	0.628376	0.0877728	0.805706	0.862066	0.942095
PI4KB	4	4	2	1	0.643948	4.13022	4.13022	0.424839	0.0576187	0.0878273	0.88261	0.862066	0.942095
WIF1	0	0	0	0	0	0	0	0.0373107	0.413252	0.0878612	0.805706	0.862066	0.942095	Yes
PEX14	1	0	0	0	0	0	0	0.0346069	0.481151	0.0879408	0.805706	0.862066	0.942095
PLA2G4B	5	3	2	0	0.390531	2.93851	2.93851	0.104997	0.212037	0.0879772	0.813421	0.862066	0.942095
ARFGAP3	0	0	0	0	0	0	0	0.0382385	0.39706	0.087978	0.805706	0.862066	0.942095
POTED	0	0	0	0	0	0	0	0.0365202	0.430711	0.0879887	0.805706	0.862066	0.942095
UBA3	2	0	1	0	0	2.02398	2.02398	0.0386098	0.5396	0.0880075	0.805706	0.862066	0.942095
HGF	2	10	0	0	2.0449	0	0	0.107251	0.193107	0.0880379	0.813421	0.862066	0.942095
SEC14L3	0	0	0	0	0	0	0	0.0357256	0.449073	0.0880434	0.805706	0.862066	0.942095
C1QTNF3	1	6	0	0	3.11565	0	0	0.0397093	0.493999	0.0880618	0.805706	0.862066	0.942095
NMB	0	3	0	0	5.48871	0	0	0.0297229	0.74536	0.0881281	0.805706	0.862066	0.942095
SMAD2	1	8	0	0	2.51018	0	0	0.0605685	0.32415	0.088161	0.806805	0.862066	0.942095	Yes
ABCA13	7	45	2	1	1.84107	1.29562	1.29562	0.0287213	0.68951	0.0883169	0.805706	0.862066	0.942095
DACT2	2	6	2	0	1.28774	8.60129	8.60129	0.623129	0.028336	0.0883297	0.934826	0.862066	0.942095
IL3RA	2	7	0	1	2.69966	4.67725	4.67725	0.0515043	0.227086	0.0883308	0.806805	0.862066	0.942095
ZNF781	1	4	2	0	1.40089	8.54213	8.54213	0.578734	0.0291448	0.0884459	0.926757	0.862066	0.942095
MTMR14	4	1	0	0	0.193652	0	0	0.0453512	0.29675	0.0885093	0.806434	0.862066	0.942095
CLEC9A	0	5	0	0	3.52814	0	0	0.0374849	0.533981	0.0885136	0.805706	0.862066	0.942095
RP11-467N20.5	0	0	0	0	0	0	0	0.0384459	0.398526	0.0885268	0.805706	0.862066	0.942095
PTGFR	1	7	0	0	2.94237	0	0	0.037648	0.536195	0.0885839	0.805706	0.862066	0.942095
TRIM63	1	0	0	0	0	0	0	0.0359477	0.456246	0.0886545	0.805706	0.862066	0.942095
MKRN2	1	0	0	0	0	0	0	0.0338724	0.513967	0.0888421	0.805706	0.862066	0.942095
C2orf71	3	2	0	0	0.262125	0	0	0.042745	0.311612	0.088864	0.805706	0.862066	0.942095
GOLT1B	0	3	0	0	5.4422	0	0	0.0304105	0.726155	0.0889137	0.805706	0.862066	0.942095
COX14	0	0	1	0	0	15.9156	15.9156	0.282749	0.058965	0.0889199	0.845389	0.862066	0.942095
N6AMT1	0	3	0	1	3.1169	10.4166	10.4166	0.124951	0.094763	0.0890969	0.813421	0.862066	0.942095
SFTPD	0	6	0	0	3.20652	0	0	0.0376433	0.54179	0.0891023	0.805706	0.862066	0.942095
XYLB	1	9	1	0	2.77553	2.29631	2.29631	0.0309958	0.47797	0.0891067	0.805706	0.862066	0.942095
POLR3A	10	4	1	0	0.33702	0.758221	0.758221	0.0279289	0.778445	0.0892444	0.805706	0.864968	0.942095
RIC8A	1	8	1	0	2.59926	4.82917	4.82917	0.0518647	0.220167	0.0892711	0.806805	0.862066	0.942095
ABCB6	5	11	2	0	2.05604	4.06667	4.06667	0.0809212	0.118062	0.0893053	0.810572	0.862066	0.942095
C12orf65	0	4	0	0	4.21861	0	0	0.0327777	0.651405	0.0896167	0.805706	0.862066	0.942095
PHF11	1	0	1	0	0	3.50621	3.50621	0.0599757	0.309971	0.089626	0.806805	0.862066	0.942095
GPR101	1	7	0	0	3.05113	0	0	0.0320625	0.685507	0.0897152	0.805706	0.862066	0.942095
SLFNL1	2	8	1	0	2.50964	5.20254	5.20254	0.0570447	0.202307	0.0897591	0.806805	0.862066	0.942095
PDE9A	3	11	1	0	2.53725	1.90656	1.90656	0.0294539	0.570562	0.0897687	0.805706	0.862066	0.942095
ZNF585B	1	11	0	0	2.2622	0	0	0.0637418	0.325059	0.0899398	0.807686	0.862066	0.942095
OR10G6	0	0	0	0	0	0	0	0.0307978	0.660048	0.0901046	0.805706	0.862066	0.942095
EIF2S3L	0	0	0	0	0	0	0	0.0328568	0.563638	0.0901535	0.805706	0.862066	0.942095
AK9	6	16	0	0	1.37125	0	0	0.380064	0.0655139	0.0902055	0.869119	0.862066	0.942095
RBBP6	0	10	3	1	1.37639	4.40524	4.40524	0.486889	0.028486	0.0902219	0.900744	0.862066	0.942095
PCDH20	2	7	2	0	1.59858	7.51547	7.51547	0.342417	0.0371095	0.0902446	0.857854	0.862066	0.942095
TMEM106B	0	0	1	0	0	4.8029	4.8029	0.0806681	0.222457	0.0903081	0.810572	0.862066	0.942095
POSTN	1	13	1	1	2.4289	2.35692	2.35692	0.0344243	0.315344	0.0904437	0.805706	0.862066	0.942095
ANKRD60	0	0	0	0	0	0	0	0.0312214	0.644298	0.0904661	0.805706	0.862066	0.942095
BRWD3	1	20	2	2	2.04746	2.83401	2.83401	0.0567067	0.106329	0.090511	0.806805	0.862066	0.942095
ZBTB38	9	4	1	0	0.346214	1.3801	1.3801	0.0339077	0.764885	0.0905508	0.805706	0.863103	0.942095
REEP5	0	0	0	1	0	9.65957	9.65957	0.16244	0.103083	0.0906016	0.821392	0.862066	0.942095
NT5C3B	0	0	1	0	0	7.62685	7.62685	0.126709	0.134032	0.0906075	0.813421	0.862066	0.942095
EXD3	8	3	0	0	0.335167	0	0	0.0495007	0.269876	0.090627	0.806805	0.862066	0.942095
NPHP3	4	7	3	1	0.883171	3.85623	3.85623	0.789869	0.0384371	0.0906621	0.966272	0.862066	0.942095
SAAL1	0	2	2	0	1.00158	8.58776	8.58776	0.998391	0.0293365	0.0906696	0.999286	0.862066	0.942095
CES3	3	9	1	0	2.60936	2.87428	2.87428	0.0366133	0.379133	0.0907869	0.805706	0.862066	0.942095
SLC39A3	1	0	0	0	0	0	0	0.0304388	0.706356	0.0908697	0.805706	0.862066	0.942095
NIPA2	0	6	0	0	3.21376	0	0	0.037304	0.565249	0.0909912	0.805706	0.862066	0.942095
ENTPD2	2	0	0	0	0	0	0	0.0329197	0.584375	0.0910156	0.805706	0.862066	0.942095
EYA4	2	6	3	0	1.44991	5.30102	5.30102	0.473461	0.0308998	0.0911125	0.897102	0.862066	0.942095
HOXC13	0	1	1	0	0.387616	15.0749	15.0749	0.308373	0.0626635	0.0913382	0.850572	0.862066	0.942095	Yes
ARHGAP20	2	15	1	0	2.3703	1.50043	1.50043	0.0286899	0.713315	0.0913494	0.805706	0.862066	0.942095
TRAPPC2L	2	0	0	1	0	7.78067	7.78067	0.128662	0.129905	0.0914052	0.813421	0.862066	0.942095
B3GNT5	4	1	1	0	0.215855	3.52771	3.52771	0.0655149	0.305464	0.0914529	0.808787	0.862066	0.942095
TNRC18	5	15	3	0	0.974014	5.05004	5.05004	0.943553	0.0333575	0.0914639	0.993322	0.862066	0.942095
DGAT1	0	7	0	0	2.93109	0	0	0.0411134	0.510357	0.091533	0.805706	0.862066	0.942095
DNAJB2	0	6	0	0	3.17979	0	0	0.0389277	0.540527	0.0915665	0.805706	0.862066	0.942095
CHCHD5	2	4	0	0	4.13505	0	0	0.0323768	0.68801	0.0915979	0.805706	0.862066	0.942095
TRIM64C	0	0	0	0	0	0	0	0.038424	0.430106	0.0917112	0.805706	0.862066	0.942095
ANAPC4	1	1	2	0	0.238366	2.76181	2.76181	0.0978215	0.242602	0.0918282	0.813421	0.862066	0.942095
SPHKAP	5	13	4	0	1.08047	4.11662	4.11662	0.840914	0.0303802	0.0918741	0.977595	0.862066	0.942095
TMEM52B	0	0	1	0	0	9.31364	9.31364	0.158907	0.107358	0.0919164	0.821392	0.862066	0.942095
TUBB	3	0	0	0	0	0	0	0.0334197	0.584838	0.0920196	0.805706	0.862066	0.942095
AC018470.1	1	0	0	0	0	0	0	0.0364549	0.483435	0.0920423	0.805706	0.862066	0.942095
THRAP3	1	13	3	0	1.97437	3.84368	3.84368	0.104222	0.0731851	0.0920728	0.813421	0.862066	0.942095	Yes
FABP1	1	4	0	0	4.17025	0	0	0.0326243	0.69012	0.092152	0.805706	0.862066	0.942095
DRAM2	1	0	0	1	0	4.83384	4.83384	0.0821604	0.219937	0.0922446	0.811172	0.862066	0.942095
H2AFY2	0	7	0	0	2.99509	0	0	0.0374482	0.578508	0.0922463	0.805706	0.862066	0.942095
IRF2	1	4	2	0	1.55484	8.00556	8.00556	0.470996	0.0331826	0.0922942	0.896299	0.862066	0.942095
RORA	4	4	2	1	1.14064	5.33898	5.33898	0.820123	0.0291446	0.0924218	0.972917	0.862066	0.942095
C8A	0	9	0	0	2.53135	0	0	0.0529455	0.401893	0.0925865	0.806805	0.862066	0.942095
NUMB	2	11	1	0	2.47135	2.9372	2.9372	0.0369485	0.371659	0.0926323	0.805706	0.862066	0.942095
STRADA	0	6	0	0	3.04398	0	0	0.0462773	0.449897	0.0927925	0.806434	0.862066	0.942095
C14orf119	0	0	1	0	0	8.78753	8.78753	0.15107	0.114534	0.0928036	0.819916	0.862066	0.942095
POLA1	11	15	0	0	0.886148	0	0	0.722827	0.0292282	0.0928217	0.953675	0.862066	0.942095
COL8A2	0	0	0	0	0	0	0	0.0329288	0.608991	0.0928815	0.805706	0.862066	0.942095
PDCD11	6	19	0	0	1.54375	0	0	0.206804	0.11463	0.092947	0.823454	0.862066	0.942095
TLE1	2	13	1	0	2.42332	2.14377	2.14377	0.031453	0.510247	0.0929587	0.805706	0.862066	0.942095
EBLN1	0	0	0	0	0	0	0	0.0322017	0.648699	0.0930768	0.805706	0.862066	0.942095
SLC36A4	0	2	1	1	0.814269	7.94492	7.94492	0.788351	0.0342654	0.0931918	0.966272	0.862066	0.942095
SBK3	0	0	0	0	0	0	0	0.0322817	0.647349	0.0932111	0.805706	0.862066	0.942095
IQGAP2	4	4	1	2	0.440279	2.33018	2.33018	0.126654	0.228097	0.0932213	0.813421	0.862066	0.942095
DHX58	3	6	1	1	1.58437	7.4017	7.4017	0.371369	0.0378085	0.0932624	0.864967	0.862066	0.942095
CNTNAP2	9	26	1	1	1.9333	1.55659	1.55659	0.0297677	0.575556	0.0933109	0.805706	0.862066	0.942095	Yes
C14orf39	1	8	0	0	2.36776	0	0	0.0779553	0.272007	0.0933147	0.810086	0.862066	0.942095
GNAS	3	15	0	0	2.069	0	0	0.0599579	0.355801	0.0933411	0.806805	0.862066	0.942095	Yes
RP13-512J5.1	0	0	0	1	0	24.3672	24.3672	0.562023	0.0365777	0.0933889	0.92431	0.862066	0.942095
THEGL	0	0	0	0	0	0	0	0.0357289	0.516494	0.0934798	0.805706	0.862066	0.942095
ARSA	1	6	0	1	2.63631	6.54144	6.54144	0.0758308	0.158019	0.0936139	0.809445	0.862066	0.942095
PLOD3	1	10	1	0	2.62531	2.53362	2.53362	0.034224	0.433282	0.0936739	0.805706	0.862066	0.942095
CBX5	1	0	1	0	0	8.53932	8.53932	0.147287	0.117639	0.0937751	0.818308	0.862066	0.942095
COL9A1	3	6	3	1	1.07665	4.14964	4.14964	0.883102	0.0310621	0.093808	0.985234	0.862066	0.942095
RAB34	0	0	0	1	0	4.98601	4.98601	0.0871959	0.213628	0.0938375	0.813421	0.862066	0.942095
REM1	1	0	0	0	0	0	0	0.0341013	0.581846	0.0938495	0.805706	0.862066	0.942095
PSMD13	0	0	1	0	0	4.02225	4.02225	0.0719425	0.269107	0.093887	0.809445	0.862066	0.942095
RND2	0	0	0	1	0	9.93999	9.93999	0.174987	0.0998463	0.0938949	0.823454	0.862066	0.942095
SMARCA2	4	17	0	0	1.54873	0	0	0.232657	0.108103	0.0939952	0.830716	0.862066	0.942095
AKTIP	0	0	1	0	0	4.67964	4.67964	0.0824795	0.228791	0.094049	0.811353	0.862066	0.942095
ZNF16	2	1	0	0	0.18575	0	0	0.0427849	0.357533	0.0940687	0.805706	0.862066	0.942095
STAU2	0	8	0	0	2.55138	0	0	0.0605525	0.355406	0.0941054	0.806805	0.862066	0.942095
LCN12	1	4	0	0	4.1118	0	0	0.0341475	0.665184	0.0941144	0.805706	0.862066	0.942095
CDH11	5	11	3	0	1.36848	5.08166	5.08166	0.440171	0.0328003	0.0941298	0.889006	0.862066	0.942095	Yes
UFC1	1	3	1	0	3.62065	6.74997	6.74997	0.0849695	0.152646	0.0941649	0.813421	0.862066	0.942095
NUBPL	0	0	0	1	0	3.41748	3.41748	0.0628671	0.319656	0.0941711	0.807686	0.862066	0.942095
SNRPC	0	0	0	1	0	9.97789	9.97789	0.176449	0.0994235	0.094215	0.823454	0.862066	0.942095
NETO1	4	4	3	0	0.811131	4.78282	4.78282	0.709425	0.0391838	0.0942538	0.952486	0.862066	0.942095
GTDC1	1	7	0	0	2.79057	0	0	0.0473449	0.446512	0.0942595	0.806805	0.862066	0.942095
AMPH	2	10	1	1	2.34027	3.28267	3.28267	0.0568158	0.178213	0.0943094	0.806805	0.862066	0.942095
CAD	6	22	0	0	1.53212	0	0	0.198413	0.122343	0.0943462	0.823454	0.862066	0.942095
IL22RA1	3	1	1	0	0.205493	2.84749	2.84749	0.0576662	0.382805	0.0944445	0.806805	0.862066	0.942095
OXA1L	0	0	0	0	0	0	0	0.0370404	0.492963	0.0944916	0.805706	0.862066	0.942095
IMMP2L	1	0	0	1	0	7.63798	7.63798	0.132255	0.133147	0.09452	0.813421	0.862066	0.942095
NOTCH3	9	27	0	0	1.63936	0	0	0.100446	0.216015	0.0945435	0.813421	0.862066	0.942095
ANGPTL6	0	0	0	0	0	0	0	0.0333729	0.62117	0.0945802	0.805706	0.862066	0.942095
IL20	0	4	0	0	4.04308	0	0	0.0375608	0.584013	0.0946323	0.805706	0.862066	0.942095
F11R	4	0	0	0	0	0	0	0.0399203	0.446117	0.0946362	0.805706	0.862066	0.942095
IGSF22	2	14	1	0	2.36925	2.14486	2.14486	0.0320478	0.509992	0.0946747	0.805706	0.862066	0.942095
SLC16A8	0	0	0	0	0	0	0	0.0316385	0.726507	0.0947684	0.805706	0.862066	0.942095
CLEC12B	2	0	1	0	0	3.43397	3.43397	0.0621793	0.315825	0.0948689	0.806805	0.862066	0.942095
GCKR	0	7	1	1	2.22553	5.12489	5.12489	0.123132	0.0804983	0.0950127	0.813421	0.862066	0.942095
PTGDR	0	4	1	0	2.20845	15.1626	15.1626	0.214043	0.062257	0.0950278	0.824517	0.862066	0.942095
XPO6	3	13	0	0	1.96816	0	0	0.0925118	0.239924	0.0951092	0.813421	0.862066	0.942095
OR4C5	0	0	0	0	0	0	0	0.0335732	0.622693	0.0951395	0.805706	0.862066	0.942095
ZDHHC21	1	0	1	0	0	4.39606	4.39606	0.0781015	0.243661	0.0951855	0.810086	0.862066	0.942095
CDK5RAP3	0	5	1	1	2.07559	6.27119	6.27119	0.210093	0.0545952	0.0952	0.823454	0.862066	0.942095
HMBOX1	1	7	0	0	2.63575	0	0	0.0601814	0.351912	0.0952599	0.806805	0.862066	0.942095
KIN	1	0	1	0	0	2.86439	2.86439	0.0546289	0.382475	0.0953395	0.806805	0.862066	0.942095
TOMM34	1	5	1	0	3.03024	5.02023	5.02023	0.0612836	0.211097	0.0953582	0.806805	0.862066	0.942095
DPH6	1	3	1	1	1.81611	7.41106	7.41106	0.39181	0.0386865	0.0953715	0.871126	0.862066	0.942095
CTC-432M15.3	6	5	0	0	0.457885	0	0	0.109744	0.0988177	0.0953865	0.813421	0.862066	0.942095
STOML3	1	0	0	0	0	0	0	0.0384546	0.474935	0.0954834	0.805706	0.862066	0.942095
ICOSLG	0	0	0	0	0	0	0	0.0360709	0.535001	0.0955721	0.805706	0.862066	0.942095
OR5H1	1	0	0	0	0	0	0	0.0331961	0.654608	0.0955967	0.805706	0.862066	0.942095
POLR3D	1	1	2	0	0.469428	6.2515	6.2515	0.424063	0.0540645	0.0955996	0.88261	0.862066	0.942095
COL12A1	7	17	0	0	0.868803	0	0	0.686852	0.0302695	0.0956439	0.946876	0.862066	0.942095
SRPR	6	12	0	0	2.13929	0	0	0.0555936	0.376798	0.0957766	0.806805	0.862066	0.942095
LRRC57	0	0	1	0	0	8.65299	8.65299	0.154437	0.116516	0.0958335	0.821392	0.862066	0.942095
PTPN1	1	0	0	0	0	0	0	0.0411776	0.423615	0.0958588	0.805706	0.862066	0.942095
EDA	0	9	1	0	2.64128	3.60613	3.60613	0.0432976	0.302115	0.0958745	0.805706	0.862066	0.942095
PPP2R3B	3	10	0	0	2.35972	0	0	0.0510931	0.420234	0.0958993	0.806805	0.862066	0.942095
SLC22A17	1	0	0	0	0	0	0	0.0361853	0.541165	0.0959168	0.805706	0.862066	0.942095
RAPGEFL1	2	0	0	0	0	0	0	0.0375985	0.505605	0.0959593	0.805706	0.862066	0.942095
CLNK	0	0	0	0	0	0	0	0.0429021	0.392152	0.0961166	0.805706	0.862066	0.942095
TP73	5	13	1	0	2.2764	2.50035	2.50035	0.0361034	0.435527	0.0961491	0.805706	0.862066	0.942095
ZNF771	0	0	0	0	0	0	0	0.0320695	0.73561	0.096178	0.805706	0.862066	0.942095
TMEM204	0	5	0	0	3.62824	0	0	0.0338423	0.715899	0.0962533	0.805706	0.862066	0.942095
COL16A1	9	11	0	0	0.76202	0	0	0.473553	0.033209	0.0962673	0.897102	0.862066	0.942095
SERPINB5	2	0	0	0	0	0	0	0.0381727	0.495359	0.0963168	0.805706	0.862066	0.942095
ZNF366	6	14	0	0	2.09999	0	0	0.0493496	0.435921	0.0963926	0.806805	0.862066	0.942095
AL390778.1	0	0	0	0	0	0	0	0.0335321	0.650471	0.0964137	0.805706	0.862066	0.942095
RIMBP2	13	8	0	0	0.505791	0	0	0.0839913	0.146558	0.0965982	0.813421	0.862066	0.942095
NAP1L2	3	9	0	0	2.5032	0	0	0.0450531	0.485293	0.0966085	0.806434	0.862066	0.942095
PCDHA8	9	21	0	0	1.78831	0	0	0.0703195	0.303292	0.0966464	0.809445	0.862066	0.942095
CBX1	1	4	0	0	3.90538	0	0	0.040276	0.544544	0.0966577	0.805706	0.862066	0.942095
TOM1L2	2	1	2	0	0.314141	4.14469	4.14469	0.192913	0.116799	0.0966949	0.823454	0.862066	0.942095
PAGE1	0	4	0	0	3.99874	0	0	0.038902	0.576078	0.0967068	0.805706	0.862066	0.942095
RBM42	2	9	0	0	2.5515	0	0	0.043673	0.508723	0.096708	0.805706	0.862066	0.942095
TMEM98	0	5	0	0	3.46547	0	0	0.0400002	0.561053	0.0967261	0.805706	0.862066	0.942095
NUDT21	0	0	0	1	0	8.52792	8.52792	0.153785	0.118416	0.0967349	0.821392	0.862066	0.942095
PRB2	1	0	0	0	0	0	0	0.0480902	0.335855	0.0967437	0.806805	0.862066	0.942095
VWA7	4	1	0	0	0.194646	0	0	0.0461777	0.343594	0.0967849	0.806434	0.862066	0.942095
PTGER2	1	0	0	0	0	0	0	0.033624	0.658836	0.0968425	0.805706	0.862066	0.942095
MAB21L2	3	8	0	0	2.71869	0	0	0.0372449	0.61971	0.0968447	0.805706	0.862066	0.942095
FAM198B	3	1	0	0	0.190201	0	0	0.0443145	0.364284	0.0969331	0.805706	0.862066	0.942095
GDPGP1	0	0	0	0	0	0	0	0.0339951	0.639276	0.0969948	0.805706	0.862066	0.942095
PSG3	1	4	1	1	1.80825	7.10893	7.10893	0.339409	0.0420078	0.0969994	0.85683	0.862066	0.942095
CLPX	1	7	2	0	2.36033	4.28949	4.28949	0.0936661	0.110845	0.0970189	0.813421	0.862066	0.942095
FANCD2	2	12	0	0	1.85057	0	0	0.141891	0.170772	0.0970456	0.817296	0.862066	0.942095	Yes
GRHL1	1	8	0	0	2.50984	0	0	0.0606039	0.361202	0.0970485	0.806805	0.862066	0.942095
SLC19A2	0	0	0	0	0	0	0	0.0362727	0.549836	0.0970558	0.805706	0.862066	0.942095
BSN	11	30	4	1	1.17765	3.41856	3.41856	0.569329	0.0308131	0.0970562	0.926243	0.862066	0.942095
C17orf105	0	0	0	1	0	10.3388	10.3388	0.19034	0.0955595	0.09706	0.823454	0.862066	0.942095
HNRNPM	3	11	1	1	2.00729	4.42441	4.42441	0.100159	0.102429	0.0972861	0.813421	0.862066	0.942095
PRSS56	0	0	0	0	0	0	0	0.0357938	0.56979	0.0972913	0.805706	0.862066	0.942095
TMEM242	0	3	0	0	5.2035	0	0	0.0342873	0.706488	0.0973853	0.805706	0.862066	0.942095
TYSND1	0	1	1	0	0.34965	11.8622	11.8622	0.252515	0.0819546	0.0974522	0.839391	0.862066	0.942095
OR6Y1	0	0	0	0	0	0	0	0.0339929	0.64903	0.0974663	0.805706	0.862066	0.942095
OR10A6	1	0	0	0	0	0	0	0.0392952	0.477743	0.0974725	0.805706	0.862066	0.942095
TMEM45A	1	1	2	0	0.540513	6.7781	6.7781	0.523459	0.0461444	0.0975048	0.913347	0.862066	0.942095
NFKBID	3	7	1	0	2.6004	4.5244	4.5244	0.0575746	0.234678	0.0975143	0.806805	0.862066	0.942095
TNNI2	0	0	1	0	0	9.2152	9.2152	0.168813	0.108636	0.0975614	0.823454	0.862066	0.942095
SLC28A1	1	10	1	0	2.59144	2.62251	2.62251	0.0366236	0.418459	0.0976499	0.805706	0.862066	0.942095
ICA1L	0	0	0	0	0	0	0	0.0421225	0.418868	0.0977177	0.805706	0.862066	0.942095
DSTN	0	0	0	1	0	11.818	11.818	0.223498	0.0822974	0.0977311	0.827284	0.862066	0.942095
ERN1	2	12	0	0	2.12156	0	0	0.0734674	0.308131	0.0977738	0.809445	0.862066	0.942095
ELK3	0	7	0	0	2.97569	0	0	0.0385192	0.610681	0.0978793	0.805706	0.862066	0.942095
CDC42BPB	3	16	0	0	1.71878	0	0	0.153504	0.16257	0.0979858	0.821392	0.862066	0.942095
H3F3C	0	4	1	0	2.44787	11.9719	11.9719	0.163936	0.0811152	0.0980776	0.821392	0.862066	0.942095
LILRA3	0	0	0	0	0	0	0	0.0367423	0.553295	0.098347	0.805706	0.862066	0.942095
MRPS7	0	3	1	0	2.40869	14.7591	14.7591	0.223755	0.064168	0.0984157	0.827284	0.862066	0.942095
LRRD1	1	8	1	0	2.69626	3.36049	3.36049	0.0439085	0.324097	0.0985063	0.805706	0.862066	0.942095
IPO9	3	12	0	0	1.97461	0	0	0.0989078	0.232527	0.0985218	0.813421	0.862066	0.942095
ZFYVE19	0	4	2	0	1.81774	7.16756	7.16756	0.341062	0.04202	0.0986455	0.857436	0.862066	0.942095
GGN	2	9	0	0	2.6263	0	0	0.0378547	0.632403	0.0988003	0.805706	0.862066	0.942095
ELP3	1	5	3	0	1.39466	5.25185	5.25185	0.551894	0.0324781	0.098829	0.921321	0.862066	0.942095
HERC2	29	37	1	0	0.739421	0.220317	0.220317	0.191808	0.0528286	0.0989428	0.823454	0.862066	0.942095
SH3BGR	2	0	1	0	0	3.96909	3.96909	0.0738513	0.270899	0.0989775	0.809445	0.862066	0.942095
CHTOP	2	1	2	0	0.361064	4.8275	4.8275	0.260998	0.0877769	0.0989991	0.843769	0.862066	0.942095
SNX5	2	0	0	0	0	0	0	0.0437446	0.413118	0.0990461	0.805706	0.862066	0.942095
CD46	1	0	0	0	0	0	0	0.0419637	0.439354	0.0990633	0.805706	0.862066	0.942095
RP11-690P14.4	0	0	1	0	0	9.44971	9.44971	0.177068	0.105637	0.0992132	0.823454	0.862066	0.942095
GRTP1	0	7	0	0	2.96464	0	0	0.0391444	0.612488	0.099425	0.805706	0.862066	0.942095
PLVAP	1	8	0	0	2.72368	0	0	0.0419086	0.559322	0.0995412	0.805706	0.862066	0.942095
NEUROD4	1	6	1	0	2.66725	5.78017	5.78017	0.0726033	0.18102	0.0996308	0.809445	0.862066	0.942095
OCM	0	0	0	1	0	15.0535	15.0535	0.307907	0.0627632	0.0997557	0.850572	0.862066	0.942095
MEX3A	0	0	0	0	0	0	0	0.0340779	0.697132	0.0998166	0.805706	0.862066	0.942095
OR2AP1	0	0	0	0	0	0	0	0.0345418	0.671991	0.0998782	0.805706	0.862066	0.942095
FMO4	1	8	0	0	2.51539	0	0	0.060018	0.377443	0.0999416	0.806805	0.862066	0.942095
OR2A25	1	0	0	0	0	0	0	0.0352889	0.642211	0.100049	0.805706	0.862066	0.942095
EHF	0	3	2	0	1.69833	7.58179	7.58179	0.448594	0.0376018	0.100083	0.889538	0.862066	0.942095
RNF17	2	14	0	0	1.70407	0	0	0.184014	0.144058	0.100268	0.823454	0.862066	0.942095
OR52L1	1	6	1	0	2.55712	6.68	6.68	0.0848543	0.15441	0.100418	0.813421	0.862066	0.942095
SNAP25	2	6	0	0	2.97424	0	0	0.0454452	0.500863	0.100509	0.806434	0.862066	0.942095
SFXN4	0	5	0	0	3.2604	0	0	0.049737	0.455449	0.10062	0.806805	0.862066	0.942095
HYLS1	0	0	1	0	0	5.07174	5.07174	0.0959686	0.209716	0.100657	0.813421	0.862066	0.942095
KDM6B	0	12	0	0	2.26784	0	0	0.0620056	0.387937	0.100898	0.806805	0.862066	0.942095
LIPE	2	11	0	0	2.33779	0	0	0.049772	0.468945	0.100924	0.806805	0.862066	0.942095
PRKG2	3	10	0	0	2.02722	0	0	0.106013	0.219887	0.100928	0.813421	0.862066	0.942095
WDTC1	2	12	1	0	2.42954	2.20182	2.20182	0.035272	0.497044	0.101142	0.805706	0.862066	0.942095
ZNF789	1	6	1	0	2.87078	4.15471	4.15471	0.054871	0.258874	0.101151	0.806805	0.862066	0.942095
GFI1	0	0	0	0	0	0	0	0.0361354	0.621132	0.101153	0.805706	0.862066	0.942095
BBOX1	0	0	0	0	0	0	0	0.0405209	0.485549	0.101166	0.805706	0.862066	0.942095
IFNG	1	4	0	0	3.82396	0	0	0.0430601	0.534965	0.101184	0.805706	0.862066	0.942095
MTFMT	0	2	1	1	0.969782	8.00247	8.00247	0.968597	0.0337767	0.101264	0.996242	0.862066	0.942095
TREML4	0	4	0	0	4.02756	0	0	0.0380237	0.645571	0.101293	0.805706	0.862066	0.942095
HOXB13	1	4	1	0	2.32871	12.268	12.268	0.182299	0.0785068	0.101558	0.823454	0.862066	0.942095
OR5D13	0	6	1	0	2.36606	9.03928	9.03928	0.117153	0.110992	0.101666	0.813421	0.862066	0.942095
SLC46A2	0	0	0	0	0	0	0	0.0363316	0.622386	0.101686	0.805706	0.862066	0.942095
PAX5	2	7	0	0	2.79857	0	0	0.0441216	0.53304	0.101719	0.805706	0.862066	0.942095	Yes
JOSD1	0	0	1	0	0	8.28962	8.28962	0.158629	0.122203	0.101783	0.821392	0.862066	0.942095
PRRT2	0	4	0	0	4.08196	0	0	0.036431	0.702555	0.101928	0.805706	0.862066	0.942095
SFXN3	1	5	0	0	3.33767	0	0	0.0435367	0.539398	0.101943	0.805706	0.862066	0.942095
NOVA1	0	8	0	0	2.66118	0	0	0.0502914	0.472621	0.102017	0.806805	0.862066	0.942095
CCDC69	1	1	1	1	0.521294	6.4553	6.4553	0.4972	0.0507798	0.102021	0.903529	0.862066	0.942095
NABP2	1	0	0	1	0	8.40097	8.40097	0.160332	0.119795	0.102061	0.821392	0.862066	0.942095
NDFIP2	1	0	0	0	0	0	0	0.0386176	0.553779	0.102233	0.805706	0.862066	0.942095
FAM188B2	0	0	0	0	0	0	0	0.0436037	0.43509	0.102334	0.805706	0.862066	0.942095
LONP2	1	2	2	0	0.395403	3.71056	3.71056	0.1877	0.144584	0.102394	0.823454	0.862066	0.942095
C6orf25	4	0	0	0	0	0	0	0.0386109	0.565962	0.102408	0.805706	0.862066	0.942095
TPR	3	15	0	0	1.20949	0	0	0.622595	0.052801	0.102412	0.934826	0.862066	0.942095	Yes
PLA2G12B	0	4	1	0	2.84819	8.01449	8.01449	0.108133	0.126867	0.102482	0.813421	0.862066	0.942095
GABRA4	3	10	1	0	2.45228	2.85436	2.85436	0.0419069	0.381857	0.1025	0.805706	0.862066	0.942095
DNAJB6	1	0	0	0	0	0	0	0.0428415	0.455844	0.102513	0.805706	0.862066	0.942095
C1orf194	0	0	1	0	0	12.1894	12.1894	0.246789	0.0794975	0.102642	0.835217	0.862066	0.942095
MBNL2	2	7	0	0	2.78271	0	0	0.0452221	0.524065	0.102689	0.806434	0.862066	0.942095
GMEB1	0	0	0	0	0	0	0	0.0406201	0.500661	0.102705	0.805706	0.862066	0.942095
YIPF5	0	0	1	0	0	6.0545	6.0545	0.11638	0.172869	0.10271	0.813421	0.862066	0.942095
MAGEB5	0	0	0	0	0	0	0	0.0382358	0.568906	0.102774	0.805706	0.862066	0.942095
HIP1	4	2	0	0	0.303597	0	0	0.0720569	0.192737	0.10288	0.809445	0.862066	0.942095	Yes
FAM153A	1	2	2	0	2.0705	6.9449	6.9449	0.387029	0.0439879	0.102885	0.869611	0.862066	0.942095
MEST	3	0	0	0	0	0	0	0.043849	0.450883	0.103158	0.805706	0.862066	0.942095
KCNQ5	3	12	2	1	1.67	4.30544	4.30544	0.211742	0.0525725	0.103303	0.824517	0.862066	0.942095
HSPA1L	4	1	0	0	0.189152	0	0	0.0417043	0.474249	0.103306	0.805706	0.862066	0.942095
TNPO3	1	12	1	1	2.34047	2.73446	2.73446	0.047604	0.246715	0.103399	0.806805	0.862066	0.942095
HM13	4	4	1	1	1.23646	7.80906	7.80906	0.715799	0.0336389	0.103456	0.953675	0.862066	0.942095
COL11A2	4	14	0	0	1.50253	0	0	0.291152	0.0962446	0.103503	0.846014	0.862066	0.942095
UBE2Q2	3	0	0	0	0	0	0	0.0483499	0.386694	0.103518	0.806805	0.862066	0.942095
CXADR	1	6	1	0	2.80393	4.46818	4.46818	0.0600883	0.239433	0.10353	0.806805	0.862066	0.942095
PASD1	1	13	1	0	2.44278	1.40654	1.40654	0.0332972	0.756139	0.103589	0.805706	0.862137	0.942095
CALCOCO1	1	9	1	1	2.27818	3.79571	3.79571	0.0793161	0.138758	0.103784	0.810572	0.862066	0.942095
MROH2A	0	2	0	0	0.268519	0	0	0.0582004	0.239261	0.103854	0.806805	0.862066	0.942095
PTGDR2	2	0	0	0	0	0	0	0.0342787	0.808685	0.103905	0.805706	0.869211	0.942095
CDH10	4	13	0	0	1.89649	0	0	0.105788	0.229222	0.103938	0.813421	0.862066	0.942095	Yes
TAS2R38	1	6	0	0	3.18469	0	0	0.0363423	0.741641	0.103962	0.805706	0.862066	0.942095
GPRC5A	2	6	1	0	2.46956	6.79316	6.79316	0.0924483	0.150967	0.104061	0.813421	0.862066	0.942095
C21orf2	2	0	0	0	0	0	0	0.0379012	0.608334	0.104066	0.805706	0.862066	0.942095
RP11-343C2.12	0	1	1	0	1.6063	24.8888	24.8888	0.672831	0.0357199	0.104111	0.943875	0.862066	0.942095
TMEM132A	2	1	0	0	0.185407	0	0	0.0425108	0.455155	0.104116	0.805706	0.862066	0.942095
NOX1	1	8	1	1	2.09986	4.81279	4.81279	0.127063	0.0893528	0.104184	0.813421	0.862066	0.942095
MYL6	0	0	1	0	0	7.35068	7.35068	0.144066	0.139615	0.10432	0.818308	0.862066	0.942095
OPCML	2	8	0	0	2.58773	0	0	0.0496607	0.482278	0.104323	0.806805	0.862066	0.942095
ELMO2	2	1	0	0	0.205184	0	0	0.0597436	0.258025	0.104367	0.806805	0.862066	0.942095
PROS1	3	9	2	0	2.17231	3.83848	3.83848	0.0877691	0.133284	0.104431	0.813421	0.862066	0.942095
ANAPC1	6	15	0	0	1.52894	0	0	0.246874	0.108045	0.104495	0.835217	0.862066	0.942095
C1D	1	0	1	0	0	8.90362	8.90362	0.176017	0.112296	0.104628	0.823454	0.862066	0.942095
LHX3	1	0	0	0	0	0	0	0.0379044	0.614337	0.104657	0.805706	0.862066	0.942095
PSMA7	0	3	1	0	2.83257	10.4276	10.4276	0.156066	0.0946515	0.104734	0.821392	0.862066	0.942095
METTL14	0	6	0	0	2.7717	0	0	0.0663043	0.358349	0.104793	0.808787	0.862066	0.942095
MCM7	1	2	2	0	0.534322	5.47582	5.47582	0.387252	0.0698736	0.104868	0.869791	0.862066	0.942095
PIRT	2	2	1	0	1.35216	24.9326	24.9326	0.704779	0.035287	0.104945	0.95099	0.862066	0.942095
RAE1	1	6	0	2	2.2672	4.72487	4.72487	0.129866	0.0925145	0.104969	0.813421	0.862066	0.942095
MOBP	1	0	0	0	0	0	0	0.037618	0.636105	0.105259	0.805706	0.862066	0.942095
KCNJ15	1	0	0	0	0	0	0	0.0374963	0.642687	0.105337	0.805706	0.862066	0.942095
OR5M11	1	8	0	0	2.7813	0	0	0.0380222	0.707957	0.105375	0.805706	0.862066	0.942095
TRUB1	2	0	0	0	0	0	0	0.0429517	0.48769	0.105524	0.805706	0.862066	0.942095
EFNB1	5	8	0	0	2.58301	0	0	0.043197	0.57402	0.105671	0.805706	0.862066	0.942095
NIT1	0	5	0	0	3.37957	0	0	0.0437784	0.571256	0.105706	0.805706	0.862066	0.942095
IL22RA2	0	5	0	0	3.30735	0	0	0.0472818	0.517697	0.105718	0.806805	0.862066	0.942095
TSHB	0	2	1	0	2.20019	18.2027	18.2027	0.354872	0.050724	0.10572	0.861601	0.862066	0.942095
HNRNPA2B1	1	2	0	2	1.31769	7.85216	7.85216	0.729927	0.0344875	0.105732	0.955631	0.862066	0.942095	Yes
NKTR	0	12	0	0	1.88256	0	0	0.148889	0.188871	0.105944	0.818729	0.862066	0.942095
CCDC140	0	4	0	0	4.03604	0	0	0.0377699	0.714484	0.105945	0.805706	0.862066	0.942095
FOXN4	0	8	0	0	2.67965	0	0	0.0487596	0.514092	0.105946	0.806805	0.862066	0.942095
ENDOU	1	6	0	0	2.95468	0	0	0.0490357	0.497082	0.105982	0.806805	0.862066	0.942095
LARP6	1	1	0	1	0.32594	9.43842	9.43842	0.213549	0.105231	0.106066	0.824517	0.862066	0.942095
GALK1	2	0	0	0	0	0	0	0.03824	0.628662	0.106097	0.805706	0.862066	0.942095
POLR3H	0	4	0	0	4.01957	0	0	0.0382647	0.699818	0.106099	0.805706	0.862066	0.942095
CCDC149	4	1	0	0	0.207585	0	0	0.0575964	0.291169	0.106168	0.806805	0.862066	0.942095
RDH13	1	6	0	0	3.05169	0	0	0.0431496	0.587124	0.10622	0.805706	0.862066	0.942095
CDRT4	0	4	0	0	4.04936	0	0	0.0373755	0.734168	0.106275	0.805706	0.862066	0.942095
CCDC41	1	1	0	0	0.217391	0	0	0.0747875	0.190746	0.10641	0.809445	0.862066	0.942095
CNIH2	0	3	0	0	5.04323	0	0	0.0372595	0.73677	0.106462	0.805706	0.862066	0.942095
POLDIP2	0	6	0	0	3.01047	0	0	0.0483258	0.515207	0.106561	0.806805	0.862066	0.942095
VCPIP1	3	3	2	0	0.4797	4.00005	4.00005	0.223568	0.123557	0.106681	0.827284	0.862066	0.942095
SPRTN	0	6	0	0	3.0087	0	0	0.0484373	0.514687	0.106694	0.806805	0.862066	0.942095
CTC1	3	6	2	1	1.04483	4.97256	4.97256	0.930309	0.0359386	0.106757	0.992821	0.862066	0.942095
GJB4	0	4	1	0	1.68374	20.0561	20.0561	0.403682	0.0454983	0.106768	0.877254	0.862066	0.942095
IL17RE	1	3	1	1	0.758944	6.81159	6.81159	0.667942	0.0456993	0.106818	0.943455	0.862066	0.942095
CCSAP	2	0	0	0	0	0	0	0.0415449	0.535012	0.106852	0.805706	0.862066	0.942095
OOSP1	0	0	1	0	0	9.7299	9.7299	0.200521	0.102253	0.106911	0.823454	0.862066	0.942095
REPS2	5	3	1	1	0.398357	2.6844	2.6844	0.113155	0.24777	0.106917	0.813421	0.862066	0.942095
CHCHD3	1	1	1	1	0.604371	6.79851	6.79851	0.607028	0.0458724	0.107143	0.931887	0.862066	0.942095
PSKH1	0	8	0	0	2.78142	0	0	0.0411824	0.648504	0.107177	0.805706	0.862066	0.942095
RAPGEF6	6	5	0	0	0.46942	0	0	0.122068	0.105932	0.107274	0.813421	0.862066	0.942095
ZSCAN5B	1	8	0	0	2.57686	0	0	0.0539171	0.461134	0.107307	0.806805	0.862066	0.942095
PRSS50	0	7	0	0	2.90812	0	0	0.0425247	0.619103	0.107444	0.805706	0.862066	0.942095
IRG1	0	0	0	0	0	0	0	0.0407086	0.558626	0.107554	0.805706	0.862066	0.942095
ME1	1	9	0	0	2.29216	0	0	0.0771822	0.324243	0.107593	0.809445	0.862066	0.942095
OTOG	3	6	0	0	0.433719	0	0	0.084308	0.1499	0.107673	0.813421	0.862066	0.942095
NCOA4	0	8	0	0	2.49294	0	0	0.0669244	0.375537	0.107677	0.808787	0.862066	0.942095	Yes
ATP5C1	1	0	1	0	0	4.21605	4.21605	0.0867485	0.254844	0.10782	0.813421	0.862066	0.942095
MCM6	4	2	2	0	0.348841	2.77525	2.77525	0.117246	0.235338	0.107833	0.813421	0.862066	0.942095
GPATCH8	4	20	1	0	2.07732	1.04751	1.04751	0.0373356	0.964565	0.10788	0.805706	0.969244	0.942095
SP5	1	0	0	0	0	0	0	0.0366855	0.740958	0.107916	0.805706	0.862066	0.942095
PPP1CA	0	5	0	0	3.44355	0	0	0.0409268	0.651451	0.107917	0.805706	0.862066	0.942095
CHID1	3	7	0	0	2.66258	0	0	0.0520639	0.470316	0.107943	0.806805	0.862066	0.942095
MED8	0	0	0	1	0	5.12327	5.12327	0.105028	0.207427	0.107976	0.813421	0.862066	0.942095
RHOG	2	6	0	0	3.1067	0	0	0.0381258	0.735489	0.10809	0.805706	0.862066	0.942095
ASNA1	3	0	0	0	0	0	0	0.039737	0.608928	0.108141	0.805706	0.862066	0.942095
MRPL51	0	0	1	0	0	13.4316	13.4316	0.297686	0.0713142	0.10816	0.848139	0.862066	0.942095
HMX1	0	0	0	0	0	0	0	0.0374692	0.697057	0.108168	0.805706	0.862066	0.942095
ERVV-2	0	0	0	0	0	0	0	0.0398574	0.595603	0.108234	0.805706	0.862066	0.942095
TMEM139	0	4	0	0	4.00016	0	0	0.0388581	0.71132	0.108322	0.805706	0.862066	0.942095
DCAF8L2	8	16	0	0	1.79705	0	0	0.0957857	0.253841	0.108372	0.813421	0.862066	0.942095
COX19	0	3	0	0	4.95143	0	0	0.0391149	0.698525	0.108423	0.805706	0.862066	0.942095
IRX2	3	2	1	0	0.445904	10.2943	10.2943	0.246298	0.0947623	0.10855	0.835217	0.862066	0.942095
FAM98C	0	5	0	0	3.40454	0	0	0.0426386	0.6194	0.108601	0.805706	0.862066	0.942095
SYCP2	2	17	2	0	2.23159	1.58318	1.58318	0.0352189	0.571122	0.108648	0.805706	0.862066	0.942095
CD2	0	0	0	0	0	0	0	0.0432096	0.506734	0.108659	0.805706	0.862066	0.942095
C14orf183	0	4	1	0	2.80797	7.73806	7.73806	0.11257	0.1319	0.108746	0.813421	0.862066	0.942095
C6orf201	1	0	0	1	0	8.21581	8.21581	0.169168	0.122798	0.108763	0.823454	0.862066	0.942095
ZNF503	1	0	0	0	0	0	0	0.0367459	0.762561	0.108852	0.805706	0.863103	0.942095
NR3C1	3	5	3	0	0.989558	4.86868	4.86868	0.984261	0.0380232	0.108903	0.997156	0.862066	0.942095
FMR1	0	9	1	1	2.27131	3.93703	3.93703	0.0862037	0.131531	0.108937	0.813421	0.862066	0.942095
GTF2H3	0	2	1	1	1.30237	7.8002	7.8002	0.74261	0.0355411	0.109004	0.958149	0.862066	0.942095
PACS1	3	12	0	0	2.05177	0	0	0.081634	0.309373	0.10905	0.810806	0.862066	0.942095
PSMB5	2	3	0	0	4.91516	0	0	0.0378343	0.753137	0.109056	0.805706	0.862066	0.942095
HS2ST1	0	3	1	1	1.51273	7.5245	7.5245	0.54948	0.0381713	0.109214	0.920758	0.862066	0.942095
STX17	1	3	0	2	1.53478	7.37926	7.37926	0.531971	0.0390177	0.109234	0.916083	0.862066	0.942095
ITSN1	2	19	1	0	2.06554	0.734608	0.734608	0.0504975	0.757893	0.109243	0.806805	0.862747	0.942095
HNRNPC	1	0	0	0	0	0	0	0.045408	0.473416	0.109431	0.806434	0.862066	0.942095
OR2AJ1	0	0	0	0	0	0	0	0.0393761	0.633789	0.109484	0.805706	0.862066	0.942095
NTRK3	3	13	0	0	1.95264	0	0	0.0963341	0.268301	0.109551	0.813421	0.862066	0.942095	Yes
SYNDIG1	0	6	0	0	3.14527	0	0	0.040661	0.682381	0.109661	0.805706	0.862066	0.942095
TIMM22	0	2	0	1	2.08117	18.4286	18.4286	0.386905	0.0500273	0.10973	0.869611	0.862066	0.942095
TES	1	6	0	0	2.91751	0	0	0.0515294	0.491931	0.109735	0.806805	0.862066	0.942095
ZNF592	5	3	0	0	0.332559	0	0	0.0543918	0.325881	0.109816	0.806805	0.862066	0.942095
CCDC167	2	3	0	0	4.88078	0	0	0.0385472	0.736185	0.109832	0.805706	0.862066	0.942095
TENC1	5	10	2	1	1.32513	4.81685	4.81685	0.500733	0.0378748	0.10988	0.904297	0.862066	0.942095
ADAT1	1	7	0	0	2.64842	0	0	0.058997	0.42719	0.109902	0.806805	0.862066	0.942095
MPPE1	0	0	0	0	0	0	0	0.0446814	0.48787	0.109916	0.805829	0.862066	0.942095
ASB15	1	6	1	1	1.9264	5.76942	5.76942	0.22019	0.0631822	0.109941	0.827284	0.862066	0.942095
CPSF1	11	6	0	0	0.468218	0	0	0.0834137	0.182845	0.109985	0.813421	0.862066	0.942095
SLC25A40	1	1	2	0	0.558758	6.42713	6.42713	0.547926	0.0512162	0.110008	0.920683	0.862066	0.942095
SUPT16H	2	11	3	0	2.04031	3.2741	3.2741	0.0980551	0.106644	0.110037	0.813421	0.862066	0.942095
KCNJ5	3	9	0	0	2.48143	0	0	0.0470304	0.55534	0.1101	0.806805	0.862066	0.942095	Yes
PSMD6	1	4	2	0	1.46868	7.37899	7.37899	0.528255	0.0390205	0.110229	0.915542	0.862066	0.942095
TUFT1	1	0	0	0	0	0	0	0.048706	0.425804	0.110311	0.806805	0.862066	0.942095
OR1A1	1	5	1	0	2.30748	9.68212	9.68212	0.149215	0.102282	0.110438	0.818729	0.862066	0.942095
TNXB	21	27	0	0	0.727832	0	0	0.230874	0.0635689	0.110493	0.830378	0.862066	0.942095
NALCN	13	19	0	0	0.950592	0	0	0.871436	0.0363401	0.110497	0.982729	0.862066	0.942095
SLC9A2	1	2	2	0	0.394875	3.5189	3.5189	0.187011	0.159061	0.110519	0.823454	0.862066	0.942095
RERG	0	0	1	0	0	4.33859	4.33859	0.0926297	0.248191	0.110596	0.813421	0.862066	0.942095
OR1E2	0	5	0	0	3.4373	0	0	0.0411955	0.675493	0.11064	0.805706	0.862066	0.942095
GJD2	0	4	1	0	2.82432	7.46349	7.46349	0.110741	0.137283	0.11067	0.813421	0.862066	0.942095
ISL2	1	0	0	0	0	0	0	0.0389754	0.67857	0.110761	0.805706	0.862066	0.942095
PKD2	3	5	2	1	0.684425	3.7941	3.7941	0.465914	0.0727436	0.110766	0.894058	0.862066	0.942095
CLIC1	0	4	0	0	3.92413	0	0	0.0412944	0.669471	0.11077	0.805706	0.862066	0.942095
SEMA3D	2	9	3	0	1.86408	3.93461	3.93461	0.173734	0.0675338	0.110852	0.823454	0.862066	0.942095
AZI1	2	3	0	2	0.472674	3.81471	3.81471	0.219954	0.136036	0.110902	0.827284	0.862066	0.942095
FAM209B	0	4	0	0	3.86382	0	0	0.0433613	0.621203	0.110914	0.805706	0.862066	0.942095
FAM21B	0	0	0	0	0	0	0	0.0456087	0.480187	0.111023	0.806434	0.862066	0.942095
FUCA2	1	0	0	0	0	0	0	0.0449162	0.501521	0.11126	0.806082	0.862066	0.942095
HAPLN1	1	3	1	1	1.06962	7.62759	7.62759	0.919079	0.0365372	0.111279	0.990464	0.862066	0.942095
CPT2	4	1	0	0	0.195484	0	0	0.0468794	0.450288	0.111284	0.806805	0.862066	0.942095
OR2B6	1	0	0	0	0	0	0	0.0422687	0.567982	0.11136	0.805706	0.862066	0.942095
MAGEA8	1	7	0	0	2.8515	0	0	0.0431532	0.640426	0.111487	0.805706	0.862066	0.942095
PMCH	0	0	0	1	0	8.52223	8.52223	0.182651	0.118504	0.111551	0.823454	0.862066	0.942095
DMBT1	4	25	2	0	1.99114	1.1823	1.1823	0.038584	0.829014	0.111555	0.805706	0.875823	0.942095
ZHX2	3	13	0	0	2.10688	0	0	0.0644944	0.402888	0.111597	0.807686	0.862066	0.942095
AGAP7	3	7	0	0	2.72669	0	0	0.046987	0.561978	0.111625	0.806805	0.862066	0.942095
CTNND2	10	9	2	1	0.617549	2.7934	2.7934	0.222303	0.144244	0.111669	0.827284	0.862066	0.942095	Yes
CTD-2561J22.3	0	0	1	0	0	13.7754	13.7754	0.321278	0.0693238	0.111705	0.855414	0.862066	0.942095
CENPL	2	6	0	0	2.84848	0	0	0.0539078	0.473942	0.111793	0.806805	0.862066	0.942095
NUP153	4	5	2	1	0.631692	3.45343	3.45343	0.368201	0.0907458	0.111806	0.864396	0.862066	0.942095
HSPA8	0	5	1	1	1.51547	7.27198	7.27198	0.466448	0.0408375	0.111812	0.894375	0.862066	0.942095
OR5B21	0	3	1	0	1.72467	19.6412	19.6412	0.436182	0.0465773	0.111872	0.886552	0.862066	0.942095
VN1R4	1	3	1	0	1.81391	18.296	18.296	0.392714	0.0501563	0.111879	0.871389	0.862066	0.942095
SRD5A1	2	0	0	0	0	0	0	0.0437823	0.538035	0.11189	0.805706	0.862066	0.942095
DDX25	0	7	0	0	2.58431	0	0	0.0694005	0.375113	0.112017	0.809445	0.862066	0.942095
OR8D2	1	5	1	0	2.14071	11.3834	11.3834	0.18668	0.0853635	0.112034	0.823454	0.862066	0.942095
FAM13A	6	4	2	1	0.474625	2.42015	2.42015	0.157579	0.206248	0.112142	0.821392	0.862066	0.942095
MB21D2	1	7	1	0	2.38693	6.22228	6.22228	0.0896705	0.16696	0.112157	0.813421	0.862066	0.942095	Yes
KAT2B	1	10	1	1	2.28976	3.24817	3.24817	0.0678441	0.183349	0.112187	0.808839	0.862066	0.942095
PPOX	1	0	0	0	0	0	0	0.0439263	0.534502	0.112212	0.805706	0.862066	0.942095
HEPACAM2	1	7	0	0	2.68159	0	0	0.0560175	0.465518	0.112371	0.806805	0.862066	0.942095
ARHGAP22	2	12	0	0	2.21302	0	0	0.0589648	0.449266	0.112371	0.806805	0.862066	0.942095
HMGB2	2	4	0	1	2.74032	7.23445	7.23445	0.114061	0.140819	0.112434	0.813421	0.862066	0.942095
KREMEN2	1	0	0	0	0	0	0	0.0405527	0.642886	0.112534	0.805706	0.862066	0.942095
GNRH1	0	2	1	0	2.95193	12.1832	12.1832	0.218924	0.0795425	0.112534	0.827277	0.862066	0.942095
CCDC103	0	3	1	0	2.77996	9.93748	9.93748	0.162884	0.0998745	0.11263	0.821392	0.862066	0.942095
PLA2G2F	1	5	0	0	3.35793	0	0	0.0425962	0.658489	0.112662	0.805706	0.862066	0.942095
TREML1	3	0	0	0	0	0	0	0.044607	0.531086	0.112739	0.80575	0.862066	0.942095
CDCA7L	0	7	1	1	2.16479	4.76034	4.76034	0.136106	0.0925421	0.112881	0.813421	0.862066	0.942095
EPM2A	0	0	0	0	0	0	0	0.0411713	0.622886	0.11299	0.805706	0.862066	0.942095
ABHD14A-ACY1	3	6	0	0	2.89216	0	0	0.0486848	0.542975	0.113031	0.806805	0.862066	0.942095
KCNN2	2	11	0	0	2.26603	0	0	0.0585163	0.454052	0.113033	0.806805	0.862066	0.942095
TCN2	2	3	0	2	1.2873	7.4819	7.4819	0.705267	0.0374412	0.11312	0.951115	0.862066	0.942095
ATP1B3	0	0	1	0	0	5.66162	5.66162	0.122069	0.186039	0.113176	0.813421	0.862066	0.942095
KL	1	5	2	0	0.856753	6.84385	6.84385	0.776067	0.0452763	0.113188	0.965132	0.862066	0.942095
FAM8A1	0	0	0	0	0	0	0	0.0447726	0.520866	0.113196	0.806082	0.862066	0.942095
NMNAT1	1	5	0	0	3.32468	0	0	0.0441522	0.62856	0.113252	0.805706	0.862066	0.942095
PTOV1	4	7	0	0	2.62053	0	0	0.0534672	0.483933	0.113278	0.806805	0.862066	0.942095
ZNF251	1	7	2	0	1.87438	5.6491	5.6491	0.214254	0.0658065	0.113357	0.824517	0.862066	0.942095
IRX5	1	7	0	0	2.89012	0	0	0.0407106	0.727661	0.113371	0.805706	0.862066	0.942095
FAM186A	7	9	4	0	0.714946	2.8849	2.8849	0.414499	0.0900259	0.113395	0.880218	0.862066	0.942095
TRMT13	1	4	2	0	1.83143	6.38839	6.38839	0.329647	0.0518254	0.113603	0.85674	0.862066	0.942095
DARC	0	6	0	0	3.1221	0	0	0.0418739	0.696763	0.113656	0.805706	0.862066	0.942095
C1orf106	5	2	0	0	0.287289	0	0	0.0559855	0.340869	0.113701	0.806805	0.862066	0.942095
OR2J1	0	0	0	0	0	0	0	0.0410412	0.639597	0.113705	0.805706	0.862066	0.942095
RPS15	0	1	1	0	1.3163	23.7623	23.7623	0.801546	0.0376226	0.11371	0.968304	0.862066	0.942095
SHISA9	3	1	1	0	0.247266	4.31806	4.31806	0.101955	0.24679	0.113728	0.813421	0.862066	0.942095
B3GALNT1	1	0	0	0	0	0	0	0.0438127	0.555704	0.113755	0.805706	0.862066	0.942095
SUGT1	1	0	0	1	0	3.35876	3.35876	0.0758012	0.324271	0.113764	0.809445	0.862066	0.942095
OR6C65	2	6	0	0	3.01335	0	0	0.0431296	0.658251	0.113799	0.805706	0.862066	0.942095
LIPT1	1	0	0	0	0	0	0	0.0421286	0.606415	0.113831	0.805706	0.862066	0.942095
AIM1	6	6	3	0	0.569737	2.78398	2.78398	0.227898	0.149543	0.113892	0.827284	0.862066	0.942095
HSPB7	1	0	0	0	0	0	0	0.0418114	0.618507	0.11392	0.805706	0.862066	0.942095
DSEL	5	11	3	0	1.35528	4.68669	4.68669	0.454288	0.0407476	0.113978	0.891374	0.862066	0.942095
RHD	1	4	1	0	2.57333	8.64086	8.64086	0.139379	0.116102	0.114051	0.815061	0.862066	0.942095
FHOD1	2	13	0	1	2.30364	2.4171	2.4171	0.0423228	0.453098	0.114092	0.805706	0.862066	0.942095
TOB2	2	0	0	0	0	0	0	0.0396818	0.715269	0.114107	0.805706	0.862066	0.942095
POLE2	0	0	0	0	0	0	0	0.0505225	0.424581	0.11412	0.806805	0.862066	0.942095
OR2L5	0	0	0	0	0	0	0	0.0420327	0.610183	0.114142	0.805706	0.862066	0.942095
ADIG	0	4	0	0	3.83141	0	0	0.0445242	0.628931	0.114223	0.80575	0.862066	0.942095
C3	6	19	3	1	1.57425	3.29672	3.29672	0.187057	0.0607898	0.114261	0.823454	0.862066	0.942095
TRIP12	3	14	3	2	1.24146	3.40645	3.40645	0.582	0.0373118	0.114272	0.92699	0.862066	0.942095
POP5	0	0	1	0	0	10.0973	10.0973	0.22757	0.0981134	0.114336	0.827284	0.862066	0.942095
LCN9	0	0	0	1	0	5.95884	5.95884	0.129916	0.175912	0.114351	0.813421	0.862066	0.942095
TOMM40	2	0	0	0	0	0	0	0.0432866	0.584038	0.11456	0.805706	0.862066	0.942095
TMEM245	1	1	1	0	0.207452	2.39546	2.39546	0.0647834	0.458319	0.114577	0.807686	0.862066	0.942095
AL645608.1	1	3	0	0	4.65863	0	0	0.0446369	0.620711	0.114657	0.80575	0.862066	0.942095
COL6A3	12	28	0	0	1.14731	0	0	0.633177	0.0539616	0.114663	0.938	0.862066	0.942095
STPG1	0	6	0	0	2.92493	0	0	0.0540404	0.499759	0.114665	0.806805	0.862066	0.942095
EZH2	2	7	3	0	1.49749	4.70318	4.70318	0.412225	0.0425237	0.114668	0.880218	0.862066	0.942095	Yes
FAM86B1	0	3	0	0	4.90208	0	0	0.0401624	0.75687	0.114706	0.805706	0.862575	0.942095
COL4A4	7	23	0	1	1.81958	0.595639	0.595639	0.0632258	0.587005	0.114788	0.807686	0.862066	0.942095
ASCC3	5	12	0	0	0.797195	0	0	0.563985	0.0382834	0.114928	0.924764	0.862066	0.942095
DNAH10	13	48	3	1	1.68359	1.43747	1.43747	0.0376248	0.52222	0.11493	0.805706	0.862066	0.942095
CHRM1	0	8	0	0	2.69989	0	0	0.0471394	0.602507	0.114933	0.806805	0.862066	0.942095
NAALAD2	0	8	0	0	2.39186	0	0	0.0797284	0.341688	0.115056	0.810572	0.862066	0.942095
CTB-50L17.14	0	0	1	0	0	11.6888	11.6888	0.272854	0.0833151	0.115144	0.845389	0.862066	0.942095
SLC29A2	2	0	0	0	0	0	0	0.0452388	0.540529	0.1152	0.806434	0.862066	0.942095
GSTZ1	3	4	0	0	3.59966	0	0	0.0490481	0.544693	0.115215	0.806805	0.862066	0.942095
NKAIN1	0	4	0	0	3.83279	0	0	0.044474	0.640184	0.11523	0.805706	0.862066	0.942095
DOCK8	3	18	0	0	1.52899	0	0	0.24985	0.127884	0.115312	0.837087	0.862066	0.942095
RPLP0	0	5	0	0	3.2987	0	0	0.0477234	0.584028	0.115352	0.806805	0.862066	0.942095
LPAR1	1	8	0	0	2.6668	0	0	0.0461742	0.619496	0.115479	0.806434	0.862066	0.942095
SHROOM2	10	27	3	0	1.54199	3.47858	3.47858	0.144728	0.0841908	0.115545	0.818308	0.862066	0.942095
C6orf132	0	1	0	0	0.183211	0	0	0.0461528	0.484379	0.115575	0.806434	0.862066	0.942095
PPP3R2	2	5	0	0	3.33562	0	0	0.0418161	0.714493	0.115666	0.805706	0.862066	0.942095
ATOH1	1	6	0	0	3.08697	0	0	0.0412122	0.741332	0.115707	0.805706	0.862066	0.942095
ACY1	2	8	0	0	2.48373	0	0	0.0597525	0.449635	0.115874	0.806805	0.862066	0.942095
LYRM7	0	0	0	1	0	15.3054	15.3054	0.390124	0.0616065	0.115981	0.870597	0.862066	0.942095
TAL1	0	0	0	0	0	0	0	0.0404926	0.707648	0.115989	0.805706	0.862066	0.942095	Yes
AKAP14	3	5	0	0	3.05473	0	0	0.0553833	0.474886	0.116015	0.806805	0.862066	0.942095
HAP1	0	7	0	0	2.7113	0	0	0.0570931	0.481635	0.116108	0.806805	0.862066	0.942095
DHX33	2	7	2	0	1.75578	5.85383	5.85383	0.257043	0.060643	0.116118	0.842014	0.862066	0.942095
CHRNA6	0	7	0	0	2.78899	0	0	0.0507677	0.553133	0.116121	0.806805	0.862066	0.942095
IL1RAPL2	3	9	3	0	1.53557	4.48279	4.48279	0.337579	0.0473074	0.11622	0.85683	0.862066	0.942095
GIMAP2	2	0	0	0	0	0	0	0.045123	0.556002	0.116301	0.806434	0.862066	0.942095
OR1G1	3	0	0	0	0	0	0	0.0408501	0.707036	0.116432	0.805706	0.862066	0.942095
SPINK5	4	4	2	1	0.411289	1.76775	1.76775	0.0966717	0.402802	0.116448	0.813421	0.862066	0.942095
CD99L2	1	6	0	0	2.63087	0	0	0.0764142	0.34628	0.116449	0.809445	0.862066	0.942095
PSG6	1	0	0	0	0	0	0	0.0485165	0.482543	0.116567	0.806805	0.862066	0.942095
ATP6V1H	2	8	1	1	2.19599	3.85398	3.85398	0.101232	0.133515	0.116569	0.813421	0.862066	0.942095
[truncated: 18,092 more rows]
