# Supplementary material for: Somatic mutation distribution across tumour cohorts provides a signal for positive selection in cancer
Source: Nat Commun. 2022 Nov 17;13:7023. doi: 10.1038/s41467-022-34746-z (PMC9671924; doi:10.1038/s41467-022-34746-z)
Supplement: Supplementary file 16 — Supplementary Data 13 [file 41467_2022_34746_MOESM16_ESM.xlsx]

## Sheet: Supplementary Data 13
gene	expr	reptime	hic	N_nonsilent	N_silent	N_noncoding	n_nonsilent2	n_silent3	n_noncoding4	nnei	x	X5	p	q	Gene in CGC
ARID1A	975965	182	27	8462942	2541316	0	161	15	0	1	25	3674434	0	0	Yes
CTCF	1074126	147	45	2826976	702512	0	91	9	0	6	41	4260566	0	0	Yes
KRAS	259193	512	16	906706	218477	0	92	3	0	3	18	1892762	0	0	Yes
PIK3CA	401889	613	11	4175926	1040543	0	330	11	0	0	11	1040543	0	0	Yes
PPP2R1A	478211	896	-38	2224974	672888	0	79	6	0	50	324	26901237	0	0	Yes
SPOP	943930	348	28	1467975	374532	0	53	3	0	37	220	21704341	0	0	Yes
TP53	2069567	213	34	1634081	451237	0	172	5	0	25	103	11139153	0	0	Yes
PIK3R1	48999	619	32	3002604	744303	0	90	5	0	2	26	2080557	2.22045e-15	5.23526e-12	Yes
PTEN	259678	300	34	1601812	372416	0	315	7	0	5	32	2211749	4.996e-15	1.04705e-11	Yes
CTNNB1	305811	448	8	2960284	858038	0	139	12	0	0	12	858038	2.39973e-11	4.52636e-08	Yes
CHD4	2790851	179	51	7428747	1926618	0	144	8	0	2	24	4406570	5.17462e-11	8.87306e-08	Yes
FBXW7	117295	501	51	3229016	865444	0	93	4	0	0	4	865444	7.77622e-09	1.22229e-05	Yes
HNRNPD	651473	390	26	1391799	353901	0	19	0	0	1	0	1966293	6.47257e-08	9.3912e-05
RB1	349930	450	41	3654332	933685	0	73	9	0	8	78	8610533	2.52771e-06	0.00340555	Yes
MBD2	98718	437	6	1783788	547515	0	18	0	0	1	0	1758925	5.52309e-06	0.00686902
SUDS3	635715	823	32	1319855	316342	0	25	0	0	4	3	2833324	5.82676e-06	0.00686902
MORC4	177448	NaN	31	3642165	925221	0	70	14	0	6	62	6272882	6.67263e-06	0.00740348
B2M	673122	428	36	468694	124844	0	15	0	0	50	288	29776352	0.000122021	0.127864	Yes
UBE2E2	385056	530	2	788210	205252	0	13	1	0	13	83	9584951	0.000289393	0.287291
FAM98B	97405	643	-15	1763157	503079	0	16	0	0	2	1	3400941	0.000357322	0.336991
RUNDC3B	287293	839	-3	1841978	484564	0	31	0	0	0	0	484564	0.000468144	0.420483
LTV1	355969	455	5	1880595	449121	0	31	1	0	3	34	3500393	0.000684113	0.586534
PDK3	512129	NaN	34	1624559	429019	0	34	7	0	25	212	17426847	0.00089863	0.736954
RASA1	154501	726	24	4052669	1105081	0	81	6	0	0	6	1105081	0.00115814	0.910205
HTRA2	1019591	315	50	1640429	589306	0	18	1	0	8	28	4738782	0.00124415	0.938688
DUSP22	224772	684	46	740600	184621	0	16	1	0	32	195	15608674	0.00130657	0.947867
ZNF781	484296	888	-51	1238389	323219	0	29	4	0	42	329	22680875	0.00150391	1
PLEK	208260	586	23	1384922	336973	0	26	0	0	1	0	529529	0.00152781	1
PLEKHB2	461881	331	16	876553	229586	0	21	1	0	28	156	13869322	0.00178427	1
RNF43	782135	399	22	2874586	908822	0	32	8	0	7	70	7328237	0.00179315	1	Yes
ZNF559	401242	705	-65	2079499	512072	0	41	2	0	1	2	967541	0.00211778	1
ACSBG2	1332100	417	40	2594216	670243	0	44	3	0	24	106	13140360	0.00226099	1
UPF3B	762240	NaN	61	1932966	438012	0	44	4	0	11	83	9119431	0.00229438	1
SLC15A2	516880	677	28	2838614	770224	0	35	3	0	1	3	1912864	0.0027363	1
CLIC2	NaN	NaN	NaN	964896	247572	0	23	2	0	21	141	13846575	0.00275969	1
BTRC	649315	421	27	2345586	628452	0	30	2	0	1	2	1354240	0.00278431	1
ELOVL7	188782	596	4	1118306	268732	0	24	2	0	50	337	26558445	0.00292721	1
ARL2BP	717872	149	48	654373	158171	0	8	1	0	50	283	26559503	0.00326317	1
ING1	560003	274	51	1726656	522123	0	24	6	0	17	106	9531522	0.00359028	1
TAF1	729010	NaN	32	7361564	1893820	0	141	19	0	6	47	5275188	0.00362431	1
RALA	221320	445	20	810957	199962	0	15	2	0	17	134	10922792	0.0036777	1
SAGE1	246199	NaN	26	3495103	931040	0	63	13	0	20	115	11189408	0.00368893	1
CD40LG	314961	NaN	37	1018325	257623	0	23	0	0	5	20	2618550	0.00391407	1
LRCH2	210224	NaN	-8	2993611	783449	0	65	11	0	4	78	6815107	0.00395157	1
FRA10AC1	471978	399	17	1325145	258681	0	20	2	0	50	324	29744612	0.00408608	1
CNBD1	148474	1191	-31	1738823	411562	0	40	4	0	8	98	7422928	0.00443321	1	Yes
ZNF709	1754294	593	0	2495822	579784	0	60	4	0	10	86	7124572	0.0046166	1
POC5	265325	605	19	2228677	604118	0	22	1	0	1	1	2155146	0.00469936	1
RAB3IL1	1998419	212	69	1448402	432193	0	17	1	0	9	45	6373921	0.00476062	1
ARID5B	81587	388	20	4479043	1238918	0	59	14	0	19	174	14802478	0.00489243	1
MYB	150100	410	32	2941769	781333	0	21	0	0	1	0	1200301	0.00506051	1	Yes
ATM	415837	582	16	11953813	2994140	0	141	22	0	2	27	3837366	0.00518213	1	Yes
COL9A3	1044503	208	48	2571998	889249	0	33	3	0	4	17	3239596	0.00569847	1
TTC23L	245995	558	-4	1420365	366597	0	21	5	0	3	18	2295331	0.00579801	1
EYA1	50979	967	-3	2347173	626865	0	42	8	0	14	85	7700124	0.00631895	1
UCK2	321876	403	1	1015680	269790	0	15	2	0	10	52	6470728	0.00642942	1
CMAS	605789	955	-13	1658944	459701	0	28	3	0	5	40	3521553	0.0065783	1
IRF1	713465	320	66	1288115	321103	0	16	1	0	13	39	6216279	0.00660724	1
FATE1	125659	NaN	4	707802	196788	0	18	1	0	43	276	23079212	0.00728924	1
CTNNA1	1432876	380	39	3480291	945852	0	40	6	0	14	77	8325402	0.00731857	1	Yes
GDPD4	448138	469	44	2051991	523710	0	36	2	0	1	2	1281767	0.00734032	1
USP28	169458	534	10	4190738	1097146	0	53	4	0	2	12	2340825	0.00734195	1
HNRNPH1	1600541	229	28	1779556	442244	0	17	1	0	10	27	5719548	0.00769908	1
FAM9A	13530	NaN	-19	1330435	312110	0	40	5	0	17	107	6625725	0.0080918	1
INPPL1	744547	182	58	4723441	1442054	0	63	15	0	22	113	11890862	0.00827769	1
DDX3X	627364	NaN	54	2596332	661779	0	42	6	0	22	120	13654019	0.00842298	1	Yes
RPL39	762240	NaN	61	212658	50784	0	6	1	0	14	96	9829878	0.0084593	1
TPH1	645462	571	16	1740410	438541	0	27	4	0	26	154	15375385	0.00857824	1
CD3D	963668	192	48	657018	190440	0	13	0	0	39	210	22398389	0.00938687	1
SUMO3	690574	213	62	415794	98394	0	5	1	0	50	226	24047811	0.00959669	1
FGFR2	204200	386	-9	3471827	943207	0	76	16	0	3	43	2890985	0.00960071	1	Yes
TAF9B	549810	NaN	14	969657	271377	0	23	1	0	50	334	34833592	0.0100746	1
CLCN5	75681	NaN	26	3090947	874966	0	69	12	0	14	124	9418845	0.0101538	1
ZNF449	255033	NaN	36	1984808	511543	0	33	4	0	20	94	10455685	0.0103304	1
AP1S2	170722	NaN	47	619459	154997	0	14	1	0	50	320	29936639	0.0104985	1
RBMX2	301748	NaN	37	1251614	321103	0	27	4	0	8	43	3706174	0.0105644	1
CD58	692758	418	19	980237	249688	0	13	2	0	7	37	4151592	0.0111089	1
ELL2	316216	247	51	2456676	664953	0	36	5	0	17	105	9700802	0.0114088	1
SSX5	590474	NaN	11	927337	218477	0	20	3	0	4	19	2340296	0.0115166	1
GZMA	222027	430	1	1002984	280899	0	23	4	0	6	56	6308854	0.0115312	1
PPME1	628196	280	38	1530397	397808	0	13	0	0	2	4	2111768	0.0123443	1
ZNF491	739660	633	-2	1684865	406801	0	35	3	0	5	24	2850252	0.0126252	1
ETF1	1202314	205	51	1710786	438012	0	24	1	0	5	16	3409405	0.0127349	1
MAP3K1	200595	412	38	5675112	1648893	0	69	9	0	0	9	1648893	0.0128363	1	Yes
DUSP16	748543	157	30	2487358	715208	0	30	8	0	28	168	17992348	0.0129078	1
TCEAL8	455954	NaN	17	457056	111090	0	11	2	0	30	146	14410489	0.0131972	1
AHCYL2	776656	420	44	2521214	684526	0	28	3	0	3	3	1538861	0.0132697	1
LRRC39	294945	518	11	1309275	341205	0	20	5	0	13	99	8178340	0.0136765	1
PAPOLG	370439	436	18	2871412	770753	0	38	5	0	6	26	3848475	0.0139742	1
NFE2L2	372300	145	36	2302737	607821	0	33	2	0	2	10	1680633	0.0139995	1	Yes
CCDC160	217139	NaN	19	1258491	296769	0	37	1	0	1	4	747477	0.0140173	1
CASP8	571730	386	37	2263591	512072	0	63	9	0	5	59	2926428	0.0143727	1	Yes
SOS1	805852	351	18	5135003	1359001	0	71	4	0	0	4	1359001	0.0150472	1
ACBD7	254900	620	21	360778	85169	0	8	0	0	50	304	25103166	0.0155587	1
TTC31	1019591	315	50	1966822	591422	0	18	4	0	8	28	4738782	0.0160286	1
TIAL1	823029	217	22	1557905	382996	0	24	5	0	7	19	2492119	0.0162537	1
C2orf40	99910	798	0	574494	153939	0	14	2	0	25	255	17052844	0.0164554	1
PPFIA2	20298	1132	-25	4894837	1291289	0	94	14	0	2	25	2113884	0.0169454	1
NKAP	772178	NaN	38	1599167	432193	0	30	7	0	14	99	7965682	0.0170249	1
MOG	484408	755	34	1165916	327451	0	19	0	0	3	16	1653654	0.0170907	1
TRIM6	NaN	NaN	NaN	1954655	551218	0	27	3	0	6	56	5619567	0.0172114	1
GNRH1	178665	515	21	359720	100510	0	7	0	0	50	344	30903122	0.0174823	1
CCDC43	1297937	254	27	874437	225354	0	15	1	0	8	17	4014581	0.0177444	1
ACSM2B	166410	726	-6	2217568	616814	0	40	7	0	17	138	11488293	0.0178914	1
ASF1B	1034381	321	36	764934	220593	0	11	1	0	50	384	32856719	0.0179884	1
N6AMT1	312901	480	6	814660	243869	0	10	0	0	4	8	1711844	0.0182166	1
UXT	770573	NaN	45	663895	180389	0	11	0	0	37	176	22638026	0.0189009	1
ATP1B4	484939	NaN	23	1407140	344908	0	21	2	0	15	71	8569800	0.0193916	1
SKIV2L	2314693	203	34	4672657	1442054	0	40	3	0	5	7	3898730	0.0194028	1
LY96	250079	468	26	646438	151823	0	11	0	0	24	111	10829688	0.0198238	1
TFEC	236823	538	-14	1345247	356017	0	25	2	0	1	3	721556	0.0200915	1
IGBP1	166319	NaN	1	1315094	335386	0	27	3	0	23	187	16159892	0.0205326	1
DPP4	153730	528	9	3073490	736897	0	50	6	0	2	12	2340825	0.0205879	1
CTXN3	284904	682	29	304175	92575	0	10	0	0	50	301	33661857	0.0214384	1
ZNF343	652241	477	33	2286867	588777	0	26	0	0	1	1	882901	0.0215237	1
RUNX1T1	5155	1075	-30	2312259	649083	0	56	12	0	2	27	1994330	0.0216485	1	Yes
DDX46	893816	193	36	4021458	1031550	0	50	3	0	1	4	1378574	0.0223818	1
ABHD14B	1045639	224	36	769695	253920	0	7	0	0	8	8	2859245	0.0226348	1
ZNF300	944830	396	32	2391609	596712	0	53	5	0	27	137	13294828	0.022767	1
CHCHD3	595524	677	11	900887	229057	0	11	1	0	20	121	12468530	0.0227992	1
GIPC2	412519	265	-6	1194482	341734	0	24	2	0	50	340	33932176	0.022918	1
C17orf78	498943	171	21	1064348	290950	0	13	2	0	9	38	5219643	0.02315	1
CD109	706356	215	15	5587827	1499715	0	49	5	0	5	13	4434607	0.0232272	1
HMG20A	341694	645	30	1368523	345437	0	19	3	0	17	170	13883076	0.0232573	1
AGPAT9	186399	436	21	1679046	461817	0	32	7	0	25	199	15214040	0.0234858	1
GTF2F2	613630	276	50	983411	251275	0	11	0	0	15	70	8937455	0.0235996	1
C1orf100	706923	537	-1	577139	156055	0	17	1	0	40	463	28115821	0.0247643	1
RFC5	639801	584	-3	1339957	359720	0	18	6	0	6	40	4310292	0.0249286	1
C17orf105	NaN	NaN	NaN	661250	156055	0	8	1	0	50	635	59067611	0.0249601	1
SPDYE4	NaN	NaN	NaN	927866	240166	0	21	2	0	21	141	13839169	0.0251674	1
PTN	189251	879	-26	667598	160816	0	13	1	0	10	94	7837135	0.0253324	1
OR1A1	506514	628	0	1129415	343321	0	21	6	0	13	70	7768894	0.0254344	1
NONO	728362	NaN	26	1830340	480332	0	40	6	0	30	293	27240326	0.0254566	1	Yes
PRB4	311837	673	-1	894539	308407	0	11	0	0	1	0	697751	0.0255829	1
IRF2	207866	400	55	1367994	349140	0	22	6	0	28	195	19151387	0.025685	1
DR1	699815	223	13	679765	175628	0	10	0	0	2	5	2096427	0.0266604	1
SENP2	943739	367	46	2319136	591422	0	27	0	0	0	0	591422	0.026681	1
RPL11	960799	225	28	708331	181976	0	12	1	0	16	48	7584802	0.0273037	1
GALNTL5	309129	476	12	1726127	438541	0	24	8	0	5	32	2597390	0.0273568	1
IL13RA1	221322	NaN	44	1693858	410504	0	29	7	0	5	57	5584653	0.027534	1
ZNF169	219475	445	31	2265707	635329	0	26	2	0	2	2	1735649	0.0277686	1
SESN3	349302	468	13	1907045	497260	0	34	4	0	18	110	10057877	0.0281669	1
SGCG	189677	771	-4	1124654	306820	0	22	3	0	18	84	7297026	0.0287622	1
ZC3H13	576966	679	49	5953895	1598638	0	73	6	0	0	6	1598638	0.0289686	1
ODF4	772200	257	20	974418	266616	0	11	1	0	19	93	10836565	0.0301729	1
IL5	713465	320	66	518949	146004	0	8	0	0	13	39	6216279	0.0303872	1
GAST	1617880	323	9	388286	113206	0	7	0	0	50	383	35885244	0.0305849	1
SYCP1	601139	601	2	3973319	874966	0	69	6	0	6	50	5304283	0.0313472	1
AGK	227799	887	16	1663176	445947	0	33	3	0	17	65	6485540	0.0315488	1
BEX1	456169	NaN	16	489325	116909	0	12	2	0	50	271	27922736	0.0316575	1
DMC1	1160654	238	38	1361646	344379	0	20	2	0	23	102	11756496	0.0324639	1
NPS	470657	703	-30	350198	97336	0	11	0	0	50	368	27720129	0.0327867	1
BCL7C	1546514	207	48	810428	262384	0	13	4	0	26	121	12017822	0.0329193	1
MGA	765304	256	41	11451263	3291967	0	124	20	0	1	25	3820967	0.0330678	1
COX7B	549293	NaN	19	319516	81995	0	9	0	0	50	383	35378462	0.0333384	1
POLR3D	586506	193	43	1507121	443302	0	15	5	0	36	226	23405076	0.0335933	1
NRAS	600650	472	11	744303	192027	0	18	4	0	2	13	1182315	0.0341235	1	Yes
AKR1D1	220333	478	16	1281238	329567	0	20	0	0	2	4	1286528	0.0342908	1
GRAMD1C	442573	363	36	2611673	655960	0	36	6	0	29	146	16239242	0.0343067	1
COQ10B	681973	428	29	905648	260797	0	16	2	0	10	43	4042089	0.0344396	1
DNAJB4	373296	256	1	1277535	344379	0	19	0	0	2	10	1656299	0.0347321	1
MRPL51	2764720	179	42	496731	130134	0	8	1	0	42	286	31606163	0.0353886	1
FAM96A	740524	234	48	626865	165048	0	12	2	0	7	40	3693478	0.035547	1
ABCB8	622098	373	41	2641826	879727	0	24	6	0	7	47	6808230	0.0356605	1
TMEM126B	325720	554	-19	777101	205252	0	13	1	0	33	342	28732106	0.0356992	1
CCIN	858124	257	46	2173132	634271	0	28	2	0	9	28	6470728	0.0357508	1
COX6A1	1573849	216	44	413149	126431	0	7	0	0	50	325	31891294	0.0367667	1
NCAM2	14306	1515	-61	3259698	837936	0	84	15	0	16	159	11290976	0.0368227	1
HESX1	454806	389	37	722614	181976	0	13	2	0	30	221	20802396	0.037004	1
GMPS	345838	388	4	2675153	727375	0	35	7	0	8	44	4756239	0.0370184	1	Yes
CTNND1	921177	497	8	3694007	1040014	0	68	12	0	8	37	3123745	0.0379846	1	Yes
KRTAP19-8	200531	972	-45	245456	65596	0	9	0	0	50	345	25786634	0.0382568	1
GCG	95439	554	7	721027	172454	0	16	2	0	1	4	968070	0.0385734	1
MOSPD1	296514	NaN	17	824711	224296	0	17	2	0	11	50	6109950	0.0386502	1
PIK3R3	1116382	318	20	1836159	426903	0	21	2	0	24	82	13223413	0.0386982	1
ARRB2	1272092	222	28	1594935	445947	0	15	1	0	3	4	1280709	0.0387283	1
S100A7	1140114	279	38	409975	91517	0	11	0	0	50	249	26522473	0.0388699	1	Yes
TMEM9	572258	333	23	706744	201020	0	10	1	0	7	45	7568403	0.0397098	1
C15orf52	872646	184	42	2000678	613111	0	22	2	0	2	18	2646587	0.0399805	1
TCF4	92114	936	12	2601622	718382	0	41	8	0	2	18	1693329	0.040147	1
RASL10B	675201	196	3	755412	228528	0	11	1	0	50	300	30515365	0.0404604	1
ZNF14	635741	545	-30	2487887	592480	0	42	11	0	8	36	3089360	0.0411391	1
MCRS1	2227486	224	53	1839333	528471	0	19	3	0	11	59	6807701	0.042067	1
CIRBP	2214581	234	29	676062	185679	0	9	2	0	38	165	23859487	0.042312	1
NGFRAP1	448080	NaN	32	435367	104213	0	8	2	0	16	126	8234414	0.0426074	1
CCND1	441431	536	41	1118835	315813	0	22	4	0	43	356	25898253	0.0429259	1	Yes
RAB9A	135235	NaN	48	764934	203136	0	18	3	0	18	97	8515842	0.0429822	1
KIAA1715	237188	967	11	1664763	453882	0	19	1	0	1	5	1153749	0.0436662	1
NCBP1	495483	358	36	3136970	768637	0	42	9	0	10	65	6268121	0.0437831	1
FTSJ1	726793	NaN	2	1291289	359191	0	22	5	0	23	156	14989215	0.0441747	1
TTLL7	157542	957	-14	3473414	874966	0	53	2	0	0	2	874966	0.0447598	1
NAA30	150623	939	16	1342073	409975	0	20	0	0	0	0	409975	0.0449071	1
NAA15	389880	299	26	3453312	795087	0	49	10	0	5	42	3359679	0.0450387	1
LRRC14	1755818	291	7	1756280	608350	0	22	1	0	5	13	3300960	0.0451171	1
LDHC	599909	176	42	1279651	350198	0	19	0	0	4	24	4066423	0.0453553	1
SPZ1	316792	617	34	1656299	395692	0	28	4	0	31	204	20095123	0.0455397	1
TOP1	383646	129	14	3087773	686113	0	36	1	0	1	1	829472	0.0457074	1	Yes
MAX	501431	387	39	1069109	259210	0	18	2	0	17	108	9668533	0.0459526	1	Yes
TBL1XR1	135357	433	0	2026599	514188	0	39	3	0	12	80	7338817	0.045992	1	Yes
DUXA	311003	924	-64	813602	197317	0	21	3	0	36	323	19271999	0.0462197	1
LARP1B	232013	314	13	3733153	943736	0	38	12	0	28	166	14655945	0.046673	1
ALG13	124127	NaN	20	4656258	1155336	0	76	11	0	1	13	1562666	0.0467702	1
HSD17B11	502611	417	16	1140524	330625	0	22	1	0	5	16	2402718	0.0469263	1
RACGAP1	1018478	211	52	2442393	672888	0	37	5	0	40	185	19058812	0.0469358	1
MCTS1	388105	NaN	7	746419	177215	0	16	1	0	10	68	7440385	0.0471516	1
CXorf40A	187616	NaN	16	610466	176686	0	11	1	0	21	141	13428136	0.0472926	1
PHACTR4	778726	182	29	2734930	770753	0	36	4	0	3	11	1618211	0.0475123	1
USP21	728669	234	37	2091666	679236	0	31	1	0	2	10	1779027	0.0476705	1
FXYD6	473498	601	41	406272	95220	0	12	0	0	50	428	35192783	0.0480137	1
DUSP11	1051432	404	37	1475910	377706	0	15	1	0	8	30	3998711	0.0481481	1
TWF1	132402	425	-5	1490722	396221	0	29	0	0	0	0	396221	0.0482955	1
ATG4C	220392	415	5	1804419	444360	0	30	5	0	13	110	9415142	0.048317	1
OPHN1	186481	NaN	-13	3169768	805667	0	47	8	0	26	145	15323014	0.0484247	1
GPHB5	147817	637	-12	333799	110561	0	10	1	0	4	29	2004910	0.0487855	1
ARHGEF6	306872	NaN	39	3045982	786623	0	61	13	0	7	48	4055843	0.0487881	1
IQCF2	849777	453	39	633742	170867	0	9	0	0	5	26	2270468	0.0489064	1
CETN3	83403	824	19	677120	148120	0	9	2	0	25	238	18828697	0.0491564	1
ANKRD13C	295772	396	-1	2097485	559153	0	30	3	0	16	74	9719317	0.049512	1
OSTF1	94966	640	7	876553	204194	0	11	0	0	4	17	2938066	0.0497566	1
SLC36A4	219463	580	-18	1944075	526884	0	28	3	0	7	40	4825538	0.050133	1
TXNDC2	431025	168	34	2078441	575023	0	25	8	0	6	52	4201847	0.0503207	1
MRPS35	348119	376	4	1252672	337502	0	15	2	0	23	116	13885721	0.0504749	1
CREBL2	791567	157	32	478745	116380	0	8	0	0	50	330	34783337	0.0505876	1
TRA2A	432206	231	23	1069109	322690	0	17	3	0	31	148	16382072	0.0510131	1
GLRX3	84315	854	-23	1322500	343850	0	22	1	0	2	11	1479084	0.0514723	1
DPY30	375703	295	27	399395	102097	0	5	0	0	50	424	40974753	0.0519625	1
TNFRSF17	571257	441	64	704628	188853	0	11	3	0	18	157	11810454	0.0528165	1	Yes
PAFAH1B1	612041	184	14	1602341	411562	0	20	0	0	1	1	807783	0.0532691	1
EPSTI1	109052	417	33	1628262	407859	0	15	2	0	8	26	3857468	0.0533409	1
CSGALNACT1	171847	356	17	2036121	539580	0	32	4	0	4	26	3020061	0.0534143	1
SHISA5	1480689	223	45	900358	278783	0	10	2	0	50	313	33593087	0.05356	1
MAP7D2	263236	NaN	38	2969277	817305	0	55	10	0	10	82	8656556	0.0537121	1
RALB	221264	444	37	806725	204194	0	19	4	0	12	136	8327518	0.0537829	1
GSTA2	539666	498	11	880785	219006	0	15	0	0	8	24	4676360	0.054191	1
RPL5	582788	274	4	1175967	293595	0	28	4	0	28	257	20834136	0.0543734	1	Yes
ACBD3	756400	214	24	2017077	549102	0	29	3	0	11	65	6869594	0.0549839	1
UPK2	1457410	180	55	672359	236992	0	10	1	0	19	76	9980114	0.055212	1
YWHAE	1417492	215	22	997165	253391	0	9	2	0	18	90	9685990	0.0553365	1	Yes
TXNDC16	396835	518	14	3219494	833704	0	35	2	0	4	10	2566708	0.0571393	1
MNS1	211810	681	12	2013374	405214	0	22	2	0	16	91	8962318	0.0574132	1
AGTR2	224760	NaN	7	1354240	385112	0	27	2	0	10	66	6476547	0.0575	1
RBM39	1401606	125	51	2088492	541167	0	27	3	0	36	188	24166307	0.058032	1
SLC17A1	293308	635	30	1794897	509427	0	22	6	0	41	233	19626958	0.0583895	1
EEF1D	2183482	235	37	2406421	729491	0	19	2	0	6	13	4393345	0.0586438	1
KAL1	16107	NaN	-30	2583107	741658	0	47	9	0	3	37	3998182	0.0589109	1
ATF6	407279	420	16	2579404	713621	0	42	7	0	7	41	3993421	0.0596105	1
C1orf189	2028928	185	35	417381	93633	0	7	0	0	50	221	25198915	0.0602101	1
SH3BGRL	137219	NaN	-22	451766	114793	0	12	0	0	50	393	33528549	0.0613605	1
ALG5	176745	650	16	1264839	342792	0	16	1	0	3	8	1142640	0.0623991	1
FMR1	96476	NaN	-6	2588926	526355	0	55	4	0	21	142	11084137	0.0630351	1
CRADD	375586	385	13	739542	225354	0	14	1	0	50	405	36504174	0.0631503	1
IFNG	268405	717	-2	662308	151823	0	18	1	0	25	197	15765258	0.0637198	1
STARD6	99256	451	41	865444	216890	0	12	1	0	21	146	14897698	0.0640765	1
RAE1	181292	604	9	1464272	362365	0	36	3	0	3	14	1399205	0.0643788	1
HIST1H3J	228884	634	40	491441	163990	0	12	1	0	50	291	21998465	0.0648596	1
POSTN	135260	641	-38	3279800	844813	0	48	5	0	1	5	1401321	0.0649505	1
E2F5	99174	1450	3	1337312	362365	0	26	1	0	0	1	362365	0.0653579	1
GATAD2B	1697153	161	36	2238728	651199	0	24	1	0	3	6	2050933	0.0662203	1
PRSS50	298503	495	41	1439409	433251	0	19	0	0	0	0	433251	0.0668486	1
F9	69360	NaN	0	1794897	452295	0	39	6	0	3	22	2038766	0.0672729	1
XPNPEP3	969480	269	43	1941959	536935	0	19	4	0	50	343	37202454	0.0677299	1
CCDC7	602870	482	2	1972641	453882	0	48	9	0	8	78	5850740	0.0677626	1
HTR3C	1423268	375	38	1706554	480332	0	24	5	0	22	135	14855907	0.0682289	1
CWH43	246165	439	49	2694726	733194	0	34	4	0	10	79	9880133	0.0691654	1
UBE2K	621887	145	45	786094	208955	0	9	1	0	38	180	20992307	0.0692781	1
RSRC1	196207	1080	-3	1307159	344908	0	23	0	0	0	0	344908	0.0695175	1
STYK1	408572	432	0	1615037	455998	0	18	2	0	3	5	1762099	0.0697147	1
GABARAPL1	397577	398	18	470810	110032	0	10	0	0	50	357	31822524	0.0697443	1
SNX2	144132	532	31	2054107	513659	0	25	5	0	1	5	932627	0.070601	1
ST8SIA4	24350	1122	36	1368523	374003	0	21	2	0	5	54	4277494	0.0712971	1
TEX10	246976	476	12	3547474	988172	0	62	5	0	1	9	1773208	0.0713455	1
OTOR	76240	856	-21	508898	127489	0	9	1	0	23	176	11625304	0.0715092	1
GALP	500375	480	-61	478745	110032	0	8	1	0	50	457	42127973	0.0716525	1
MS4A3	336373	691	4	823124	238579	0	18	2	0	50	370	31852677	0.0726885	1
TRIM16	471003	431	-19	2142979	578726	0	10	1	0	3	1	2966103	0.0728619	1
CCL4	744143	565	28	359720	98923	0	8	2	0	14	173	13497435	0.0729061	1
PEX12	756039	227	14	1326732	399924	0	16	1	0	4	5	1377516	0.0729253	1
TMX1	338961	610	38	1099262	283015	0	16	5	0	3	35	3107346	0.0738989	1
NEUROD6	48298	883	-4	1273832	341734	0	24	4	0	23	194	15181242	0.0743499	1
PPP6C	951081	168	46	1317210	360249	0	18	2	0	20	121	13067887	0.0744433	1	Yes
HAMP	767246	472	7	333270	90459	0	4	1	0	27	143	12186044	0.0745014	1
TFAP4	944378	161	33	1280180	371887	0	16	4	0	13	88	9598705	0.0745983	1
CBX1	1205950	255	20	732665	178273	0	13	2	0	18	119	12781698	0.0747969	1
KCMF1	926772	202	23	1448931	407859	0	23	4	0	7	19	2289512	0.0753635	1
MCOLN3	425053	623	4	2184241	529529	0	31	4	0	21	103	11016425	0.0754301	1
KIF5A	1347795	303	44	4044205	1051652	0	64	12	0	13	207	16579918	0.0758914	1
GPS2	1911735	206	36	1288115	340147	0	10	1	0	13	98	11613666	0.0763515	1
MAP2K4	45834	583	-52	1567427	403627	0	24	6	0	37	301	21295953	0.0763539	1	Yes
PJA1	136194	NaN	39	2393725	672359	0	42	11	0	5	33	3069787	0.076612	1
TXNDC8	210246	302	7	484564	105800	0	12	0	0	13	101	7157370	0.0770082	1
GDPD2	270766	NaN	38	2247192	668127	0	39	8	0	14	99	9738890	0.0770947	1
EIF2AK2	603425	281	27	2180538	542754	0	26	5	0	22	152	13559857	0.0771818	1
CYP2B6	1041792	375	14	1865254	531116	0	30	6	0	50	243	23272826	0.0778648	1
FABP1	180956	612	6	512072	122728	0	10	2	0	8	62	5770861	0.0780546	1
TNFRSF11B	179358	381	9	1557376	381938	0	31	6	0	5	26	2859245	0.0782048	1
LACTB2	240331	562	31	1127299	289892	0	13	1	0	21	151	13833879	0.0782199	1
WFDC5	865186	324	46	483506	129076	0	7	1	0	5	79	6745279	0.0783366	1
XPA	484322	358	36	1073870	262384	0	14	0	0	9	41	5235513	0.0783541	1	Yes
FAM162A	416095	478	34	614698	151823	0	9	1	0	50	292	24096479	0.0783827	1
DBNDD2	1037999	382	35	694577	197317	0	15	4	0	6	24	2873528	0.0789357	1
TSHB	605838	601	1	534819	141243	0	9	3	0	2	16	2051991	0.0790974	1
CDKN3	332892	474	6	842697	215832	0	9	0	0	2	0	675004	0.0794179	1
STIP1	1602391	278	57	2149327	523181	0	21	4	0	50	272	31003103	0.0796501	1
ZNF766	495542	909	-36	1813941	441186	0	44	8	0	24	176	14409960	0.0799678	1
SNX3	336217	451	42	625807	169280	0	7	0	0	8	46	4559980	0.0803802	1
SPINK4	856503	167	38	348082	91517	0	6	0	0	50	325	31535806	0.0808638	1
PBRM1	1217701	231	47	6361754	1606573	0	60	10	0	1	35	3600903	0.0814654	1	Yes
LNP1	376655	410	13	698809	172454	0	10	1	0	22	148	14845856	0.0814794	1
LSM12	916863	198	23	758057	200491	0	13	0	0	6	14	2080028	0.0816536	1
MS4A10	744779	621	23	1026789	293595	0	18	5	0	13	167	14216875	0.0820427	1
WBP5	448080	NaN	32	424258	86756	0	8	1	0	50	280	25019055	0.0822663	1
CSNK2A2	862670	292	15	1394973	345966	0	18	3	0	2	10	1543093	0.0824815	1
DENR	1042095	227	42	808312	183563	0	10	2	0	37	172	21584787	0.0833191	1
CCT8L2	107592	852	-83	1991156	665482	0	34	9	0	5	81	6691321	0.0834412	1
CCAR1	859993	256	45	4500203	1132060	0	51	7	0	6	22	4016697	0.0844565	1
POPDC3	108747	650	2	1097675	305233	0	21	0	0	0	0	305233	0.0844889	1
JOSD1	1056349	262	45	781333	204194	0	10	0	0	11	63	8610004	0.0845982	1
MCF2	68546	NaN	-2	4116149	960664	0	70	15	0	4	30	2790475	0.0847055	1
PSMB2	1113527	325	34	781333	212129	0	10	1	0	12	60	6980684	0.086716	1
SULT1B1	14468	1020	1	1188134	270319	0	26	3	0	9	96	6288752	0.0868459	1
EP300	1167197	154	42	9163867	2524388	0	87	18	0	1	25	3181935	0.0880757	1	Yes
TAF13	989913	215	18	499905	117438	0	6	1	0	48	251	22624272	0.0882244	1
CALCOCO1	1501666	272	56	2645529	737955	0	29	5	0	8	39	4712861	0.0883368	1
SH3D19	211734	335	23	2989379	865444	0	33	4	0	2	4	1341015	0.088572	1
ATP5E	948552	126	25	211071	52371	0	4	0	0	50	389	32529268	0.0887643	1
GNGT2	868792	346	21	281957	64009	0	4	0	0	50	297	29318767	0.088807	1
FGFR1OP2	408842	320	24	1013564	244927	0	14	0	0	4	15	1731417	0.0893142	1
CFL2	573593	145	24	659663	162403	0	12	1	0	50	288	28007376	0.0894129	1
F11	364737	606	-12	2439219	628452	0	45	10	0	8	37	3375020	0.0900518	1
PTHLH	315469	581	-4	668656	201020	0	10	1	0	50	203	22605228	0.0900573	1
DTWD2	305376	554	8	1135763	322690	0	18	1	0	1	1	608350	0.0901387	1
ALDH6A1	495634	236	40	2037179	587719	0	23	4	0	21	104	11611021	0.0901989	1
LTA4H	364666	436	16	2394783	636387	0	19	0	0	0	0	636387	0.0903628	1
CHEK2	515703	219	-8	2278403	611524	0	30	4	0	27	176	17023749	0.0903669	1	Yes
C1orf52	348743	384	3	706215	180918	0	9	1	0	46	238	25602542	0.0909368	1
CDKL3	910029	148	49	2332890	569733	0	31	6	0	22	163	18450991	0.0918194	1
JAM2	534549	723	26	1162213	318458	0	21	4	0	18	96	8266154	0.0922469	1
XG	202643	NaN	23	808841	192556	0	16	0	0	4	41	3160775	0.0926487	1
FSCN1	1965381	192	56	1832985	544341	0	13	0	0	1	0	1022028	0.0926901	1
CNPY1	267612	599	-5	379822	81995	0	8	1	0	6	40	3587678	0.0929288	1
CLEC17A	1022856	198	29	1158510	295182	0	21	4	0	16	79	7289620	0.0930694	1
RAD9B	922262	206	43	1701793	415265	0	18	1	0	2	3	878669	0.0933617	1
HNRNPM	726124	214	1	2813751	764934	0	46	11	0	11	63	5547094	0.0935669	1
SYTL5	106836	NaN	19	2920080	766521	0	41	5	0	3	28	4071184	0.0935749	1
FAM69A	609398	372	13	1649422	421613	0	28	1	0	2	7	1401850	0.0942867	1
KLHL15	528219	NaN	41	2279461	613640	0	33	7	0	28	261	26703391	0.0946707	1
PIPOX	1752742	236	34	1483316	422671	0	21	6	0	14	106	10340892	0.0950411	1
TCERG1	377370	463	14	4221949	1146872	0	56	15	0	24	93	9316219	0.0953611	1
ATF7IP	339265	882	12	4742485	1397618	0	58	10	0	0	10	1397618	0.0959267	1
SPANXN5	476232	NaN	26	289363	64538	0	8	1	0	30	229	19697844	0.0965544	1
TAS2R10	408176	517	12	1154278	312110	0	25	3	0	23	150	14523695	0.096571	1
WDR25	410676	215	23	2027657	605176	0	31	3	0	12	31	5047718	0.0975675	1
GTF2H4	2223866	223	25	1768447	518420	0	13	2	0	26	103	16551881	0.097625	1
PSMA2	163131	744	-6	917286	249159	0	13	1	0	17	124	11485648	0.0980512	1
SCFD1	386053	583	2	2579404	637445	0	25	6	0	2	14	1845681	0.0983149	1
RBM11	99517	964	-30	1091327	279841	0	20	3	0	4	21	2669863	0.0984247	1
CUTC	709789	139	18	1054297	301001	0	15	1	0	4	30	3942108	0.0985127	1
PPIH	650376	461	21	728433	179331	0	12	2	0	30	209	19564007	0.0986441	1
SH3BGR	294735	503	5	943207	240695	0	17	2	0	23	157	15410299	0.0986813	1
MPHOSPH10	355097	470	40	2695255	618401	0	38	2	0	3	11	2062571	0.0987076	1
CEP76	453636	206	41	2506931	705157	0	35	8	0	41	220	20234250	0.0987326	1
ACADL	190249	696	2	1666350	449121	0	27	9	0	6	56	4179100	0.0993448	1
GSTCD	292053	357	8	2437632	650670	0	33	3	0	2	3	1229925	0.100046	1
EXOSC9	324357	506	29	1783788	468165	0	30	7	0	2	15	1647306	0.10053	1
PPP2R5A	485902	298	16	1922915	471868	0	33	5	0	41	241	23475433	0.100748	1
C3orf14	213716	935	-3	511014	128547	0	10	1	0	11	56	4498616	0.101218	1
MAGED2	257482	NaN	20	2294802	671301	0	39	7	0	20	120	11436451	0.101693	1
H2AFY2	484729	425	25	1419836	406801	0	19	4	0	13	78	9302994	0.101809	1
TCP11L2	204762	396	18	1999091	533761	0	33	3	0	3	7	903003	0.102082	1
KCTD8	73476	1109	-10	1739881	523181	0	33	2	0	0	2	523181	0.102175	1
PRB3	311837	673	-1	1115132	389344	0	9	0	0	1	0	697751	0.102273	1
BPHL	444075	435	41	1114074	317400	0	20	0	0	0	0	317400	0.102368	1
UQCRB	217849	671	12	453882	98394	0	9	1	0	50	413	36982390	0.102498	1
LCK	1427362	210	43	1971054	534819	0	24	3	0	39	275	31981224	0.103181	1	Yes
SBF2	530606	482	12	7144145	1911277	0	83	12	0	4	12	3247002	0.103244	1
EIF5A	1911735	206	36	721556	194143	0	12	2	0	50	330	32798000	0.10334	1
RERG	354506	469	3	762289	208955	0	10	2	0	4	45	3680782	0.103577	1
MPPED2	29166	1075	-21	1213526	333799	0	24	7	0	27	250	13840756	0.104427	1
DDX52	585337	340	23	2336064	612582	0	17	3	0	4	22	6228446	0.104657	1
ANKRD30B	NaN	NaN	NaN	5517470	1336783	0	132	18	0	2	32	2609557	0.105445	1
ZNF627	1065261	394	15	1770563	448063	0	37	2	0	3	19	2092724	0.105497	1
S100A5	1454773	186	26	445418	102097	0	6	1	0	10	43	5471447	0.106116	1
H3F3C	271605	394	20	488267	162403	0	14	2	0	5	84	4641975	0.10663	1
NCBP2	754196	306	29	615227	154468	0	10	1	0	21	157	15296564	0.106903	1
APPL2	233879	387	30	2617492	675533	0	26	6	0	9	50	7064795	0.106947	1
SCGB2A1	2778889	450	53	384583	88343	0	5	1	0	50	267	30442892	0.107802	1
GSR	488347	242	40	1990098	579255	0	22	7	0	10	42	4729789	0.107935	1
DPM2	1441525	201	56	323748	99981	0	6	0	0	50	208	25758068	0.108103	1
KLK4	581408	606	29	964896	274551	0	16	3	0	42	262	24027180	0.108731	1
KRT8	1781225	288	27	1832985	517362	0	25	5	0	9	40	5784615	0.109242	1
PPIL4	434611	150	40	1977402	449121	0	34	2	0	3	14	1977931	0.109256	1
MRPL32	163131	744	-6	712563	203136	0	11	3	0	45	339	26275430	0.109269	1
C5orf47	NaN	NaN	NaN	672359	195730	0	8	1	0	23	153	15569528	0.109401	1
STAMBP	1124858	404	43	1635668	444889	0	16	2	0	12	59	7508626	0.109788	1
BUD31	1327454	288	60	579784	135953	0	9	2	0	11	48	4705984	0.110367	1
LIN7B	2011861	267	47	785565	245985	0	13	1	0	50	265	30666130	0.111023	1
ACMSD	275440	496	15	1329906	334857	0	20	4	0	25	160	13639207	0.111284	1
TAF1B	909213	197	43	2346115	550160	0	21	5	0	12	53	6998141	0.111601	1
GSK3A	790787	299	37	1792252	575552	0	29	5	0	7	45	6124762	0.111713	1
RCN3	2080142	210	41	1254788	349669	0	14	1	0	24	110	14168736	0.111721	1
C20orf96	1010597	348	24	1446815	349669	0	17	3	0	8	23	3243828	0.112776	1
ZNF879	NaN	NaN	NaN	2173661	536935	0	43	4	0	6	57	5605284	0.112806	1
HIST1H2BD	398813	636	53	473984	143359	0	9	0	0	14	46	3677608	0.112863	1
LRRC57	534369	269	40	913054	261326	0	13	1	0	7	34	3549061	0.11307	1
CDKN1B	791330	136	44	753296	206839	0	9	0	0	13	67	7936058	0.11312	1	Yes
MYL6B	2878044	171	40	820479	219006	0	9	3	0	32	174	19869769	0.113611	1
RAB13	2028800	222	34	814660	204194	0	8	1	0	25	121	12521959	0.113877	1
LIMK2	667559	221	43	2964516	822066	0	27	5	0	14	85	8971311	0.114643	1
NAP1L4	550048	221	38	1532513	352843	0	17	6	0	16	138	12545764	0.114668	1
CCDC102B	70753	1048	-8	2010729	480861	0	42	4	0	9	82	5963417	0.114867	1
ITGB1BP1	624421	340	37	791913	203136	0	11	0	0	16	114	12684362	0.115141	1
PPP3CB	966152	220	40	2055165	531645	0	24	4	0	11	52	5705794	0.115259	1
RNF38	564580	248	40	1954126	572378	0	27	3	0	16	129	12794923	0.115475	1
RAB40C	1115707	213	39	1075986	304704	0	13	0	0	6	11	3109462	0.116342	1
GNG4	565883	457	16	296769	77763	0	8	1	0	50	335	32242021	0.117329	1
MUCL1	590746	746	-4	344908	110561	0	6	2	0	2	77	5608458	0.117689	1
PRRG3	125659	NaN	4	864386	259210	0	21	5	0	8	45	3066084	0.117898	1
SET	1865107	197	38	1266426	282486	0	18	1	0	9	57	7304961	0.118002	1	Yes
RPRD1A	370331	430	22	1209294	322161	0	14	0	0	1	4	1151104	0.11804	1
PSMG2	434233	206	35	1022557	280370	0	11	1	0	47	274	29638283	0.118299	1
PPP2CA	838413	147	48	1191308	322690	0	19	1	0	2	6	1262194	0.118379	1
STEAP4	155853	454	-6	1707083	508369	0	41	4	0	23	167	13376294	0.118382	1
SLC25A45	4112809	242	50	1080747	333270	0	11	3	0	23	153	16565106	0.118911	1
GPATCH2	42648	1015	-18	2049875	529000	0	20	0	0	0	0	529000	0.118969	1
KRTAP19-6	22916	1048	-79	219006	65067	0	6	1	0	50	434	24158372	0.119033	1
OOEP	732413	446	18	560740	166106	0	13	2	0	13	56	6148567	0.119127	1
SPHAR	285692	361	9	246514	58190	0	4	0	0	50	419	35314982	0.119236	1
OR3A2	506514	628	0	1164329	375061	0	13	5	0	13	70	7768894	0.119517	1
DPH3	205091	437	26	332212	75647	0	4	0	0	50	278	27321263	0.11962	1
KLRC2	378365	334	0	912525	226941	0	15	1	0	50	328	32247311	0.119774	1
ADH1C	332785	854	8	1431474	412620	0	26	4	0	21	159	11134921	0.119964	1
TFPI	50680	404	-4	1384393	321632	0	26	1	0	3	34	3036460	0.120732	1
PSG2	263820	178	-32	1266955	367655	0	23	3	0	7	110	8839590	0.121446	1
RBM26	161846	521	30	3772299	1028376	0	54	4	0	2	24	3291438	0.121506	1
PAPD4	260678	684	28	1913393	484564	0	31	3	0	5	44	4223007	0.121822	1
FAM161A	758678	249	34	2536026	645909	0	38	7	0	6	48	4713919	0.122328	1
ASB9	204248	NaN	17	1173322	318458	0	16	4	0	5	67	6283991	0.122651	1
GALNT3	104274	888	-1	2449799	625807	0	34	5	0	4	22	3232190	0.123048	1
NDUFS1	311488	433	24	2802642	777630	0	33	6	0	6	54	4710745	0.123453	1
PTOV1	1673246	205	37	1576949	478216	0	22	5	0	6	40	5266195	0.123732	1
C14orf28	228479	577	-32	1204533	299943	0	16	4	0	9	71	5234455	0.124054	1
ZDHHC2	223323	568	3	1469562	358662	0	21	3	0	16	145	11341760	0.124268	1
TCEA1	267995	392	29	1205062	289892	0	17	2	0	7	48	6214692	0.124804	1	Yes
ATP11C	66616	NaN	18	4505493	1179141	0	103	22	0	13	89	6774903	0.124926	1
LYZL4	342219	527	19	575552	149707	0	10	0	0	44	337	30588896	0.124965	1
CUL3	255624	463	20	3003662	752767	0	47	8	0	6	42	3662267	0.125643	1	Yes
TMX2	922344	354	11	1144227	317400	0	21	1	0	5	18	2832795	0.125839	1
GHRH	787991	404	44	429548	111619	0	8	0	0	50	416	34045911	0.126163	1
AGR2	361606	385	-7	704628	177744	0	10	0	0	35	235	23710309	0.126227	1
RNF141	755456	391	25	898771	232760	0	12	3	0	11	139	14662293	0.126335	1
ABCB1	287293	822	0	4904359	1365878	0	89	19	0	9	68	5355596	0.12682	1
GSTA1	539666	498	11	878669	221122	0	12	0	0	8	24	4676360	0.126832	1
TRIM23	421173	406	28	2299034	608350	0	31	2	0	7	21	3487697	0.127178	1
SMAD2	108087	185	42	1812883	478745	0	35	4	0	15	100	8491508	0.127263	1	Yes
EEF2	2173603	207	30	3250705	931040	0	53	11	0	26	143	17741602	0.127624	1
RGS8	650082	702	23	815718	212658	0	10	0	0	4	33	4299712	0.127724	1
C12orf42	568754	897	2	1357943	392518	0	24	5	0	33	337	25657029	0.127786	1
CYP11A1	641004	222	46	1980047	555979	0	27	6	0	36	269	25987654	0.127851	1
PDS5B	243309	471	50	5676699	1433061	0	69	10	0	4	27	3080896	0.127856	1
IFT81	1034390	181	52	2846549	665482	0	28	3	0	18	80	9754231	0.128121	1
MSH2	793002	406	28	3612012	937917	0	41	4	0	1	9	1432532	0.128123	1	Yes
HERC6	434791	389	32	3731037	960135	0	65	13	0	17	92	7886861	0.128133	1
HSP90B1	1190703	281	40	3151253	784507	0	41	7	0	5	32	4483804	0.128236	1
ZNF221	464210	419	-38	2401660	566030	0	29	4	0	19	89	10928082	0.128669	1
THOC6	1443513	234	49	1327790	382996	0	22	5	0	44	215	22948549	0.128911	1
TM4SF19	1164213	231	36	771811	251804	0	8	2	0	28	131	13759819	0.12899	1
STARD4	181104	636	26	812015	200491	0	19	3	0	3	8	879727	0.129154	1
OR5H15	200002	811	-15	1157452	334328	0	25	3	0	5	23	2116000	0.129253	1
XAGE5	476232	NaN	26	439599	107916	0	7	1	0	38	290	27858727	0.129923	1
BRWD3	150153	NaN	-20	7012953	1825050	0	144	17	0	3	34	3579214	0.130461	1
PPM1L	585349	509	-5	1370639	370300	0	21	2	0	9	48	4750420	0.130659	1
RFPL1	723458	203	35	1180728	339618	0	19	5	0	8	32	4747775	0.130738	1
C10orf105	NaN	NaN	NaN	482977	161345	0	8	1	0	50	635	59072901	0.130991	1
C17orf47	892839	376	10	2073151	651728	0	33	3	0	18	50	7078020	0.131051	1
HAO2	409405	720	3	1334138	386170	0	29	1	0	0	1	386170	0.131606	1
SPATS1	993997	443	40	1183902	298356	0	14	2	0	47	401	35711732	0.131779	1
CLDN1	164468	348	3	793500	234876	0	14	0	0	0	0	234876	0.132081	1
WDR88	406033	270	-8	1826637	491970	0	25	7	0	13	97	9265964	0.132107	1
RAB18	313003	549	0	819421	207368	0	10	4	0	10	52	4645149	0.132165	1
CCDC83	361760	380	3	1783259	405214	0	26	1	0	16	75	9174447	0.132532	1
ANO2	349024	712	13	3892911	1025202	0	64	13	0	10	76	6578115	0.13306	1
MMGT1	253719	NaN	20	495673	151823	0	7	2	0	29	156	15430401	0.134239	1
SPTY2D1	637558	457	28	2575172	722614	0	41	6	0	3	28	2835440	0.134674	1
ARHGAP9	1347802	194	32	2737575	855393	0	26	7	0	4	23	3280858	0.134811	1
GNPDA2	62624	1009	11	1092914	263971	0	22	1	0	10	165	11836904	0.134981	1
C7orf61	1479297	186	60	765992	232231	0	8	1	0	45	214	24345109	0.135745	1
ZNF253	550586	609	-52	1926089	476629	0	30	2	0	1	6	889778	0.13623	1
ATP5S	666223	337	28	913054	216890	0	10	4	0	6	47	4389642	0.136884	1
NCF2	618153	407	31	2074738	529529	0	24	3	0	10	35	4561038	0.137011	1
C11orf73	366108	283	24	762289	205781	0	13	2	0	50	397	39028033	0.137197	1
GJD2	521214	306	-1	1180199	359191	0	23	2	0	50	392	34711393	0.137628	1
TAF3	189040	596	-1	3490871	973360	0	38	3	0	0	3	973360	0.138195	1
CXCL5	230379	408	2	434309	132250	0	8	3	0	8	70	6193532	0.138504	1
KRT17	1494501	323	11	1626675	479274	0	21	4	0	50	326	32863067	0.138664	1
FGF5	61128	903	-3	1009332	284073	0	16	4	0	50	386	29172763	0.13907	1
RNASE13	937278	320	20	593538	160287	0	5	0	0	32	170	20604021	0.139178	1
PON1	134258	327	-2	1376987	371887	0	27	5	0	17	180	13349315	0.139754	1
ZNF735	NaN	NaN	NaN	1603928	378235	0	48	7	0	2	21	1651009	0.140271	1
GSK3B	467052	421	19	1653125	482977	0	19	4	0	31	141	13675708	0.141992	1
SGCA	1277832	210	26	1446815	460759	0	14	2	0	9	27	6748453	0.142308	1
ANKRD45	432542	423	4	1038956	263971	0	16	3	0	6	69	5957598	0.143155	1
EIF4E1B	579630	359	40	944794	256565	0	12	2	0	50	289	32028834	0.143168	1
USP25	74958	477	30	4154237	1019383	0	70	9	0	3	29	2856600	0.143225	1
PLG	181774	624	-9	3150724	827885	0	55	13	0	7	98	8429615	0.143648	1
GYPA	131210	1033	-8	596183	160816	0	15	2	0	22	229	15165901	0.143667	1
ROCK2	495833	170	25	5520644	1295521	0	54	5	0	0	5	1295521	0.143685	1
LGSN	255425	359	-9	1962590	487738	0	28	1	0	1	1	720498	0.144566	1
PRPF3	1301004	182	34	2636536	715208	0	33	3	0	7	38	5073639	0.144617	1
CHCHD4	312564	463	27	643264	150236	0	10	1	0	38	208	21471581	0.145029	1
FCER1G	728669	234	37	346495	96278	0	6	0	0	39	215	23624611	0.145066	1
CPNE6	992350	355	19	2146153	612053	0	23	5	0	19	111	12674840	0.145283	1
ZNF235	661800	671	-34	2864535	679236	0	34	3	0	5	18	3484523	0.145325	1
ST13	894425	269	44	1476439	354959	0	17	5	0	17	81	9974295	0.145403	1
BAALC	461588	584	15	551747	156055	0	5	2	0	44	340	26885896	0.145428	1
ASNS	455051	636	0	2182654	562856	0	29	3	0	3	11	1752577	0.14564	1
ACSM1	175989	641	11	2217039	614169	0	32	8	0	14	90	7235133	0.14612	1
UBE2E3	114904	888	11	807783	214245	0	17	2	0	36	391	23690207	0.146261	1
CXCL1	233432	444	6	406272	130134	0	7	0	0	46	329	30713740	0.146831	1
LGI3	587455	196	50	2039824	618401	0	24	6	0	9	67	5810536	0.147062	1
OR4C13	11675	1171	-40	1150046	332212	0	30	7	0	3	25	2059397	0.147191	1
FAM153C	961008	363	32	482977	115322	0	7	0	0	50	277	27864546	0.147524	1
POLR2K	810757	396	25	251275	48668	0	5	0	0	50	469	42665966	0.147778	1
LECT2	489402	443	19	582958	159758	0	13	1	0	50	263	24252005	0.1478	1
SLK	508085	271	37	4842466	1159568	0	51	7	0	1	9	1697032	0.147988	1
YAF2	173442	585	2	701983	181976	0	11	1	0	48	367	29492808	0.148056	1
C17orf104	1297937	254	27	3626295	955374	0	42	1	0	1	2	1180728	0.148759	1
SLITRK4	4706	NaN	-30	3116339	879727	0	75	11	0	9	72	7101296	0.149173	1
FBRS	2255010	158	60	1675872	582429	0	13	2	0	18	94	11270345	0.149184	1
DDA1	842088	211	43	411033	104742	0	6	1	0	41	260	23500296	0.149196	1
ENOX2	138723	NaN	23	2403776	587719	0	38	13	0	11	80	5546036	0.14923	1
SRP19	242849	340	34	575023	143888	0	10	0	0	16	66	8130201	0.149297	1
TMOD4	1562281	184	33	1360588	347024	0	15	4	0	25	120	13099098	0.149719	1
GDPD1	896167	379	4	1406611	356546	0	16	4	0	6	29	3438500	0.150027	1
RBM4B	1432488	187	46	1339957	393047	0	19	3	0	31	202	22130186	0.150098	1
SFT2D1	199596	556	18	640619	168751	0	7	2	0	47	287	22441238	0.150303	1
MRPL47	397411	520	10	982353	253920	0	18	1	0	3	20	1914980	0.15117	1
TRPC1	414031	437	20	2929073	759115	0	47	9	0	27	208	25104753	0.151281	1
ATP6V1H	263637	437	9	1922386	464462	0	29	4	0	9	77	6244316	0.151334	1
RIPK1	437184	268	41	2600564	655960	0	32	8	0	14	95	8924759	0.151358	1
UFD1L	650407	300	16	1229925	306291	0	19	1	0	4	32	4521892	0.151944	1
LCE1C	64902	818	18	447005	125902	0	6	0	0	29	211	19067276	0.153131	1
TRA2B	978158	213	30	1106668	320045	0	22	4	0	35	241	22052423	0.153246	1
CEACAM4	1249321	499	27	914641	289892	0	19	1	0	6	107	10305978	0.15325	1
DNASE1L1	2277674	NaN	40	1142111	344908	0	17	5	0	12	106	8076243	0.154114	1
PCMTD1	63777	905	2	1395502	340676	0	21	0	0	0	0	340676	0.154661	1
LCE5A	325831	700	20	445947	126960	0	9	0	0	50	447	41393192	0.154857	1
C6orf52	NaN	NaN	NaN	612582	144417	0	9	0	0	6	53	5212766	0.155207	1
ELAVL1	967479	369	19	1245795	342792	0	19	5	0	4	24	2108065	0.155365	1
RAB24	942017	227	53	818892	203136	0	13	0	0	20	62	8853873	0.156529	1
SLMO1	533826	240	48	687171	182505	0	9	0	0	10	48	5844921	0.156677	1
ATP5G3	343228	752	28	539580	169809	0	6	0	0	3	20	4635627	0.157133	1
ZMYM2	329235	391	43	5362473	1344189	0	56	15	0	6	41	4534059	0.157145	1	Yes
MED6	243988	706	29	983411	240166	0	11	0	0	5	12	1957300	0.157426	1
DECR1	272948	534	25	1289173	370829	0	13	2	0	6	36	3908781	0.15843	1
NF1	462449	396	26	11029121	2947588	0	128	32	0	9	51	5970294	0.158569	1	Yes
MYSM1	303727	517	-2	3290380	783449	0	31	4	0	14	61	6512519	0.159414	1
MRPS36	423022	261	47	409446	107916	0	4	0	0	50	340	29039984	0.159555	1
ZCCHC5	263052	NaN	20	1764215	502021	0	34	9	0	18	100	8867098	0.159643	1
CTNNAL1	337834	433	14	2862419	754354	0	32	7	0	14	88	7102354	0.159713	1
ZNF674	420626	NaN	33	2260417	535877	0	49	7	0	49	280	25738495	0.160008	1
HIGD1A	369545	396	31	428490	111090	0	6	0	0	50	290	28404126	0.160287	1
TC2N	368236	478	21	1907045	500434	0	19	6	0	7	59	5730657	0.160897	1
MUC15	21485	951	-18	1357943	390931	0	24	4	0	6	32	2852897	0.161102	1
CHM	57906	NaN	-6	2582578	656489	0	54	5	0	10	94	7950870	0.161568	1
ERBB2IP	400865	189	32	5309573	1368523	0	56	4	0	0	4	1368523	0.162005	1
ANP32E	1207965	197	39	1077573	241224	0	16	1	0	6	27	3407818	0.162285	1
TCTEX1D1	335045	692	-16	706215	176157	0	12	2	0	43	302	22568727	0.162379	1
RPL38	297367	535	-8	296240	70357	0	4	0	0	50	347	29410813	0.162399	1
FSCB	131880	932	-58	2981444	951142	0	44	6	0	2	9	1350537	0.162702	1
SNRPE	527029	280	26	385641	85698	0	6	0	0	50	269	22395215	0.163133	1
WTAP	643775	604	19	1540448	397279	0	17	4	0	21	120	12765828	0.163316	1
IL1B	578617	298	38	1064877	258681	0	19	3	0	3	24	1855203	0.163385	1
TMC6	527017	217	27	3020061	937917	0	26	1	0	0	1	937917	0.164113	1
PITPNA	1362942	220	31	1105081	254978	0	14	3	0	8	42	4653613	0.164519	1
C7orf60	157620	814	-14	1546796	411562	0	26	7	0	1	13	788210	0.164879	1
TARBP2	1590803	191	55	1372226	425845	0	16	3	0	50	220	29034694	0.165317	1
MYC	406323	204	23	1688568	490383	0	17	1	0	2	4	1367994	0.165832	1	Yes
GK	82798	NaN	34	2223916	569204	0	50	8	0	14	168	11488822	0.165896	1
NSUN7	238024	202	47	2729640	763347	0	28	3	0	2	7	1746758	0.166246	1
RPS6	498767	339	12	956961	271377	0	16	2	0	17	136	14639017	0.166417	1
BRS3	374989	NaN	23	1476439	443831	0	29	6	0	15	127	11353927	0.166442	1
PLSCR5	124275	768	-20	1055355	284073	0	18	4	0	36	328	22301582	0.167487	1
RHOG	425863	258	23	702512	217948	0	16	4	0	13	82	6460677	0.167618	1
C14orf183	747266	166	51	1221990	349140	0	11	0	0	3	5	1545209	0.167681	1
AKT3	208930	954	-4	1976344	467636	0	32	5	0	16	114	8546524	0.167866	1	Yes
EFEMP1	376977	264	-15	1920270	495144	0	28	5	0	13	65	6968517	0.168113	1
GHRL	742508	333	57	555979	151823	0	7	1	0	50	203	22216942	0.168161	1
UPRT	145779	NaN	-5	1183902	330096	0	26	6	0	9	80	6519925	0.168181	1
ASPH	423823	377	14	3978080	943207	0	37	5	0	1	9	1825579	0.168421	1
RBM18	319049	597	19	742187	198904	0	8	2	0	8	89	6627841	0.168848	1
NFIB	135826	563	-17	1612921	442244	0	24	4	0	4	20	2543961	0.168973	1	Yes
EED	443833	159	26	1756280	421084	0	26	6	0	19	105	10055232	0.169407	1	Yes
CCDC122	139965	346	45	1093443	236463	0	13	1	0	23	156	13548219	0.16962	1
NDUFS4	186422	619	5	685584	180918	0	10	2	0	17	110	8614236	0.169677	1
TMEM65	330177	445	14	902474	283015	0	12	2	0	50	283	25776054	0.169773	1
GPR174	14321	NaN	62	1242621	350727	0	27	7	0	14	83	6461206	0.169777	1
AMPH	167080	639	7	2692081	751709	0	47	12	0	29	190	16878803	0.169807	1
DCAF6	505920	417	13	3404644	913583	0	40	7	0	3	19	2317020	0.170144	1
PRG3	923815	191	-3	882901	227999	0	13	2	0	14	85	8034452	0.170952	1
SPAG8	847663	227	54	2150914	634271	0	10	0	0	1	0	1045833	0.171747	1
RNASE2	1005555	429	4	609408	168222	0	13	1	0	47	280	24591623	0.173716	1
NSMAF	200152	574	17	3848475	960135	0	36	3	0	0	3	960135	0.173793	1
HSPA4	637803	223	39	3297786	820479	0	35	7	0	30	229	23586523	0.174045	1
HIST1H4K	267617	634	32	369771	128547	0	7	2	0	31	148	13348257	0.174108	1
DEK	467694	497	4	1517172	336444	0	19	4	0	2	7	1265897	0.174181	1	Yes
MIS12	1145030	544	24	793500	193614	0	7	1	0	16	112	10108132	0.175157	1
ZGPAT	1126597	202	36	1961003	609937	0	20	2	0	7	29	5443939	0.175654	1
IFNA5	232155	466	-14	722085	188853	0	11	2	0	40	231	19032891	0.175776	1
RRP8	424523	491	17	1720308	496731	0	31	4	0	31	238	20535780	0.176882	1
NUDT6	126682	414	19	1188663	349140	0	14	1	0	8	61	6810346	0.177676	1
PHB2	2704950	211	47	1145285	333799	0	10	3	0	29	194	23446867	0.178171	1
BMP5	68578	483	-9	1743584	463933	0	33	7	0	5	51	3679724	0.178325	1	Yes
TIMP3	259538	398	-69	822066	212658	0	13	2	0	35	345	32036240	0.178416	1
FGF16	547612	NaN	-7	436425	123786	0	6	1	0	50	359	29658914	0.17942	1
NME2	817798	267	-4	595125	161874	0	5	1	0	50	319	29927646	0.179556	1
RPRD1B	582740	137	45	1244208	350727	0	13	3	0	8	28	3442203	0.179646	1
TMEM41B	669286	170	20	1127299	323219	0	7	1	0	1	1	905648	0.179985	1
SPIN1	126591	495	-6	1015151	262384	0	17	1	0	29	186	16595259	0.180092	1
C16orf87	469144	217	12	609937	150236	0	7	1	0	50	350	36258718	0.180463	1
BMPR1A	379827	195	26	2063629	537464	0	25	0	0	1	3	1047949	0.180504	1	Yes
SLC17A2	392745	685	34	1656299	487738	0	19	4	0	16	85	8702050	0.180619	1
MTMR8	56100	NaN	0	2731756	710447	0	47	12	0	7	58	4455767	0.181626	1
BAK1	1252332	205	35	801435	239637	0	15	3	0	44	246	23106720	0.181685	1
DUSP5	493408	157	51	1402908	449121	0	11	1	0	2	2	1312449	0.182004	1
CYR61	296507	345	13	1446286	397808	0	17	4	0	50	361	33051920	0.182198	1
EPX	851306	401	14	2658225	826827	0	39	9	0	50	292	26926100	0.182478	1
TMCO1	321853	406	-2	738484	199433	0	9	1	0	5	13	2842846	0.182745	1
CCR3	212198	634	46	1391270	416323	0	18	0	0	0	0	416323	0.182807	1
ITGB3BP	130856	477	5	739013	160816	0	6	0	0	13	71	6892341	0.183497	1
PTGDR	405022	533	18	1285470	438012	0	23	7	0	19	100	9420432	0.183823	1
FBXO22	550701	339	47	1571659	445418	0	30	4	0	12	45	4909120	0.183854	1
FANCD2	885389	170	41	5880893	1525636	0	55	14	0	17	97	10925966	0.184252	1	Yes
TFG	345618	509	16	1527752	425845	0	16	1	0	3	20	3630527	0.184524	1	Yes
HTN1	59679	975	3	259739	48139	0	4	0	0	50	435	34847875	0.184777	1
VPS45	1181361	309	32	2212278	595125	0	25	2	0	6	33	4553103	0.184848	1
CLK2	1574928	194	45	1938256	510485	0	27	4	0	13	60	5664003	0.185221	1
C10orf35	824126	519	31	444889	148649	0	10	1	0	50	390	31864315	0.185316	1
SRP9	927421	168	9	484564	123257	0	5	1	0	14	59	5665590	0.185871	1
KRT27	836683	269	-10	1737236	500434	0	18	4	0	18	74	8119092	0.186272	1
RPA3	218130	434	16	483506	119554	0	4	0	0	15	83	9565378	0.186744	1
CFHR4	211450	853	-31	1294992	320574	0	34	6	0	2	22	1184431	0.186787	1
LAG3	2816186	232	48	1916567	635329	0	18	1	0	3	4	1585942	0.187321	1
ELP3	417570	338	41	2123406	574494	0	25	5	0	5	51	5005398	0.18744	1
PIR	193887	NaN	37	1147401	295182	0	16	3	0	36	188	18192839	0.188007	1
PAN3	265548	616	57	3370259	971773	0	34	2	0	0	2	971773	0.188171	1
ZNF471	135553	817	-69	2451386	559153	0	44	6	0	3	20	2164668	0.188223	1
ATP6V1B1	504483	623	25	1973170	559682	0	28	6	0	16	67	6341652	0.188441	1
COL11A1	37620	742	-20	7123514	2147740	0	110	27	0	3	45	3550648	0.189044	1
BRCC3	NaN	NaN	NaN	1264839	317400	0	22	2	0	6	55	5385749	0.189607	1
POLR3F	414549	436	23	1255846	304175	0	11	2	0	16	125	13924338	0.18972	1
TMEM155	326547	440	18	498318	144417	0	8	1	0	47	366	34726734	0.189819	1
NAALAD2	131926	1141	-22	2889927	752238	0	39	2	0	1	2	867031	0.189853	1
GPX6	255783	592	26	861212	224296	0	14	2	0	13	144	11270345	0.189923	1
NDUFA5	88676	779	-25	467107	115322	0	7	0	0	50	489	31662766	0.190131	1
PAF1	1748498	252	32	2117058	498318	0	21	7	0	13	112	10562014	0.190232	1
TUBA8	519135	179	19	1685923	485093	0	20	3	0	33	168	18481144	0.19085	1
TDRD10	1804226	337	43	1467446	405214	0	14	0	0	6	17	2632833	0.19097	1
CHMP2A	2673870	276	11	864386	232231	0	13	2	0	11	76	7145203	0.191036	1
MRPS11	212296	630	4	735839	224296	0	10	3	0	12	95	6028484	0.191863	1
FGG	59962	1036	-4	1806006	433251	0	28	6	0	12	135	8835358	0.191909	1
PIGX	818753	446	45	1062232	294653	0	8	1	0	5	2	2092724	0.191909	1
CDC25A	1116598	151	36	2044585	543812	0	21	5	0	3	60	5754991	0.192455	1
C11orf71	157610	477	-8	533232	180918	0	6	0	0	7	46	4395990	0.192873	1
FAM9B	47340	NaN	-11	783978	153939	0	17	2	0	23	273	18592763	0.193806	1
GYPE	166879	959	-9	314226	84111	0	8	1	0	24	178	12427268	0.194019	1
HDX	20850	NaN	-20	2645529	698280	0	69	12	0	1	26	1631436	0.194215	1
DDX4	331341	486	34	2902623	747477	0	42	7	0	8	52	4962020	0.194287	1
HMBS	1390854	195	58	1402379	403627	0	20	4	0	18	94	11173009	0.194755	1
ETV7	942911	192	46	1309804	362894	0	21	4	0	39	243	25002127	0.194898	1
TMEM176B	734961	689	14	1019912	313168	0	14	3	0	9	40	5274130	0.19497	1
RAD1	241905	675	21	1096088	283015	0	18	2	0	14	102	7209741	0.195802	1
LRRC4	NaN	NaN	NaN	2375210	744832	0	40	6	0	6	59	5813181	0.19583	1
TMPRSS11B	170820	716	-19	1630907	411562	0	27	7	0	9	88	7558352	0.195833	1
SLC25A46	127798	846	-7	1587000	455469	0	20	7	0	16	135	9719317	0.195964	1
STAT2	2869106	184	52	3303605	898771	0	32	6	0	31	208	24550890	0.196607	1
ANXA3	243621	351	21	1295521	323219	0	14	2	0	15	138	11550715	0.196804	1
SLC38A5	726793	NaN	2	1822934	522652	0	26	6	0	23	156	14989215	0.197011	1
FAM175A	275241	378	29	1613450	392518	0	20	1	0	5	16	2558244	0.197239	1
WDR44	131060	NaN	25	3539539	932627	0	68	6	0	3	34	3374491	0.19724	1
OR13C8	147494	920	-31	1171206	355488	0	14	4	0	17	92	8570858	0.197293	1
C4orf27	173367	574	17	1366936	332741	0	21	0	0	0	0	332741	0.197457	1
SDSL	444479	276	36	1227280	388286	0	17	4	0	12	70	6622022	0.197704	1
C10orf90	122926	478	-50	2631246	752238	0	50	6	0	6	41	4635098	0.197717	1
KHDRBS2	1561	1153	-32	1343131	374003	0	24	5	0	1	9	839523	0.198141	1
ABT1	411992	498	24	1006158	309465	0	14	1	0	10	142	15589630	0.19877	1
CHRM1	2342595	181	71	1655241	545928	0	20	1	0	13	60	8945390	0.198774	1
EPHA5	57073	706	-19	3961681	1088153	0	69	19	0	12	154	8715275	0.199167	1
C6orf1	1074764	233	36	591951	188853	0	7	1	0	50	221	25032809	0.199419	1
ASPN	NaN	NaN	NaN	1483845	374532	0	16	2	0	6	55	5442881	0.199744	1
BVES	108905	702	-1	1404495	358662	0	16	3	0	6	15	2360927	0.199804	1
FCF1	886320	184	43	809370	188853	0	9	0	0	43	221	25418450	0.199828	1
RIBC1	920771	NaN	70	1511882	387757	0	20	2	0	22	158	14915155	0.200713	1
STRBP	341358	431	29	2592100	713621	0	32	4	0	1	11	1828753	0.20078	1
VIM	546890	465	11	1768447	505724	0	16	4	0	2	4	1401321	0.200911	1
CXADR	100910	366	-17	1395502	385112	0	25	3	0	4	22	2176835	0.201282	1
SAMSN1	157937	898	56	1470620	357604	0	33	3	0	6	33	2656638	0.201655	1
TIGD7	1397628	303	32	2083202	535348	0	30	7	0	4	20	2332361	0.202396	1
EIF2S1	484235	291	32	1234686	312639	0	13	1	0	4	12	2609557	0.202891	1
AKIRIN2	235638	346	33	772869	223767	0	9	2	0	6	29	3373433	0.203165	1
ZMAT1	262044	NaN	16	2490532	586661	0	45	4	0	2	21	2384732	0.203917	1
BCS1L	1033606	269	43	1570072	477158	0	14	2	0	9	55	8141839	0.204287	1
KCTD5	1803069	200	47	898771	254978	0	9	0	0	2	2	850632	0.205028	1
NUPR1	1133167	269	63	376648	116909	0	7	1	0	17	101	9990165	0.205438	1
OR4K2	431654	854	-49	1162742	336973	0	30	7	0	32	262	17424202	0.205457	1
THRAP3	742773	170	31	3601961	1013035	0	41	10	0	14	89	9786500	0.205612	1	Yes
CRYBA4	161795	547	-4	768108	201549	0	15	2	0	29	226	15946705	0.205748	1
PAPOLB	NaN	NaN	NaN	2365688	671830	0	54	8	0	2	22	1944604	0.205789	1
FOXR1	1457410	180	55	1118306	311581	0	15	5	0	8	28	3992363	0.205796	1	Yes
FTH1	2389859	185	53	717853	177215	0	7	1	0	50	228	28924662	0.205882	1
MSN	325257	NaN	47	2265178	562856	0	46	9	0	4	35	3817264	0.205914	1	Yes
GLUL	349818	783	5	1438880	379822	0	25	8	0	6	68	4758355	0.206615	1
AKNAD1	801073	236	8	3248060	827356	0	45	6	0	3	30	3796104	0.206836	1
METTL12	2425755	248	51	862270	291479	0	8	0	0	21	79	11086253	0.206912	1
POLDIP2	1405196	214	10	1412430	406272	0	16	0	0	2	2	890307	0.20808	1
ARPC1A	903923	263	51	1453692	369771	0	20	3	0	24	175	17914585	0.208296	1
UBE3B	430972	428	37	4111388	1143169	0	53	18	0	12	97	8984007	0.208409	1
CABP5	993450	433	26	686113	174041	0	10	1	0	50	390	36832683	0.208497	1
C18orf32	236267	352	55	302588	76705	0	6	0	0	50	302	25188335	0.20877	1
CBY1	1056349	262	45	494615	135424	0	8	1	0	50	344	36116946	0.208814	1
EXOC6	557904	421	36	3314185	797732	0	49	6	0	7	42	5055124	0.208983	1
CUL4B	416744	NaN	14	3619947	882372	0	64	4	0	0	4	882372	0.209221	1
UGT2A1	19584	1065	-8	2012845	535877	0	28	3	0	8	47	4993760	0.209501	1
PPAPDC3	745091	213	50	972831	328509	0	12	3	0	25	135	13414382	0.209565	1
CSN3	201562	928	3	686642	210013	0	9	1	0	46	367	29377486	0.20964	1
PARL	1434591	408	37	1471678	397808	0	19	3	0	48	277	29905428	0.210393	1
LMLN	607598	410	30	2687320	716795	0	31	9	0	19	87	10442460	0.210522	1
TSPYL4	260690	640	16	1520346	458643	0	16	5	0	20	176	14585588	0.211115	1
C3orf38	123481	894	0	1243679	340147	0	17	3	0	7	28	3303076	0.211377	1
RAB6B	530925	520	25	831588	207897	0	22	4	0	4	26	1923973	0.21139	1
H2AFV	1200579	164	55	521065	153410	0	8	2	0	5	41	4449948	0.21196	1
RRAS2	428878	363	-3	810428	205252	0	12	4	0	13	106	8134433	0.212058	1
CCDC125	434060	261	49	2038237	466049	0	27	6	0	25	164	13679411	0.212455	1
SLC25A21	68926	481	-44	1178612	313168	0	16	3	0	14	104	9849451	0.212545	1
HRASLS	141065	851	-4	644322	176157	0	13	4	0	27	207	13446122	0.212671	1
CLEC4M	719851	329	21	1580123	395692	0	16	3	0	10	81	9193491	0.212683	1
HIST1H2BM	267617	634	32	467107	140714	0	9	3	0	14	51	4204492	0.212803	1
PBX3	491989	545	36	1670053	451766	0	26	5	0	35	306	23109894	0.213123	1
PAX6	172494	631	-11	1681691	468694	0	26	5	0	12	89	6765910	0.213207	1
EIF4E2	286805	211	36	975476	236992	0	15	4	0	27	158	11942175	0.213272	1
BTAF1	366076	306	22	7136210	1909690	0	79	8	0	0	8	1909690	0.21335	1
CDNF	256031	306	32	724201	193085	0	11	0	0	6	27	2493706	0.213727	1
CETN1	483873	521	28	658076	168751	0	14	2	0	21	126	11936885	0.213804	1
PNMA3	265470	NaN	16	1685394	523710	0	26	7	0	4	42	3479762	0.214223	1
HAO1	67871	715	-23	1407140	406801	0	20	0	0	0	0	406801	0.214629	1
TCEANC	138133	NaN	57	1449989	381409	0	17	3	0	21	171	16059382	0.21475	1
ADPGK	1106545	526	43	1843036	564443	0	17	3	0	10	39	6742105	0.214773	1
CEP290	150984	429	-18	9884365	2259359	0	128	17	0	3	34	4668954	0.214972	1
MAT2B	225938	681	11	1334667	349140	0	21	5	0	9	67	6177133	0.214989	1
MTIF2	964970	349	25	2806874	744832	0	37	2	0	2	4	1460040	0.214994	1
PSMA7	861466	288	-13	958548	265029	0	14	1	0	14	63	6740518	0.215105	1
MAGEA4	125659	NaN	-21	1162213	358133	0	26	9	0	1	32	2218097	0.215263	1
ANXA10	55532	402	-16	1309804	307349	0	19	3	0	10	95	6230562	0.21597	1
MED12	759088	NaN	27	8317467	2331303	0	138	32	0	7	85	5759752	0.216035	1	Yes
TPTE	30271	1268	-81	2203285	558095	0	71	11	0	25	151	9513007	0.216323	1
ANKRD7	72287	922	-13	1002455	249688	0	18	5	0	19	259	16377840	0.216622	1
CCDC127	1040169	530	24	990817	264500	0	14	1	0	15	82	8361374	0.216783	1
XPNPEP2	358809	NaN	48	2622253	718382	0	44	9	0	16	178	13330800	0.217071	1
EDIL3	161019	764	-20	1876363	477158	0	36	7	0	38	342	24126632	0.217125	1
PSMD12	486488	285	-1	1790665	451766	0	18	4	0	50	407	35804307	0.217173	1
PFN2	622464	490	17	667598	178273	0	5	2	0	50	318	29030991	0.218402	1
PLD2	1465720	208	27	3558583	1038956	0	37	12	0	3	30	4063249	0.218806	1
COCH	428678	454	11	2108594	584545	0	25	5	0	10	76	9756347	0.21924	1
MEIG1	256253	571	35	358133	78292	0	8	0	0	50	338	27902105	0.219331	1
CNKSR1	896535	217	30	2716415	813073	0	26	4	0	13	174	16836483	0.219397	1
DNAL4	1291659	272	73	414736	102626	0	4	2	0	5	22	2451386	0.219577	1
ANP32D	904892	390	11	495673	131192	0	10	2	0	40	203	18583241	0.219672	1
NACA2	323585	358	-8	797732	236992	0	10	2	0	6	34	3596671	0.219956	1
ZNF200	1493009	253	42	1519817	390931	0	17	5	0	8	48	4464760	0.220011	1
MSRB2	126042	469	5	690345	206310	0	13	2	0	8	17	2026599	0.220335	1
DEFB106B	NaN	NaN	NaN	531116	122728	0	9	0	0	23	152	15496526	0.220587	1
RIMS3	678456	421	20	1155336	353901	0	16	2	0	16	114	13074235	0.221111	1
ARFRP1	1126597	202	36	794558	213187	0	9	0	0	8	38	6043296	0.221855	1
COL19A1	93520	947	15	4456825	1302398	0	54	13	0	3	32	2704248	0.222117	1
MTMR9	499514	671	36	2115471	560211	0	30	5	0	24	165	13196434	0.2222	1
CNTN6	6599	831	-23	3972790	1065935	0	76	20	0	13	179	10581058	0.222349	1
DEFB4A	69060	693	-5	251275	67712	0	4	0	0	50	441	31554850	0.222363	1
CAP1	873408	387	23	1837217	505195	0	18	3	0	2	13	2079499	0.222881	1
HAP1	1617880	323	9	2369920	686642	0	26	1	0	8	30	4667367	0.223089	1
PSG11	263820	178	-32	1268542	362894	0	18	3	0	7	110	8839590	0.223384	1
KIAA1467	697100	196	7	2327600	717853	0	34	6	0	13	86	10959293	0.224206	1
OGFR	1044503	208	48	2498996	770224	0	22	6	0	50	296	29996416	0.224496	1
SLC35A3	287540	530	9	1235744	360778	0	17	4	0	6	32	3575511	0.224572	1
SMC3	438920	177	46	4840879	1135763	0	50	7	0	8	28	4108743	0.224722	1
H3F3A	866965	237	23	509956	161345	0	8	0	0	32	127	15266411	0.22536	1	Yes
IFI44	85210	732	-5	1711315	458114	0	28	2	0	7	27	3519966	0.225512	1
ZBTB6	407115	430	26	1614508	415265	0	17	0	0	0	0	415265	0.225944	1
ZNF557	748801	470	21	1667408	422671	0	29	5	0	25	169	13935976	0.226008	1
SPDYC	3317462	168	54	1123596	312639	0	14	3	0	11	70	6903450	0.226365	1
IL31	NaN	NaN	NaN	621575	179860	0	9	1	0	50	635	59091416	0.226598	1
CEACAM7	1249321	499	27	1007216	287776	0	15	1	0	6	107	10305978	0.226738	1
HNRNPA2B1	915230	445	43	1404495	350727	0	13	3	0	27	163	13994695	0.226996	1	Yes
NDUFS2	728669	234	37	1812354	507840	0	25	2	0	5	22	2756090	0.227198	1
USP33	432858	192	2	3738443	916228	0	39	4	0	10	42	6274469	0.227257	1
CXorf65	759088	NaN	27	731607	179331	0	14	2	0	7	85	5759752	0.227722	1
DOK1	1019591	315	50	1765802	557566	0	17	3	0	8	28	4738782	0.228146	1
TNFAIP6	216177	589	24	1092914	265558	0	12	0	0	11	37	6339007	0.228569	1
COL5A2	237205	422	1	5641256	1836688	0	83	14	0	1	18	2117587	0.228762	1
PVRIG	1465817	204	59	1173851	408388	0	14	3	0	1	3	728433	0.22924	1
AP1S3	263604	197	16	618930	144417	0	6	1	0	24	130	11166132	0.229263	1
CCDC110	173409	422	20	3258640	753296	0	42	10	0	37	273	20258055	0.229312	1
DERA	328516	534	10	1228338	341205	0	17	1	0	1	24	2638123	0.229756	1
TMEM30A	394127	423	-3	1385451	376119	0	14	0	0	1	0	502550	0.229825	1
DRP2	417357	NaN	26	3707232	993462	0	53	9	0	6	32	4170107	0.229889	1
RWDD3	172385	582	-13	1051652	273493	0	16	1	0	7	48	4494913	0.22989	1
UBE2J1	408992	574	51	1227280	335915	0	15	2	0	22	116	10409133	0.230336	1
GNPNAT1	307859	213	26	723672	188853	0	6	0	0	2	2	939504	0.230508	1
TALDO1	1788356	193	48	1302398	354430	0	16	3	0	10	37	4536704	0.23056	1
PHF13	628180	259	38	1136821	315284	0	17	3	0	26	195	17859040	0.23081	1
CDK15	391799	588	32	1509237	406272	0	24	4	0	11	73	6808230	0.231245	1
JMY	166218	588	35	3696652	1075457	0	49	6	0	0	6	1075457	0.231256	1
TIMM22	1306390	270	27	733194	217419	0	7	1	0	5	24	3249118	0.231672	1
KLHL13	57664	NaN	-2	2816925	742716	0	42	8	0	2	13	1688039	0.231674	1
PAFAH1B2	426428	228	46	1167503	295711	0	13	0	0	9	53	6397726	0.231816	1	Yes
LIX1	382123	614	38	1088153	290950	0	12	3	0	27	159	14940018	0.232364	1
TRIP4	764707	198	40	2264120	586132	0	23	2	0	1	22	3044395	0.232424	1
TMEM27	170317	NaN	28	866502	226941	0	12	3	0	10	68	6748982	0.232691	1
LINGO4	1062482	255	29	2085847	748535	0	22	3	0	3	10	1966293	0.232859	1
WBP11	340728	578	-4	2415414	710976	0	38	9	0	17	90	8342330	0.233141	1
GLDC	213479	411	26	3936289	1077044	0	53	16	0	7	42	3806155	0.233923	1
TMEM105	2765068	191	24	471339	160287	0	4	0	0	40	144	26929803	0.234738	1
VEGFB	1613996	257	65	780804	250746	0	6	4	0	5	13	1969467	0.234809	1
TRAT1	107009	961	-15	748535	173512	0	14	2	0	12	140	8985065	0.235318	1
MAEL	264649	681	-11	1709199	434838	0	39	10	0	3	24	1427771	0.235393	1
PPIAL4G	119504	375	34	623691	165048	0	11	3	0	13	125	9052777	0.235482	1
RABEP1	1246822	382	24	3381897	834762	0	44	6	0	6	31	3486110	0.235696	1	Yes
PPP2R5D	1200368	259	40	2350347	618930	0	21	7	0	9	43	6363870	0.235749	1
TSNAXIP1	1039476	143	49	2579404	650141	0	29	4	0	5	15	2908442	0.235885	1
PLEKHG6	2670962	198	46	2981444	949555	0	30	3	0	1	11	1740939	0.236367	1
APOBEC1	237142	672	14	927337	229586	0	20	1	0	17	90	9484970	0.23639	1
COL1A1	1277832	210	26	5448171	1844094	0	38	8	0	9	27	6748453	0.236537	1	Yes
TCEAL5	455954	NaN	17	796674	195201	0	14	2	0	50	344	34070245	0.236646	1
CIDEC	950574	170	54	900887	268732	0	14	3	0	15	108	10870421	0.236986	1
SLC2A2	167361	735	18	1987453	575552	0	32	10	0	25	163	12246350	0.236986	1
UQCR10	848649	195	37	298885	80408	0	4	0	0	50	310	28456497	0.237017	1
G3BP2	485383	451	31	1859435	509956	0	24	2	0	1	6	995049	0.237576	1
DCST2	1654795	214	40	2896804	886604	0	30	2	0	1	7	1560550	0.23816	1
OR2AE1	1535089	438	36	1184960	357604	0	17	3	0	10	45	5568254	0.238484	1
DDX10	250455	616	2	3437971	843755	0	46	3	0	1	8	1427242	0.238686	1	Yes
SNRPC	995432	242	24	635329	158171	0	7	0	0	5	42	4997992	0.238702	1
S100A7L2	1140114	279	38	458114	98923	0	10	0	0	50	249	26522473	0.239109	1
SAA1	601955	371	17	478216	126431	0	9	1	0	34	201	18899583	0.239228	1
CBX3	915230	445	43	737955	169809	0	12	2	0	18	119	9620923	0.239286	1
MRPL14	1358424	203	53	543812	163990	0	8	1	0	34	164	16648688	0.239371	1
GINS1	611174	335	-5	778159	197846	0	13	1	0	50	315	28869646	0.239702	1
C10orf131	NaN	NaN	NaN	717853	162932	0	9	3	0	2	17	1435706	0.239724	1
CCND2	305146	860	35	1093972	312110	0	18	4	0	50	382	28065037	0.240003	1	Yes
ZNF678	606105	575	-6	2252482	532703	0	40	3	0	20	123	13149882	0.24003	1
ATP5C1	199228	475	16	1183373	309994	0	12	2	0	11	77	6446923	0.240184	1
AKAP7	165730	682	15	1454750	340147	0	22	4	0	3	32	2265178	0.240589	1
ATF3	418310	224	22	772869	211071	0	9	1	0	23	102	12238415	0.240592	1
MRPS25	532551	395	45	677649	169809	0	11	1	0	50	348	31666469	0.241096	1
ACOT13	421216	362	24	545928	160287	0	10	3	0	10	55	5878777	0.2414	1
DHRS7C	77786	204	-62	1179670	340676	0	20	6	0	12	88	7448849	0.241571	1
LMO4	279257	521	-10	643793	171925	0	8	3	0	3	14	1621914	0.241601	1
BNIPL	1614665	165	40	1360059	401511	0	19	3	0	25	146	15068565	0.242177	1
GABPB2	1614665	165	40	1686981	498318	0	18	2	0	11	32	4790095	0.242337	1
RFC2	997452	202	51	1382277	374532	0	15	2	0	50	212	24348812	0.242663	1
UTP11L	445132	232	42	1007745	249159	0	15	1	0	26	120	12078657	0.242701	1
TMEM55B	464497	395	17	1071754	323219	0	15	1	0	3	10	1356885	0.242723	1
COPA	939853	358	27	4778986	1299224	0	55	10	0	5	31	3817264	0.242743	1
HMGN5	141842	NaN	-22	1139995	239108	0	21	6	0	3	24	1369581	0.242843	1
C5orf24	877491	696	39	700396	205781	0	12	2	0	31	258	17322634	0.243163	1
SSX1	603602	NaN	5	780275	163990	0	15	2	0	45	302	25732676	0.243179	1	Yes
RPL24	548150	419	13	625807	164519	0	6	0	0	25	99	13532349	0.243584	1
ARHGAP42	NaN	NaN	NaN	3437971	877082	0	36	2	0	1	5	1467446	0.243916	1
FGF6	291341	908	23	767050	247043	0	15	6	0	6	75	4352083	0.244154	1
SLC17A4	272695	635	29	1890646	550160	0	29	5	0	8	43	4239406	0.24514	1
ERLIN1	1070291	198	25	1379632	351785	0	18	1	0	8	32	4417679	0.245154	1
LETMD1	564607	155	40	1379632	393047	0	18	2	0	3	13	2186886	0.245198	1
CNOT10	464002	493	28	2924312	736897	0	36	5	0	10	68	7713878	0.245389	1
CPOX	364371	640	6	1703380	500963	0	20	2	0	5	19	2402189	0.245559	1
C10orf53	NaN	NaN	NaN	688758	185679	0	10	1	0	50	635	59097235	0.245564	1
COL16A1	1126016	197	37	6155973	1929792	0	57	13	0	6	29	4796443	0.245657	1
E2F1	710350	161	55	1598638	524768	0	22	3	0	2	10	1197656	0.245714	1
C21orf59	265057	182	52	1143698	283015	0	14	2	0	6	22	2175777	0.246158	1
SELENBP1	1322568	174	42	1812883	512072	0	19	6	0	11	80	8858634	0.246281	1
C20orf202	NaN	NaN	NaN	459172	135953	0	8	1	0	50	635	59047509	0.246322	1
MSH6	488225	587	32	5123894	1419307	0	79	10	0	0	10	1419307	0.247256	1	Yes
TCP1	648197	420	22	2124993	596712	0	26	5	0	6	52	7666797	0.247573	1
PENK	411547	624	-16	1021499	270319	0	15	4	0	21	94	8322757	0.247863	1
CDH19	6200	1015	-45	2967161	776572	0	61	16	0	2	25	1849384	0.247881	1
TXLNB	192994	504	14	2625956	692461	0	34	7	0	18	146	11165603	0.247971	1
CACNB4	279730	592	21	2091666	569733	0	29	6	0	9	69	5361944	0.248182	1
NCS1	650366	231	30	790326	188853	0	10	3	0	31	231	18713904	0.24857	1
FOXH1	1899637	200	22	1306101	449121	0	6	0	0	1	0	1242092	0.249296	1
TMEM169	603452	419	35	1109313	315813	0	13	1	0	8	25	3635817	0.249355	1
LYSMD1	1562281	184	33	883959	274551	0	10	0	0	5	22	2701603	0.249387	1
DES	604261	335	38	1775324	521065	0	23	7	0	50	273	28270818	0.249427	1
SLC11A2	566864	155	40	2382087	695106	0	31	1	0	2	7	1693858	0.249469	1
RAB39B	371405	NaN	-13	795087	230115	0	17	3	0	22	242	17180333	0.249469	1
RBM41	226335	NaN	39	1610805	412620	0	25	5	0	50	299	27908982	0.249958	1
SPINK13	72574	418	-9	391460	86227	0	11	3	0	8	69	4389113	0.25023	1
COX6B2	1028808	209	19	361307	81466	0	2	0	0	50	293	27038248	0.250246	1
RPL31	335036	406	23	562856	159229	0	8	1	0	36	249	22179383	0.250723	1
PGBD2	113516	547	-2	2232909	603060	0	31	12	0	10	118	7823910	0.250979	1
TSR2	296262	NaN	5	743774	198904	0	13	2	0	7	25	2504286	0.251355	1
PLD3	1006719	289	35	1855203	552276	0	25	7	0	20	173	13703745	0.251399	1
BMF	884609	226	39	731607	168222	0	5	2	0	11	72	6394552	0.251408	1
WBP4	305794	417	76	1503947	348082	0	20	1	0	5	27	2808461	0.251646	1
IL19	466144	357	34	845871	217419	0	6	0	0	1	0	640090	0.251742	1
TSEN2	352597	317	36	1864725	482448	0	23	3	0	5	41	3653803	0.252183	1
ESPN	644193	198	33	3126919	1019912	0	15	4	0	2	4	2986734	0.25226	1
AMBRA1	880494	212	45	4488036	1375929	0	50	14	0	15	117	12275445	0.252316	1
ACER2	496889	421	24	1058529	287247	0	10	2	0	20	105	13733369	0.25242	1
DEFB128	215351	430	25	361307	92575	0	6	2	0	5	13	1274361	0.252832	1
TARBP1	336295	173	15	6149625	1756809	0	46	5	0	0	5	1756809	0.254273	1
PKD2	435445	367	21	3679724	1025731	0	35	6	0	1	6	1208236	0.25456	1
BTK	374364	NaN	37	2612202	644322	0	42	4	0	1	8	1072812	0.254575	1	Yes
TMEM40	487514	176	35	944265	239637	0	11	1	0	50	330	30188972	0.254768	1
ABHD14A	1045639	224	36	981295	339089	0	6	0	0	8	8	2859245	0.254823	1
PDCL	433740	487	10	1170148	286718	0	15	1	0	11	79	6443749	0.255109	1
MGP	341752	426	8	414736	101039	0	9	2	0	31	198	16692595	0.255301	1
GPSM2	817825	236	19	2650819	692990	0	35	1	0	0	1	692990	0.25554	1
KIFC2	2043455	200	36	3038047	1061174	0	14	0	0	0	0	1061174	0.256307	1
HCFC2	1209623	156	26	3022706	843226	0	33	3	0	4	24	2856071	0.256558	1
TSPAN17	579630	359	40	1281767	354430	0	16	2	0	6	31	3297257	0.256577	1
GLB1L2	270422	686	5	2466198	680823	0	33	6	0	21	163	13770399	0.256795	1
LYPD6B	132203	698	-3	822066	206310	0	15	3	0	32	240	19832739	0.256807	1
UBE2N	380369	364	15	587190	160287	0	10	1	0	27	229	18942961	0.257149	1
EPS8	259826	496	11	3205211	840052	0	38	4	0	4	27	2820099	0.257165	1
ZFAND5	314501	333	18	845342	210013	0	13	2	0	24	227	18983165	0.257312	1
VSIG2	168652	622	14	1212997	393047	0	9	1	0	1	1	958548	0.257316	1
CLEC2B	295505	634	25	602531	137011	0	9	2	0	3	21	2525446	0.257618	1
C3orf33	304724	473	0	973889	251275	0	8	2	0	13	97	9203542	0.257723	1
TTC26	562181	345	38	2234496	515775	0	26	3	0	6	29	3555938	0.258033	1
CEP68	647041	340	38	2758735	888191	0	28	5	0	18	72	9008341	0.258035	1
COL1A2	461036	499	-14	5104850	1727185	0	60	9	0	2	12	2447154	0.258768	1
FLRT3	NaN	NaN	NaN	2396370	704628	0	28	4	0	6	57	5772977	0.259008	1
FNDC4	1193266	306	39	882901	274022	0	9	2	0	34	220	24170539	0.259435	1
HNRNPUL1	1186597	214	24	3264988	904061	0	35	12	0	9	49	5743882	0.259534	1
PSMC6	314095	313	11	1599696	406272	0	21	4	0	50	334	29262693	0.259644	1
EHF	1039672	320	12	1211939	271906	0	12	1	0	2	8	916228	0.26019	1
HSPB9	2171374	206	37	577668	187266	0	8	2	0	13	90	9271783	0.260711	1
ACAT1	417904	695	19	1644132	466578	0	17	0	0	0	0	466578	0.260782	1
SERPINB13	190401	339	20	1524578	386170	0	24	2	0	5	18	2095898	0.26155	1
S100A1	NaN	NaN	NaN	370829	94162	0	5	1	0	21	140	13693165	0.261625	1
CABP4	1392213	215	53	1031021	317929	0	12	0	0	1	1	667598	0.262163	1
MYL10	653305	246	45	893481	231702	0	14	4	0	4	49	5644430	0.262574	1
TMCO2	627703	373	18	691403	192556	0	9	1	0	50	340	31943136	0.262878	1
ADD3	349258	424	3	2723821	731078	0	33	6	0	16	110	12616650	0.262893	1
MYCBP	524940	458	24	421613	102097	0	6	0	0	50	290	27762449	0.262952	1
HEBP1	701221	196	10	724730	198904	0	12	1	0	50	284	33610544	0.26301	1
DECR2	1549307	207	37	1096617	345966	0	13	5	0	25	260	22202659	0.263134	1
MAP1LC3B	583365	363	27	495144	123786	0	6	2	0	8	48	4454709	0.263745	1
ATXN3	356163	415	27	1470091	320045	0	13	3	0	4	24	3676550	0.263896	1
ADA	801801	171	42	1421423	381409	0	14	6	0	10	59	6834680	0.264417	1
DHX34	1132395	232	41	4224065	1317739	0	54	11	0	10	53	6384501	0.264561	1
MS4A1	333232	899	13	1150575	306291	0	15	0	0	3	7	1234157	0.265299	1
SP140L	535116	642	36	2349289	534290	0	30	5	0	18	143	11682965	0.265638	1
INHBE	1347802	194	32	1246853	430606	0	19	2	0	4	23	3280858	0.265791	1
DSG3	275713	450	-18	3749023	1107197	0	60	14	0	24	135	10393263	0.266192	1
UQCRQ	686574	200	66	322161	85698	0	3	0	0	50	227	23833037	0.266379	1
PEX11B	NaN	NaN	NaN	962780	322690	0	15	3	0	21	142	13921693	0.266995	1
TSGA10	504327	770	19	2759264	670243	0	46	9	0	13	71	6231091	0.267224	1
WDR78	334231	692	-14	3360737	879727	0	51	6	0	8	38	3878628	0.267383	1
CCDC30	644678	461	21	3107346	720498	0	47	7	0	30	215	19752860	0.267599	1
TMEM167B	989913	215	18	292008	80937	0	4	0	0	50	269	25609948	0.267603	1
IFNA8	242654	411	-6	715208	192556	0	14	2	0	50	355	29084949	0.267857	1
HSPA9	1188562	205	52	2606912	732136	0	22	2	0	5	16	3409405	0.268462	1
FER	140251	741	20	3262872	772869	0	43	8	0	17	135	11240721	0.268674	1
OR13C4	146816	930	-33	1163271	352314	0	18	1	0	10	48	5165685	0.269016	1
RNF13	536427	340	14	1493896	381938	0	11	4	0	12	74	9889126	0.269393	1
KLK7	581408	606	29	960135	280899	0	13	1	0	9	56	4891134	0.269428	1
LMAN2L	921353	219	45	1387567	380351	0	18	2	0	14	110	11079905	0.269681	1
FABP7	138284	1073	-1	523710	128547	0	7	0	0	15	82	7079607	0.269741	1
MND1	202295	238	27	844284	184092	0	15	0	0	4	10	1356885	0.269946	1
C8orf44	372262	213	38	609937	164519	0	8	2	0	15	116	10227686	0.269994	1
CSTL1	188567	750	-16	567088	143888	0	10	3	0	28	270	17613055	0.270104	1
ABAT	402778	358	-10	1967880	512601	0	19	2	0	6	26	3527901	0.270755	1
CD209	719851	329	21	1552086	417381	0	19	2	0	10	81	9193491	0.271117	1	Yes
NSA2	418815	581	30	1015680	261855	0	11	0	0	2	9	1684336	0.271578	1
LIN7A	27634	987	-4	885017	257623	0	18	2	0	17	100	7486408	0.271584	1
GOT1	277366	575	-5	1572188	449650	0	22	3	0	13	66	6219453	0.271721	1
MAGEB2	74310	NaN	16	1181786	348082	0	22	6	0	15	121	7541424	0.271795	1
RCOR2	1321109	201	51	1962590	602002	0	18	1	0	3	11	2283693	0.2719	1
IFI27L2	200295	605	47	486151	162932	0	9	1	0	45	284	24494287	0.272115	1
OR10A3	105341	679	6	1150046	348082	0	21	3	0	2	11	1376458	0.272118	1
HOXA2	356045	385	28	1390212	411033	0	23	4	0	9	58	4289661	0.272262	1
CCL19	731413	298	51	377706	112677	0	4	0	0	50	233	24163662	0.272278	1
SMC5	196227	395	-11	4342561	1056413	0	46	9	0	10	83	8744370	0.272385	1
LEAP2	686574	200	66	302059	85169	0	3	1	0	16	62	7064266	0.272614	1
ATP5I	639827	489	12	283544	75118	0	5	1	0	20	126	10467323	0.272813	1
UPK1A	1162794	390	27	987643	283544	0	16	4	0	19	140	10629726	0.273098	1
EAPP	517394	165	13	1128886	264500	0	8	0	0	5	11	2378913	0.273106	1
PUF60	2279638	229	25	2111768	627394	0	17	2	0	7	35	5751817	0.273163	1
RUNX1	164915	429	45	1840391	571849	0	21	7	0	15	109	9696570	0.273598	1	Yes
FGFR4	1070874	201	46	3061323	980766	0	36	13	0	7	59	6043825	0.273779	1	Yes
SCAI	951391	290	31	2471488	642206	0	25	3	0	6	62	6136929	0.273875	1
LRP5L	155932	535	-31	954316	269261	0	13	4	0	12	108	7326121	0.273989	1
SNCA	65544	475	-7	553863	149178	0	9	1	0	50	389	30779865	0.274019	1
PSMB11	1261207	185	41	1074399	361836	0	15	0	0	3	18	3030641	0.274174	1
ZDHHC5	923511	354	15	2652935	819421	0	34	9	0	33	145	15927661	0.27448	1
CRIPT	603816	252	35	422671	91517	0	6	0	0	50	303	32718121	0.274818	1
GLYATL3	NaN	NaN	NaN	1092385	315284	0	16	1	0	6	54	5383633	0.274833	1
AGPS	378489	434	26	2579933	681352	0	28	2	0	1	4	1003513	0.274854	1
DYM	241451	414	57	2598977	692461	0	31	5	0	7	51	4559451	0.275275	1
C11orf65	405487	579	12	1257962	290950	0	21	0	0	2	13	1538861	0.27554	1
DYRK1A	314682	366	47	3045982	799319	0	49	5	0	3	22	1958358	0.275605	1
RRAGB	59904	NaN	23	1480671	368184	0	31	5	0	22	173	11741684	0.275911	1
NEUROG3	824126	519	31	757528	270848	0	12	5	0	10	86	5666119	0.275997	1
FAM126A	1063802	413	26	2005439	543283	0	18	6	0	18	130	14745346	0.276161	1
LZTR1	577297	192	58	3230074	902474	0	40	6	0	10	63	6733112	0.276448	1	Yes
TGFBR1	201435	211	30	1923973	529529	0	30	6	0	6	56	5173620	0.27647	1
DNAJC1	197451	608	2	2131870	580313	0	22	5	0	31	237	19071508	0.2773	1
SPACA1	176962	684	32	1131002	311581	0	13	6	0	5	65	5375698	0.277866	1
CFP	775214	NaN	38	1786433	511543	0	24	10	0	3	25	2230793	0.278004	1
IMP4	369510	593	29	1111958	332212	0	14	2	0	4	30	2304853	0.278239	1
MED21	408250	320	26	558624	153939	0	5	0	0	29	179	21070070	0.278623	1
PLS1	435882	406	28	2465140	629510	0	24	5	0	4	14	2782540	0.278893	1
DEFB136	467502	451	22	302588	76705	0	3	0	0	50	356	33025470	0.279313	1
APOC1	1003719	196	6	329567	89401	0	4	0	0	50	241	25433791	0.279368	1
NETO1	32720	916	-26	2128696	534290	0	40	9	0	14	128	6541085	0.27949	1
DSTN	568191	347	-5	650141	159229	0	10	3	0	11	82	6845260	0.280541	1
NXPH1	85530	915	-11	1026789	274551	0	18	1	0	2	29	2925370	0.280621	1
CCT3	2232742	187	30	2105949	576081	0	21	8	0	18	137	17142245	0.280945	1
ZNF512	1192074	306	43	2220742	569204	0	34	7	0	19	124	14429004	0.280995	1
PHF7	1078407	229	62	1531984	350198	0	17	3	0	22	114	10924908	0.28104	1
NUCKS1	732566	281	35	974947	224825	0	11	2	0	27	141	13666186	0.281217	1
DKC1	1739324	NaN	7	2010729	530058	0	24	4	0	8	48	6640537	0.281532	1
CA11	1597109	242	31	1235744	381409	0	17	1	0	6	26	3223197	0.281648	1
KLRC4	378365	334	0	619459	156584	0	12	2	0	30	218	19138162	0.281685	1
RESP18	NaN	NaN	NaN	887662	240695	0	10	1	0	6	54	5309044	0.281866	1
IL12RB1	1291557	226	34	2689436	776572	0	35	10	0	12	57	5466686	0.281876	1
APC	247811	399	28	10666227	2969277	0	143	28	0	11	76	7583215	0.281938	1	Yes
TES	445405	363	-9	1658944	388286	0	26	5	0	8	56	5004340	0.282359	1
STK3	332778	550	25	1950952	454940	0	36	1	0	2	25	2486829	0.282414	1
AZGP1	1584669	391	36	1142640	303117	0	16	0	0	10	39	5435475	0.282832	1
MUL1	573203	429	30	1308746	390931	0	21	3	0	4	7	1304514	0.282845	1
WDR53	1180405	156	30	1337312	387757	0	16	6	0	17	96	9650018	0.283132	1
UBL4A	2163759	NaN	42	590893	183563	0	7	2	0	21	140	12434674	0.283161	1
NDUFA3	735613	439	-53	344379	85698	0	5	1	0	50	468	43680588	0.283469	1
ACVR1	81110	935	2	1966822	518420	0	32	2	0	0	2	518420	0.283643	1	Yes
RSRC2	868107	154	39	1752048	433251	0	19	3	0	10	41	4134664	0.283703	1
PLCD4	986502	179	45	2953936	773927	0	33	5	0	3	20	3022177	0.284132	1
NLRP14	418263	881	-4	4202905	1075457	0	53	12	0	11	80	7157370	0.28424	1
EPM2AIP1	392784	473	21	2252482	642206	0	28	8	0	14	123	10000745	0.284712	1
CAMLG	910140	193	33	1107197	325864	0	12	1	0	16	98	9909228	0.285313	1
LUC7L	1267639	220	36	1437293	394105	0	17	2	0	27	135	13331329	0.285518	1
ROCK1	185443	407	-6	5414844	1239447	0	73	5	0	0	5	1239447	0.285518	1
HTR1F	123008	898	-19	1360588	393047	0	24	5	0	7	95	7238307	0.285675	1
LUZP2	1913	1282	-32	1379103	342792	0	28	4	0	1	8	808312	0.285976	1
RHOT1	675374	312	21	2743923	677649	0	27	5	0	10	81	8886142	0.286047	1
MNDA	97345	985	2	1571659	408917	0	30	7	0	8	71	4285429	0.286374	1
COX17	288657	595	42	256036	64538	0	4	0	0	50	329	27696853	0.286409	1
SYTL4	199096	NaN	47	2622782	678178	0	36	7	0	9	57	4978419	0.286466	1
ANKRD50	47412	616	-24	5295819	1531455	0	86	18	0	4	54	3748494	0.286508	1
FAP	70846	615	5	3049685	732136	0	46	11	0	6	69	3802452	0.286508	1
CYP4F2	825892	575	15	2000678	554392	0	39	11	0	11	68	5016507	0.286685	1
DCBLD1	189294	465	9	2283164	614698	0	34	10	0	3	25	1998562	0.286708	1
SLC25A30	680643	296	78	1134176	313168	0	15	3	0	16	119	10440873	0.286711	1
DNAJC5B	270769	377	45	778688	198904	0	11	3	0	33	206	17910353	0.287106	1
C1GALT1C1	388105	NaN	7	1229925	301530	0	20	4	0	14	99	9268609	0.28725	1
RPL10L	10737	1057	-48	804080	225883	0	22	5	0	3	20	1385451	0.287268	1
SPINK9	79210	459	-15	356017	80408	0	5	0	0	50	474	36470318	0.28731	1
FOXP1	99202	675	-1	2846549	751180	0	37	5	0	2	20	1967880	0.287361	1	Yes
NUPL2	509506	218	23	1601812	454940	0	13	2	0	8	30	4756768	0.287742	1
EPHA3	27204	NaN	-18	3807742	1016738	0	71	13	0	5	46	3732095	0.287798	1	Yes
DNAJB11	592490	436	40	1396031	370300	0	17	3	0	31	282	31027437	0.287922	1
ADAM23	290387	726	16	3289322	835291	0	51	9	0	15	125	9406678	0.28809	1
CD300C	698491	504	10	836349	253920	0	15	4	0	4	11	1221990	0.288447	1
ARL8B	263029	325	22	742716	185679	0	11	0	0	16	114	9680700	0.288655	1
ACSL6	331471	484	25	2904739	796145	0	37	9	0	12	90	9308813	0.289053	1	Yes
MTMR3	752285	253	29	4603358	1268542	0	40	13	0	16	127	11026476	0.289438	1
TTLL9	1011028	241	37	1753635	433251	0	24	6	0	14	88	7602788	0.289555	1
ZBTB33	588956	NaN	28	2512221	698280	0	36	11	0	6	40	3597200	0.289693	1
MS4A13	337606	859	15	597770	162403	0	12	3	0	23	175	13933860	0.289754	1
NDRG3	902649	176	61	1493896	391460	0	19	1	0	2	8	912525	0.28993	1
UROS	211688	280	-5	1043717	279841	0	8	1	0	2	6	1868428	0.290147	1
GGCT	624959	400	36	732665	186208	0	10	2	0	15	86	8614765	0.290219	1
PAGE1	355308	NaN	14	586661	148120	0	8	0	0	50	336	37209331	0.290641	1
PPP1R12B	770535	377	32	4069068	1120422	0	41	8	0	19	100	12648390	0.291033	1
BIK	624112	241	48	609937	181976	0	7	3	0	16	124	10442460	0.291146	1
ALKBH6	980636	320	19	1009861	302588	0	9	0	0	3	23	2965574	0.291196	1
LIG1	973756	431	26	3534249	1017267	0	40	9	0	7	77	9498195	0.291337	1
STAU2	261922	447	16	2390551	635858	0	25	0	0	1	4	1222519	0.291714	1
HJURP	301500	439	13	2826447	793500	0	27	13	0	14	62	6198822	0.291749	1
ZFP90	765949	421	34	2451915	603060	0	36	7	0	36	249	23032660	0.291864	1
TPPP2	971417	320	12	661779	174570	0	10	1	0	50	265	26711326	0.292183	1
AMZ2	764688	237	11	1397618	356017	0	17	0	0	0	0	356017	0.292686	1
SIGLEC6	328446	627	-26	1750990	507311	0	29	8	0	20	255	17482921	0.292701	1
POLD3	540458	245	36	1820818	475571	0	19	3	0	12	89	8534357	0.292739	1
SPINK2	595179	572	12	335386	91517	0	3	0	0	50	361	29960973	0.292873	1
BEX5	119562	NaN	22	430077	109503	0	9	1	0	3	19	1563724	0.293351	1
OR51D1	212267	935	-3	1165916	387757	0	15	0	0	0	0	387757	0.29351	1
FAM20B	352872	244	1	1548383	441715	0	24	5	0	21	196	17644795	0.29356	1
PPARA	536661	179	24	1788549	482448	0	24	8	0	10	86	5896234	0.293584	1
CASC4	973993	493	37	1709199	428490	0	19	4	0	4	88	7810685	0.293836	1
POF1B	105434	NaN	-3	2343470	567088	0	51	12	0	1	62	4593307	0.293984	1
SPEM1	1906324	206	33	1142640	352314	0	14	3	0	50	331	34983828	0.294009	1
ME3	346701	316	1	2295860	673417	0	32	10	0	14	105	9390279	0.294424	1
VPS37C	914160	531	42	1290760	429548	0	13	0	0	2	9	2541845	0.294605	1
RPL26L1	488219	181	36	564443	149707	0	9	1	0	50	301	29391240	0.294914	1
KHDRBS3	16039	1124	-24	1333080	369771	0	24	3	0	2	14	1177025	0.295207	1
RPS3A	214920	335	26	1041072	258681	0	14	0	0	8	36	4770522	0.295207	1
UCMA	246179	354	35	559682	130663	0	14	2	0	10	76	5774035	0.295318	1
CD244	1118846	583	28	1440467	376648	0	18	3	0	20	115	11114290	0.295463	1
OR2D2	403341	827	6	1106139	363423	0	18	2	0	5	19	2235554	0.295643	1
SSR3	545591	679	10	721556	192556	0	8	0	0	1	4	903003	0.295913	1
C8B	38776	713	-12	2301679	589835	0	29	2	0	0	2	589835	0.29603	1
ACRV1	564542	595	13	1029963	255507	0	9	0	0	4	7	1869486	0.296505	1
HAUS1	396070	187	62	1102436	279841	0	16	1	0	8	53	5596291	0.296571	1
C4orf32	167195	334	20	490912	148649	0	7	1	0	50	355	30401630	0.296865	1
NSMCE2	328239	420	38	986585	232231	0	11	3	0	41	340	29137849	0.29688	1
AVEN	409752	499	0	1354240	408917	0	13	3	0	21	155	16385775	0.297039	1
ACOT9	473183	NaN	48	1797542	435367	0	22	5	0	20	140	13350902	0.297264	1
FBXO43	810757	396	25	2682030	725259	0	41	5	0	6	80	10113422	0.298542	1
SDAD1	486576	399	44	2757148	651728	0	24	1	0	4	6	1630378	0.299327	1
FAM60A	317612	468	6	873379	215303	0	10	0	0	1	0	431135	0.299359	1
SMARCB1	637355	196	52	1491780	396750	0	14	6	0	25	156	13349315	0.299763	1	Yes
HPDL	1010538	355	28	1301869	469223	0	11	2	0	27	123	14516818	0.299797	1
MRPL37	465615	313	26	1591232	468694	0	26	2	0	9	35	4634040	0.299818	1
GSTZ1	554839	418	37	850103	233818	0	12	4	0	6	40	4682179	0.300059	1
SOAT1	437024	336	3	2165726	552805	0	27	5	0	19	117	10782607	0.300144	1
GSTM2	927739	201	22	903532	210542	0	12	2	0	50	273	21368426	0.300152	1
DHX40	1081217	417	25	3029583	791913	0	37	5	0	19	138	15640414	0.300164	1
TMEM170B	126262	429	32	495673	150236	0	4	0	0	1	0	569204	0.300289	1
KCTD18	542097	378	26	1596522	474513	0	21	6	0	42	251	22162455	0.300472	1
BBS5	370890	418	22	1362704	338560	0	16	2	0	35	214	22868670	0.300606	1
GNG3	2425755	248	51	295182	77763	0	6	0	0	50	255	29730329	0.301569	1
TLK1	439214	379	38	3076664	774985	0	36	8	0	8	35	4397048	0.301732	1
SPATA8	93099	986	-46	403098	114264	0	6	0	0	23	154	12863164	0.301994	1
LRMP	250089	700	17	1985866	502550	0	26	5	0	16	95	8404223	0.302299	1
VDR	387225	207	44	1642016	446476	0	23	3	0	4	11	1934553	0.302363	1
ACTA2	181406	267	30	1454221	396221	0	18	6	0	7	70	6212576	0.302453	1
WDR37	334592	460	42	1905987	533232	0	25	6	0	38	277	24697423	0.302702	1
TAS2R41	371260	379	1	1127828	338560	0	11	4	0	22	97	10389560	0.302724	1
RIMS4	942798	168	40	1013564	303646	0	10	1	0	6	21	2723821	0.302785	1
GABRE	127993	NaN	-10	1938785	529000	0	32	10	0	6	76	5623270	0.302814	1
SLC7A3	824487	NaN	-9	2301150	725259	0	43	9	0	31	174	14968584	0.303041	1
FAM172A	264052	622	6	1643603	405214	0	23	5	0	15	109	8688296	0.303163	1
AQP12A	1077835	446	25	1066464	365010	0	13	0	0	0	0	365010	0.303453	1
SOCS2	359700	369	30	732665	221122	0	14	0	0	0	0	221122	0.303583	1
ACTR3	402980	629	15	1636197	428490	0	15	3	0	16	62	6864304	0.304039	1
ZC3H10	2878044	171	40	1568485	508898	0	16	4	0	3	15	2157791	0.304227	1
PDZK1	NaN	NaN	NaN	1978989	547515	0	17	2	0	1	5	1137879	0.304246	1
MT3	653985	187	28	283015	58190	0	4	3	0	7	18	1034724	0.304917	1
FAM64A	249769	359	6	894539	275080	0	19	3	0	50	305	28642176	0.305079	1
HMGB2	249666	413	23	837407	187795	0	10	5	0	3	19	1615037	0.305497	1
CDC123	328303	227	34	1368523	313697	0	12	0	0	2	1	713621	0.305516	1
OR5T1	10317	969	-43	1203475	353372	0	22	8	0	8	65	4551516	0.305523	1
OR5M3	NaN	NaN	NaN	1141582	321632	0	21	3	0	21	142	13920635	0.305787	1
ACRC	848605	NaN	39	2720647	650141	0	40	12	0	13	66	6022136	0.305982	1
B4GALT4	248430	588	3	1326203	348082	0	19	6	0	23	194	15102950	0.306297	1
RPS25	1457410	180	55	505724	132250	0	6	1	0	47	194	25709929	0.306388	1
AMY2B	31276	974	-19	1995388	508898	0	41	7	0	8	80	5007514	0.306537	1
BET1	467883	483	0	467636	117967	0	10	0	0	28	191	20328941	0.306854	1
CDK17	248700	405	26	2114942	538522	0	27	3	0	8	35	3238538	0.307028	1
GALNT13	21842	1035	-13	2166784	548573	0	46	10	0	1	14	1014093	0.307139	1
CHL1	25264	796	9	4768406	1228867	0	105	16	0	3	54	3837895	0.307231	1
GPHA2	3151458	209	52	488267	146533	0	6	3	0	6	23	2551896	0.307237	1
SEMA4F	964055	364	41	2832266	920989	0	35	8	0	5	22	2385261	0.307384	1
CDK5RAP2	386697	450	10	7358919	1893291	0	83	8	0	2	18	3372375	0.307392	1
TIGIT	369332	614	19	916228	272435	0	16	4	0	4	34	2755561	0.307486	1
KDM1B	477756	397	1	2303266	612053	0	28	8	0	11	61	5211708	0.30754	1
SGMS2	144491	683	6	1389683	378235	0	24	2	0	2	14	1411901	0.307955	1
PIGO	782447	350	42	3936818	1314565	0	45	7	0	2	19	3270278	0.308852	1
BCO2	389593	362	2	2235554	595654	0	23	6	0	39	179	18156338	0.309094	1
CCDC101	NaN	NaN	NaN	1137879	322161	0	16	3	0	21	142	13921164	0.309432	1
PGM2L1	629890	143	29	2415943	632684	0	26	6	0	25	141	14277710	0.309523	1
IL6	948251	304	14	813073	226412	0	9	1	0	20	115	12491806	0.309814	1
PRSS12	161497	917	1	3313656	936330	0	38	5	0	1	8	1271716	0.310288	1
CSTF2	341945	NaN	21	2194292	643264	0	26	6	0	1	13	1732475	0.31036	1
YBX2	1782958	316	21	1333609	458114	0	20	1	0	7	24	3473414	0.310362	1
NUCB2	522189	387	19	1719779	359191	0	13	2	0	50	361	32781072	0.31038	1
HMGN1	383982	346	44	410504	102097	0	4	1	0	40	292	23312501	0.31042	1
ODF2L	218105	874	-18	2798410	624749	0	39	3	0	6	52	5455577	0.310651	1
SSBP1	200522	844	14	598828	150236	0	12	3	0	25	228	14664409	0.31077	1
TCEAL7	455954	NaN	17	396750	90459	0	6	1	0	50	344	34070245	0.310838	1
REN	557652	370	34	1558434	439599	0	16	5	0	9	51	5131300	0.310973	1
NR1H4	191698	787	-6	1850442	458643	0	34	4	0	16	116	8753892	0.311088	1
ATP8B4	278209	408	-21	4662606	1188663	0	66	12	0	10	75	6519925	0.311193	1
ST6GALNAC3	259709	989	-11	1192366	308936	0	20	3	0	3	27	2508518	0.311202	1
SLA	NaN	NaN	NaN	1221990	349140	0	16	2	0	6	55	5417489	0.311269	1
PMCH	229712	552	12	643264	166106	0	6	0	0	14	106	8810495	0.311548	1
ECSCR	806824	NaN	41	289892	81466	0	4	1	0	34	225	18104496	0.311567	1
OR4D10	430021	507	-1	1126241	359191	0	19	6	0	8	74	6573883	0.311619	1
CCRN4L	332509	361	32	1580123	489325	0	12	3	0	6	15	2890456	0.311897	1
PATE1	607531	493	3	518949	114264	0	8	0	0	50	381	29288614	0.31248	1
OR56A1	432250	877	-13	1161684	363423	0	19	3	0	25	158	13482623	0.312503	1
PHF6	271272	NaN	47	1593877	375590	0	18	2	0	50	342	32690084	0.312582	1	Yes
ACSL4	209488	NaN	44	2751858	720498	0	46	8	0	22	225	20130037	0.312778	1
UBTD1	560569	169	41	846400	251804	0	13	3	0	8	39	4031509	0.312881	1
UBE2W	257905	407	34	661250	156055	0	10	2	0	9	44	4061662	0.312906	1
MBNL1	194580	402	27	1659473	414736	0	21	5	0	11	71	6698727	0.312933	1
MRPS18C	330595	378	40	575552	140185	0	5	2	0	3	13	1750990	0.313005	1
CTLA4	148748	632	18	864915	220593	0	11	1	0	14	103	6570709	0.313207	1
MLN	1565139	428	28	458114	119554	0	8	1	0	50	316	27707433	0.313341	1
VANGL2	987855	526	28	1923973	599357	0	37	6	0	23	129	12261691	0.313346	1
LRRIQ3	58597	1188	-18	2431284	585603	0	40	3	0	4	27	2658754	0.313733	1
PSMC4	1335888	522	35	1623501	438012	0	29	4	0	36	335	28262354	0.313825	1
PRLH	492799	440	11	312639	111090	0	5	1	0	22	149	16055679	0.31405	1
DPYD	64696	807	-6	3984428	1105081	0	69	10	0	4	31	3376078	0.315213	1
TPP2	195408	521	20	4833473	1297108	0	47	10	0	6	39	4477456	0.315551	1
ZDHHC17	181943	605	-12	2501112	614169	0	29	6	0	8	77	7091774	0.315588	1
RARRES2	315538	514	32	630039	182505	0	4	0	0	8	34	4924990	0.315709	1
REPS2	291898	NaN	23	2524917	730020	0	33	10	0	33	292	21752480	0.315741	1
EGFL6	196762	NaN	49	2170487	541696	0	26	9	0	9	61	5529108	0.315904	1
PIGB	243817	487	11	2163610	551747	0	23	8	0	13	91	9063886	0.316263	1
CETN2	201810	NaN	-3	691932	160287	0	13	3	0	5	48	3069258	0.316409	1
XKR3	106864	720	-97	1750461	458643	0	31	6	0	8	59	4757826	0.316881	1
SNAP29	470051	216	39	991346	267145	0	11	3	0	7	30	2976683	0.316962	1
SERPINC1	443726	385	13	1766331	488796	0	29	5	0	4	19	2749213	0.317561	1
PLVAP	842088	211	43	1672169	471868	0	26	5	0	3	21	2531794	0.317905	1
KTN1	687929	308	23	5506361	1249498	0	52	5	0	0	5	1249498	0.317909	1	Yes
SULF1	137404	578	-19	3427391	844813	0	67	12	0	3	35	3686072	0.318375	1
AQP9	242649	602	4	1108255	332741	0	16	4	0	19	142	11968625	0.318698	1
PMP2	191177	595	1	525297	130134	0	10	1	0	50	400	30354549	0.31875	1
RPL36AL	563227	409	-4	412091	106858	0	7	1	0	50	310	30007525	0.318795	1
C12orf50	152672	507	-36	1663176	382467	0	38	9	0	2	14	926279	0.319218	1
HIST1H2BA	272695	635	29	472397	140185	0	14	3	0	6	36	3141731	0.319406	1
TMED10	884650	154	47	838465	237521	0	6	2	0	36	231	25385652	0.319627	1
ZMYND15	1272092	222	28	2760322	859625	0	27	9	0	4	13	2140334	0.319924	1
ATP6V1B2	158991	511	-4	1962590	557566	0	27	6	0	16	130	10130350	0.319953	1
ZNF502	433000	541	28	2105949	501492	0	35	6	0	23	148	12673253	0.320119	1
RFESD	307041	359	32	817305	212658	0	4	0	0	5	14	2693139	0.320319	1
DNA2	761140	294	29	4418208	1169619	0	42	7	0	9	43	6008911	0.32078	1
RSU1	506025	792	1	1091327	283015	0	11	2	0	5	18	2107536	0.321091	1
PEX3	318754	401	13	1472736	377706	0	15	3	0	10	68	7055273	0.321377	1
VBP1	371405	NaN	-13	790855	186737	0	16	3	0	22	242	17180333	0.321739	1
ORM1	206775	425	4	791913	201549	0	13	4	0	3	39	3100998	0.322056	1
OR2M7	18846	936	-35	1150575	338031	0	23	6	0	18	153	8114331	0.322065	1
DEFB127	215351	430	25	381409	101039	0	6	0	0	50	233	25667609	0.322398	1
TRAPPC6A	1230654	243	41	665482	197846	0	6	2	0	22	126	15615022	0.322648	1
TLR5	361954	297	-8	3200450	895597	0	45	8	0	23	148	15706010	0.322733	1
CCNA1	197057	880	1	1760512	508898	0	19	5	0	7	68	5225991	0.322832	1
STATH	9753	991	-4	270848	60835	0	5	1	0	29	208	13497435	0.323011	1
ZBTB1	666489	188	45	2802642	664953	0	29	2	0	3	10	1789607	0.323153	1
OR9Q2	637499	828	-25	1144756	361307	0	26	4	0	25	147	12285496	0.323398	1
CMTM8	306655	590	11	655960	191498	0	13	1	0	50	362	31319974	0.323538	1
CDC73	285984	442	-12	2082673	551747	0	39	6	0	1	11	899829	0.32378	1	Yes
GTF2E2	489611	228	38	1141053	293595	0	19	4	0	19	108	10594812	0.324066	1
CRABP2	1851672	180	37	539580	141243	0	6	2	0	36	230	25732676	0.324128	1
CSMD3	9197	1295	-29	14367111	3832605	0	340	71	0	1	75	4298125	0.324239	1	Yes
CD99L2	287647	NaN	12	1039485	276138	0	13	4	0	9	86	6769084	0.324665	1
RPL22L1	211469	610	16	493028	114793	0	8	0	0	8	23	2615905	0.325502	1
RAB11A	701874	296	36	834233	224296	0	13	0	0	30	221	23437874	0.325813	1
COL28A1	220971	682	6	4332510	1247382	0	49	5	0	1	7	1632494	0.325913	1
CLEC4A	142724	300	23	941091	223767	0	15	2	0	23	220	14695091	0.325979	1
PYCR2	923085	239	20	1189192	377177	0	14	3	0	26	145	16745495	0.326053	1
HIST1H4F	390169	544	57	371358	126960	0	9	1	0	50	275	20599260	0.326419	1
IMMP1L	124843	916	-4	657547	172454	0	7	2	0	33	232	17918288	0.326439	1
NDUFA8	220092	528	30	668656	174041	0	10	3	0	12	105	9059125	0.326865	1
ZNF267	263122	850	-18	2881992	679236	0	50	4	0	6	36	3563873	0.326881	1
PGK1	549810	NaN	14	1606573	447005	0	24	6	0	2	7	904061	0.327384	1
C20orf85	372863	576	7	533232	146004	0	6	1	0	50	425	35558851	0.327599	1
DDX42	1259976	346	12	3607780	970715	0	37	12	0	21	152	14507825	0.327738	1
DOK4	771506	159	45	1255317	345966	0	15	4	0	6	35	5390510	0.3278	1
HS2ST1	332598	515	0	1393915	347024	0	16	3	0	1	3	849574	0.327963	1
CCT6B	268361	579	-14	2046172	567617	0	27	2	0	8	24	3530017	0.328142	1
TESK1	1202125	248	37	2256185	786094	0	18	6	0	8	32	3811974	0.328155	1
C17orf64	436889	204	1	920460	242811	0	9	3	0	5	29	4077003	0.328157	1
C2orf61	738157	206	39	978121	269261	0	11	1	0	6	75	7330353	0.328328	1
PRMT5	1177534	225	34	2544490	694577	0	22	1	0	0	1	694577	0.328411	1
CREB3L4	2028800	222	34	1499186	443302	0	10	1	0	2	18	3094650	0.328435	1
FEZ1	363322	629	21	1547854	383525	0	30	3	0	1	9	1026789	0.328518	1
NCF1	895858	125	49	1517172	411033	0	10	3	0	41	258	29917066	0.328686	1
SUPT4H1	782135	399	22	468694	121670	0	5	0	0	50	429	43424023	0.329232	1
KBTBD8	99545	940	13	2295331	593009	0	35	1	0	0	1	593009	0.329308	1
ILF2	1656449	183	40	1521404	425845	0	16	1	0	4	15	2614847	0.329514	1
NARFL	1207790	194	33	1818173	519478	0	21	6	0	27	198	17875968	0.329589	1
PRPF39	234083	565	14	2646058	626336	0	30	8	0	11	92	7824968	0.329783	1
RPL35	1125524	207	41	473984	141772	0	5	1	0	50	231	27962940	0.329824	1
ZMAT3	371562	807	-9	1109313	303117	0	22	2	0	25	186	16608484	0.329906	1
LDHB	502803	826	-13	1294463	344908	0	16	4	0	7	58	4499145	0.329996	1
MPP7	245887	473	-2	2275758	566559	0	26	8	0	8	87	7294910	0.330019	1
MLH1	392784	473	21	2938595	779746	0	35	12	0	4	46	3490342	0.330106	1	Yes
MRPL27	1335838	196	24	561269	173512	0	8	2	0	8	41	4867329	0.330314	1
TPRKB	978005	466	31	681352	181976	0	6	0	0	1	0	449121	0.33035	1
PPFIA4	430455	453	42	2667747	776043	0	51	11	0	4	53	3953746	0.33043	1
MRPL18	652619	453	26	681352	199433	0	8	2	0	20	116	11616840	0.330569	1
DHX16	2115149	171	41	3957449	1176496	0	48	7	0	1	9	1793839	0.330798	1
OLFML2A	1076828	207	26	2427581	725788	0	33	8	0	4	28	3344338	0.330911	1
PRSS37	199781	856	-13	911467	237521	0	9	3	0	21	178	15775309	0.330951	1
XRCC6BP1	844463	298	22	964896	245985	0	10	2	0	32	207	19361400	0.33117	1
CMTM3	777342	214	9	692461	210542	0	6	3	0	8	57	4873677	0.331223	1
INTS2	350722	380	2	4629279	1263252	0	47	8	0	12	45	6312557	0.331367	1
S100A4	1454773	186	26	404685	93633	0	8	0	0	50	263	28792941	0.331529	1
GPR135	168237	606	12	1713431	643264	0	15	4	0	1	4	1055884	0.331542	1
PARVG	201266	327	30	1303456	353372	0	15	7	0	15	110	10012383	0.331548	1
ZNF334	416360	642	19	2647116	620517	0	56	4	0	3	36	3303605	0.331677	1
TTC33	211936	496	-11	1011448	264500	0	13	0	0	2	9	1475381	0.331795	1
S100Z	246938	418	21	400453	94691	0	12	1	0	19	142	9988049	0.331832	1
PAK1IP1	262380	410	14	1547325	384054	0	21	3	0	29	210	19328073	0.33189	1
ORMDL1	398590	452	25	585603	166635	0	6	0	0	50	368	38932284	0.332114	1
SLC25A27	141781	596	1	1246324	347024	0	15	2	0	26	220	16873513	0.332868	1
PTK2	466681	356	35	4231471	1083392	0	44	9	0	27	142	14987628	0.332909	1
GXYLT1	172471	684	-9	1698090	445947	0	25	3	0	10	93	9696570	0.332924	1
GNLY	1099615	181	41	573436	161345	0	6	2	0	50	277	28671271	0.333038	1
UCHL1	224086	190	39	886075	234347	0	15	0	0	3	20	1543093	0.333324	1
PLEKHB1	547370	311	38	932098	274022	0	12	1	0	16	60	7834490	0.333526	1
EREG	174005	402	7	661779	172983	0	8	2	0	4	16	1866841	0.33373	1
ELOF1	1152381	272	31	335915	83053	0	6	1	0	8	55	4054785	0.333778	1
OR5M9	NaN	NaN	NaN	1141053	336444	0	13	3	0	21	142	13935447	0.333782	1
ZNF90	NaN	NaN	NaN	2320723	564443	0	40	2	0	1	5	1154807	0.333852	1
SV2B	457413	624	1	2642355	683997	0	41	6	0	29	216	19528035	0.333919	1
SAA2	601955	371	17	505724	137011	0	4	1	0	34	201	18899583	0.334501	1
ANKRD30A	53742	1067	-43	5364060	1244208	0	103	14	0	5	51	4077532	0.334542	1
WWC3	169744	NaN	34	4117736	1225693	0	72	23	0	2	40	2837027	0.334885	1
SMAP2	718633	438	37	1668995	438541	0	17	4	0	16	153	11864412	0.335163	1
GTF3C2	1245306	182	52	3420514	1035782	0	36	9	0	32	147	18220876	0.335877	1
PRKRIR	234429	366	57	2888340	764934	0	34	6	0	17	86	8949093	0.336197	1
KATNAL2	120136	561	12	1827166	485093	0	36	9	0	18	182	11263997	0.3364	1
FBN1	399245	304	-1	11329593	2750271	0	130	36	0	19	127	11513156	0.336414	1
NUDT13	539834	354	40	1361646	369771	0	13	6	0	11	62	7025649	0.336645	1
IP6K1	1429151	191	43	1664763	464991	0	17	0	0	0	0	464991	0.336976	1
SLAMF7	1188881	618	29	1278593	362365	0	23	6	0	6	37	3094650	0.336986	1
CDKL4	391680	375	16	1237860	311052	0	16	4	0	39	313	28448033	0.337446	1
GOLGA5	360146	405	41	2820628	740600	0	39	9	0	13	132	10193301	0.337492	1	Yes
C4orf33	98087	645	-2	796145	187795	0	5	1	0	7	58	4753065	0.337963	1
TMEM68	319097	538	-3	998752	254978	0	12	2	0	28	111	12148485	0.33805	1
YME1L1	389022	551	30	3004720	800906	0	45	7	0	2	13	1753635	0.338334	1
VDAC1	615558	269	56	1097146	305762	0	10	3	0	38	217	23035834	0.339319	1
PPA2	217228	603	29	1339428	328509	0	21	4	0	13	112	7737154	0.339345	1
CYP27C1	354277	226	19	1412430	407859	0	36	9	0	2	28	2239786	0.339361	1
EYA4	97438	409	-8	2637594	696693	0	38	8	0	11	64	5031319	0.339365	1
PRPF38B	743461	225	9	2095898	540109	0	29	3	0	1	12	1334138	0.339993	1
RHBDL2	603263	318	27	1173851	311581	0	16	2	0	16	139	11794584	0.340265	1
MBD1	229269	262	51	2541316	750122	0	46	11	0	24	174	14113191	0.340269	1
SSB	338901	489	35	1695445	386699	0	14	2	0	9	51	5814239	0.340491	1
DICER1	215900	674	16	7363680	1956771	0	98	16	0	3	21	2793120	0.34065	1	Yes
SSR4	2103463	NaN	30	673946	192556	0	12	3	0	10	111	8646505	0.34084	1
SELP	294306	478	6	3221610	837936	0	40	6	0	9	29	4247341	0.3409	1
C9orf135	243260	478	-8	906177	226941	0	18	6	0	12	155	8911005	0.340903	1
ATP6V1G2	2517285	220	35	463933	121670	0	7	1	0	15	67	6148038	0.340975	1
PEX5L	307645	761	5	2424936	649083	0	35	4	0	4	47	3957978	0.341014	1
SLC25A29	412002	237	37	1079160	387228	0	5	0	0	3	4	1751519	0.341252	1
CXCL3	199590	368	13	405214	128018	0	8	2	0	25	228	17043322	0.341772	1
UNC5CL	134733	565	32	1940372	581371	0	19	4	0	1	4	1000339	0.342545	1
NTS	22180	677	-32	675004	158171	0	13	0	0	2	9	1009332	0.342719	1
FKBP2	1613996	257	65	551747	160816	0	4	0	0	19	94	9579132	0.342916	1
KLHL17	1911331	239	9	2377855	753296	0	15	5	0	19	111	16574099	0.342948	1
NCOA5	595034	381	53	2171545	634271	0	23	2	0	1	2	764934	0.343117	1
FAM9C	209806	NaN	58	695635	143888	0	7	2	0	8	74	9150642	0.343172	1
GAL3ST1	653792	330	28	1552086	479274	0	26	8	0	12	98	8745428	0.343357	1
FAAH2	91305	NaN	-6	2032947	568146	0	33	6	0	6	102	6642124	0.343442	1
RNF144B	322018	573	-11	1174909	316871	0	12	2	0	50	202	21976776	0.343597	1
ECHDC2	626387	311	30	981824	319516	0	10	6	0	3	20	2174719	0.343678	1
EPYC	20238	574	-33	1235744	340147	0	13	0	0	3	4	1330435	0.343861	1
IGSF9	807549	310	10	4291248	1447344	0	47	11	0	14	191	18391743	0.343882	1
GRHL2	424003	399	36	2473075	602531	0	23	5	0	21	142	15122523	0.3439	1
NPLOC4	3705166	205	21	2369920	631097	0	27	6	0	50	230	27189542	0.344008	1
ITGB1BP2	728362	NaN	26	1369052	354430	0	18	4	0	30	293	27240326	0.344229	1
ZNF207	679038	286	30	1889588	536935	0	16	2	0	2	20	3798220	0.344285	1
TIMM8A	374364	NaN	37	399395	103684	0	4	1	0	50	353	32044175	0.3444	1
PCGF3	672497	312	27	978650	229057	0	18	5	0	9	91	6563303	0.344417	1
CCDC59	53465	1263	-24	950084	224296	0	15	1	0	13	160	8866569	0.344624	1
DEFB112	65301	1242	-3	440128	107387	0	5	3	0	20	192	11248656	0.345189	1
GNG10	527624	264	17	267145	77234	0	2	0	0	50	303	29392827	0.345223	1
CS	2878071	171	46	1773208	513659	0	14	3	0	11	57	7811743	0.345747	1
ZNF418	1252385	750	-19	2591571	650670	0	48	8	0	9	96	5891473	0.345932	1
CHAF1B	289668	352	52	2144037	604647	0	21	3	0	6	15	2288454	0.346048	1
DLG2	57955	1000	-20	4075416	1058529	0	70	15	0	8	102	6710365	0.346053	1
C6orf203	214917	417	22	947968	248630	0	16	1	0	28	222	18078046	0.346093	1
C16orf59	2085452	321	49	1594935	531645	0	16	3	0	4	15	2435516	0.34673	1
IL20	467839	385	39	687171	184092	0	13	1	0	5	21	2164668	0.346817	1
GRAP2	842645	411	34	1277535	342792	0	20	6	0	19	194	18007160	0.346846	1
MRPS5	172221	647	11	1680104	441715	0	16	3	0	12	80	6252251	0.347252	1
KRTAP5-8	586193	626	50	706744	191498	0	7	1	0	9	46	4091815	0.347429	1
POLR2F	1370748	203	50	504137	130663	0	6	1	0	3	24	1862609	0.347443	1
CLK1	635570	201	31	2098543	486680	0	26	5	0	13	62	5853914	0.347923	1
MTMR10	279767	591	22	3019532	786094	0	44	7	0	3	19	2183712	0.348324	1
BIRC2	463959	312	15	2383674	607821	0	27	6	0	18	85	8328047	0.34839	1
B3GALTL	183118	606	27	1969996	494615	0	24	11	0	7	51	3473414	0.348406	1
DPPA3	237142	672	14	616814	167164	0	12	1	0	50	354	33704177	0.348703	1
ARL6IP4	1093113	196	47	1375400	451237	0	11	3	0	50	335	34317817	0.348836	1
CXorf38	467563	NaN	63	1232570	330625	0	12	7	0	3	29	2803171	0.348874	1
PQBP1	834040	NaN	38	1038427	275609	0	19	5	0	15	112	8169347	0.348902	1
RGS13	306250	526	-13	649083	138069	0	12	3	0	13	151	10832862	0.348913	1
FOXA2	49625	627	-66	1706554	508898	0	19	1	0	0	1	508898	0.34907	1
PIGK	404438	673	-17	1564782	387228	0	19	2	0	17	85	7385369	0.349096	1
DSC3	204823	521	-25	3464421	953787	0	59	9	0	4	72	5986164	0.34939	1
KRT3	1444461	422	38	2342941	705686	0	30	6	0	11	63	6481837	0.349776	1
ASB5	134663	504	-4	1256904	355488	0	21	5	0	37	331	25053969	0.350164	1
ATG16L1	427221	155	31	2365159	637445	0	34	5	0	2	17	1609747	0.350273	1
ARL14	493112	396	8	719969	198904	0	11	3	0	11	115	10865131	0.350319	1
SPRR2A	687290	704	30	279312	74589	0	6	1	0	18	139	10525513	0.350327	1
BRDT	311662	242	9	3726276	901416	0	60	12	0	10	104	7303903	0.35043	1
CNOT7	237338	387	4	1129944	276138	0	13	2	0	34	222	17374476	0.350643	1
LSM3	303635	258	39	399924	109503	0	4	2	0	7	49	3935760	0.350785	1
HDAC3	771583	353	25	1708670	425845	0	30	5	0	30	241	21186979	0.350798	1
CLP1	923511	354	15	1552615	488267	0	18	2	0	21	94	10423945	0.351092	1	Yes
RBL2	237885	403	-2	4393874	1166974	0	46	4	0	0	4	1166974	0.351352	1
KLHL4	34243	NaN	-31	2826976	767579	0	53	6	0	4	38	3402528	0.351371	1
TCEAL6	132641	NaN	4	707273	175099	0	15	4	0	3	16	1206120	0.351537	1
CALN1	17685	956	-29	1026789	258681	0	17	6	0	14	135	7557294	0.351691	1
DDIT4	808655	145	40	841110	280899	0	9	2	0	50	303	26880606	0.351761	1
POU2F2	855248	369	32	1775324	519478	0	23	7	0	14	116	9399272	0.351881	1
ZNF670	379967	612	-15	1509766	366068	0	26	6	0	15	71	6249606	0.352267	1
USP3	617922	178	42	2065216	504137	0	23	4	0	35	243	24685256	0.352859	1
HSPBP1	1035412	209	5	1338370	420026	0	7	0	0	4	2	1865254	0.352882	1
NUDT17	NaN	NaN	NaN	1221990	398337	0	10	0	0	1	3	988701	0.352966	1
TIMM17B	834040	NaN	38	852748	253391	0	14	5	0	15	112	8169347	0.353029	1
PPIL6	328699	559	47	1323558	336444	0	16	4	0	17	117	10279528	0.35309	1
UBE2G1	1040590	292	26	673946	171925	0	4	0	0	15	90	12131557	0.353319	1
NPPA	519155	207	43	567088	172454	0	6	0	0	4	11	1728243	0.353393	1
NCK1	181954	195	20	1448402	370300	0	17	0	0	0	0	370300	0.353511	1
TBC1D7	258474	423	35	1152162	292008	0	22	4	0	4	28	2846549	0.353697	1
IL13	717582	349	30	557566	164519	0	5	1	0	17	84	10695322	0.354475	1
KCNQ5	648013	975	15	3569163	1052181	0	42	10	0	3	26	2558773	0.354534	1
ZCCHC13	404685	NaN	26	620517	177744	0	11	4	0	3	31	2512750	0.354751	1
VTI1B	479937	260	39	888720	252333	0	12	1	0	12	66	6477605	0.354752	1
HDAC6	823539	NaN	29	4572147	1394973	0	73	19	0	10	77	5487846	0.355094	1
ZNF782	313097	491	17	2710596	647496	0	40	1	0	1	3	871792	0.355185	1
CLDN22	NaN	NaN	NaN	799319	252862	0	9	2	0	21	141	13851865	0.355218	1
CD300LB	698491	504	10	914112	245985	0	12	2	0	50	352	29432502	0.35566	1
DYDC2	340132	598	-7	701454	165048	0	11	1	0	50	233	23106720	0.355741	1
C14orf2	694566	320	33	312639	68241	0	3	1	0	11	100	9949961	0.355864	1
COL17A1	455010	271	19	5754991	1726127	0	56	20	0	6	35	4042089	0.356069	1
GANAB	2560761	217	47	3708290	1051123	0	38	6	0	4	27	3804039	0.356205	1
GNRH2	835590	288	54	452295	146004	0	3	0	0	50	244	25987654	0.356276	1
USP18	521791	289	11	1469033	363952	0	16	3	0	18	132	12135260	0.356527	1
PXDNL	62919	1068	-16	5527521	1585413	0	89	21	0	5	42	4138367	0.356629	1
ZEB1	323935	635	16	4305531	1123596	0	54	12	0	6	69	6363341	0.35664	1	Yes
SLC39A12	94785	360	-9	2643942	726846	0	40	8	0	2	24	2739691	0.357279	1
F2R	257923	372	46	1562666	471868	0	21	8	0	27	180	15612377	0.357346	1
STAG2	338292	NaN	7	5040312	1210881	0	86	15	0	1	20	1772679	0.35737	1	Yes
VPRBP	549963	415	40	5542333	1530926	0	66	13	0	10	131	15685908	0.357414	1
EIF3I	1460758	218	29	1295521	323219	0	12	2	0	50	329	32222448	0.357651	1
DCBLD2	337232	411	6	2956581	833175	0	35	5	0	11	75	6938364	0.357843	1
ZNF442	1744621	671	-8	2433400	581900	0	50	5	0	11	108	8808908	0.3579	1
POLR2C	760307	159	42	1086037	281957	0	14	0	0	4	25	3442203	0.358198	1
CRYBB2	174680	535	-35	814131	201549	0	8	2	0	50	354	29548353	0.358718	1
PLP1	472103	NaN	26	1054826	306820	0	12	2	0	24	200	17351729	0.358962	1
FAM20C	195067	593	-4	1032079	353372	0	22	9	0	4	38	2722234	0.359044	1
DNAJC28	884788	182	63	1494425	363952	0	24	4	0	5	44	3762777	0.359168	1
PSMD5	645542	212	30	1908103	556508	0	26	11	0	9	53	4513957	0.359314	1
NCAPG2	267997	565	-31	4458412	1159568	0	45	8	0	3	18	2446096	0.359382	1
ACTR5	358558	551	35	2286867	661779	0	20	5	0	9	44	5056182	0.359429	1
RGS1	269711	604	-12	824182	204194	0	12	2	0	24	101	11028063	0.359515	1
PTGR1	499818	309	16	1317739	359720	0	15	5	0	45	266	24581043	0.359888	1
CXorf66	66755	NaN	14	1364820	374532	0	25	5	0	5	42	3378194	0.359985	1
DFNB59	170323	555	37	1350008	368713	0	20	3	0	2	5	872850	0.360268	1
OXR1	124540	888	-2	3504096	936330	0	41	4	0	0	4	936330	0.36027	1
YWHAH	531528	344	-1	931040	251275	0	9	2	0	33	222	20467010	0.360684	1
NEK2	391935	167	9	1715018	452824	0	27	4	0	17	133	9749470	0.360793	1
SLC26A8	876298	407	33	3717283	1026260	0	49	11	0	3	22	2261475	0.360906	1
ZNF239	310244	585	-36	1762628	429019	0	19	3	0	11	56	7319244	0.361362	1
TMEM5	222270	460	-17	1711315	437483	0	18	8	0	26	167	11788236	0.361427	1
LRP6	412583	408	15	6159147	1664763	0	69	15	0	9	57	6354877	0.361824	1
LILRB1	978578	625	-1	2461966	735839	0	29	3	0	2	14	1786433	0.361922	1
FAF2	592072	239	47	1731417	458643	0	20	4	0	32	206	21602773	0.362605	1
TPX2	890615	237	23	2913203	749593	0	33	7	0	13	54	6080855	0.362857	1
CCNYL1	330620	210	26	1414017	357075	0	11	0	0	1	0	545928	0.363195	1
ARMS2	252955	279	5	395163	128547	0	6	0	0	48	353	31449579	0.363212	1
SFT2D2	442995	299	18	639561	174570	0	8	0	0	15	76	7334056	0.363446	1
DHX30	843941	197	34	4459470	1380690	0	49	17	0	12	87	8533828	0.363513	1
WFDC10A	NaN	NaN	NaN	306291	84111	0	6	0	0	50	634	58995667	0.364273	1
VPS33B	753718	413	31	2452444	629510	0	22	8	0	19	143	14604103	0.364353	1
GPATCH3	1025094	188	34	1957829	587719	0	17	2	0	5	9	2330245	0.364513	1
XIAP	337935	NaN	14	1923444	485622	0	32	5	0	16	119	11799874	0.364733	1
KRTAP5-11	586193	626	50	594067	156584	0	7	3	0	18	107	8357671	0.364915	1
MUM1L1	48678	NaN	-10	2627014	691403	0	55	12	0	4	75	5013862	0.364942	1
ROBO1	72749	790	-19	6375508	1791194	0	84	19	0	0	19	1791194	0.364952	1
LCE1B	64902	818	18	440128	126431	0	7	1	0	21	165	13178448	0.365034	1
ITCH	996942	155	37	3401470	853277	0	41	2	0	1	6	1273832	0.365253	1
OR5K3	416592	885	-4	1200830	330625	0	22	2	0	38	261	23197179	0.365429	1
CDH12	127633	1075	-20	3007894	840581	0	60	13	0	16	163	11304201	0.366001	1
RNF41	2878057	171	43	1214055	331683	0	16	2	0	3	13	1980576	0.366034	1
HOMEZ	1171456	330	20	2022896	606763	0	17	3	0	19	71	9636264	0.366123	1
SPRR4	426723	748	28	309994	77234	0	5	1	0	5	20	2116000	0.366445	1
OAZ1	1603571	240	27	866502	253920	0	6	3	0	7	21	4275907	0.366811	1
RPS6KB2	1331051	161	52	1847268	544341	0	12	4	0	26	99	14540623	0.366824	1
PHF10	233648	447	3	1962590	489325	0	18	3	0	2	6	1417191	0.366968	1
UBXN6	2078211	278	37	1682220	488796	0	17	0	0	0	0	488796	0.367315	1
CHUK	1070291	198	25	2953407	728433	0	31	4	0	7	32	3533191	0.368147	1
CFHR3	200038	941	-27	1287586	323219	0	19	1	0	10	109	9757405	0.368149	1
DDO	248863	469	20	1374871	415265	0	21	7	0	6	42	3662267	0.36819	1
TMEM212	NaN	NaN	NaN	732665	224296	0	9	0	0	6	53	5292645	0.368218	1
PDCL3	235908	579	9	940033	234347	0	10	0	0	4	22	2892572	0.368252	1
MRPL4	1729517	200	31	1235215	381938	0	10	2	0	50	358	35692688	0.368367	1
TDP2	419582	373	8	1404495	365010	0	12	1	0	23	142	19179424	0.368729	1
PNO1	197504	594	14	972831	272964	0	11	0	0	1	0	372945	0.36885	1
CCDC36	1812695	203	45	2289512	587719	0	36	8	0	28	116	12707109	0.368914	1
TMEM161A	1260413	215	35	1772679	585603	0	21	7	0	25	130	12360085	0.369206	1
GPR87	NaN	NaN	NaN	1356356	368713	0	22	5	0	2	19	1641487	0.369287	1
BCAN	1851672	180	37	3450667	1088153	0	38	10	0	21	119	14281942	0.369477	1
CCDC67	234882	649	-20	2420175	542754	0	35	8	0	10	106	6727293	0.36968	1
AKT1	711772	247	36	1885885	486680	0	19	6	0	9	35	3723631	0.369908	1	Yes
PYROXD1	500770	836	-29	1960474	494615	0	21	1	0	1	3	838465	0.370137	1
RPS6KA6	19108	NaN	-22	2942827	745361	0	67	11	0	1	19	1280709	0.370453	1
ELP2	390096	591	41	3239596	837407	0	26	1	0	0	1	837407	0.370466	1
STRA13	3814891	211	28	254449	72473	0	3	1	0	44	184	22001110	0.370588	1
CMTM2	777342	214	9	938446	266087	0	12	2	0	50	280	31916686	0.371111	1
PLA2G16	854193	303	56	630039	171396	0	9	3	0	13	53	5966062	0.371125	1
TIPIN	505508	307	46	1186547	295711	0	16	3	0	7	57	5040841	0.37116	1
THAP2	259684	393	-11	875495	227470	0	9	2	0	10	62	6851079	0.371493	1
GLIPR2	858124	257	46	618401	148120	0	8	0	0	26	180	20630471	0.371584	1
SMAD3	444194	194	45	1739352	463404	0	24	6	0	17	94	8765001	0.371966	1	Yes
PDIK1L	783481	212	23	1290760	350198	0	17	2	0	27	201	19591515	0.372226	1
SCARB2	515813	403	39	1861551	488796	0	21	4	0	7	72	7825497	0.372425	1
SPINK7	72574	418	-9	345966	85698	0	7	0	0	50	521	32347292	0.372493	1
CCL5	661778	235	20	352843	101039	0	7	1	0	10	74	6354348	0.372518	1
GPR85	110068	954	-8	1355298	411033	0	20	1	0	0	1	411033	0.372559	1
SPAM1	87688	541	-19	2000678	533761	0	36	8	0	22	316	18075930	0.372665	1
CR2	447441	354	30	4176984	1147401	0	61	6	0	0	6	1147401	0.3729	1
CD247	478690	558	10	662308	167693	0	20	4	0	3	33	1788549	0.373119	1
ADAM22	178742	722	17	3732095	930511	0	48	8	0	5	40	3231132	0.373124	1
WDR17	133039	616	-8	5136061	1353182	0	75	11	0	4	28	3377665	0.373228	1
OR5T2	10209	969	-40	1326732	379293	0	27	3	0	1	7	844813	0.373395	1
OR5K1	416592	885	-4	1147401	326922	0	19	2	0	38	261	23197179	0.373569	1
CA5B	170565	NaN	42	1227280	331154	0	20	2	0	20	163	14229571	0.373814	1
CD55	500581	191	20	1703380	459701	0	18	5	0	11	63	5644430	0.374279	1
ATP6V1C1	470948	438	47	1529868	369771	0	17	5	0	13	110	9355894	0.374577	1
PROP1	961008	363	32	826298	267145	0	8	3	0	13	81	8670310	0.374881	1
BLVRA	690958	250	45	1152162	309465	0	13	5	0	3	44	4643033	0.374972	1
CAPS2	110847	692	-32	2231851	532703	0	39	2	0	0	2	532703	0.375352	1
SCLT1	98655	645	8	2759793	647496	0	26	4	0	2	24	2205930	0.376255	1
TSPO2	145501	611	37	624220	208955	0	13	4	0	8	59	3645339	0.376258	1
TCEB2	1717244	210	42	634271	175099	0	7	1	0	50	351	35819648	0.376715	1
ATP5J	534575	641	29	477687	114264	0	8	0	0	22	169	13174216	0.377029	1
H3F3B	1885370	198	27	509956	161345	0	4	0	0	31	184	20358565	0.377427	1	Yes
NDST3	150671	985	-20	3362324	874966	0	48	8	0	3	32	3697181	0.377549	1
HIST1H2BN	228884	634	40	464462	143359	0	7	1	0	50	291	21998465	0.377697	1
MITD1	504421	770	21	990288	241224	0	12	0	0	3	13	1677988	0.378096	1
CD226	64726	630	40	1300811	341734	0	18	2	0	26	151	13686817	0.378109	1
FSD1L	NaN	NaN	NaN	2220742	537464	0	22	1	0	1	4	1127828	0.378168	1
THAP6	461415	491	19	876024	211071	0	9	0	0	7	39	4051611	0.378194	1
SPRR2D	687290	704	30	279312	74589	0	6	1	0	18	139	10525513	0.378323	1
MMD	147492	526	-59	935272	240695	0	15	0	0	0	0	240695	0.378923	1
CCDC69	916138	407	56	1163271	301530	0	14	5	0	5	45	3014771	0.378952	1
HEMGN	467637	269	40	1866841	467636	0	34	7	0	23	153	11722640	0.379159	1
PLD5	75320	854	-18	1744113	431664	0	27	7	0	9	92	5796253	0.379399	1
ZNF599	932476	607	-52	2248250	575023	0	33	8	0	25	208	16067317	0.379922	1
ARNT	1787393	188	33	3051801	842697	0	30	5	0	4	14	1954655	0.380098	1	Yes
ZFHX3	122465	495	-11	13721731	3970145	0	171	50	0	0	50	3970145	0.380196	1	Yes
PIK3R4	198723	430	17	5184200	1406611	0	67	5	0	0	5	1406611	0.380559	1
SLC28A1	355337	291	25	2560360	751709	0	31	8	0	17	136	12923470	0.380597	1
PCOLCE2	398812	422	15	1597051	434309	0	20	3	0	21	108	11509453	0.3806	1
RHOA	1623187	201	33	750651	198375	0	11	4	0	8	46	3724689	0.380628	1	Yes
PHC2	668735	413	31	3187754	987643	0	33	12	0	41	188	19221215	0.380833	1
PAIP2B	349503	464	30	505195	104213	0	7	0	0	50	316	30256155	0.381555	1
TMEM132B	492460	860	-17	4043676	1147401	0	63	15	0	30	186	14251260	0.381608	1
UBE2U	175464	384	0	922576	208955	0	11	0	0	3	33	3865932	0.38178	1
FZD3	306800	256	45	2515924	691403	0	25	4	0	12	59	5500013	0.381796	1
ATL3	1058363	170	50	2105420	551218	0	15	5	0	40	246	26695456	0.381811	1
LYPLA2	903441	254	32	897184	264500	0	9	3	0	13	68	6810875	0.382399	1
FANCE	683460	280	36	1983221	630568	0	21	1	0	0	1	630568	0.382515	1	Yes
RC3H1	445943	353	13	4274320	1242092	0	50	11	0	1	16	1873718	0.382709	1
RPGRIP1L	248316	406	-15	5158808	1271716	0	49	15	0	5	28	2580462	0.382713	1
C5orf46	137041	470	2	349669	91517	0	6	0	0	9	58	4513957	0.382974	1
ARR3	188610	NaN	39	1529868	426903	0	16	4	0	33	259	23934076	0.383185	1
ATF1	665195	250	42	1033137	299943	0	10	3	0	17	119	10945539	0.38323	1	Yes
ZC3H18	626708	184	39	3593497	1056413	0	43	16	0	6	46	3888679	0.383269	1
ING3	105792	514	7	1665821	421084	0	17	2	0	4	20	2408537	0.383314	1
DFNA5	254601	464	21	1876892	546457	0	30	5	0	12	120	9123663	0.383822	1
UFSP2	173409	422	20	1825579	481919	0	29	7	0	37	273	20258055	0.383912	1
GOLT1A	557652	370	34	506782	151823	0	8	3	0	9	51	5131300	0.384077	1
EPB41L4A	164575	671	28	2722763	687700	0	42	4	0	3	24	2744452	0.384191	1
SPTA1	177547	940	1	9463281	2382087	0	158	35	0	6	91	6806114	0.384235	1
PPIA	1200579	164	55	652257	166635	0	8	1	0	5	41	4449948	0.38426	1
TAGLN	426428	228	46	785565	201549	0	9	3	0	3	13	1701793	0.384379	1
CCDC58	475086	478	39	584545	134366	0	9	0	0	10	102	8909418	0.38464	1
GUCA1C	90728	971	-15	826298	195730	0	9	3	0	7	94	5835399	0.384751	1
SMTN	726734	202	32	3592439	1138408	0	29	8	0	12	72	8129143	0.384877	1
SCNM1	1562281	184	33	890307	250746	0	11	2	0	50	289	31151752	0.385091	1
ACAA1	302137	411	32	1600225	493028	0	16	2	0	3	12	1753635	0.385273	1
DEFB134	467502	451	22	263442	60306	0	3	1	0	20	166	14971758	0.385443	1
ERBB3	2693176	215	38	5270427	1499715	0	57	9	0	3	17	2689436	0.385545	1	Yes
TFAM	152882	326	-7	974418	239637	0	13	1	0	16	147	10775730	0.385749	1
TM4SF4	558016	159	6	774456	217419	0	7	1	0	29	195	18443056	0.385884	1
TMEM57	613155	230	24	2576230	653315	0	25	7	0	6	73	8135491	0.386041	1
FAM26D	261450	479	19	489854	127489	0	6	0	0	50	382	34667486	0.386135	1
UBE2D2	641116	244	39	593009	149707	0	7	0	0	50	352	38736554	0.386329	1
KPNA1	413070	404	34	2095369	553334	0	30	4	0	50	256	26003524	0.386408	1
MLF1	196830	940	-10	1073870	251275	0	14	2	0	21	147	11547541	0.386709	1	Yes
PAICS	662749	594	27	1686981	438012	0	14	3	0	22	99	9308813	0.386778	1
CA13	99038	1463	13	1016209	274022	0	18	1	0	4	28	2364101	0.386899	1
CDKN1A	904665	228	37	599886	198375	0	9	0	0	13	84	9919808	0.387099	1	Yes
NRIP3	595760	357	33	925221	265029	0	10	1	0	2	21	2689965	0.387186	1
PRKAA1	211936	496	-11	2218626	579255	0	31	4	0	7	44	3780763	0.387246	1
PLEK2	484235	291	32	1361117	378235	0	11	0	0	4	12	2609557	0.387386	1
TAS2R39	321366	568	-9	1256904	355488	0	20	2	0	50	255	25558106	0.387586	1
PSMB9	1253457	401	26	825769	256565	0	8	2	0	50	367	28332711	0.387968	1
OR5A1	430021	507	-1	1144756	359720	0	12	5	0	21	170	15973684	0.388037	1
PANK3	413558	432	32	1412430	391989	0	20	2	0	20	185	14999795	0.388309	1
STAP1	128996	689	35	1173851	289363	0	20	3	0	12	137	8983478	0.388372	1
FHOD1	1109491	150	46	4281726	1398147	0	40	7	0	0	7	1398147	0.388484	1
ZBP1	181790	562	-4	1721366	489325	0	20	7	0	22	140	11177241	0.388595	1
SPRR3	426723	748	28	626336	189382	0	5	0	0	10	50	8094758	0.388664	1
ST8SIA3	298355	599	9	1443641	389344	0	20	5	0	15	112	9327328	0.388742	1
CYP4Z1	366455	479	4	1988511	493557	0	29	6	0	9	90	8248697	0.388924	1
C3orf18	603887	293	52	610466	189382	0	7	0	0	1	0	320045	0.389239	1
SH3GLB1	315130	393	-12	1424068	369242	0	19	2	0	2	10	1490722	0.389282	1
RABGEF1	539697	302	55	1922915	470281	0	21	6	0	15	86	7839251	0.38988	1
MGAT4A	319617	696	36	2241373	554921	0	20	1	0	1	1	812544	0.3899	1
NDUFS8	1263224	251	47	815189	227470	0	5	2	0	50	383	36614206	0.390291	1
AQP3	1001877	166	4	1083392	346495	0	10	4	0	12	68	5914749	0.390338	1
ANXA7	847821	249	45	1877950	531116	0	19	4	0	1	4	1050594	0.390572	1
IFNA13	232155	466	-14	721027	194672	0	12	2	0	40	231	19032891	0.390666	1
COX7B2	86349	938	11	313697	83053	0	4	0	0	50	524	35186435	0.390675	1
SUMO1	371912	192	41	422142	92046	0	5	2	0	18	168	12363788	0.390824	1
ENPP3	127852	852	9	3480820	845342	0	39	7	0	2	8	1387038	0.39097	1
TP53TG5	1037999	382	35	1118835	298356	0	14	2	0	50	262	25897195	0.391188	1
FAM114A2	171379	592	5	1955713	535877	0	25	2	0	3	9	1604986	0.391293	1
C16orf46	259514	284	8	1506592	432722	0	19	1	0	1	9	1087624	0.391327	1
TMEM204	1366033	256	35	822595	274022	0	14	3	0	6	56	4989528	0.391482	1
SUFU	872436	165	36	1862609	529000	0	18	6	0	4	28	3157601	0.391671	1	Yes
KCTD14	556958	209	38	952729	275609	0	18	3	0	32	178	18408142	0.39186	1
CRYBA2	922162	386	35	764405	206839	0	8	3	0	20	125	10723359	0.391906	1
GYS2	510830	830	-17	2726466	720498	0	45	4	0	3	27	2570411	0.391945	1
SLC39A11	276039	538	-34	1285999	404156	0	16	2	0	4	25	2959755	0.391999	1
LCE2D	169158	818	24	417381	117438	0	6	2	0	7	54	3175587	0.392012	1
UBA52	1394856	259	48	505724	133837	0	5	1	0	50	414	38839709	0.392243	1
MAGEA3	201810	NaN	-3	1161684	344379	0	18	8	0	5	48	3069258	0.392267	1
FABP4	191177	595	1	524768	130663	0	7	1	0	50	400	30354549	0.392516	1
MAGEA11	NaN	NaN	NaN	1635139	454940	0	22	7	0	2	21	1727714	0.392597	1
CENPH	422005	232	38	1012506	222180	0	9	3	0	3	22	2177893	0.392815	1
CCL25	954819	369	13	586132	158171	0	6	0	0	9	33	4167462	0.393275	1
UBB	881521	169	4	845342	256036	0	8	4	0	8	36	4417679	0.393366	1
NAV3	23591	1077	-25	8946977	2549251	0	130	23	0	3	40	3956920	0.393657	1
SSX7	250163	NaN	25	773927	170338	0	12	2	0	8	64	6571238	0.394049	1
NSD1	948717	227	42	10155213	2824860	0	104	24	0	3	39	4623460	0.394155	1	Yes
SNAP91	181148	734	-28	3447493	1053239	0	41	10	0	3	63	5558732	0.394403	1
GIGYF2	325071	328	35	5169917	1305043	0	69	12	0	5	35	3486639	0.394495	1
USP48	510117	181	30	4128316	978650	0	45	4	0	1	12	2129754	0.395002	1
GPRASP1	123687	NaN	23	5258789	1387567	0	79	12	0	4	37	3633701	0.395029	1
SPRR2G	822908	602	28	283015	75647	0	4	2	0	15	131	8641215	0.395057	1
MYL9	858383	190	46	681881	160816	0	13	3	0	8	68	6446923	0.39513	1
LATS1	431427	210	40	4258979	1163800	0	46	5	0	1	8	1663176	0.395244	1	Yes
STAG1	245682	512	22	4976832	1226751	0	56	6	0	0	6	1226751	0.395573	1	Yes
NIT2	378824	361	26	1091327	287776	0	16	3	0	1	4	584016	0.395859	1
ATXN1L	NaN	NaN	NaN	2462495	822595	0	22	6	0	6	59	5890944	0.395952	1
ACTL8	249962	416	27	1351595	408388	0	25	8	0	8	44	3874925	0.396233	1
ESRP1	467699	426	31	2641297	737426	0	42	8	0	0	8	737426	0.396381	1
TMEM150A	1158965	170	43	1020441	312639	0	9	2	0	15	87	9520942	0.396462	1
CBLN1	6672	907	-33	714679	221651	0	12	0	0	1	4	687171	0.396612	1
NDUFA1	772178	NaN	38	281428	72473	0	4	0	0	50	335	33571398	0.396764	1
BRIP1	326357	412	-9	4819190	1252672	0	53	14	0	13	103	9529406	0.397059	1	Yes
MAP1LC3A	990458	214	54	559682	132250	0	7	0	0	50	278	28575522	0.397178	1
IL32	1626425	234	44	759115	188324	0	9	2	0	50	349	33668734	0.397419	1
HTN3	34716	965	-1	234347	44965	0	3	0	0	50	427	31213645	0.397771	1
TMX3	70753	920	-24	1826108	435367	0	21	2	0	1	11	1188663	0.397835	1
HIST1H3G	390169	544	57	491970	163461	0	7	1	0	50	275	20599260	0.398177	1
ANAPC10	182708	1139	20	726846	184092	0	9	1	0	29	230	16957095	0.398294	1
KCNA4	30326	940	-38	2420175	693519	0	34	2	0	0	2	693519	0.398519	1
ZNF155	498673	419	-36	2086376	505195	0	23	5	0	22	135	13348257	0.398817	1
SYAP1	295989	NaN	32	1391799	339618	0	18	3	0	50	325	29961502	0.398984	1
PON3	135737	327	-2	1375929	371358	0	15	5	0	18	176	13108620	0.399054	1
GC	17296	933	-6	1846739	490912	0	30	9	0	20	165	11990843	0.399364	1
PORCN	726793	NaN	2	1767918	520536	0	23	9	0	12	99	7807511	0.399427	1
DHX35	262965	581	31	2733872	754354	0	33	7	0	5	27	2622253	0.399603	1
CBFB	1068656	125	48	782391	193614	0	5	1	0	50	240	30240814	0.399607	1	Yes
CNST	416573	346	4	2800526	740071	0	31	11	0	24	139	12849939	0.399782	1
PKD2L1	1071291	198	56	3079309	853277	0	32	6	0	5	41	3864345	0.40057	1
CYTH2	1418188	209	41	1567427	411562	0	19	5	0	14	70	7348339	0.400596	1
TMEM225	89099	736	-8	874437	220593	0	17	3	0	37	453	31103084	0.400871	1
OR2H2	403531	798	18	1125183	371358	0	19	4	0	8	40	3010010	0.400941	1
DENND1B	206539	480	-21	3102056	797203	0	35	2	0	1	6	1392857	0.401032	1
PLSCR2	122649	611	-16	889249	220064	0	26	3	0	3	40	1723482	0.401185	1
KLRC1	382960	334	1	920989	231173	0	11	2	0	36	271	24996308	0.401336	1
ADAT2	299410	495	7	752767	196259	0	7	2	0	18	123	10371045	0.401342	1
JAK1	269434	396	-5	4524008	1127299	0	54	18	0	14	111	8273031	0.401497	1	Yes
ADH1A	250334	786	3	1439938	404156	0	16	2	0	11	85	8163528	0.401666	1
HGS	3745109	205	30	3012126	828414	0	30	9	0	43	177	20911370	0.401796	1
PPCS	570562	583	27	1132589	368713	0	18	1	0	3	36	3142789	0.401991	1
AGGF1	261159	333	30	2786243	700396	0	29	6	0	9	63	5466686	0.402314	1
HFE	408919	685	43	1337841	355488	0	17	2	0	9	21	1916038	0.402431	1
RBBP9	414549	436	23	733723	185150	0	7	2	0	29	201	22342315	0.402638	1
CRYBA1	1533931	159	32	868089	195201	0	11	3	0	16	89	10145691	0.402936	1
TAGLN3	262689	336	14	782391	195201	0	9	3	0	11	83	7475828	0.403144	1
CSE1L	862939	155	50	3801923	978121	0	43	5	0	17	71	10337718	0.403347	1
ADNP	386595	367	36	4170636	1099791	0	45	14	0	11	66	7223495	0.403382	1
PBK	406636	229	23	1268542	313697	0	13	3	0	25	114	13218123	0.403489	1
GPAM	166177	679	-13	3205211	868618	0	34	9	0	3	27	2803700	0.403552	1
ZNF740	1729009	191	55	767050	188324	0	8	2	0	31	138	16351390	0.403673	1
PTPN6	2704950	211	47	2513279	671830	0	24	6	0	29	194	23446867	0.403771	1	Yes
LCE6A	NaN	NaN	NaN	307878	84111	0	5	1	0	2	15	1356885	0.403801	1
PDZD9	643750	326	44	792971	198904	0	9	1	0	40	325	23762151	0.404402	1
MDP1	974559	220	41	700396	183563	0	7	1	0	27	169	19957583	0.404631	1
TCFL5	1044503	208	48	1837746	582429	0	16	2	0	4	17	3239596	0.404672	1
STX6	217489	398	22	1008803	254449	0	11	1	0	2	24	2199582	0.40471	1
MYO1D	502828	818	5	3910897	1019912	0	51	13	0	10	112	8634338	0.404894	1
PRTG	322073	254	-3	4351025	1252672	0	59	13	0	20	153	13254624	0.404904	1
GLRX	315156	242	52	407330	114793	0	7	3	0	1	8	779746	0.404941	1
DCC	2849	995	-34	5487846	1583826	0	116	25	0	3	45	3076664	0.405278	1	Yes
HIST1H1E	398813	636	53	793500	260268	0	12	0	0	2	3	661779	0.405378	1
OGFOD2	1093113	196	47	1071754	345437	0	13	6	0	5	71	6143277	0.40555	1
TOMM7	956904	381	19	226941	55545	0	1	0	0	50	281	30541815	0.40583	1
SCEL	193860	752	51	2836498	646967	0	57	3	0	0	3	646967	0.406428	1
NCF4	1261877	537	50	1609218	449121	0	19	5	0	11	47	6199880	0.406452	1
HEPHL1	363497	702	-19	4473753	1169619	0	71	18	0	11	71	5492078	0.406531	1
SEMA3C	114018	419	-27	2924312	763876	0	34	9	0	3	26	2794707	0.406534	1
IPO8	239796	580	-19	4072242	1022028	0	59	6	0	4	24	2840201	0.406584	1
MED8	1088321	252	27	1163271	325335	0	11	3	0	4	16	2073151	0.406705	1
FCHO2	449417	440	18	3193573	826298	0	35	3	0	6	20	2804758	0.407886	1
N4BP2L2	237148	455	47	4668954	1096617	0	52	9	0	33	280	26313518	0.408257	1
MLLT11	1614665	165	40	345966	93633	0	6	1	0	36	215	22298937	0.408416	1	Yes
TRIM43	394116	611	16	1743055	423200	0	14	2	0	2	3	1114603	0.408512	1
S100A12	1140044	401	32	362365	93104	0	5	2	0	22	163	12395528	0.408585	1
GLA	374364	NaN	37	1660002	428490	0	26	4	0	20	125	12044272	0.408673	1
CLSTN3	1872466	224	33	3627882	1036311	0	36	2	0	0	2	1036311	0.40895	1
GPR55	1020678	519	45	1182844	340676	0	13	4	0	5	20	2622782	0.409425	1
NANS	484638	272	48	1371168	377706	0	13	2	0	5	15	1834043	0.409622	1
CDCA7L	687019	581	-1	1764215	459172	0	29	6	0	6	62	4792211	0.409759	1
VWC2L	52906	1018	-1	869676	211071	0	17	6	0	14	169	8641744	0.409817	1
TBPL2	729264	159	37	1419307	408917	0	19	3	0	17	94	8970253	0.40985	1
KLRD1	406053	331	1	732136	162932	0	9	3	0	24	186	14685040	0.409925	1
BTBD3	59672	322	-61	1981105	527942	0	33	9	0	13	86	7675261	0.410984	1
RHBDD2	1054488	218	59	1309804	450179	0	17	3	0	40	257	26116201	0.411189	1
FOLR3	715293	267	62	961193	235405	0	9	1	0	4	8	1397089	0.411636	1
PSIP1	200332	583	6	2159907	503079	0	29	1	0	0	1	503079	0.411762	1	Yes
UBE2B	929843	170	46	610995	149178	0	6	0	0	43	272	28723642	0.411948	1
FBXW11	380827	400	36	2190589	577139	0	32	9	0	10	73	6375508	0.411989	1
RNF125	417722	442	28	899300	241753	0	15	4	0	8	47	4177513	0.412851	1
XCL2	389559	440	15	431135	132250	0	5	1	0	50	273	26296061	0.412868	1
STK4	938230	294	42	1913393	476629	0	19	2	0	0	2	476629	0.413047	1
IL1F10	672307	479	25	593009	160816	0	6	1	0	50	374	31019502	0.413337	1
B4GALT3	728669	234	37	1439938	473984	0	21	6	0	6	27	2926957	0.413509	1
ZNF181	932476	607	-52	2217039	525297	0	28	4	0	9	53	4980006	0.413881	1
TEX101	357202	182	-39	1008803	298885	0	11	1	0	11	84	7568403	0.414175	1
ZNF548	451095	869	-24	2114942	503608	0	34	7	0	11	62	4957259	0.41419	1
SEPW1	812020	262	36	358662	92046	0	3	1	0	50	364	34512489	0.414212	1
ICAM3	1802015	191	21	2012316	641148	0	12	2	0	3	15	2964516	0.414221	1
BRMS1L	188271	400	10	1307688	292008	0	15	2	0	1	4	798790	0.414244	1
TMC1	395593	486	10	3018474	731607	0	43	8	0	44	284	26970007	0.414296	1
ZNF215	403341	827	6	2007555	484035	0	31	4	0	5	19	2235554	0.414326	1
RBBP7	289514	NaN	39	1675343	422671	0	26	5	0	4	25	2373094	0.414329	1
H2BFM	NaN	NaN	NaN	580842	172983	0	9	3	0	2	17	1445757	0.414627	1
ZNF385B	65074	927	-3	1823992	516833	0	23	4	0	4	46	4171694	0.41466	1
FILIP1	441614	325	19	4559451	1252143	0	64	18	0	7	60	4465289	0.415041	1
LIMA1	1008076	144	57	2928544	758057	0	27	7	0	23	109	13421788	0.415076	1
PLEKHA2	487952	201	38	1642545	455469	0	13	0	0	0	0	455469	0.415494	1
HDAC11	370030	199	39	1333609	389873	0	19	3	0	23	173	15051108	0.415796	1
TAB3	81645	NaN	13	2672508	766521	0	61	8	0	1	11	912525	0.415834	1
DCAF8L1	10501	NaN	25	2237141	624220	0	51	15	0	2	20	1262194	0.41588	1
CTSK	1818753	188	35	1281238	332741	0	12	1	0	21	109	12862106	0.415903	1
LCE2B	169158	818	24	415265	119554	0	9	3	0	7	54	3175587	0.416211	1
KRT4	1781225	288	27	2233967	649612	0	24	5	0	18	68	9865321	0.416435	1
MAGIX	724395	NaN	44	1256904	436425	0	18	7	0	4	71	3814090	0.41666	1
CCL24	1013258	255	46	455998	124844	0	7	0	0	50	354	36568712	0.416871	1
MARK2	1321109	201	51	3015829	854864	0	29	8	0	13	67	7260525	0.417144	1
TNFSF4	293612	492	-1	698280	190440	0	10	3	0	12	100	7914369	0.417397	1
FKBP3	234268	565	11	891894	220593	0	9	1	0	18	92	9937265	0.417488	1
MED13L	186212	605	-12	8366135	2354050	0	87	22	0	8	77	7091774	0.417618	1
GNA13	811904	401	12	1429358	389344	0	17	5	0	23	131	10747164	0.417634	1
CEACAM8	495357	380	5	1307159	394105	0	20	3	0	12	55	6414125	0.417759	1
C9orf153	311398	417	8	406801	101039	0	6	1	0	50	391	31592409	0.418063	1
C6orf118	31222	466	-31	1801774	489854	0	32	6	0	2	17	1643074	0.418405	1
LUC7L3	1462233	148	16	1710786	414207	0	16	1	0	5	68	7128804	0.418475	1
MAFK	595899	243	38	570262	189911	0	6	2	0	47	328	30217538	0.418595	1
ZNF534	548808	989	-53	2591042	641677	0	41	11	0	5	49	3309424	0.418753	1
SCP2	609222	386	23	2201169	537993	0	21	2	0	1	17	2457205	0.418853	1
BTNL8	783856	602	14	2133457	546986	0	29	4	0	3	24	2076325	0.418978	1
UBLCP1	126518	284	33	1275948	306291	0	18	3	0	6	34	3305192	0.418984	1
XKR9	241667	562	22	1426184	367126	0	23	3	0	50	370	29120392	0.419191	1
ZNF429	164342	1162	-59	2594745	637974	0	44	4	0	2	22	2338180	0.419307	1	Yes
C14orf119	1261207	185	41	522652	153410	0	6	0	0	36	240	24814861	0.420054	1
HIST1H2AA	272695	635	29	475571	159229	0	7	0	0	8	43	4239406	0.420248	1
TSPAN6	182582	NaN	-2	963309	253920	0	12	3	0	15	119	10831804	0.420291	1
PSTK	274189	673	11	1343131	354959	0	15	1	0	7	36	4590662	0.420616	1
SERPINB6	446135	201	44	1460040	372945	0	15	6	0	18	124	11577694	0.420629	1
MKX	283178	535	0	1345247	373474	0	22	6	0	10	84	7312367	0.420658	1
RPL29	1045639	224	36	609408	171396	0	7	1	0	50	232	26451587	0.420905	1
SLC5A8	261778	828	-15	2327600	670243	0	40	7	0	6	41	3203095	0.420915	1
C17orf74	1906324	206	33	1841449	567617	0	26	7	0	17	123	10858783	0.421213	1
RPL22	627248	240	31	516833	119554	0	8	1	0	49	289	26334149	0.421403	1	Yes
YPEL3	2261614	201	56	603060	168222	0	4	1	0	50	308	32850900	0.421986	1
CECR2	424899	390	-46	5419076	1562137	0	57	10	0	3	16	3023764	0.422366	1
SNX12	790100	NaN	37	625807	175628	0	7	4	0	1	38	4003472	0.42253	1
CACNA1E	111356	832	10	8685122	2419117	0	158	46	0	8	114	6398784	0.422609	1
RNLS	193044	396	33	1407669	380880	0	20	6	0	15	113	9217296	0.423029	1
PCNP	549032	445	14	695106	185679	0	5	0	0	16	77	8412687	0.423063	1
MTMR6	330431	538	31	2442393	601473	0	29	5	0	1	8	1198185	0.423177	1
ADAM19	261911	1079	45	3533720	984469	0	43	13	0	13	111	8065663	0.423412	1
PICALM	366028	313	11	2582049	691932	0	30	6	0	19	163	14389858	0.42368	1	Yes
KRTAP25-1	NaN	NaN	NaN	399395	97336	0	7	1	0	21	140	13696339	0.423716	1
FGF14	82526	937	-2	1223048	319516	0	19	1	0	3	39	3536894	0.423746	1
TRMT2B	418391	NaN	37	1934024	546457	0	28	3	0	0	3	546457	0.423792	1
SERPINI2	135686	933	-18	1595993	387757	0	34	5	0	9	87	6445865	0.424096	1
HIST1H2AJ	267617	634	32	454940	162403	0	9	1	0	31	148	13348257	0.424112	1
STK31	367849	441	14	4029922	978650	0	52	5	0	0	5	978650	0.424456	1
KCNE2	410767	518	61	476629	120083	0	10	1	0	38	195	14919387	0.424679	1
OR14I1	141426	710	-10	1131002	354430	0	16	3	0	6	83	6169727	0.424767	1
ANGEL1	308800	471	39	2518040	733723	0	23	7	0	17	83	9087691	0.424794	1
PAGE5	140886	NaN	18	513130	135953	0	11	2	0	27	121	9852096	0.42481	1
PAK3	109883	NaN	18	2274171	593538	0	37	5	0	16	157	13950259	0.42483	1
NUP62CL	227679	NaN	32	731607	193614	0	14	0	0	0	0	193614	0.425019	1
PPM1D	288701	328	15	2252482	664424	0	24	5	0	1	10	1012506	0.425134	1	Yes
SPDYE1	1042621	239	49	1307688	334857	0	18	4	0	22	120	11413175	0.425315	1
PPIE	975799	388	39	1342602	325335	0	16	3	0	6	25	3508328	0.425409	1
TMEM150C	712807	493	17	972831	261855	0	15	1	0	12	116	11089427	0.425536	1
OIP5	897414	237	24	860154	263442	0	9	3	0	21	123	10548789	0.425764	1
LMOD3	264082	443	20	2151443	532174	0	29	6	0	8	48	4291777	0.425846	1
DCAF16	271201	1073	21	793500	239637	0	9	3	0	8	87	5625386	0.426185	1
MAK16	91648	507	12	1217229	279312	0	11	2	0	13	166	10734468	0.426517	1
HHLA2	281982	859	7	1617682	408917	0	26	4	0	36	268	20297730	0.426667	1
FAM25A	NaN	NaN	NaN	350727	96807	0	6	1	0	21	140	13695810	0.426723	1
LRRC69	NaN	NaN	NaN	1351595	352843	0	15	2	0	6	55	5421192	0.42678	1
NID2	234008	432	20	5179968	1504476	0	65	16	0	5	41	3919361	0.427346	1
ATP11B	228613	559	16	4595423	1197127	0	51	13	0	10	80	7232488	0.427766	1
HEYL	976856	358	33	1191308	403627	0	16	4	0	7	60	5987751	0.427848	1
PRPS1	226650	NaN	57	1218816	338031	0	20	3	0	47	308	31523110	0.428008	1
C17orf53	930750	175	41	2394254	748006	0	21	2	0	0	2	748006	0.428066	1
C16orf93	1632278	158	61	1145814	309465	0	14	2	0	26	160	17667542	0.428335	1
OR4A15	1067	1102	-42	1271187	369771	0	27	6	0	8	72	5242390	0.428897	1
ACSL3	261505	361	14	2782540	739013	0	29	2	0	2	4	1184431	0.429477	1	Yes
FRG2B	50016	525	-16	1054826	294124	0	10	2	0	4	25	2009142	0.429537	1
SERPINB1	469210	229	37	1462685	384583	0	23	4	0	11	41	5282594	0.429719	1
EID2B	1148741	322	25	575552	198904	0	4	1	0	17	63	8770291	0.429734	1
ABI2	415048	298	23	1808122	515246	0	13	3	0	3	21	2170487	0.429743	1
CCNG1	226025	696	12	1138937	305233	0	18	3	0	48	285	26792792	0.430228	1
PEF1	1093701	197	37	1066993	315284	0	14	4	0	15	80	8819488	0.430251	1
LRRC43	808864	187	12	2445567	758586	0	26	3	0	7	54	6068688	0.430275	1
FCAMR	467960	385	26	2180009	622633	0	29	5	0	8	26	2992024	0.430566	1
OR6B1	222080	812	-11	1139995	345437	0	26	3	0	9	60	4145244	0.430818	1
PSMG1	383292	235	30	1115661	298356	0	11	2	0	10	76	7448849	0.431196	1
CCDC73	408431	441	4	4276436	973360	0	62	10	0	2	17	1425655	0.431449	1
WWTR1	558006	263	18	1518230	429019	0	13	3	0	16	100	9559030	0.431495	1	Yes
PHB	733027	256	23	1019912	317929	0	15	4	0	10	56	4611293	0.431612	1
MRPL11	1941577	194	51	819421	253391	0	6	0	0	24	112	15208750	0.431764	1
IQCF3	849777	453	39	600415	159758	0	10	2	0	18	153	9960541	0.432068	1
LRRC2	283343	528	42	1463214	358662	0	21	5	0	18	119	7685841	0.432195	1
MAN1A2	358073	526	6	2468314	664424	0	26	4	0	9	63	6639479	0.432251	1
KIF3A	717412	356	59	2748684	685584	0	45	5	0	3	18	1756809	0.432288	1
GMFG	1748498	252	32	583487	135424	0	6	0	0	50	316	34787569	0.432486	1
OR14C36	104321	936	-39	1137879	349140	0	24	4	0	9	48	3629469	0.432571	1
RALYL	28254	1435	-22	1192366	310523	0	25	3	0	9	95	5129184	0.433079	1
ZNF572	550341	596	20	2067861	468165	0	33	1	0	0	1	468165	0.433094	1
FAM122C	293030	NaN	27	1465859	392518	0	15	0	0	0	0	392518	0.433387	1
AMBP	244063	558	0	1372226	365539	0	16	5	0	17	118	9462752	0.433423	1
BANK1	80568	482	-7	3088302	755412	0	36	2	0	1	3	904590	0.433501	1
FAR1	171781	639	-7	2004381	522123	0	26	3	0	11	114	11816802	0.433525	1
FAM24A	290558	619	14	409975	107387	0	9	1	0	3	11	1019912	0.43363	1
TUT1	2695768	217	42	3313656	1090269	0	38	6	0	1	7	1507650	0.433694	1
AAAS	1701810	166	58	2061513	641148	0	23	5	0	42	220	25978661	0.433868	1
ANXA5	311234	440	9	1265897	338560	0	16	1	0	3	29	2491590	0.434044	1
REEP3	207194	412	22	999281	263971	0	8	2	0	36	281	22739065	0.434423	1
AGBL4	16483	1041	-18	1982163	499905	0	26	6	0	5	31	2776721	0.434474	1
GDF9	702301	200	62	1691742	480861	0	17	5	0	8	24	3514676	0.434535	1
ILK	424523	491	17	1774266	464991	0	19	5	0	50	366	33525375	0.434603	1
CCDC88A	621554	341	27	7335643	1780085	0	81	17	0	10	75	7134623	0.434767	1
CYTIP	79169	895	18	1394973	366597	0	18	2	0	13	100	9027914	0.434859	1
TM6SF1	308479	635	29	1415604	407859	0	26	1	0	4	28	3222139	0.435558	1
CCDC42	473874	604	17	1236802	310523	0	17	3	0	26	199	15373798	0.435578	1
RBMX	275533	NaN	28	1659473	348082	0	25	3	0	13	63	6020020	0.435665	1
RCOR1	1468114	190	42	1876363	493028	0	18	2	0	21	158	17468638	0.436064	1
PDE7B	283639	392	6	1795426	427961	0	21	5	0	50	330	27969288	0.436181	1
KRBA2	772200	257	20	1870015	486680	0	17	1	0	3	13	1945133	0.436658	1
SLPI	842540	324	25	525297	130134	0	7	0	0	50	338	33898849	0.437142	1
BCHE	28918	1215	-18	2291099	598828	0	38	8	0	6	50	4078061	0.437146	1
CHI3L2	400425	627	41	1528810	399395	0	18	3	0	3	17	1803890	0.437157	1
TARS	349408	674	4	2860303	700925	0	26	5	0	5	30	3474472	0.437335	1
KLK6	581408	606	29	940562	257623	0	14	2	0	13	113	9408265	0.437335	1
NUDT9	530607	537	23	1361646	353901	0	9	1	0	2	5	1055355	0.437496	1
TYSND1	471839	217	32	2010729	707802	0	7	1	0	2	1	1587000	0.437571	1
MBP	102723	561	39	1291289	367126	0	16	5	0	5	32	3107875	0.437583	1
ELOVL3	1041024	187	45	1038956	270319	0	16	5	0	6	44	4326691	0.437858	1
SLU7	197504	619	30	2353521	536406	0	15	3	0	1	3	1126241	0.437989	1
IGFBP1	146330	623	8	969128	287776	0	17	3	0	20	158	12737262	0.438077	1
UBXN7	1165640	231	37	1908103	491441	0	26	3	0	8	44	5017565	0.43811	1
TMEM45A	346650	411	7	1062232	283544	0	13	5	0	7	62	4811255	0.43827	1
C4orf36	268001	603	36	461817	125373	0	4	1	0	46	277	21737139	0.438407	1
RNF14	696239	321	48	1844094	461817	0	15	6	0	38	228	20549534	0.43841	1
ZZZ3	491029	297	0	3471827	901945	0	28	8	0	50	407	36241261	0.439034	1
AK7	328475	560	14	2844433	713621	0	32	9	0	14	104	8377773	0.439413	1
ABCG2	432576	209	-7	2529149	689287	0	35	10	0	8	71	6255954	0.439566	1
LCORL	271221	1064	26	2518040	681352	0	13	0	0	0	0	681352	0.439692	1
GOLPH3L	1611525	178	42	1073341	313697	0	15	1	0	8	25	2913203	0.440216	1
TMEM59	438316	201	29	1248969	338031	0	16	4	0	13	46	4705984	0.440433	1
XPO4	413321	385	42	4448361	1179141	0	49	10	0	4	19	2731227	0.440466	1
LYZL6	703538	424	31	581371	147062	0	3	1	0	45	301	30796793	0.440508	1
ISG20	393645	605	14	673946	211600	0	6	1	0	34	267	23289754	0.440697	1
FABP9	191177	595	1	529000	121670	0	7	3	0	19	138	11058216	0.440883	1
SEMA3E	74057	955	-30	3023235	772869	0	39	6	0	3	21	2311201	0.440902	1
CRK	1380844	220	18	1138937	325864	0	7	0	0	2	16	3175587	0.440909	1
LIMS1	363356	408	30	1306101	303117	0	12	2	0	27	161	17010524	0.441212	1
IRAK4	132735	558	-16	1807064	457585	0	17	1	0	3	14	1720837	0.441318	1
PSD2	714699	223	64	2910029	854335	0	35	6	0	16	52	6397197	0.441412	1
PON2	137217	333	-1	1362704	378235	0	19	4	0	7	67	5264079	0.441676	1
MPP2	1025836	241	19	2085847	623162	0	37	6	0	21	146	13148295	0.441788	1
ASB15	86799	644	-7	2239257	622104	0	32	7	0	9	72	5567725	0.441936	1
PDK1	417145	365	23	1687510	459701	0	15	2	0	9	46	5559790	0.441971	1
NOX1	352830	NaN	29	2187415	578726	0	32	13	0	1	53	3797691	0.442084	1
ARHGAP11B	220858	693	10	1033137	280899	0	12	2	0	1	10	1118835	0.442577	1
HIGD1C	569122	220	40	378764	98923	0	6	0	0	50	304	29635109	0.442686	1
RORC	1014595	212	33	1991685	557037	0	27	12	0	7	51	4321930	0.442798	1
APOBEC3B	1413709	372	44	1493367	377706	0	17	4	0	20	164	13599532	0.443111	1	Yes
NLRP10	105341	679	6	2452973	682939	0	44	6	0	2	11	1376458	0.443167	1
MARK3	937868	161	36	2916906	780804	0	36	7	0	20	142	14489310	0.443445	1
PCDH9	19605	831	-11	4590662	1322500	0	93	21	0	10	164	10284818	0.443451	1
AKAP9	674222	611	16	15243135	3673905	0	154	25	0	4	41	6186126	0.443474	1	Yes
ABCC1	409366	264	33	5813710	1670582	0	73	22	0	14	95	8647034	0.443483	1
HERC4	337983	246	12	4112446	1077044	0	43	10	0	47	276	27157802	0.44358	1
GANC	604999	342	37	3585033	917286	0	37	4	0	5	21	3320004	0.443755	1
PRDM6	NaN	NaN	NaN	2205401	676591	0	16	1	0	1	4	1266955	0.443962	1
FBXO45	1149194	156	30	1052181	326922	0	10	1	0	9	41	5017565	0.444146	1
NT5E	393239	321	13	2173661	614698	0	14	2	0	5	14	3229545	0.444245	1
OSBPL2	990360	252	9	1899110	467107	0	11	2	0	12	54	6725177	0.44461	1
CLCN3	186100	464	12	3333229	877082	0	40	8	0	4	33	4017755	0.444656	1
WRB	383982	346	44	682939	178802	0	8	5	0	5	29	2585223	0.444738	1
TECRL	2644	1049	-22	1443641	359191	0	28	3	0	15	171	10635545	0.444907	1
HMGN4	426020	498	34	340147	99452	0	6	0	0	50	301	27012856	0.445191	1
IL22RA2	124672	436	50	1050065	244927	0	16	0	0	0	0	244927	0.445298	1
COMMD8	87789	528	23	722614	181976	0	6	1	0	21	218	13672534	0.445474	1
OR4C12	11630	1171	-38	1144227	338031	0	25	4	0	1	8	803551	0.445743	1
MAGEB1	74310	NaN	16	1289702	373474	0	28	8	0	15	121	7541424	0.445743	1
XCL1	389559	440	15	431664	131721	0	4	2	0	4	11	1668995	0.445755	1
CCDC3	202131	444	13	1001926	301001	0	11	3	0	34	324	23493948	0.44597	1
TMEM45B	632501	231	-2	1060645	285131	0	15	3	0	50	368	30709508	0.446105	1
TMEM50A	671522	270	35	630568	159758	0	10	2	0	3	19	1768976	0.44613	1
WNT2B	561338	355	21	1601283	498318	0	28	6	0	4	41	3391419	0.44619	1
TSPAN33	787448	408	51	1089740	306820	0	7	0	0	5	24	3353860	0.446279	1
C1orf105	135244	400	11	731607	182505	0	14	1	0	32	269	19476722	0.446601	1
DDI2	677127	162	28	1538332	426374	0	14	0	0	1	3	1088153	0.446613	1
SLC22A24	NaN	NaN	NaN	2063629	618401	0	27	3	0	6	56	5686750	0.446926	1
GSTA5	572117	455	9	881314	218477	0	12	5	0	15	156	11487235	0.447161	1
SULT1E1	9735	1009	4	1184431	264500	0	28	3	0	20	274	16459306	0.447759	1
CNN1	1152381	272	31	1146872	309994	0	17	7	0	6	40	2734401	0.447794	1
ZNF232	1391000	384	20	1689626	451237	0	23	5	0	23	281	22592532	0.447955	1
C14orf39	325446	618	0	2377855	529529	0	35	4	0	0	4	529529	0.448158	1
C12orf65	1014179	201	29	630568	177215	0	9	0	0	50	346	31632084	0.44832	1
TMSB4X	NaN	NaN	NaN	187795	39146	0	2	1	0	2	15	1311920	0.448474	1	Yes
SHOX2	162819	946	-8	1313507	413149	0	12	5	0	10	58	5045073	0.448547	1
SRP14	846041	256	23	530587	150236	0	8	0	0	14	61	7894267	0.448725	1
GABRB2	11638	1049	7	1966822	532703	0	47	11	0	3	43	2556657	0.448745	1
ST7L	561127	355	19	2281577	608350	0	23	1	0	3	15	2649232	0.448978	1
WHSC1L1	802555	253	46	5676170	1451047	0	60	9	0	0	9	1451047	0.449487	1
FGF13	14292	NaN	-5	1273832	327451	0	19	6	0	7	62	4469521	0.449564	1
LINGO2	8941	927	-34	2229735	666540	0	41	11	0	22	202	11548599	0.449681	1
OLFM4	207557	842	2	1916567	541696	0	30	7	0	27	215	17760117	0.449755	1
ODF2	1916608	160	35	3374491	888191	0	39	8	0	50	297	33935350	0.449768	1
CYLC1	19326	NaN	-45	2528620	607292	0	54	5	0	0	5	607292	0.449811	1
FXR1	182655	1058	-2	2430755	632155	0	39	7	0	3	13	1458453	0.450301	1
SMARCA1	278446	NaN	-7	4133606	1041601	0	71	16	0	12	128	8337569	0.450683	1
GPAT2	792288	366	33	2987792	935272	0	20	7	0	19	108	12681717	0.450696	1
YPEL5	141747	692	18	461817	131721	0	7	3	0	15	95	7295439	0.450776	1
CCDC38	396472	400	6	2255127	528471	0	23	7	0	16	113	10158916	0.451333	1
MPP6	254420	405	18	2099601	545928	0	37	2	0	0	2	545928	0.451375	1
TCEA3	1050778	163	27	1370639	354430	0	20	1	0	4	19	2694197	0.451566	1
TNFAIP2	952836	211	40	2416472	765463	0	21	2	0	0	2	765463	0.451599	1
LIPA	254295	263	31	1565311	394634	0	18	6	0	45	292	25132790	0.45171	1
RPS29	563227	409	-4	292537	67712	0	3	0	0	50	310	30007525	0.451715	1
F2	965022	176	48	2396899	658076	0	26	6	0	22	124	12833011	0.451901	1
OR2T6	104321	936	-39	1143169	327980	0	20	4	0	9	48	3629469	0.452073	1
CDC27	955548	395	18	3224784	845871	0	43	6	0	37	203	21204436	0.452126	1
CELA3A	448600	190	29	1046362	294653	0	15	2	0	19	110	12382832	0.452236	1
ZNF461	627070	922	-29	2213865	503079	0	29	8	0	7	39	4224594	0.452377	1
TBC1D8	333394	406	17	4386997	1165916	0	52	11	0	8	57	5929032	0.452478	1
RND1	1655612	214	57	886604	249688	0	14	3	0	3	23	2106478	0.452659	1
SNTG1	2777	1189	-32	2042998	534290	0	35	4	0	1	8	999810	0.452758	1
EFEMP2	3779084	287	42	1716076	461288	0	17	6	0	13	58	6533150	0.453431	1
SNTG2	78833	824	-24	2103833	568675	0	31	8	0	35	345	21870976	0.453433	1
ABCC6	385823	188	23	5669293	1810238	0	61	20	0	6	69	7186465	0.453453	1
ZFP41	1657385	389	19	751709	195730	0	10	5	0	4	25	2042998	0.453713	1
INS-IGF2	837088	579	38	735310	247043	0	7	2	0	24	158	11917841	0.453715	1
KPNA5	244987	581	14	2120232	539580	0	19	3	0	2	4	1062232	0.453869	1
PGLS	961640	206	42	938975	322690	0	5	1	0	7	33	5237100	0.454021	1
SAMD12	190644	575	17	803551	216890	0	10	3	0	3	20	2033476	0.454035	1
C4BPB	434877	155	24	1012506	233289	0	17	4	0	5	42	3167123	0.454076	1
SATB1	67460	883	-6	2907913	792971	0	41	15	0	19	222	14189367	0.454091	1
ATAD5	605762	209	25	7125101	1798600	0	61	8	0	0	8	1798600	0.454168	1
ATRNL1	45264	1002	-20	5385220	1362704	0	69	11	0	2	26	2519098	0.454187	1
MBLAC2	83822	824	25	1022557	316871	0	14	1	0	0	1	316871	0.454258	1
EIF3J	667670	534	30	1036840	240695	0	15	2	0	19	140	13759290	0.454278	1
ATXN10	498533	172	15	1835630	500434	0	13	4	0	33	166	19410068	0.454837	1
NRBP1	1244404	179	39	2094311	565501	0	19	1	0	1	2	873379	0.454926	1
RPL18A	1216364	212	37	680823	193614	0	11	4	0	5	36	3175587	0.454983	1
SPOPL	85990	638	15	1554202	380351	0	26	5	0	19	163	10971989	0.455104	1
GML	447193	438	36	614698	161345	0	9	2	0	25	194	13537110	0.455345	1
ISCU	437636	399	40	564972	147591	0	6	0	0	25	178	18276950	0.455637	1
SERP1	503198	347	15	270319	61364	0	4	0	0	50	327	34095108	0.455802	1
NFE2L3	910990	445	39	2582049	745890	0	24	3	0	0	3	745890	0.455894	1
SMR3A	264684	915	25	480861	174570	0	8	1	0	21	120	9158577	0.456178	1
YIPF6	201571	NaN	12	910409	259210	0	22	5	0	6	55	3699297	0.456391	1
TEX261	380551	561	27	755941	213716	0	2	0	0	4	17	5334965	0.456447	1
DEFB118	591819	594	-83	469752	130134	0	8	0	0	50	457	41313842	0.456602	1
FCRL4	232460	820	28	1963648	562856	0	27	6	0	8	31	3120571	0.456844	1	Yes
TMEM11	416965	517	-27	704628	220593	0	10	2	0	7	24	2534439	0.45742	1
MRPS18B	2080582	271	32	983940	287247	0	13	2	0	8	85	7044164	0.457461	1
CPA6	232126	890	15	1709728	439070	0	19	5	0	14	107	10363639	0.457577	1
TMEM189-UBE2V1	571130	136	58	1416662	394105	0	8	0	0	1	0	564972	0.458116	1
PKIA	46989	984	-2	299414	79879	0	6	2	0	13	142	7604904	0.458198	1
GPA33	287664	611	-1	1228867	332741	0	22	6	0	10	93	5833283	0.458204	1
ZNF732	NaN	NaN	NaN	2255656	542225	0	58	7	0	2	21	1814999	0.458394	1
PTRH2	1084897	398	21	663895	196259	0	7	3	0	10	85	9479680	0.458499	1
CCDC39	182757	1031	2	3738972	866502	0	60	9	0	19	200	13200666	0.458588	1
SIN3A	775031	296	47	4870503	1321971	0	56	14	0	0	14	1321971	0.458662	1
EIF3G	1675365	272	15	1264310	336973	0	13	3	0	50	287	31421013	0.458807	1
PMVK	1695232	224	37	737955	206310	0	9	1	0	50	346	35927564	0.45886	1
PTPN13	239175	533	31	9591299	2566708	0	99	24	0	3	39	3934702	0.458971	1	Yes
TMED6	1202748	125	20	922576	247043	0	9	3	0	18	86	9465397	0.45898	1
PARP11	273563	859	31	1360588	297827	0	25	5	0	18	110	8370896	0.459127	1
B3GALT2	NaN	NaN	NaN	1583826	430077	0	25	3	0	6	56	5498426	0.459218	1
CUL4A	787509	214	46	3002075	740071	0	23	10	0	5	49	4771051	0.45974	1
MARCH5	429135	317	31	1066993	293066	0	14	2	0	16	77	6529447	0.459913	1
ANKRD54	1385064	203	66	1128886	351785	0	7	1	0	7	15	2934892	0.460009	1
SFXN3	744964	188	46	1250556	365010	0	19	4	0	28	182	15229381	0.46002	1
KIF27	464240	285	5	5392626	1390212	0	66	10	0	3	30	3483994	0.460135	1
HCST	1060028	321	47	350198	116380	0	2	1	0	50	281	28675503	0.46014	1
SLC22A11	1970283	411	54	2028186	652257	0	22	7	0	3	36	3837366	0.460196	1
RSPO1	445248	274	29	1006687	275609	0	12	3	0	37	282	23758448	0.460344	1
RNASET2	225834	633	18	1019912	257623	0	12	0	0	4	15	1394444	0.460428	1
NCAPD2	2764720	179	42	5345016	1526694	0	47	11	0	8	34	5101147	0.460565	1
CCDC120	833689	NaN	41	2389493	851161	0	16	1	0	0	1	851161	0.460657	1
APOBEC3F	1386387	372	71	1627733	408388	0	23	7	0	10	38	3144376	0.46067	1
HMBOX1	382811	465	40	1639371	422142	0	20	3	0	11	68	6950531	0.460726	1
RAMP1	571081	382	23	555450	166635	0	5	1	0	50	347	33324355	0.461074	1
ALG12	771339	208	6	1796484	588777	0	14	3	0	3	17	2672508	0.461099	1
MYOZ1	1051799	153	43	1131531	328509	0	13	4	0	5	70	6664871	0.461352	1
[truncated: 16,863 more rows]
