# Supplementary material for: Somatic mutation distribution across tumour cohorts provides a signal for positive selection in cancer
Source: Nat Commun. 2022 Nov 17;13:7023. doi: 10.1038/s41467-022-34746-z (PMC9671924; doi:10.1038/s41467-022-34746-z)
Supplement: Supplementary file 17 — Supplementary Data 14 [file 41467_2022_34746_MOESM17_ESM.xlsx]

## Sheet: Supplementary Data 14
Cancer	Tumours in cohort	Gene	Tumours with nonsynonymous mutations	p	FDR	Gene in CGC
Bladder-TCC	23	HMCN1	4	0.00606994	0.619134
Bladder-TCC	23	DNAH11	3	0.0175408	0.644825
Bladder-TCC	23	ERBB3	3	0.0240463	0.644825	Yes
Bladder-TCC	23	MACF1	3	0.0288574	0.644825
Bladder-TCC	23	TSHZ3	4	0.0369605	0.644825
Bladder-TCC	23	PDE4DIP	4	0.0382804	0.644825	Yes
Bladder-TCC	23	ATM	4	0.0442527	0.644825	Yes
Bladder-TCC	23	SYNE1	6	0.0832756	0.735761
Bladder-TCC	23	BRCA2	3	0.0835875	0.735761	Yes
Bladder-TCC	23	TTC6	3	0.0881025	0.735761
Bladder-TCC	23	FLG	4	0.0966836	0.735761
Bladder-TCC	23	PCLO	3	0.122632	0.735761
Bladder-TCC	23	FRAS1	5	0.123044	0.735761
Bladder-TCC	23	UBR4	3	0.123558	0.735761
Bladder-TCC	23	MST1R	3	0.125241	0.735761
Bladder-TCC	23	LRP1B	3	0.127451	0.735761	Yes
Bladder-TCC	23	CLUH	3	0.135113	0.735761
Bladder-TCC	23	PPRC1	3	0.146255	0.735761
Bladder-TCC	23	MYCBP2	4	0.154935	0.735761
Bladder-TCC	23	MYH14	3	0.160964	0.735761
Bladder-TCC	23	CSMD1	4	0.169401	0.735761
Bladder-TCC	23	TMEM132C	4	0.182062	0.735761
Bladder-TCC	23	DIDO1	3	0.182787	0.735761
Bladder-TCC	23	CCDC168	4	0.184823	0.735761
Bladder-TCC	23	SPECC1L	3	0.196299	0.735761
Bladder-TCC	23	NSD1	3	0.199969	0.735761	Yes
Bladder-TCC	23	MEGF6	4	0.203029	0.735761
Bladder-TCC	23	TNK2	3	0.206597	0.735761
Bladder-TCC	23	BRWD1	4	0.219385	0.735761
Bladder-TCC	23	STARD9	3	0.223086	0.735761
Bladder-TCC	23	MYO15A	3	0.226747	0.735761
Bladder-TCC	23	DNAH1	6	0.241065	0.735761
Bladder-TCC	23	FGFR3	6	0.243925	0.735761	Yes
Bladder-TCC	23	BLM	3	0.251121	0.735761	Yes
Bladder-TCC	23	HIVEP2	3	0.262844	0.735761
Bladder-TCC	23	UTRN	3	0.263135	0.735761
Bladder-TCC	23	ARHGAP35	3	0.266894	0.735761	Yes
Bladder-TCC	23	RYR2	4	0.278905	0.748639
Bladder-TCC	23	LYST	4	0.293943	0.761843
Bladder-TCC	23	RGS12	3	0.300832	0.761843
Bladder-TCC	23	CPD	3	0.306231	0.761843
Bladder-TCC	23	ANK2	3	0.335708	0.802345
Bladder-TCC	23	TTN	12	0.338243	0.802345
Bladder-TCC	23	PIK3CA	3	0.346605	0.803494	Yes
Bladder-TCC	23	KIF13A	4	0.35663	0.804459
Bladder-TCC	23	MDN1	4	0.362795	0.804459
Bladder-TCC	23	AFF3	3	0.406662	0.882543	Yes
Bladder-TCC	23	CSMD2	4	0.427988	0.909475
Bladder-TCC	23	PRKDC	4	0.449351	0.922891
Bladder-TCC	23	FREM2	3	0.45631	0.922891
Bladder-TCC	23	IFT140	3	0.465966	0.922891
Bladder-TCC	23	CDH11	3	0.470707	0.922891	Yes
Bladder-TCC	23	MUC16	5	0.479542	0.922891	Yes
Bladder-TCC	23	CELSR3	3	0.498149	0.940948
Bladder-TCC	23	MAP3K21	3	0.514437	0.954047
Bladder-TCC	23	DDX5	3	0.532716	0.970305	Yes
Bladder-TCC	23	SRCAP	3	0.565174	0.974795
Bladder-TCC	23	PDZD2	3	0.56551	0.974795
Bladder-TCC	23	CACNA1B	3	0.595965	0.974795
Bladder-TCC	23	ERCC2	4	0.601588	0.974795	Yes
Bladder-TCC	23	TP53	9	0.602562	0.974795	Yes
Bladder-TCC	23	KMT2D	5	0.608984	0.974795	Yes
Bladder-TCC	23	DNAH17	3	0.614264	0.974795
Bladder-TCC	23	DNAH14	3	0.623527	0.974795
Bladder-TCC	23	LRP2	3	0.635936	0.974795
Bladder-TCC	23	GCC2	3	0.654419	0.974795
Bladder-TCC	23	ADGRV1	3	0.662024	0.974795
Bladder-TCC	23	NCF2	3	0.680827	0.974795
Bladder-TCC	23	GLI4	3	0.685375	0.974795
Bladder-TCC	23	MYO7A	4	0.687374	0.974795
Bladder-TCC	23	ZFHX4	7	0.708599	0.974795
Bladder-TCC	23	UNC13B	4	0.709669	0.974795
Bladder-TCC	23	ERBB2	3	0.713872	0.974795	Yes
Bladder-TCC	23	DST	3	0.715886	0.974795
Bladder-TCC	23	TENM2	3	0.738152	0.974795
Bladder-TCC	23	MKI67	3	0.745787	0.974795
Bladder-TCC	23	ADGRL3	3	0.745955	0.974795
Bladder-TCC	23	ANKRD28	3	0.747622	0.974795
Bladder-TCC	23	SOX5	3	0.754989	0.974795
Bladder-TCC	23	SSH2	3	0.767793	0.976251
Bladder-TCC	23	PREX2	3	0.775258	0.976251	Yes
Bladder-TCC	23	BIRC6	5	0.789878	0.982435	Yes
Bladder-TCC	23	GGA3	3	0.830601	0.982435
Bladder-TCC	23	SPHKAP	3	0.849114	0.982435
Bladder-TCC	23	ARID1A	3	0.854769	0.982435	Yes
Bladder-TCC	23	ARVCF	3	0.859577	0.982435
Bladder-TCC	23	AKAP9	3	0.862822	0.982435	Yes
Bladder-TCC	23	MUC19	4	0.885178	0.982435
Bladder-TCC	23	RIMBP2	3	0.885489	0.982435
Bladder-TCC	23	ADCY2	3	0.888283	0.982435
Bladder-TCC	23	CREBBP	3	0.896584	0.982435	Yes
Bladder-TCC	23	FRYL	3	0.903924	0.982435
Bladder-TCC	23	PKD1L1	3	0.918058	0.982435
Bladder-TCC	23	KMT2C	5	0.918811	0.982435	Yes
Bladder-TCC	23	EPHA2	3	0.922936	0.982435
Bladder-TCC	23	PKHD1L1	3	0.951345	0.982435
Bladder-TCC	23	GREB1L	3	0.951542	0.982435
Bladder-TCC	23	VWA5B2	3	0.952793	0.982435
Bladder-TCC	23	CFAP54	3	0.953539	0.982435
Bladder-TCC	23	MN1	3	0.97367	0.987443	Yes
Bladder-TCC	23	CTSG	3	0.986435	0.987443
Bladder-TCC	23	CHD7	3	0.987443	0.987443
Breast-AdenoCa	198	PIK3CA	49	7.83885e-10	6.27108e-07	Yes
Breast-AdenoCa	198	CBFB	7	3.41072e-05	0.0136429	Yes
Breast-AdenoCa	198	SF3B1	7	0.00106251	0.283336	Yes
Breast-AdenoCa	198	C10orf71	4	0.00329391	0.514376
Breast-AdenoCa	198	CTCF	4	0.00373116	0.514376	Yes
Breast-AdenoCa	198	FGD4	4	0.00385782	0.514376
Breast-AdenoCa	198	TP53	71	0.005596	0.551034	Yes
Breast-AdenoCa	198	AHNAK2	7	0.0058806	0.551034
Breast-AdenoCa	198	NF1	5	0.00619913	0.551034	Yes
Breast-AdenoCa	198	ARID1A	4	0.0105486	0.84389	Yes
Breast-AdenoCa	198	FLG2	6	0.0176126	0.881424
Breast-AdenoCa	198	PTEN	6	0.0177764	0.881424	Yes
Breast-AdenoCa	198	CDH9	10	0.0192891	0.881424
Breast-AdenoCa	198	CDH4	3	0.0253139	0.881424
Breast-AdenoCa	198	DNAH6	7	0.0272709	0.881424
Breast-AdenoCa	198	KCNQ3	3	0.0277382	0.881424
Breast-AdenoCa	198	NOTCH2	6	0.0281295	0.881424	Yes
Breast-AdenoCa	198	TFAP2C	3	0.0294975	0.881424
Breast-AdenoCa	198	SDK1	5	0.0302072	0.881424
Breast-AdenoCa	198	TTC14	3	0.0310388	0.881424
Breast-AdenoCa	198	FGFR2	3	0.035046	0.881424	Yes
Breast-AdenoCa	198	MALRD1	3	0.0362012	0.881424
Breast-AdenoCa	198	REV3L	4	0.0373002	0.881424
Breast-AdenoCa	198	ARHGAP5	3	0.04027	0.881424	Yes
Breast-AdenoCa	198	KNL1	4	0.0411815	0.881424	Yes
Breast-AdenoCa	198	HELZ2	5	0.0415646	0.881424
Breast-AdenoCa	198	SYNE2	11	0.0420166	0.881424
Breast-AdenoCa	198	MED13L	3	0.042102	0.881424
Breast-AdenoCa	198	NUP153	3	0.0430916	0.881424
Breast-AdenoCa	198	COL6A5	3	0.0435387	0.881424
Breast-AdenoCa	198	PTPRB	6	0.043888	0.881424	Yes
Breast-AdenoCa	198	DISP2	4	0.0460812	0.881424
Breast-AdenoCa	198	FAT4	3	0.0461148	0.881424	Yes
Breast-AdenoCa	198	XIRP2	11	0.0473851	0.881424
Breast-AdenoCa	198	AKT1	7	0.047698	0.881424	Yes
Breast-AdenoCa	198	KDM4A	3	0.0502707	0.881424
Breast-AdenoCa	198	PKP4	3	0.0553213	0.881424
Breast-AdenoCa	198	KIF17	3	0.0555901	0.881424
Breast-AdenoCa	198	TEX14	3	0.0584174	0.881424
Breast-AdenoCa	198	SAFB2	4	0.0608594	0.881424
Breast-AdenoCa	198	ZNF804B	4	0.0628297	0.881424
Breast-AdenoCa	198	ZNF761	4	0.0641192	0.881424
Breast-AdenoCa	198	STK31	5	0.0659156	0.881424
Breast-AdenoCa	198	PCSK5	6	0.0663437	0.881424
Breast-AdenoCa	198	ZNF615	3	0.0682719	0.881424
Breast-AdenoCa	198	AGRN	4	0.0686574	0.881424
Breast-AdenoCa	198	MAP3K1	6	0.0687893	0.881424	Yes
Breast-AdenoCa	198	CELSR3	8	0.0701424	0.881424
Breast-AdenoCa	198	ZNF407	3	0.0710142	0.881424
Breast-AdenoCa	198	CHD7	6	0.0714197	0.881424
Breast-AdenoCa	198	MUC4	4	0.0718605	0.881424	Yes
Breast-AdenoCa	198	RNF10	3	0.0726441	0.881424
Breast-AdenoCa	198	ZAP70	3	0.0732379	0.881424
Breast-AdenoCa	198	ANKRD62	4	0.0744269	0.881424
Breast-AdenoCa	198	GOLGB1	3	0.0764363	0.881424
Breast-AdenoCa	198	CFAP92	3	0.0774673	0.881424
Breast-AdenoCa	198	COL6A3	6	0.0776789	0.881424
Breast-AdenoCa	198	CACNA1E	6	0.0809846	0.881424
Breast-AdenoCa	198	TCHHL1	3	0.0814107	0.881424
Breast-AdenoCa	198	ZC3H18	3	0.0819128	0.881424
Breast-AdenoCa	198	ABI3BP	4	0.0822602	0.881424
Breast-AdenoCa	198	XKR4	3	0.0853447	0.881424
Breast-AdenoCa	198	TACC2	4	0.0871317	0.881424
Breast-AdenoCa	198	PXDNL	4	0.0877956	0.881424
Breast-AdenoCa	198	CASZ1	4	0.0880578	0.881424
Breast-AdenoCa	198	USH2A	12	0.0888949	0.881424
Breast-AdenoCa	198	HAUS5	3	0.0896173	0.881424
Breast-AdenoCa	198	DNAH12	6	0.0920972	0.881424
Breast-AdenoCa	198	ADAMTS9	5	0.0954681	0.881424
Breast-AdenoCa	198	TTC28	3	0.0956576	0.881424
Breast-AdenoCa	198	TEX15	5	0.0987293	0.881424
Breast-AdenoCa	198	ZNF536	5	0.0988336	0.881424
Breast-AdenoCa	198	GRIK3	3	0.0989451	0.881424
Breast-AdenoCa	198	SPTBN5	3	0.0999204	0.881424
Breast-AdenoCa	198	ADARB2	3	0.0999389	0.881424
Breast-AdenoCa	198	NID1	5	0.10104	0.881424
Breast-AdenoCa	198	CACNA1S	4	0.102136	0.881424
Breast-AdenoCa	198	NOS2	3	0.104165	0.881424
Breast-AdenoCa	198	DOCK8	3	0.105173	0.881424
Breast-AdenoCa	198	CSMD2	5	0.107918	0.881424
Breast-AdenoCa	198	CXXC5	3	0.108345	0.881424
Breast-AdenoCa	198	PWWP3A	3	0.108678	0.881424
Breast-AdenoCa	198	TENM4	7	0.111294	0.881424
Breast-AdenoCa	198	DNHD1	8	0.113216	0.881424
Breast-AdenoCa	198	PCDHGB2	3	0.113255	0.881424
Breast-AdenoCa	198	ANK2	3	0.116018	0.881424
Breast-AdenoCa	198	CNTNAP5	7	0.117282	0.881424
Breast-AdenoCa	198	ADGB	3	0.120225	0.881424
Breast-AdenoCa	198	VPS41	3	0.12292	0.881424
Breast-AdenoCa	198	RB1	3	0.122936	0.881424	Yes
Breast-AdenoCa	198	NAALADL2	4	0.126405	0.881424
Breast-AdenoCa	198	KCNT1	3	0.127293	0.881424
Breast-AdenoCa	198	ATAD2B	4	0.128582	0.881424
Breast-AdenoCa	198	MAPK4	3	0.1288	0.881424
Breast-AdenoCa	198	FLNC	4	0.12894	0.881424
Breast-AdenoCa	198	ERBB3	4	0.129246	0.881424	Yes
Breast-AdenoCa	198	KMT2C	7	0.129287	0.881424	Yes
Breast-AdenoCa	198	CFAP61	3	0.129934	0.881424
Breast-AdenoCa	198	UNC13A	3	0.130732	0.881424
Breast-AdenoCa	198	MYH14	3	0.130951	0.881424
Breast-AdenoCa	198	ATRNL1	3	0.13133	0.881424
Breast-AdenoCa	198	PYHIN1	4	0.131501	0.881424
Breast-AdenoCa	198	WDR90	4	0.131564	0.881424
Breast-AdenoCa	198	PIGR	3	0.132772	0.881424
Breast-AdenoCa	198	ADAM32	5	0.132841	0.881424
Breast-AdenoCa	198	TRIM44	3	0.134356	0.881424
Breast-AdenoCa	198	NYAP2	3	0.13455	0.881424
Breast-AdenoCa	198	CDH26	3	0.136912	0.881424
Breast-AdenoCa	198	MPP3	3	0.140021	0.881424
Breast-AdenoCa	198	TRIOBP	3	0.140357	0.881424
Breast-AdenoCa	198	TBC1D32	3	0.142534	0.881424
Breast-AdenoCa	198	GUCY2C	3	0.143179	0.881424
Breast-AdenoCa	198	ANK1	5	0.143923	0.881424	Yes
Breast-AdenoCa	198	PSG9	3	0.144168	0.881424
Breast-AdenoCa	198	TDRD15	8	0.144206	0.881424
Breast-AdenoCa	198	DCAF4L2	3	0.14421	0.881424
Breast-AdenoCa	198	ZEB2	3	0.144394	0.881424
Breast-AdenoCa	198	NCAN	4	0.144791	0.881424
Breast-AdenoCa	198	USPL1	3	0.147168	0.881424
Breast-AdenoCa	198	LRP2	11	0.148042	0.881424
Breast-AdenoCa	198	ACOT12	4	0.148101	0.881424
Breast-AdenoCa	198	IQGAP3	3	0.15009	0.881424
Breast-AdenoCa	198	NRBP1	3	0.150921	0.881424
Breast-AdenoCa	198	ZNF628	3	0.152764	0.881424
Breast-AdenoCa	198	NEB	4	0.153546	0.881424
Breast-AdenoCa	198	B4GALT5	3	0.153932	0.881424
Breast-AdenoCa	198	UNC13B	6	0.154474	0.881424
Breast-AdenoCa	198	MGAM	5	0.154648	0.881424
Breast-AdenoCa	198	MYO15A	3	0.154896	0.881424
Breast-AdenoCa	198	OTUD7A	3	0.155956	0.881424
Breast-AdenoCa	198	MTA3	3	0.157489	0.881424
Breast-AdenoCa	198	THRAP3	3	0.158213	0.881424	Yes
Breast-AdenoCa	198	ABCA4	4	0.158592	0.881424
Breast-AdenoCa	198	CREBBP	3	0.158639	0.881424	Yes
Breast-AdenoCa	198	SPEG	4	0.158898	0.881424
Breast-AdenoCa	198	ZNF33B	4	0.159293	0.881424
Breast-AdenoCa	198	CACNA1D	5	0.159552	0.881424	Yes
Breast-AdenoCa	198	UBE3B	3	0.161685	0.881424
Breast-AdenoCa	198	BSN	4	0.162377	0.881424
Breast-AdenoCa	198	STAB2	3	0.162543	0.881424
Breast-AdenoCa	198	USF3	4	0.16323	0.881424
Breast-AdenoCa	198	KMT2D	3	0.164854	0.881424	Yes
Breast-AdenoCa	198	RIMS1	4	0.16561	0.881424
Breast-AdenoCa	198	CDC42BPG	6	0.166994	0.881424
Breast-AdenoCa	198	GRM1	3	0.16838	0.881424
Breast-AdenoCa	198	SMG8	3	0.168452	0.881424
Breast-AdenoCa	198	MYH2	4	0.168962	0.881424
Breast-AdenoCa	198	MYT1L	3	0.169526	0.881424
Breast-AdenoCa	198	TCHH	3	0.171346	0.881424
Breast-AdenoCa	198	OPLAH	4	0.171543	0.881424
Breast-AdenoCa	198	TTC34	3	0.171667	0.881424
Breast-AdenoCa	198	CDH2	3	0.171767	0.881424
Breast-AdenoCa	198	KIF1A	3	0.172782	0.881424
Breast-AdenoCa	198	GAPVD1	3	0.173308	0.881424
Breast-AdenoCa	198	BRWD1	5	0.173657	0.881424
Breast-AdenoCa	198	LRRIQ1	4	0.173834	0.881424
Breast-AdenoCa	198	AGBL3	5	0.175832	0.881424
Breast-AdenoCa	198	PARP1	3	0.176081	0.881424
Breast-AdenoCa	198	ADAMTS16	4	0.176111	0.881424
Breast-AdenoCa	198	SYDE1	3	0.178771	0.881424
Breast-AdenoCa	198	TNFAIP3	4	0.179195	0.881424	Yes
Breast-AdenoCa	198	NOTCH4	5	0.179481	0.881424
Breast-AdenoCa	198	COL1A2	3	0.17959	0.881424
Breast-AdenoCa	198	PTPRZ1	4	0.181717	0.885799
Breast-AdenoCa	198	GCN1	4	0.182696	0.885799
Breast-AdenoCa	198	PI15	3	0.190504	0.911614
Breast-AdenoCa	198	SKP2	3	0.192348	0.911614
Breast-AdenoCa	198	CEP128	4	0.194629	0.911614
Breast-AdenoCa	198	RC3H1	3	0.194683	0.911614
Breast-AdenoCa	198	PDE1C	4	0.194704	0.911614
Breast-AdenoCa	198	CSMD3	7	0.194858	0.911614	Yes
Breast-AdenoCa	198	CBLB	3	0.197814	0.914572	Yes
Breast-AdenoCa	198	HMCN2	7	0.201456	0.914572
Breast-AdenoCa	198	EML6	3	0.201965	0.914572
Breast-AdenoCa	198	TCTE1	4	0.202152	0.914572
Breast-AdenoCa	198	TUT7	3	0.202549	0.914572
Breast-AdenoCa	198	MGA	3	0.205638	0.914572
Breast-AdenoCa	198	SYT6	3	0.205974	0.914572
Breast-AdenoCa	198	SCN7A	5	0.206067	0.914572
Breast-AdenoCa	198	UBR5	4	0.206487	0.914572	Yes
Breast-AdenoCa	198	PLEC	11	0.207443	0.914572
Breast-AdenoCa	198	DCST1	4	0.208997	0.914572
Breast-AdenoCa	198	CEP290	3	0.209208	0.914572
Breast-AdenoCa	198	ZNF69	3	0.213236	0.927114
Breast-AdenoCa	198	MAGI1	3	0.215983	0.933979
Breast-AdenoCa	198	ECPAS	3	0.221101	0.937156
Breast-AdenoCa	198	KMT2A	4	0.221236	0.937156	Yes
Breast-AdenoCa	198	GNAT2	3	0.222517	0.937156
Breast-AdenoCa	198	RTN4	3	0.222748	0.937156
Breast-AdenoCa	198	COL28A1	3	0.222954	0.937156
Breast-AdenoCa	198	ZNF841	3	0.225422	0.937156
Breast-AdenoCa	198	HJURP	3	0.226888	0.937156
Breast-AdenoCa	198	VWA5B2	4	0.227008	0.937156
Breast-AdenoCa	198	OTOG	4	0.227617	0.937156
Breast-AdenoCa	198	CLSPN	3	0.228432	0.937156
Breast-AdenoCa	198	LAMA1	5	0.230003	0.938786
Breast-AdenoCa	198	FOXK2	3	0.232105	0.939627
Breast-AdenoCa	198	SEMA4A	3	0.233279	0.939627
Breast-AdenoCa	198	CPSF1	4	0.234542	0.939627
Breast-AdenoCa	198	MYO18B	8	0.235744	0.939627
Breast-AdenoCa	198	ALG10B	3	0.236081	0.939627
Breast-AdenoCa	198	MGAM2	3	0.238014	0.940124
Breast-AdenoCa	198	PCNX2	5	0.238556	0.940124
Breast-AdenoCa	198	PPP6R3	3	0.240722	0.944008
Breast-AdenoCa	198	RYR3	6	0.24317	0.948955
Breast-AdenoCa	198	DCHS2	3	0.248728	0.963553
Breast-AdenoCa	198	ERG	3	0.250742	0.963553	Yes
Breast-AdenoCa	198	SIGLEC1	3	0.251333	0.963553
Breast-AdenoCa	198	SNCAIP	3	0.251728	0.963553
Breast-AdenoCa	198	RELN	7	0.25405	0.965071
Breast-AdenoCa	198	ZDBF2	4	0.254784	0.965071
Breast-AdenoCa	198	HTT	3	0.255744	0.965071
Breast-AdenoCa	198	SPHKAP	6	0.258989	0.97273
Breast-AdenoCa	198	DLGAP1	3	0.264613	0.976042
Breast-AdenoCa	198	AARS2	3	0.266331	0.976042
Breast-AdenoCa	198	AFDN	3	0.267591	0.976042	Yes
Breast-AdenoCa	198	ALMS1	4	0.26874	0.976042
Breast-AdenoCa	198	CNTLN	3	0.269245	0.976042
Breast-AdenoCa	198	FBN2	3	0.270258	0.976042
Breast-AdenoCa	198	DNAH8	5	0.270719	0.976042
Breast-AdenoCa	198	LIMK1	3	0.271007	0.976042
Breast-AdenoCa	198	KCNJ12	3	0.276365	0.976042
Breast-AdenoCa	198	RAD54L2	3	0.277617	0.976042
Breast-AdenoCa	198	XPO1	3	0.280712	0.976042	Yes
Breast-AdenoCa	198	ABCA9	4	0.281812	0.976042
Breast-AdenoCa	198	NUP107	3	0.283382	0.976042
Breast-AdenoCa	198	LRP1B	4	0.283385	0.976042	Yes
Breast-AdenoCa	198	ZNF831	8	0.287308	0.976042
Breast-AdenoCa	198	AP2B1	3	0.287408	0.976042
Breast-AdenoCa	198	KIAA1614	3	0.288145	0.976042
Breast-AdenoCa	198	SLC30A1	5	0.288164	0.976042
Breast-AdenoCa	198	DNAH3	5	0.288221	0.976042
Breast-AdenoCa	198	ABCA3	3	0.288465	0.976042
Breast-AdenoCa	198	CFAP74	3	0.288838	0.976042
Breast-AdenoCa	198	PDCD11	4	0.288961	0.976042
Breast-AdenoCa	198	ZNF644	3	0.289517	0.976042
Breast-AdenoCa	198	FAM13C	4	0.291442	0.976042
Breast-AdenoCa	198	FLG	9	0.292487	0.976042
Breast-AdenoCa	198	NALCN	4	0.293339	0.976042
Breast-AdenoCa	198	ZNF263	3	0.293569	0.976042
Breast-AdenoCa	198	TSHZ2	3	0.294779	0.976042
Breast-AdenoCa	198	PCDHB12	3	0.295253	0.976042
Breast-AdenoCa	198	IGFN1	6	0.301164	0.977217
Breast-AdenoCa	198	BRCA2	5	0.301662	0.977217	Yes
Breast-AdenoCa	198	RYR2	11	0.30209	0.977217
Breast-AdenoCa	198	FCGBP	3	0.30224	0.977217
Breast-AdenoCa	198	ACTG1	3	0.302837	0.977217
Breast-AdenoCa	198	PDE3A	3	0.303067	0.977217
Breast-AdenoCa	198	PCDHA6	3	0.305518	0.977217
Breast-AdenoCa	198	INTS3	3	0.305963	0.977217
Breast-AdenoCa	198	OTOGL	4	0.308486	0.977217
Breast-AdenoCa	198	ZNF616	3	0.311923	0.977217
Breast-AdenoCa	198	VPS35L	4	0.312331	0.977217
Breast-AdenoCa	198	GRIN2B	5	0.314424	0.977217
Breast-AdenoCa	198	TPR	3	0.316132	0.977217	Yes
Breast-AdenoCa	198	MYO3A	4	0.316964	0.977217
Breast-AdenoCa	198	ZCWPW2	3	0.318363	0.977217
Breast-AdenoCa	198	VCAN	5	0.31955	0.977217
Breast-AdenoCa	198	MDN1	5	0.325116	0.977217
Breast-AdenoCa	198	NLRP8	3	0.325135	0.977217
Breast-AdenoCa	198	CLIP2	3	0.327965	0.977217
Breast-AdenoCa	198	CCDC171	3	0.329839	0.977217
Breast-AdenoCa	198	ZNF467	3	0.330674	0.977217
Breast-AdenoCa	198	ACACB	4	0.331664	0.977217
Breast-AdenoCa	198	MYH11	3	0.334671	0.977217	Yes
Breast-AdenoCa	198	MS4A14	4	0.335238	0.977217
Breast-AdenoCa	198	OR7G3	3	0.335242	0.977217
Breast-AdenoCa	198	FRAS1	3	0.3366	0.977217
Breast-AdenoCa	198	LCOR	4	0.336849	0.977217
Breast-AdenoCa	198	EPG5	3	0.338967	0.977217
Breast-AdenoCa	198	MTOR	3	0.339195	0.977217	Yes
Breast-AdenoCa	198	FAT1	7	0.339962	0.977217	Yes
Breast-AdenoCa	198	SIN3A	3	0.340263	0.977217
Breast-AdenoCa	198	CASKIN1	3	0.340446	0.977217
Breast-AdenoCa	198	MARF1	3	0.341165	0.977217
Breast-AdenoCa	198	SCN11A	3	0.342541	0.977217
Breast-AdenoCa	198	ITPR2	4	0.343149	0.977217
Breast-AdenoCa	198	ABCA13	6	0.344731	0.977217
Breast-AdenoCa	198	CACNA1A	4	0.345369	0.977217
Breast-AdenoCa	198	MAP2	4	0.345482	0.977217
Breast-AdenoCa	198	TMEM132E	4	0.349739	0.977217
Breast-AdenoCa	198	NBEA	3	0.351159	0.977217	Yes
Breast-AdenoCa	198	BRCA1	4	0.353906	0.977217	Yes
Breast-AdenoCa	198	ANO6	3	0.354473	0.977217
Breast-AdenoCa	198	TNN	4	0.355034	0.977217
Breast-AdenoCa	198	GABBR2	5	0.356256	0.977217
Breast-AdenoCa	198	HLCS	3	0.358463	0.977217
Breast-AdenoCa	198	WNK1	4	0.359734	0.977217
Breast-AdenoCa	198	PCNT	4	0.36089	0.977217
Breast-AdenoCa	198	KLF11	3	0.361217	0.977217
Breast-AdenoCa	198	MBD6	3	0.363412	0.977217
Breast-AdenoCa	198	IARS1	3	0.365013	0.977217
Breast-AdenoCa	198	MTR	5	0.365198	0.977217
Breast-AdenoCa	198	RESF1	3	0.365619	0.977217
Breast-AdenoCa	198	MASTL	3	0.365663	0.977217
Breast-AdenoCa	198	TUBB	3	0.366589	0.977217
Breast-AdenoCa	198	FASTKD1	4	0.369244	0.977217
Breast-AdenoCa	198	ZIM3	4	0.369904	0.977217
Breast-AdenoCa	198	NFKB1	3	0.371557	0.977217
Breast-AdenoCa	198	ADAM19	4	0.371878	0.977217
Breast-AdenoCa	198	ITGAX	3	0.372061	0.977217
Breast-AdenoCa	198	ZFHX4	10	0.372371	0.977217
Breast-AdenoCa	198	SEMA5A	4	0.372662	0.977217
Breast-AdenoCa	198	SUGP1	3	0.373595	0.977217
Breast-AdenoCa	198	CFAP54	4	0.374411	0.977217
Breast-AdenoCa	198	GON4L	4	0.378193	0.977217
Breast-AdenoCa	198	VPS13C	3	0.380607	0.977217
Breast-AdenoCa	198	VPS13A	4	0.380936	0.977217
Breast-AdenoCa	198	GOLGA3	4	0.382529	0.977217
Breast-AdenoCa	198	THBS3	3	0.383158	0.977217
Breast-AdenoCa	198	ATP1A4	4	0.38451	0.977217
Breast-AdenoCa	198	ZFHX3	3	0.384809	0.977217	Yes
Breast-AdenoCa	198	NCKAP1L	3	0.385102	0.977217
Breast-AdenoCa	198	SLC26A3	3	0.386045	0.977217
Breast-AdenoCa	198	ARHGAP30	3	0.386117	0.977217
Breast-AdenoCa	198	THADA	3	0.386393	0.977217
Breast-AdenoCa	198	C4orf50	4	0.388571	0.977217
Breast-AdenoCa	198	NLRP4	3	0.388793	0.977217
Breast-AdenoCa	198	RPTN	3	0.391272	0.977217
Breast-AdenoCa	198	NLRP13	3	0.391633	0.977217
Breast-AdenoCa	198	MAPK8IP2	3	0.39267	0.977217
Breast-AdenoCa	198	RLF	3	0.39333	0.977217
Breast-AdenoCa	198	SPATA31D1	5	0.398289	0.984688
Breast-AdenoCa	198	TRPM1	3	0.398799	0.984688
Breast-AdenoCa	198	KMT5B	3	0.40149	0.987739
Breast-AdenoCa	198	IFT140	4	0.402503	0.987739
Breast-AdenoCa	198	CCDC168	5	0.404584	0.989808
Breast-AdenoCa	198	KTN1	3	0.406516	0.991501	Yes
Breast-AdenoCa	198	LYST	4	0.411264	0.995276
Breast-AdenoCa	198	GABRA4	3	0.41482	0.995276
Breast-AdenoCa	198	ALDH1L2	3	0.415543	0.995276
Breast-AdenoCa	198	CSPG4	6	0.416093	0.995276
Breast-AdenoCa	198	EDEM2	3	0.416598	0.995276
Breast-AdenoCa	198	MYO1F	3	0.418217	0.995276
Breast-AdenoCa	198	GRM3	4	0.418865	0.995276	Yes
Breast-AdenoCa	198	C1orf116	3	0.419083	0.995276
Breast-AdenoCa	198	PDZRN3	3	0.422108	0.995276
Breast-AdenoCa	198	KIF26A	3	0.428454	0.995276
Breast-AdenoCa	198	SLC5A3	3	0.429131	0.995276
Breast-AdenoCa	198	CNTN5	3	0.432341	0.995276
Breast-AdenoCa	198	DSP	4	0.438259	0.995276
Breast-AdenoCa	198	ASXL3	4	0.43902	0.995276
Breast-AdenoCa	198	UTRN	7	0.439097	0.995276
Breast-AdenoCa	198	SCAPER	4	0.440284	0.995276
Breast-AdenoCa	198	LRRK1	5	0.441163	0.995276
Breast-AdenoCa	198	SRCAP	5	0.441204	0.995276
Breast-AdenoCa	198	ANKRD17	3	0.441445	0.995276
Breast-AdenoCa	198	UBR4	3	0.447351	0.995276
Breast-AdenoCa	198	JMJD1C	6	0.447898	0.995276
Breast-AdenoCa	198	RREB1	3	0.448373	0.995276
Breast-AdenoCa	198	PKHD1L1	10	0.448526	0.995276
Breast-AdenoCa	198	COPB2	4	0.449846	0.995276
Breast-AdenoCa	198	SIN3B	3	0.450625	0.995276
Breast-AdenoCa	198	AKAP3	3	0.450817	0.995276
Breast-AdenoCa	198	SALL1	4	0.452133	0.995276
Breast-AdenoCa	198	DYNC1H1	3	0.453602	0.995276
Breast-AdenoCa	198	CHL1	4	0.454818	0.995276
Breast-AdenoCa	198	FBXW7	4	0.456803	0.995276	Yes
Breast-AdenoCa	198	DCC	4	0.460657	0.995276	Yes
Breast-AdenoCa	198	NCAPD2	3	0.463909	0.995276
Breast-AdenoCa	198	KIF3B	3	0.46455	0.995276
Breast-AdenoCa	198	MYH8	6	0.465131	0.995276
Breast-AdenoCa	198	EP300	3	0.465666	0.995276	Yes
Breast-AdenoCa	198	ZPLD1	3	0.466508	0.995276
Breast-AdenoCa	198	UNC13C	3	0.468793	0.995276
Breast-AdenoCa	198	UNC5C	3	0.469963	0.995276
Breast-AdenoCa	198	DNAH17	9	0.471369	0.995276
Breast-AdenoCa	198	MUC12	3	0.472194	0.995276
Breast-AdenoCa	198	PSMD3	3	0.472438	0.995276
Breast-AdenoCa	198	IGSF9	4	0.472503	0.995276
Breast-AdenoCa	198	VPS13B	4	0.474173	0.995276
Breast-AdenoCa	198	SYNE1	11	0.474549	0.995276
Breast-AdenoCa	198	TPO	4	0.475139	0.995276
Breast-AdenoCa	198	TRPM8	3	0.475443	0.995276
Breast-AdenoCa	198	PEG3	3	0.479068	0.995276
Breast-AdenoCa	198	CADM3	3	0.4803	0.995276
Breast-AdenoCa	198	DAPK1	5	0.481298	0.995276
Breast-AdenoCa	198	BAIAP3	3	0.48166	0.995276
Breast-AdenoCa	198	ARHGEF12	3	0.483159	0.995276	Yes
Breast-AdenoCa	198	ZNF91	3	0.491233	0.995276
Breast-AdenoCa	198	ITPR3	5	0.493376	0.995276
Breast-AdenoCa	198	BPTF	3	0.494147	0.995276
Breast-AdenoCa	198	ZNF106	3	0.494216	0.995276
Breast-AdenoCa	198	DOT1L	3	0.496654	0.995276
Breast-AdenoCa	198	CFTR	4	0.49704	0.995276
Breast-AdenoCa	198	KCNA5	4	0.497152	0.995276
Breast-AdenoCa	198	PPFIA4	3	0.49782	0.995276
Breast-AdenoCa	198	TTN	35	0.498546	0.995276
Breast-AdenoCa	198	ARID1B	7	0.499465	0.995276	Yes
Breast-AdenoCa	198	C7	3	0.50111	0.995276
Breast-AdenoCa	198	COL6A6	3	0.503159	0.995276
Breast-AdenoCa	198	GJA5	5	0.503568	0.995276
Breast-AdenoCa	198	INTS1	3	0.505224	0.995276
Breast-AdenoCa	198	SYNRG	4	0.505821	0.995276
Breast-AdenoCa	198	PRUNE2	4	0.506051	0.995276
Breast-AdenoCa	198	MTF2	3	0.506169	0.995276
Breast-AdenoCa	198	MYH1	4	0.507819	0.995276
Breast-AdenoCa	198	COL12A1	6	0.507957	0.995276
Breast-AdenoCa	198	UNC80	5	0.510754	0.995276
Breast-AdenoCa	198	ASTL	3	0.5135	0.995276
Breast-AdenoCa	198	PHF3	3	0.514084	0.995276
Breast-AdenoCa	198	FREM2	4	0.515348	0.995276
Breast-AdenoCa	198	AFF3	3	0.516181	0.995276	Yes
Breast-AdenoCa	198	FSIP2	11	0.516674	0.995276
Breast-AdenoCa	198	ABCA6	3	0.517092	0.995276
Breast-AdenoCa	198	AKAP9	6	0.517201	0.995276	Yes
Breast-AdenoCa	198	RRBP1	3	0.521313	0.995276
Breast-AdenoCa	198	SHANK1	5	0.522387	0.995276
Breast-AdenoCa	198	MED13	3	0.5227	0.995276
Breast-AdenoCa	198	RUNX3	3	0.52398	0.995276
Breast-AdenoCa	198	ADGRB2	3	0.52409	0.995276
Breast-AdenoCa	198	ANKRD26	4	0.525015	0.995276
Breast-AdenoCa	198	TNR	4	0.525771	0.995276
Breast-AdenoCa	198	SKOR2	3	0.527406	0.995276
Breast-AdenoCa	198	FHOD3	3	0.530812	0.995276
Breast-AdenoCa	198	QRICH2	3	0.531887	0.995276
Breast-AdenoCa	198	NRXN3	4	0.53304	0.995276
Breast-AdenoCa	198	DOCK7	3	0.533077	0.995276
Breast-AdenoCa	198	ARHGAP31	3	0.533543	0.995276
Breast-AdenoCa	198	ITPRID2	3	0.535974	0.995276
Breast-AdenoCa	198	MAN2B1	3	0.536569	0.995276
Breast-AdenoCa	198	PCARE	3	0.536691	0.995276
Breast-AdenoCa	198	KIAA1109	5	0.537502	0.995276
Breast-AdenoCa	198	LRBA	3	0.538843	0.995276
Breast-AdenoCa	198	ELAPOR1	3	0.54061	0.995276
Breast-AdenoCa	198	DDB1	3	0.542661	0.995276
Breast-AdenoCa	198	FBN1	3	0.544171	0.995276
Breast-AdenoCa	198	ZNF676	4	0.545531	0.995276
Breast-AdenoCa	198	PKLR	3	0.546232	0.995276
Breast-AdenoCa	198	IGSF9B	3	0.547865	0.995276
Breast-AdenoCa	198	SPTA1	6	0.548804	0.995276
Breast-AdenoCa	198	STN1	3	0.550236	0.995276
Breast-AdenoCa	198	HSPG2	5	0.550569	0.995276
Breast-AdenoCa	198	PHF24	3	0.55119	0.995276
Breast-AdenoCa	198	CDH10	3	0.551608	0.995276	Yes
Breast-AdenoCa	198	RBM25	3	0.554462	0.995276
Breast-AdenoCa	198	KNTC1	3	0.555175	0.995276
Breast-AdenoCa	198	KDM5B	5	0.558206	0.995276
Breast-AdenoCa	198	SAMHD1	3	0.559086	0.995276
Breast-AdenoCa	198	TLE7	4	0.562302	0.995276
Breast-AdenoCa	198	ADGRV1	6	0.562601	0.995276
Breast-AdenoCa	198	ASTN1	5	0.562684	0.995276
Breast-AdenoCa	198	ATM	4	0.564528	0.995276	Yes
Breast-AdenoCa	198	ABCB4	3	0.565128	0.995276
Breast-AdenoCa	198	PPARGC1B	3	0.565159	0.995276
Breast-AdenoCa	198	SEZ6L	5	0.565555	0.995276
Breast-AdenoCa	198	DYSF	3	0.566212	0.995276
Breast-AdenoCa	198	BNIP5	3	0.567529	0.995276
Breast-AdenoCa	198	ADGRL3	3	0.569293	0.995276
Breast-AdenoCa	198	CRNN	3	0.569628	0.995276
Breast-AdenoCa	198	NID2	3	0.574964	0.995276
Breast-AdenoCa	198	SPTBN4	4	0.575984	0.995276
Breast-AdenoCa	198	ERCC5	3	0.577455	0.995276	Yes
Breast-AdenoCa	198	PDE10A	4	0.577466	0.995276
Breast-AdenoCa	198	LAMA2	8	0.578303	0.995276
Breast-AdenoCa	198	MUC6	3	0.578305	0.995276
Breast-AdenoCa	198	CHGB	3	0.582014	0.995276
Breast-AdenoCa	198	DNAJC13	6	0.582232	0.995276
Breast-AdenoCa	198	PRKDC	5	0.585466	0.995276
Breast-AdenoCa	198	SYBU	4	0.586001	0.995276
Breast-AdenoCa	198	ADAMTS7	4	0.586231	0.995276
Breast-AdenoCa	198	CPLANE1	4	0.586835	0.995276
Breast-AdenoCa	198	HMCN1	10	0.588172	0.995276
Breast-AdenoCa	198	PCNX1	3	0.59007	0.995276
Breast-AdenoCa	198	HEATR1	4	0.590553	0.995276
Breast-AdenoCa	198	CDH23	5	0.592609	0.995276
Breast-AdenoCa	198	NBAS	4	0.593745	0.995276
Breast-AdenoCa	198	SYNM	5	0.594504	0.995276
Breast-AdenoCa	198	MUC19	9	0.596648	0.995276
Breast-AdenoCa	198	ADAMTSL3	6	0.597931	0.995276
Breast-AdenoCa	198	BAZ1A	3	0.599582	0.995276	Yes
Breast-AdenoCa	198	DYNC2H1	4	0.601911	0.995276
Breast-AdenoCa	198	RYR1	9	0.602044	0.995276
Breast-AdenoCa	198	NEFM	3	0.602963	0.995276
Breast-AdenoCa	198	TG	7	0.603722	0.995276
Breast-AdenoCa	198	LEPR	3	0.605046	0.995276
Breast-AdenoCa	198	TBC1D30	3	0.605523	0.995276
Breast-AdenoCa	198	EIF2AK3	3	0.606454	0.995276
Breast-AdenoCa	198	TOGARAM2	3	0.606818	0.995276
Breast-AdenoCa	198	TCF20	3	0.608014	0.995276
Breast-AdenoCa	198	ATP4A	5	0.608873	0.995276
Breast-AdenoCa	198	ABCB1	3	0.610279	0.995276
Breast-AdenoCa	198	DYRK1A	3	0.610787	0.995276
Breast-AdenoCa	198	RIF1	3	0.611227	0.995276
Breast-AdenoCa	198	EEF1D	3	0.612811	0.995276
Breast-AdenoCa	198	HELB	3	0.614305	0.995276
Breast-AdenoCa	198	PHF14	3	0.614761	0.995276
Breast-AdenoCa	198	CCDC88A	4	0.615406	0.995276
Breast-AdenoCa	198	TNKS1BP1	3	0.616887	0.995276
Breast-AdenoCa	198	GANC	3	0.616912	0.995276
Breast-AdenoCa	198	NLRC4	3	0.617141	0.995276
Breast-AdenoCa	198	HERC2	4	0.617581	0.995276
Breast-AdenoCa	198	LILRA1	3	0.617787	0.995276
Breast-AdenoCa	198	MYO15B	3	0.618166	0.995276
Breast-AdenoCa	198	SLC22A2	3	0.620007	0.995276
Breast-AdenoCa	198	DST	6	0.622526	0.995276
Breast-AdenoCa	198	TRMT12	3	0.623671	0.995276
Breast-AdenoCa	198	RFC1	3	0.624419	0.995276
Breast-AdenoCa	198	TRPS1	6	0.626825	0.995276
Breast-AdenoCa	198	MYH7B	4	0.627398	0.995276
Breast-AdenoCa	198	AGO4	3	0.628268	0.995276
Breast-AdenoCa	198	CLCN2	3	0.628324	0.995276
Breast-AdenoCa	198	FZD3	3	0.630426	0.995276
Breast-AdenoCa	198	ASH1L	5	0.632117	0.995276
Breast-AdenoCa	198	SLC13A1	3	0.633334	0.995276
Breast-AdenoCa	198	LOXHD1	6	0.633622	0.995276
Breast-AdenoCa	198	ZNF318	5	0.633761	0.995276
Breast-AdenoCa	198	MYT1	4	0.633963	0.995276
Breast-AdenoCa	198	SPINK5	3	0.634311	0.995276
Breast-AdenoCa	198	HOOK1	3	0.634488	0.995276
Breast-AdenoCa	198	NCOA6	3	0.636588	0.995551
Breast-AdenoCa	198	BMP1	3	0.637153	0.995551
Breast-AdenoCa	198	HDAC4	3	0.641453	0.999052
Breast-AdenoCa	198	FMN2	6	0.643436	0.999052
Breast-AdenoCa	198	CACNA2D3	4	0.644629	0.999052
Breast-AdenoCa	198	KIAA1549	3	0.648203	0.999052	Yes
Breast-AdenoCa	198	SLF2	3	0.649167	0.999052
Breast-AdenoCa	198	FAM135B	4	0.65157	0.999052	Yes
Breast-AdenoCa	198	DNAH11	5	0.652147	0.999052
Breast-AdenoCa	198	TECTA	4	0.653062	0.999052
Breast-AdenoCa	198	F5	5	0.654051	0.999052
Breast-AdenoCa	198	BAZ1B	5	0.656403	0.999052
Breast-AdenoCa	198	SBK1	3	0.66091	0.999052
Breast-AdenoCa	198	MAGI2	3	0.664398	0.999052
Breast-AdenoCa	198	LAMB1	3	0.664924	0.999052
Breast-AdenoCa	198	ZFC3H1	4	0.666407	0.999052
Breast-AdenoCa	198	ACSM5	3	0.667644	0.999052
Breast-AdenoCa	198	AMPH	3	0.6702	0.999052
Breast-AdenoCa	198	CCDC17	3	0.671037	0.999052
Breast-AdenoCa	198	LTBP4	3	0.671952	0.999052
Breast-AdenoCa	198	CCDC170	3	0.672547	0.999052
Breast-AdenoCa	198	ANO9	3	0.673024	0.999052
Breast-AdenoCa	198	RB1CC1	3	0.673783	0.999052
Breast-AdenoCa	198	PPEF2	3	0.676845	0.999052
Breast-AdenoCa	198	C1orf167	3	0.681124	0.999052
Breast-AdenoCa	198	YLPM1	3	0.681587	0.999052
Breast-AdenoCa	198	IGSF10	3	0.681965	0.999052
Breast-AdenoCa	198	KCP	3	0.68211	0.999052
Breast-AdenoCa	198	EVI5	3	0.683113	0.999052
Breast-AdenoCa	198	ANKRD27	3	0.683252	0.999052
Breast-AdenoCa	198	LRP1	6	0.684611	0.999052
Breast-AdenoCa	198	BRDT	3	0.684633	0.999052
Breast-AdenoCa	198	SH3TC1	3	0.684679	0.999052
Breast-AdenoCa	198	COL22A1	3	0.685381	0.999052
Breast-AdenoCa	198	GANAB	3	0.685517	0.999052
Breast-AdenoCa	198	MICAL2	3	0.685953	0.999052
Breast-AdenoCa	198	MAP4K2	3	0.687555	0.999052
Breast-AdenoCa	198	UBR2	3	0.687571	0.999052
Breast-AdenoCa	198	AHNAK	5	0.689082	0.999052
Breast-AdenoCa	198	FANCG	3	0.689565	0.999052	Yes
Breast-AdenoCa	198	DCHS1	3	0.693044	0.999052
Breast-AdenoCa	198	ARFGEF1	3	0.695323	0.999052
Breast-AdenoCa	198	OTOF	4	0.695779	0.999052
Breast-AdenoCa	198	DSE	3	0.695883	0.999052
Breast-AdenoCa	198	QSER1	3	0.70724	0.999052
Breast-AdenoCa	198	ZSWIM9	3	0.707791	0.999052
Breast-AdenoCa	198	LRRC7	5	0.707946	0.999052
Breast-AdenoCa	198	TRAPPC9	5	0.708411	0.999052
Breast-AdenoCa	198	ZAN	6	0.709102	0.999052
Breast-AdenoCa	198	HECW1	4	0.709485	0.999052
Breast-AdenoCa	198	CFAP70	3	0.713238	0.999052
Breast-AdenoCa	198	PRKCQ	3	0.714079	0.999052
Breast-AdenoCa	198	MUC16	18	0.715244	0.999052	Yes
Breast-AdenoCa	198	ADAM9	4	0.716565	0.999052
Breast-AdenoCa	198	CACNA1H	3	0.718024	0.999052
Breast-AdenoCa	198	ARHGAP11A	3	0.718915	0.999052
Breast-AdenoCa	198	USP34	7	0.720572	0.999052
Breast-AdenoCa	198	EHMT2	4	0.721147	0.999052
Breast-AdenoCa	198	PAPPA2	4	0.722707	0.999052
Breast-AdenoCa	198	ZMYM4	3	0.722876	0.999052
Breast-AdenoCa	198	ARNT	3	0.723131	0.999052	Yes
Breast-AdenoCa	198	MYH10	6	0.723748	0.999052
Breast-AdenoCa	198	NSD1	3	0.728493	0.999052	Yes
Breast-AdenoCa	198	BRD8	4	0.729435	0.999052
Breast-AdenoCa	198	UBN2	4	0.731039	0.999052
Breast-AdenoCa	198	RPTOR	3	0.732566	0.999052
Breast-AdenoCa	198	ZNF165	3	0.733508	0.999052
Breast-AdenoCa	198	WNT8B	3	0.735321	0.999052
Breast-AdenoCa	198	PI16	5	0.736573	0.999052
Breast-AdenoCa	198	DOP1B	3	0.737974	0.999052
Breast-AdenoCa	198	ROS1	4	0.73992	0.999052	Yes
Breast-AdenoCa	198	RALGAPA2	3	0.740226	0.999052
Breast-AdenoCa	198	BRINP3	5	0.740934	0.999052
Breast-AdenoCa	198	AIFM3	3	0.747171	0.999052
Breast-AdenoCa	198	ELAPOR2	3	0.751288	0.999052
Breast-AdenoCa	198	NR6A1	3	0.755953	0.999052
Breast-AdenoCa	198	ZBBX	3	0.756132	0.999052
Breast-AdenoCa	198	SCN8A	3	0.757685	0.999052
Breast-AdenoCa	198	EYS	5	0.758542	0.999052
Breast-AdenoCa	198	PUM3	3	0.759732	0.999052
Breast-AdenoCa	198	HSPA12A	4	0.761781	0.999052
Breast-AdenoCa	198	DHX37	4	0.763367	0.999052
Breast-AdenoCa	198	HERC1	5	0.763615	0.999052
Breast-AdenoCa	198	FGD2	4	0.765026	0.999052
Breast-AdenoCa	198	ANKRD30A	6	0.765107	0.999052
Breast-AdenoCa	198	CSF3R	3	0.766836	0.999052	Yes
Breast-AdenoCa	198	GLI1	4	0.768764	0.999052	Yes
Breast-AdenoCa	198	OR4D11	3	0.770808	0.999052
Breast-AdenoCa	198	KRT82	3	0.771838	0.999052
Breast-AdenoCa	198	LCA5L	4	0.774407	0.999052
Breast-AdenoCa	198	OR10G9	3	0.775386	0.999052
Breast-AdenoCa	198	SHE	3	0.777283	0.999052
Breast-AdenoCa	198	PROKR2	3	0.778885	0.999052
Breast-AdenoCa	198	EPHB2	3	0.778954	0.999052
Breast-AdenoCa	198	MANBA	3	0.780594	0.999052
Breast-AdenoCa	198	SNRNP200	3	0.782053	0.999052
Breast-AdenoCa	198	MDGA2	3	0.784071	0.999052
Breast-AdenoCa	198	MYCBP2	3	0.785388	0.999052
Breast-AdenoCa	198	CC2D1B	3	0.78635	0.999052
Breast-AdenoCa	198	WDR97	4	0.787286	0.999052
Breast-AdenoCa	198	COL14A1	3	0.788475	0.999052
Breast-AdenoCa	198	MLLT10	3	0.788818	0.999052	Yes
Breast-AdenoCa	198	PIK3C2G	3	0.789687	0.999052
Breast-AdenoCa	198	C2orf16	12	0.794946	0.999052
Breast-AdenoCa	198	DOCK4	3	0.795026	0.999052
Breast-AdenoCa	198	SMAD4	3	0.796349	0.999052	Yes
Breast-AdenoCa	198	MTMR11	3	0.797614	0.999052
Breast-AdenoCa	198	MUC5B	4	0.799458	0.999052
Breast-AdenoCa	198	CACNA1B	6	0.800847	0.999052
Breast-AdenoCa	198	EIF4A1	3	0.803655	0.999052
Breast-AdenoCa	198	ECE2	4	0.803896	0.999052
Breast-AdenoCa	198	FAT3	6	0.805179	0.999052	Yes
Breast-AdenoCa	198	ZZEF1	4	0.805534	0.999052
Breast-AdenoCa	198	NBEAL1	4	0.809843	0.999052
Breast-AdenoCa	198	ADGRD1	3	0.810936	0.999052
Breast-AdenoCa	198	TJP3	3	0.811021	0.999052
Breast-AdenoCa	198	WDFY4	7	0.812271	0.999052
Breast-AdenoCa	198	ADAMTS6	3	0.812905	0.999052
Breast-AdenoCa	198	SORT1	3	0.813044	0.999052
Breast-AdenoCa	198	SPRED1	3	0.814983	0.999052
Breast-AdenoCa	198	COL3A1	3	0.817071	0.999052	Yes
Breast-AdenoCa	198	BOD1L1	3	0.818667	0.999052
Breast-AdenoCa	198	APOB	4	0.81873	0.999052
Breast-AdenoCa	198	ZNF579	3	0.818977	0.999052
Breast-AdenoCa	198	WIPF2	3	0.819082	0.999052
Breast-AdenoCa	198	CAPN2	4	0.821099	0.999052
Breast-AdenoCa	198	MYO7B	4	0.821457	0.999052
Breast-AdenoCa	198	FSTL5	3	0.822164	0.999052
Breast-AdenoCa	198	CFAP119	3	0.822491	0.999052
Breast-AdenoCa	198	AKAP8L	3	0.822757	0.999052
Breast-AdenoCa	198	CALR3	3	0.822941	0.999052
Breast-AdenoCa	198	RFX1	4	0.823566	0.999052
Breast-AdenoCa	198	TBC1D20	3	0.824411	0.999052
Breast-AdenoCa	198	PCDH15	3	0.824582	0.999052
Breast-AdenoCa	198	KCNV1	3	0.824961	0.999052
Breast-AdenoCa	198	ATN1	3	0.826514	0.999052
Breast-AdenoCa	198	ANKRD31	3	0.827565	0.999052
Breast-AdenoCa	198	NAT10	3	0.827573	0.999052
Breast-AdenoCa	198	SETD1B	4	0.828608	0.999052	Yes
Breast-AdenoCa	198	FANCD2	3	0.830238	0.999052	Yes
Breast-AdenoCa	198	ASB4	3	0.830852	0.999052
Breast-AdenoCa	198	AMER3	3	0.830888	0.999052
Breast-AdenoCa	198	DNAH9	9	0.831633	0.999052
Breast-AdenoCa	198	WASF3	3	0.831709	0.999052
Breast-AdenoCa	198	CDC42BPA	3	0.834778	0.999052
Breast-AdenoCa	198	PKD1L1	3	0.835184	0.999052
Breast-AdenoCa	198	GSPT1	3	0.836283	0.999052
Breast-AdenoCa	198	SETDB1	4	0.836545	0.999052	Yes
Breast-AdenoCa	198	TNRC18	3	0.840015	0.999052
Breast-AdenoCa	198	CENPE	4	0.840754	0.999052
Breast-AdenoCa	198	GPSM2	4	0.84283	0.999052
Breast-AdenoCa	198	PAPPA	6	0.85024	0.999052
Breast-AdenoCa	198	ILDR2	3	0.85478	0.999052
Breast-AdenoCa	198	SLCO1B3	3	0.855808	0.999052
Breast-AdenoCa	198	FAM186A	3	0.856689	0.999052
Breast-AdenoCa	198	SEZ6L2	4	0.856797	0.999052
Breast-AdenoCa	198	CACNA1G	3	0.858313	0.999052
Breast-AdenoCa	198	TTF2	5	0.858677	0.999052
Breast-AdenoCa	198	PLA2G6	3	0.859464	0.999052
Breast-AdenoCa	198	PLXND1	3	0.859807	0.999052
Breast-AdenoCa	198	TAF1L	4	0.859907	0.999052
Breast-AdenoCa	198	WASF1	3	0.859988	0.999052
Breast-AdenoCa	198	DNAH10	3	0.860834	0.999052
Breast-AdenoCa	198	PI4KB	3	0.861019	0.999052
Breast-AdenoCa	198	CNOT1	3	0.863961	0.999052
Breast-AdenoCa	198	RP1	3	0.864273	0.999052
Breast-AdenoCa	198	IPO5	3	0.865713	0.999052
Breast-AdenoCa	198	PLD1	3	0.865759	0.999052
Breast-AdenoCa	198	USP47	3	0.865812	0.999052
Breast-AdenoCa	198	ABCC5	3	0.867782	0.999052
Breast-AdenoCa	198	PREX2	5	0.869748	0.999052	Yes
Breast-AdenoCa	198	CD163L1	3	0.870067	0.999052
Breast-AdenoCa	198	DNAH1	3	0.870156	0.999052
Breast-AdenoCa	198	SNAP91	3	0.872085	0.999052
Breast-AdenoCa	198	SCN3A	5	0.872979	0.999052
Breast-AdenoCa	198	SI	3	0.873544	0.999052
Breast-AdenoCa	198	DUS3L	3	0.874918	0.999052
Breast-AdenoCa	198	PHTF2	3	0.877946	0.999052
Breast-AdenoCa	198	DNAH14	3	0.879762	0.999052
Breast-AdenoCa	198	MROH2B	4	0.879799	0.999052
Breast-AdenoCa	198	NT5E	3	0.881799	0.999052
Breast-AdenoCa	198	NAV3	4	0.882648	0.999052
Breast-AdenoCa	198	CACNA2D1	3	0.882896	0.999052
Breast-AdenoCa	198	ARHGAP24	3	0.883703	0.999052
Breast-AdenoCa	198	MEGF10	3	0.884117	0.999052
Breast-AdenoCa	198	ZHX2	3	0.884427	0.999052
Breast-AdenoCa	198	COL7A1	4	0.884456	0.999052
Breast-AdenoCa	198	GRIN1	4	0.884759	0.999052
Breast-AdenoCa	198	ZIC1	3	0.885557	0.999052
Breast-AdenoCa	198	EFR3B	3	0.886593	0.999052
Breast-AdenoCa	198	GPATCH1	3	0.886784	0.999052
Breast-AdenoCa	198	SPON1	3	0.888194	0.999052
Breast-AdenoCa	198	RNF20	3	0.889156	0.999052
Breast-AdenoCa	198	S100A7A	3	0.890601	0.999052
Breast-AdenoCa	198	ITSN2	5	0.890744	0.999052
Breast-AdenoCa	198	AKAP12	4	0.894844	0.999052
Breast-AdenoCa	198	ZNF716	3	0.896339	0.999052
Breast-AdenoCa	198	UTP25	3	0.896645	0.999052
Breast-AdenoCa	198	COL5A2	3	0.896665	0.999052
Breast-AdenoCa	198	WFDC3	3	0.897037	0.999052
Breast-AdenoCa	198	KCNH7	6	0.897877	0.999052
Breast-AdenoCa	198	GRM6	3	0.898594	0.999052
Breast-AdenoCa	198	RANBP2	3	0.90244	0.999052	Yes
Breast-AdenoCa	198	PTPRD	8	0.903628	0.999052	Yes
Breast-AdenoCa	198	PIEZO2	6	0.90512	0.999052
Breast-AdenoCa	198	DNAH5	6	0.906004	0.999052
Breast-AdenoCa	198	RNF213	6	0.906945	0.999052	Yes
Breast-AdenoCa	198	BTBD8	3	0.907335	0.999052
Breast-AdenoCa	198	KIF26B	5	0.909387	0.999052
Breast-AdenoCa	198	PLIN4	4	0.909898	0.999052
Breast-AdenoCa	198	ETV3L	3	0.913629	0.999052
Breast-AdenoCa	198	LINGO2	3	0.915669	0.999052
Breast-AdenoCa	198	THSD7B	5	0.9175	0.999052
Breast-AdenoCa	198	TRIP6	3	0.919258	0.999052
Breast-AdenoCa	198	LRRN1	4	0.919919	0.999052
Breast-AdenoCa	198	DSEL	3	0.921752	0.999052
Breast-AdenoCa	198	AP3B1	3	0.923608	0.999052
Breast-AdenoCa	198	SMC5	3	0.923797	0.999052
Breast-AdenoCa	198	WNK4	3	0.926395	0.999052
Breast-AdenoCa	198	TIAM1	3	0.926776	0.999052
Breast-AdenoCa	198	CRYBG1	3	0.929069	0.999052
Breast-AdenoCa	198	TTC4	3	0.929083	0.999052
Breast-AdenoCa	198	TANC1	3	0.92965	0.999052
Breast-AdenoCa	198	KLC2	3	0.932376	0.999052
Breast-AdenoCa	198	PCLO	5	0.932415	0.999052
Breast-AdenoCa	198	DIDO1	3	0.932906	0.999052
Breast-AdenoCa	198	XRN1	4	0.933303	0.999052
Breast-AdenoCa	198	NRAP	3	0.935577	0.999052
Breast-AdenoCa	198	STARD9	6	0.936231	0.999052
Breast-AdenoCa	198	PIWIL1	4	0.939358	0.999052
Breast-AdenoCa	198	ATP2B4	3	0.939615	0.999052
Breast-AdenoCa	198	LAMA3	4	0.940193	0.999052
Breast-AdenoCa	198	IRS1	3	0.942283	0.999052
Breast-AdenoCa	198	LOC400499	3	0.943639	0.999052
Breast-AdenoCa	198	WIZ	4	0.944779	0.999052
Breast-AdenoCa	198	MYLK	5	0.945675	0.999052
Breast-AdenoCa	198	FBXL13	3	0.950113	0.999052
Breast-AdenoCa	198	PRRC2C	4	0.950192	0.999052
Breast-AdenoCa	198	SLC8A1	3	0.950258	0.999052
Breast-AdenoCa	198	FAM161B	3	0.952476	0.999052
Breast-AdenoCa	198	TBC1D1	4	0.955272	0.999052
Breast-AdenoCa	198	STARD13	3	0.956733	0.999052
Breast-AdenoCa	198	ADGRB1	4	0.956799	0.999052
Breast-AdenoCa	198	ZNF850	4	0.957644	0.999052
Breast-AdenoCa	198	TNXB	5	0.959497	0.999052
Breast-AdenoCa	198	MUC17	10	0.959716	0.999052
Breast-AdenoCa	198	ALDH1L1	3	0.960295	0.999052
Breast-AdenoCa	198	DMXL2	6	0.960401	0.999052
Breast-AdenoCa	198	OR5L2	3	0.960409	0.999052
Breast-AdenoCa	198	BIRC6	7	0.960992	0.999052	Yes
Breast-AdenoCa	198	KIF21B	3	0.961544	0.999052
Breast-AdenoCa	198	HECW2	3	0.963068	0.999052
Breast-AdenoCa	198	CCAR1	4	0.963845	0.999052
Breast-AdenoCa	198	TASOR2	4	0.964431	0.999052
Breast-AdenoCa	198	GREB1	3	0.964767	0.999052
Breast-AdenoCa	198	OBSCN	9	0.965146	0.999052
Breast-AdenoCa	198	ARHGEF4	3	0.967994	0.999052
Breast-AdenoCa	198	DBN1	3	0.967995	0.999052
Breast-AdenoCa	198	SLC26A9	4	0.969769	0.999052
Breast-AdenoCa	198	ADCY1	4	0.970558	0.999052
Breast-AdenoCa	198	ACOT2	3	0.971346	0.999052
Breast-AdenoCa	198	WDR7	3	0.971547	0.999052
Breast-AdenoCa	198	SETX	4	0.97326	0.999052
Breast-AdenoCa	198	NEO1	3	0.973555	0.999052
Breast-AdenoCa	198	TLN1	4	0.97554	0.999052
Breast-AdenoCa	198	GPR179	3	0.975642	0.999052
Breast-AdenoCa	198	KIF7	3	0.977299	0.999052
Breast-AdenoCa	198	ROCK2	3	0.98257	0.999052
Breast-AdenoCa	198	ISLR2	4	0.983891	0.999052
Breast-AdenoCa	198	SOS1	3	0.985209	0.999052
Breast-AdenoCa	198	TNRC6B	4	0.986715	0.999052
Breast-AdenoCa	198	HAP1	3	0.988666	0.999052
Breast-AdenoCa	198	RORB	3	0.989163	0.999052
Breast-AdenoCa	198	UBAP1	3	0.991247	0.999052
Breast-AdenoCa	198	ATF6	3	0.991629	0.999052
Breast-AdenoCa	198	NCOR1	5	0.991643	0.999052	Yes
Breast-AdenoCa	198	CSMD1	6	0.993376	0.999052
Breast-AdenoCa	198	TSKS	3	0.99344	0.999052
Breast-AdenoCa	198	IFT88	3	0.993647	0.999052
Breast-AdenoCa	198	TNRC6C	3	0.993675	0.999052
Breast-AdenoCa	198	MACF1	8	0.993941	0.999052
Breast-AdenoCa	198	MAST4	3	0.994259	0.999052
Breast-AdenoCa	198	FAM83H	3	0.994361	0.999052
Breast-AdenoCa	198	TUBGCP6	3	0.994688	0.999052
Breast-AdenoCa	198	ASPM	4	0.995114	0.999052
Breast-AdenoCa	198	GATA3	3	0.996412	0.999052	Yes
Breast-AdenoCa	198	ESPL1	3	0.996466	0.999052
Breast-AdenoCa	198	KDM6B	3	0.997528	0.999052
Breast-AdenoCa	198	NUP210L	4	0.997803	0.999052
Breast-AdenoCa	198	SETD2	3	0.999762	0.999762	Yes
ColoRect-AdenoCA	60	KRAS	28	0	0	Yes
ColoRect-AdenoCA	60	TP53	28	0	0	Yes
ColoRect-AdenoCA	60	APC	31	5.40341e-10	1.1783e-06	Yes
ColoRect-AdenoCA	60	FBXW7	12	2.70529e-05	0.0442451	Yes
ColoRect-AdenoCA	60	METTL15	3	9.88988e-05	0.129399
ColoRect-AdenoCA	60	PKN1	7	0.000143016	0.155935
ColoRect-AdenoCA	60	KIAA1549L	8	0.000188095	0.175788
ColoRect-AdenoCA	60	TRPS1	13	0.000257752	0.210777
ColoRect-AdenoCA	60	SPTB	9	0.000306707	0.222942
ColoRect-AdenoCA	60	RTP5	3	0.000577481	0.330403
ColoRect-AdenoCA	60	ZSCAN18	5	0.000597089	0.330403
ColoRect-AdenoCA	60	CILP2	9	0.000631889	0.330403
ColoRect-AdenoCA	60	KCNB2	8	0.000743054	0.330403
ColoRect-AdenoCA	60	SOX9	5	0.000753105	0.330403
ColoRect-AdenoCA	60	SIGLEC12	3	0.000951248	0.330403
ColoRect-AdenoCA	60	MTOR	8	0.000987921	0.330403	Yes
ColoRect-AdenoCA	60	C8B	7	0.00102962	0.330403
ColoRect-AdenoCA	60	ATL3	3	0.0010471	0.330403
ColoRect-AdenoCA	60	PAXBP1	6	0.0011401	0.330403
ColoRect-AdenoCA	60	IFT80	7	0.00114908	0.330403
ColoRect-AdenoCA	60	LUZP2	3	0.0012316	0.330403
ColoRect-AdenoCA	60	KCNA5	7	0.00126754	0.330403
ColoRect-AdenoCA	60	VANGL2	3	0.00127303	0.330403
ColoRect-AdenoCA	60	SMAD3	3	0.00133901	0.330403	Yes
ColoRect-AdenoCA	60	RBBP8NL	3	0.00134546	0.330403
ColoRect-AdenoCA	60	NRAS	4	0.00135628	0.330403	Yes
ColoRect-AdenoCA	60	AJAP1	3	0.00137871	0.330403
ColoRect-AdenoCA	60	ZNF8	3	0.00148318	0.330403
ColoRect-AdenoCA	60	OR51Q1	5	0.00168026	0.330403
ColoRect-AdenoCA	60	ZBTB4	3	0.00168401	0.330403
ColoRect-AdenoCA	60	MCCC1	3	0.00181349	0.330403
ColoRect-AdenoCA	60	BEND3	4	0.00182919	0.330403
ColoRect-AdenoCA	60	LZTS1	3	0.00183954	0.330403
ColoRect-AdenoCA	60	PPP2R2B	4	0.00190008	0.330403
ColoRect-AdenoCA	60	OR5H6	4	0.0019104	0.330403
ColoRect-AdenoCA	60	ZYG11B	3	0.00193692	0.330403
ColoRect-AdenoCA	60	TTBK1	4	0.00194635	0.330403
ColoRect-AdenoCA	60	NAT10	3	0.00200561	0.330403
ColoRect-AdenoCA	60	SLC32A1	4	0.00212042	0.330403
ColoRect-AdenoCA	60	LAMA3	10	0.00218758	0.330403
ColoRect-AdenoCA	60	SMAD2	5	0.00225711	0.330403	Yes
ColoRect-AdenoCA	60	PKLR	3	0.00231441	0.330403
ColoRect-AdenoCA	60	PLXNB1	5	0.00236144	0.330403
ColoRect-AdenoCA	60	PCDH8	5	0.00240991	0.330403
ColoRect-AdenoCA	60	PHKB	6	0.0024509	0.330403
ColoRect-AdenoCA	60	OLFML2A	3	0.00248814	0.330403
ColoRect-AdenoCA	60	KCNV2	7	0.00254412	0.330403
ColoRect-AdenoCA	60	TNRC6B	8	0.00260433	0.330403
ColoRect-AdenoCA	60	DAB2	4	0.00266056	0.330403
ColoRect-AdenoCA	60	OTOP3	3	0.00268521	0.330403
ColoRect-AdenoCA	60	SCN9A	9	0.00273939	0.330403
ColoRect-AdenoCA	60	TMEM63A	3	0.00274945	0.330403
ColoRect-AdenoCA	60	SKIV2L	4	0.00275802	0.330403
ColoRect-AdenoCA	60	IL21R	3	0.00277898	0.330403	Yes
ColoRect-AdenoCA	60	L2HGDH	3	0.00278601	0.330403
ColoRect-AdenoCA	60	NOX4	7	0.00297437	0.330403
ColoRect-AdenoCA	60	EHBP1L1	4	0.00300886	0.330403
ColoRect-AdenoCA	60	TAF1L	9	0.00301004	0.330403
ColoRect-AdenoCA	60	PCDHB7	5	0.00304872	0.330403
ColoRect-AdenoCA	60	EVPL	6	0.00307442	0.330403
ColoRect-AdenoCA	60	TSGA10	5	0.00314203	0.330403
ColoRect-AdenoCA	60	NEFM	7	0.0031721	0.330403
ColoRect-AdenoCA	60	KIF13A	8	0.00322938	0.330403
ColoRect-AdenoCA	60	PCBP1	6	0.00328025	0.330403	Yes
ColoRect-AdenoCA	60	MAP3K21	11	0.00331932	0.330403
ColoRect-AdenoCA	60	HELZ2	6	0.00333332	0.330403
ColoRect-AdenoCA	60	CASP14	5	0.00348579	0.337209
ColoRect-AdenoCA	60	DSN1	3	0.0035098	0.337209
ColoRect-AdenoCA	60	GFRA1	5	0.00355662	0.337209
ColoRect-AdenoCA	60	GPLD1	3	0.00366234	0.342272
ColoRect-AdenoCA	60	PRODH	3	0.00377633	0.344763
ColoRect-AdenoCA	60	SMOX	3	0.00385849	0.344763
ColoRect-AdenoCA	60	SOX17	3	0.00388489	0.344763
ColoRect-AdenoCA	60	ACTN2	8	0.0038998	0.344763
ColoRect-AdenoCA	60	CROCC2	8	0.00401012	0.349789
ColoRect-AdenoCA	60	ITGBL1	4	0.00413245	0.354091
ColoRect-AdenoCA	60	HAS1	3	0.00416768	0.354091
ColoRect-AdenoCA	60	PCSK4	3	0.00426468	0.357687
ColoRect-AdenoCA	60	DEUP1	4	0.00441143	0.36331
ColoRect-AdenoCA	60	AP3D1	3	0.00444925	0.36331
ColoRect-AdenoCA	60	CACNA1G	11	0.00464672	0.36331
ColoRect-AdenoCA	60	ZNF420	4	0.00471875	0.36331
ColoRect-AdenoCA	60	STAG1	10	0.00477302	0.36331	Yes
ColoRect-AdenoCA	60	FAM110B	4	0.00480194	0.36331
ColoRect-AdenoCA	60	SLC13A3	3	0.00501685	0.36331
ColoRect-AdenoCA	60	OTOG	11	0.00503778	0.36331
ColoRect-AdenoCA	60	CHST3	3	0.00506635	0.36331
ColoRect-AdenoCA	60	CYP2J2	3	0.00519989	0.36331
ColoRect-AdenoCA	60	POSTN	7	0.00520883	0.36331
ColoRect-AdenoCA	60	NOVA2	3	0.00523777	0.36331
ColoRect-AdenoCA	60	CROCC	6	0.00530543	0.36331
ColoRect-AdenoCA	60	GPR19	3	0.00536801	0.36331
ColoRect-AdenoCA	60	OR4C11	3	0.00542109	0.36331
ColoRect-AdenoCA	60	SLC5A3	4	0.00562638	0.36331
ColoRect-AdenoCA	60	ZDHHC6	3	0.00566005	0.36331
ColoRect-AdenoCA	60	CDH18	8	0.00579047	0.36331
ColoRect-AdenoCA	60	MASP1	5	0.0058186	0.36331
ColoRect-AdenoCA	60	INHBA	4	0.00587316	0.36331
ColoRect-AdenoCA	60	UNC5C	9	0.00598415	0.36331
ColoRect-AdenoCA	60	WHRN	4	0.00606728	0.36331
ColoRect-AdenoCA	60	ZNF722	7	0.00615843	0.36331
ColoRect-AdenoCA	60	SMAD4	9	0.00624663	0.36331	Yes
ColoRect-AdenoCA	60	PUM2	5	0.00629025	0.36331
ColoRect-AdenoCA	60	TPO	7	0.00635962	0.36331
ColoRect-AdenoCA	60	DCLK1	6	0.00636518	0.36331
ColoRect-AdenoCA	60	TRAF5	4	0.00640835	0.36331
ColoRect-AdenoCA	60	ZBED4	3	0.00647999	0.36331
ColoRect-AdenoCA	60	XKR5	5	0.00654477	0.36331
ColoRect-AdenoCA	60	VEGFC	6	0.00654825	0.36331
ColoRect-AdenoCA	60	FREM3	9	0.00664462	0.36331
ColoRect-AdenoCA	60	SCART1	7	0.00664992	0.36331
ColoRect-AdenoCA	60	BTBD10	3	0.00668342	0.36331
ColoRect-AdenoCA	60	QTRT2	3	0.00671374	0.36331
ColoRect-AdenoCA	60	EGR1	4	0.0067334	0.36331
ColoRect-AdenoCA	60	DAB1	5	0.00674854	0.36331
ColoRect-AdenoCA	60	LRP1	9	0.00679698	0.36331
ColoRect-AdenoCA	60	ROBO2	10	0.00679871	0.36331	Yes
ColoRect-AdenoCA	60	EFTUD2	5	0.00681713	0.36331
ColoRect-AdenoCA	60	SHMT1	3	0.00682916	0.36331
ColoRect-AdenoCA	60	MAP3K4	5	0.00696163	0.36331
ColoRect-AdenoCA	60	GPM6A	3	0.00696608	0.36331
ColoRect-AdenoCA	60	C10orf71	6	0.0070147	0.36331
ColoRect-AdenoCA	60	TGFBR2	4	0.00708559	0.36331	Yes
ColoRect-AdenoCA	60	NKAPL	3	0.00711746	0.36331
ColoRect-AdenoCA	60	HRC	3	0.00711761	0.36331
ColoRect-AdenoCA	60	GAL3ST3	5	0.00712341	0.36331
ColoRect-AdenoCA	60	ADAMTS2	5	0.00717019	0.36331
ColoRect-AdenoCA	60	ZNF579	3	0.00719463	0.36331
ColoRect-AdenoCA	60	SIN3B	4	0.00725208	0.36331
ColoRect-AdenoCA	60	COL4A1	6	0.00726493	0.36331
ColoRect-AdenoCA	60	PEX11G	3	0.00727509	0.36331
ColoRect-AdenoCA	60	UPB1	3	0.00741426	0.367455
ColoRect-AdenoCA	60	STIL	8	0.0075215	0.369967	Yes
ColoRect-AdenoCA	60	C2orf78	4	0.00773167	0.372916
ColoRect-AdenoCA	60	MLPH	3	0.00774836	0.372916
ColoRect-AdenoCA	60	TOX3	3	0.00776568	0.372916
ColoRect-AdenoCA	60	ROBO4	3	0.00780946	0.372916
ColoRect-AdenoCA	60	GALNT8	3	0.0079755	0.377751
ColoRect-AdenoCA	60	CAND1	5	0.00809063	0.377751
ColoRect-AdenoCA	60	MYO5A	7	0.00821999	0.377751	Yes
ColoRect-AdenoCA	60	CDH8	10	0.00826617	0.377751
ColoRect-AdenoCA	60	HOXD12	3	0.00828064	0.377751
ColoRect-AdenoCA	60	TCF7L2	6	0.00829523	0.377751	Yes
ColoRect-AdenoCA	60	AGPAT1	3	0.00831492	0.377751
ColoRect-AdenoCA	60	KIF1A	6	0.00844974	0.381229
ColoRect-AdenoCA	60	MCM10	4	0.00854828	0.383033
ColoRect-AdenoCA	60	KLHL7	4	0.00868762	0.384999
ColoRect-AdenoCA	60	INPP5F	4	0.00876832	0.384999
ColoRect-AdenoCA	60	FNDC3B	4	0.00876871	0.384999
ColoRect-AdenoCA	60	LCP2	3	0.00893786	0.38981
ColoRect-AdenoCA	60	SMPD1	4	0.00909196	0.391538
ColoRect-AdenoCA	60	TTN	36	0.00913411	0.391538
ColoRect-AdenoCA	60	VARS1	9	0.00920436	0.391538
ColoRect-AdenoCA	60	MTERF3	3	0.00935064	0.391538
ColoRect-AdenoCA	60	ZNF155	3	0.00936354	0.391538
ColoRect-AdenoCA	60	OR56A4	4	0.00938843	0.391538
ColoRect-AdenoCA	60	CLSPN	7	0.00939644	0.391538
ColoRect-AdenoCA	60	PTCH1	4	0.00949766	0.393251	Yes
ColoRect-AdenoCA	60	CCDC28B	3	0.00973169	0.398389
ColoRect-AdenoCA	60	KCNE4	3	0.00977041	0.398389
ColoRect-AdenoCA	60	OPCML	4	0.00980443	0.398389
ColoRect-AdenoCA	60	IFNLR1	3	0.0099404	0.399571
ColoRect-AdenoCA	60	PIK3C2B	4	0.00995568	0.399571
ColoRect-AdenoCA	60	SLITRK3	8	0.010096	0.402734
ColoRect-AdenoCA	60	CHDH	4	0.0102205	0.403043
ColoRect-AdenoCA	60	TNXB	9	0.010227	0.403043
ColoRect-AdenoCA	60	LCA5	8	0.0105878	0.413777
ColoRect-AdenoCA	60	SETD1B	4	0.0106431	0.413777	Yes
ColoRect-AdenoCA	60	SF1	3	0.0107569	0.413777
ColoRect-AdenoCA	60	FLNB	7	0.0108687	0.413777
ColoRect-AdenoCA	60	EIF4ENIF1	6	0.0108692	0.413777
ColoRect-AdenoCA	60	TAPBP	3	0.0108968	0.413777
ColoRect-AdenoCA	60	PGA5	3	0.0109421	0.413777
ColoRect-AdenoCA	60	NT5C1B	4	0.0110087	0.413902
ColoRect-AdenoCA	60	VPS13B	12	0.0111492	0.414776
ColoRect-AdenoCA	60	EIF2B3	3	0.0111588	0.414776
ColoRect-AdenoCA	60	RPUSD2	3	0.0112325	0.415158
ColoRect-AdenoCA	60	NPR2	3	0.0113432	0.415666
ColoRect-AdenoCA	60	DOCK7	5	0.0114977	0.415666
ColoRect-AdenoCA	60	NT5C1B-RDH14	4	0.0116323	0.415666
ColoRect-AdenoCA	60	ERI2	3	0.011671	0.415666
ColoRect-AdenoCA	60	CCNA2	3	0.0116933	0.415666
ColoRect-AdenoCA	60	SNX13	6	0.0117199	0.415666
ColoRect-AdenoCA	60	CTNNA3	6	0.0118371	0.415666
ColoRect-AdenoCA	60	PLK1	3	0.0120507	0.415666
ColoRect-AdenoCA	60	RPTOR	4	0.0121669	0.415666
ColoRect-AdenoCA	60	OR52H1	4	0.0122024	0.415666
ColoRect-AdenoCA	60	FBXL7	7	0.0122535	0.415666
ColoRect-AdenoCA	60	SPTBN2	7	0.0124123	0.415666
ColoRect-AdenoCA	60	INPPL1	3	0.0124336	0.415666
ColoRect-AdenoCA	60	TLE2	4	0.0125113	0.415666
ColoRect-AdenoCA	60	NDST3	8	0.0125149	0.415666
ColoRect-AdenoCA	60	TMEM26	4	0.0125291	0.415666
ColoRect-AdenoCA	60	FLT4	6	0.012573	0.415666	Yes
ColoRect-AdenoCA	60	EXOC3L4	3	0.0127148	0.415666
ColoRect-AdenoCA	60	PCDH18	7	0.0127403	0.415666
ColoRect-AdenoCA	60	TAL1	3	0.012847	0.415666	Yes
ColoRect-AdenoCA	60	NDUFS6	3	0.0128568	0.415666
ColoRect-AdenoCA	60	ARL13B	3	0.0129691	0.415666
ColoRect-AdenoCA	60	ZFHX4	14	0.0130282	0.415666
ColoRect-AdenoCA	60	SLC34A2	8	0.013193	0.415666	Yes
ColoRect-AdenoCA	60	PARP1	5	0.0131954	0.415666
ColoRect-AdenoCA	60	PPP1R12A	3	0.0132058	0.415666
ColoRect-AdenoCA	60	TINAG	4	0.0132088	0.415666
ColoRect-AdenoCA	60	SIRT6	3	0.0132434	0.415666
ColoRect-AdenoCA	60	SPEM2	3	0.0132536	0.415666
ColoRect-AdenoCA	60	FPR2	3	0.013358	0.415666
ColoRect-AdenoCA	60	PXN	4	0.013362	0.415666
ColoRect-AdenoCA	60	IGSF11	4	0.0133813	0.415666
ColoRect-AdenoCA	60	KCTD8	4	0.0133834	0.415666
ColoRect-AdenoCA	60	APBA2	4	0.0134087	0.415666
ColoRect-AdenoCA	60	JAKMIP3	7	0.0135004	0.415666
ColoRect-AdenoCA	60	IRX1	6	0.0135336	0.415666
ColoRect-AdenoCA	60	ZNF835	8	0.0136027	0.415835
ColoRect-AdenoCA	60	SPRED2	5	0.0136818	0.416307
ColoRect-AdenoCA	60	ANGPT1	3	0.0137634	0.416852
ColoRect-AdenoCA	60	KIFC3	4	0.0139696	0.420057
ColoRect-AdenoCA	60	CARMIL2	6	0.0140658	0.420057
ColoRect-AdenoCA	60	CHST8	4	0.0141721	0.420057
ColoRect-AdenoCA	60	SKAP1	3	0.014191	0.420057
ColoRect-AdenoCA	60	ZNF786	3	0.014248	0.420057
ColoRect-AdenoCA	60	TSPYL5	5	0.0142992	0.420057
ColoRect-AdenoCA	60	PTPN12	7	0.0143187	0.420057
ColoRect-AdenoCA	60	OR4K1	7	0.0145842	0.422077
ColoRect-AdenoCA	60	RACGAP1	3	0.0145937	0.422077
ColoRect-AdenoCA	60	ADNP	3	0.0145948	0.422077
ColoRect-AdenoCA	60	MACROD2	3	0.0146486	0.422077
ColoRect-AdenoCA	60	USP5	4	0.0147101	0.422077
ColoRect-AdenoCA	60	EPHB2	3	0.0148446	0.424076
ColoRect-AdenoCA	60	DCAF4L2	11	0.0149611	0.425547
ColoRect-AdenoCA	60	KRT82	3	0.0150422	0.425999
ColoRect-AdenoCA	60	CYP4F22	4	0.0152134	0.428088
ColoRect-AdenoCA	60	DMXL1	11	0.0152468	0.428088
ColoRect-AdenoCA	60	UIMC1	3	0.0155189	0.433851
ColoRect-AdenoCA	60	ACTR1B	3	0.0155847	0.433851
ColoRect-AdenoCA	60	ITGB4	7	0.015885	0.435951
ColoRect-AdenoCA	60	PCSK1	6	0.0160036	0.435951
ColoRect-AdenoCA	60	HIBADH	3	0.0160341	0.435951
ColoRect-AdenoCA	60	FRMD4B	4	0.0161898	0.435951
ColoRect-AdenoCA	60	SLC18A3	5	0.0162452	0.435951
ColoRect-AdenoCA	60	RNF112	4	0.0162466	0.435951
ColoRect-AdenoCA	60	CALCR	4	0.0163877	0.435951
ColoRect-AdenoCA	60	CAMTA1	4	0.0164063	0.435951	Yes
ColoRect-AdenoCA	60	RAD51C	4	0.0164312	0.435951
ColoRect-AdenoCA	60	SOX10	3	0.0165045	0.435951
ColoRect-AdenoCA	60	ADAM12	9	0.0165182	0.435951
ColoRect-AdenoCA	60	PLEKHA3	3	0.0165747	0.435951
ColoRect-AdenoCA	60	EPHB6	4	0.0166388	0.435951
ColoRect-AdenoCA	60	TRERF1	5	0.0166755	0.435951
ColoRect-AdenoCA	60	NOL10	3	0.0166829	0.435951
ColoRect-AdenoCA	60	ATP6V1E2	5	0.0167263	0.435951
ColoRect-AdenoCA	60	NELL1	6	0.0168971	0.437894
ColoRect-AdenoCA	60	DNAAF10	3	0.0170112	0.437894
ColoRect-AdenoCA	60	ADAMTS8	5	0.0170369	0.437894
ColoRect-AdenoCA	60	DKK2	5	0.0171394	0.437894
ColoRect-AdenoCA	60	SPATA20	3	0.017193	0.437894
ColoRect-AdenoCA	60	MOS	3	0.0172025	0.437894
ColoRect-AdenoCA	60	FOLH1	5	0.0173263	0.438356
ColoRect-AdenoCA	60	LRRC41	3	0.0173547	0.438356
ColoRect-AdenoCA	60	ELAVL4	4	0.0174428	0.438888
ColoRect-AdenoCA	60	ACVR1B	6	0.0175124	0.43895	Yes
ColoRect-AdenoCA	60	MEPE	7	0.0176657	0.438951
ColoRect-AdenoCA	60	IL17RA	5	0.0177002	0.438951
ColoRect-AdenoCA	60	NGFR	5	0.0177137	0.438951
ColoRect-AdenoCA	60	CUL3	3	0.0180892	0.446565	Yes
ColoRect-AdenoCA	60	SEMA6A	3	0.018164	0.446725
ColoRect-AdenoCA	60	IGSF5	5	0.0182384	0.446874
ColoRect-AdenoCA	60	PLAG1	6	0.0184257	0.448115	Yes
ColoRect-AdenoCA	60	MAGEL2	8	0.0184286	0.448115
ColoRect-AdenoCA	60	MARCHF4	4	0.0185618	0.448115
ColoRect-AdenoCA	60	WIZ	8	0.0187336	0.448115
ColoRect-AdenoCA	60	MUC13	3	0.0188226	0.448115
ColoRect-AdenoCA	60	MYOM3	3	0.0188784	0.448115
ColoRect-AdenoCA	60	MBOAT1	4	0.0189064	0.448115
ColoRect-AdenoCA	60	CCDC200	3	0.0190743	0.448115
ColoRect-AdenoCA	60	PCDHGA10	5	0.0191042	0.448115
ColoRect-AdenoCA	60	ATP5F1C	3	0.0192309	0.448115
ColoRect-AdenoCA	60	ADD3	4	0.0193468	0.448115
ColoRect-AdenoCA	60	THSD7B	7	0.0193971	0.448115
ColoRect-AdenoCA	60	OR6F1	6	0.0194189	0.448115
ColoRect-AdenoCA	60	IRGC	4	0.019433	0.448115
ColoRect-AdenoCA	60	COG5	4	0.0194681	0.448115
ColoRect-AdenoCA	60	PLEKHF1	3	0.0198157	0.448115
ColoRect-AdenoCA	60	GPR78	3	0.0199127	0.448115
ColoRect-AdenoCA	60	MARCHF7	4	0.0200641	0.448115
ColoRect-AdenoCA	60	TTC37	7	0.0200892	0.448115
ColoRect-AdenoCA	60	CPO	3	0.0200982	0.448115
ColoRect-AdenoCA	60	CASZ1	6	0.0201305	0.448115
ColoRect-AdenoCA	60	TRIM66	7	0.0201386	0.448115
ColoRect-AdenoCA	60	FTMT	4	0.0202235	0.448115
ColoRect-AdenoCA	60	CDH23	11	0.0202302	0.448115
ColoRect-AdenoCA	60	VPS50	7	0.0202404	0.448115
ColoRect-AdenoCA	60	SLC24A4	4	0.0202409	0.448115
ColoRect-AdenoCA	60	SPINK5	4	0.0203285	0.448115
ColoRect-AdenoCA	60	NFYA	4	0.0204019	0.448115
ColoRect-AdenoCA	60	TOLLIP	4	0.0204358	0.448115
ColoRect-AdenoCA	60	TBC1D8	6	0.0204784	0.448115
ColoRect-AdenoCA	60	PCDHGA2	6	0.0205113	0.448115
ColoRect-AdenoCA	60	AADACL4	5	0.0205831	0.448115
ColoRect-AdenoCA	60	PRR23C	3	0.0205902	0.448115
ColoRect-AdenoCA	60	HMMR	6	0.020618	0.448115
ColoRect-AdenoCA	60	FBRSL1	5	0.0207968	0.450505
ColoRect-AdenoCA	60	GATAD2A	3	0.020887	0.450967
ColoRect-AdenoCA	60	ODAPH	3	0.0209795	0.451212
ColoRect-AdenoCA	60	POLR2B	4	0.0210886	0.451212
ColoRect-AdenoCA	60	ZC3H15	4	0.0212199	0.451212
ColoRect-AdenoCA	60	IPO9	3	0.0212236	0.451212
ColoRect-AdenoCA	60	RETREG1	4	0.0212619	0.451212
ColoRect-AdenoCA	60	OR52E4	7	0.0213122	0.451212
ColoRect-AdenoCA	60	ANK2	17	0.021442	0.452495
ColoRect-AdenoCA	60	ADGRE2	4	0.0216098	0.452527
ColoRect-AdenoCA	60	RNF139	3	0.0216161	0.452527
ColoRect-AdenoCA	60	REN	3	0.021651	0.452527
ColoRect-AdenoCA	60	MED8	3	0.0218059	0.453465
ColoRect-AdenoCA	60	DCLK3	6	0.021907	0.453465
ColoRect-AdenoCA	60	RGPD3	3	0.0219596	0.453465	Yes
ColoRect-AdenoCA	60	POLR1A	4	0.0219732	0.453465
ColoRect-AdenoCA	60	ELMO1	5	0.0220532	0.453668
ColoRect-AdenoCA	60	RD3	3	0.0221217	0.453668
ColoRect-AdenoCA	60	STXBP5	4	0.0222201	0.454262
ColoRect-AdenoCA	60	MYH14	6	0.0224034	0.456373
ColoRect-AdenoCA	60	KIF3A	8	0.0224853	0.456373
ColoRect-AdenoCA	60	RTL1	11	0.0226265	0.456373
ColoRect-AdenoCA	60	PSG1	4	0.0227098	0.456373
ColoRect-AdenoCA	60	MAFB	3	0.0227384	0.456373	Yes
ColoRect-AdenoCA	60	ZSCAN25	3	0.0228037	0.456373
ColoRect-AdenoCA	60	ADGRG6	6	0.0228125	0.456373
ColoRect-AdenoCA	60	KCNH1	11	0.0229826	0.456373
ColoRect-AdenoCA	60	TRIO	7	0.0230444	0.456373
ColoRect-AdenoCA	60	NHLRC3	3	0.0230613	0.456373
ColoRect-AdenoCA	60	SLC6A12	6	0.0231935	0.456373
ColoRect-AdenoCA	60	SIK1	4	0.0233553	0.456373
ColoRect-AdenoCA	60	LNP1	3	0.0233655	0.456373
ColoRect-AdenoCA	60	TDRD9	5	0.0235475	0.456373
ColoRect-AdenoCA	60	TCTN1	3	0.0235576	0.456373
ColoRect-AdenoCA	60	SAMD9	9	0.02363	0.456373
ColoRect-AdenoCA	60	COL4A2	6	0.0236952	0.456373
ColoRect-AdenoCA	60	ESPL1	5	0.0237509	0.456373
ColoRect-AdenoCA	60	NIBAN3	3	0.0237591	0.456373
ColoRect-AdenoCA	60	TMPRSS2	3	0.023847	0.456373	Yes
ColoRect-AdenoCA	60	SYT7	6	0.0240376	0.456373
ColoRect-AdenoCA	60	GBF1	5	0.0241025	0.456373
ColoRect-AdenoCA	60	TCHH	8	0.0241561	0.456373
ColoRect-AdenoCA	60	LPP	3	0.0241774	0.456373	Yes
ColoRect-AdenoCA	60	PNMT	3	0.0241809	0.456373
ColoRect-AdenoCA	60	PDE6A	4	0.0242208	0.456373
ColoRect-AdenoCA	60	SORD	4	0.0242921	0.456373
ColoRect-AdenoCA	60	ZNF831	8	0.0243322	0.456373
ColoRect-AdenoCA	60	EXD3	4	0.0243464	0.456373
ColoRect-AdenoCA	60	ARHGEF18	6	0.0246717	0.460258
ColoRect-AdenoCA	60	C11orf87	4	0.0246944	0.460258
ColoRect-AdenoCA	60	NLRP5	7	0.0248919	0.462441
ColoRect-AdenoCA	60	SMG7	7	0.0249529	0.462441
ColoRect-AdenoCA	60	EXD1	5	0.0251179	0.463293
ColoRect-AdenoCA	60	OR4K2	5	0.0251405	0.463293
ColoRect-AdenoCA	60	MCF2L	8	0.0253393	0.46551
ColoRect-AdenoCA	60	SEMA5B	4	0.0255318	0.46551
ColoRect-AdenoCA	60	GJD4	4	0.0257813	0.46551
ColoRect-AdenoCA	60	ASB15	5	0.0257866	0.46551
ColoRect-AdenoCA	60	PLEKHH1	3	0.02584	0.46551
ColoRect-AdenoCA	60	GOLGA6L2	5	0.0258446	0.46551
ColoRect-AdenoCA	60	LOC647264	3	0.0258825	0.46551
ColoRect-AdenoCA	60	ALDH5A1	3	0.025944	0.46551
ColoRect-AdenoCA	60	TMEM71	3	0.0260507	0.46551
ColoRect-AdenoCA	60	MAP2K7	4	0.0260525	0.46551
ColoRect-AdenoCA	60	NCAM1	8	0.0260959	0.46551
ColoRect-AdenoCA	60	FCSK	3	0.0261146	0.46551
ColoRect-AdenoCA	60	CARD11	7	0.0264523	0.468033	Yes
ColoRect-AdenoCA	60	PPP2R2C	5	0.0264658	0.468033
ColoRect-AdenoCA	60	COL15A1	6	0.0265356	0.468033
ColoRect-AdenoCA	60	DAPK1	6	0.0265424	0.468033
ColoRect-AdenoCA	60	ZNF354A	4	0.026644	0.46812
ColoRect-AdenoCA	60	TRAF2	4	0.0267559	0.46812
ColoRect-AdenoCA	60	POLR3A	3	0.0268375	0.46812
ColoRect-AdenoCA	60	NAE1	3	0.026935	0.46812
ColoRect-AdenoCA	60	TMEM52B	3	0.0269542	0.46812
ColoRect-AdenoCA	60	FASN	4	0.0269766	0.46812
ColoRect-AdenoCA	60	TBX18	6	0.0272887	0.472283
ColoRect-AdenoCA	60	ZNF804B	9	0.0274675	0.474123
ColoRect-AdenoCA	60	FREM2	12	0.0275707	0.474652
ColoRect-AdenoCA	60	SPATA2L	3	0.0277657	0.476719
ColoRect-AdenoCA	60	ALG2	3	0.0278829	0.476719
ColoRect-AdenoCA	60	MARCO	6	0.0279094	0.476719
ColoRect-AdenoCA	60	KIF12	3	0.0280747	0.478293
ColoRect-AdenoCA	60	AP5Z1	3	0.0281548	0.478413
ColoRect-AdenoCA	60	NR3C1	5	0.0282422	0.478654
ColoRect-AdenoCA	60	GABRB3	4	0.028466	0.480307
ColoRect-AdenoCA	60	MUC5B	10	0.0284877	0.480307
ColoRect-AdenoCA	60	GSDMC	6	0.0288307	0.480307
ColoRect-AdenoCA	60	RGS21	3	0.0288458	0.480307
ColoRect-AdenoCA	60	CBFA2T2	3	0.0288717	0.480307
ColoRect-AdenoCA	60	PCDHB8	8	0.0288964	0.480307
ColoRect-AdenoCA	60	PTGIR	3	0.0290997	0.480307
ColoRect-AdenoCA	60	ACIN1	6	0.0291712	0.480307
ColoRect-AdenoCA	60	ANKFY1	4	0.0292893	0.480307
ColoRect-AdenoCA	60	PLEKHG4B	8	0.0294785	0.480307
ColoRect-AdenoCA	60	BMS1	5	0.0295201	0.480307
ColoRect-AdenoCA	60	ZNF423	11	0.0295224	0.480307
ColoRect-AdenoCA	60	DDX25	5	0.0295857	0.480307
ColoRect-AdenoCA	60	WDR62	5	0.029605	0.480307
ColoRect-AdenoCA	60	AMY2A	5	0.0297145	0.480307
ColoRect-AdenoCA	60	IFNA6	3	0.029854	0.480307
ColoRect-AdenoCA	60	PRKCG	7	0.0298914	0.480307
ColoRect-AdenoCA	60	KCNH5	7	0.029904	0.480307
ColoRect-AdenoCA	60	ZSWIM4	4	0.0299189	0.480307
ColoRect-AdenoCA	60	EGR4	3	0.0300068	0.480307
ColoRect-AdenoCA	60	AIRE	4	0.0302557	0.480307
ColoRect-AdenoCA	60	GIPC3	3	0.0302991	0.480307
ColoRect-AdenoCA	60	MYO9B	5	0.0303004	0.480307
ColoRect-AdenoCA	60	BMPR2	5	0.0303125	0.480307
ColoRect-AdenoCA	60	MYLK3	4	0.0303192	0.480307
ColoRect-AdenoCA	60	CASQ1	3	0.0305201	0.480307
ColoRect-AdenoCA	60	ZNF646	4	0.0305686	0.480307
ColoRect-AdenoCA	60	PRG2	3	0.0306198	0.480307
ColoRect-AdenoCA	60	PCDHA1	5	0.030792	0.480307
ColoRect-AdenoCA	60	ARSB	3	0.0308055	0.480307
ColoRect-AdenoCA	60	DBT	3	0.0308256	0.480307
ColoRect-AdenoCA	60	FLYWCH1	3	0.0308296	0.480307
ColoRect-AdenoCA	60	PTGS1	4	0.0309697	0.480307
ColoRect-AdenoCA	60	PCDHB13	7	0.0310248	0.480307
ColoRect-AdenoCA	60	CACNA1H	8	0.031059	0.480307
ColoRect-AdenoCA	60	BNIP3L	4	0.031106	0.480307
ColoRect-AdenoCA	60	KTN1	5	0.0311571	0.480307	Yes
ColoRect-AdenoCA	60	SLCO6A1	7	0.0311581	0.480307
ColoRect-AdenoCA	60	NOLC1	4	0.0312743	0.480307
ColoRect-AdenoCA	60	EPB41L1	5	0.0312774	0.480307
ColoRect-AdenoCA	60	PPP1R12B	3	0.0313692	0.480307
ColoRect-AdenoCA	60	BRDT	4	0.0315529	0.480307
ColoRect-AdenoCA	60	PLAT	3	0.0316224	0.480307
ColoRect-AdenoCA	60	KCNC1	6	0.0317899	0.480307
ColoRect-AdenoCA	60	ADGRB1	8	0.0318494	0.480307
ColoRect-AdenoCA	60	POU6F2	3	0.0318576	0.480307
ColoRect-AdenoCA	60	BCL9L	5	0.0318965	0.480307	Yes
ColoRect-AdenoCA	60	TNP2	3	0.0319658	0.480307
ColoRect-AdenoCA	60	S1PR3	3	0.0320352	0.480307
ColoRect-AdenoCA	60	FBN3	11	0.0320443	0.480307
ColoRect-AdenoCA	60	OBSL1	8	0.03216	0.480307
ColoRect-AdenoCA	60	DPP10	4	0.0321909	0.480307
ColoRect-AdenoCA	60	PCDHA8	11	0.032231	0.480307
ColoRect-AdenoCA	60	COPG1	4	0.0325188	0.483495
ColoRect-AdenoCA	60	PTPN11	7	0.0328657	0.487546	Yes
ColoRect-AdenoCA	60	OR2B2	3	0.0331608	0.49081
ColoRect-AdenoCA	60	SRPRB	3	0.0332531	0.491065
ColoRect-AdenoCA	60	MUC17	11	0.0334292	0.492554
ColoRect-AdenoCA	60	MTA1	5	0.0335986	0.493677
ColoRect-AdenoCA	60	UGT3A1	4	0.0337069	0.493677
ColoRect-AdenoCA	60	IGFBP2	3	0.0337493	0.493677
ColoRect-AdenoCA	60	TP53BP2	4	0.0340018	0.493677
ColoRect-AdenoCA	60	CAVIN2	3	0.034079	0.493677
ColoRect-AdenoCA	60	CDH4	5	0.0341243	0.493677
ColoRect-AdenoCA	60	CFAP65	8	0.0341916	0.493677
ColoRect-AdenoCA	60	CELSR3	6	0.0342129	0.493677
ColoRect-AdenoCA	60	TOX	5	0.0342291	0.493677
ColoRect-AdenoCA	60	MMP16	7	0.03426	0.493677
ColoRect-AdenoCA	60	ASB18	3	0.0345172	0.494791
ColoRect-AdenoCA	60	FAM184B	7	0.0345496	0.494791
ColoRect-AdenoCA	60	ANKRD33B	4	0.0345978	0.494791
ColoRect-AdenoCA	60	IQGAP3	9	0.0346399	0.494791
ColoRect-AdenoCA	60	HIRA	6	0.034741	0.495154
ColoRect-AdenoCA	60	STYK1	4	0.0348691	0.4959
ColoRect-AdenoCA	60	FAM83H	3	0.034993	0.496581
ColoRect-AdenoCA	60	FYN	5	0.0352147	0.496879
ColoRect-AdenoCA	60	ANKFN1	5	0.0352415	0.496879
ColoRect-AdenoCA	60	ADCY8	14	0.0354916	0.496879
ColoRect-AdenoCA	60	CARMIL3	6	0.0355303	0.496879
ColoRect-AdenoCA	60	FAM83E	5	0.0355356	0.496879
ColoRect-AdenoCA	60	CDC16	4	0.0355414	0.496879
ColoRect-AdenoCA	60	SLC35D2	4	0.0355456	0.496879
ColoRect-AdenoCA	60	HNF1B	3	0.0357301	0.498132
ColoRect-AdenoCA	60	CADPS2	4	0.0357875	0.498132
ColoRect-AdenoCA	60	PKD2L1	7	0.0361741	0.499596
ColoRect-AdenoCA	60	STARD10	3	0.0362695	0.499596
ColoRect-AdenoCA	60	ZNF830	4	0.0363438	0.499596
ColoRect-AdenoCA	60	KIF26B	11	0.0363705	0.499596
ColoRect-AdenoCA	60	NAA25	9	0.0363766	0.499596
ColoRect-AdenoCA	60	DLG1	6	0.0364786	0.499596
ColoRect-AdenoCA	60	TMC1	4	0.0365073	0.499596
ColoRect-AdenoCA	60	MYLK4	3	0.0365704	0.499596
ColoRect-AdenoCA	60	MUC21	3	0.036633	0.499596
ColoRect-AdenoCA	60	TKTL2	3	0.0366564	0.499596
ColoRect-AdenoCA	60	DCST1	6	0.0368349	0.500985
ColoRect-AdenoCA	60	ETV5	6	0.0369958	0.50213	Yes
ColoRect-AdenoCA	60	LMO3	3	0.0371545	0.5022
ColoRect-AdenoCA	60	PMS2	3	0.0372308	0.5022	Yes
ColoRect-AdenoCA	60	ADAMTS1	4	0.0374138	0.5022
ColoRect-AdenoCA	60	DYTN	5	0.037419	0.5022
ColoRect-AdenoCA	60	LRRC52	4	0.0374344	0.5022
ColoRect-AdenoCA	60	PSD2	8	0.0375964	0.5022
ColoRect-AdenoCA	60	FLG	11	0.0376066	0.5022
ColoRect-AdenoCA	60	MRPS27	3	0.0376497	0.5022
ColoRect-AdenoCA	60	ACTL9	3	0.0377718	0.5022
ColoRect-AdenoCA	60	DOK5	6	0.0377751	0.5022
ColoRect-AdenoCA	60	SCRIB	4	0.0378454	0.5022
ColoRect-AdenoCA	60	GRIP2	4	0.0380625	0.5031
ColoRect-AdenoCA	60	SLC45A4	5	0.038067	0.5031
ColoRect-AdenoCA	60	GPC6	4	0.0382168	0.503378
ColoRect-AdenoCA	60	CACNG5	3	0.0383536	0.503378
ColoRect-AdenoCA	60	SOGA1	5	0.0384046	0.503378
ColoRect-AdenoCA	60	NTRK1	3	0.0384093	0.503378	Yes
ColoRect-AdenoCA	60	KRIT1	3	0.0384728	0.503378
ColoRect-AdenoCA	60	ZNF773	3	0.0385596	0.503507
ColoRect-AdenoCA	60	ARHGEF10L	4	0.03894	0.507461	Yes
ColoRect-AdenoCA	60	PLEKHA7	4	0.0390874	0.507737
ColoRect-AdenoCA	60	WSCD2	5	0.0392538	0.507737
ColoRect-AdenoCA	60	PARVB	3	0.0395339	0.507737
ColoRect-AdenoCA	60	PCDHA9	5	0.0396425	0.507737
ColoRect-AdenoCA	60	HIVEP2	9	0.0396668	0.507737
ColoRect-AdenoCA	60	WDFY3	6	0.039673	0.507737
ColoRect-AdenoCA	60	ADGRD2	4	0.0397059	0.507737
ColoRect-AdenoCA	60	MRC2	7	0.0397125	0.507737
ColoRect-AdenoCA	60	SREBF2	3	0.0397143	0.507737
ColoRect-AdenoCA	60	ZNF367	4	0.0397373	0.507737
ColoRect-AdenoCA	60	KCNQ4	3	0.0398203	0.507806
ColoRect-AdenoCA	60	CASD1	3	0.0401041	0.510194
ColoRect-AdenoCA	60	MIDEAS	4	0.0401636	0.510194
ColoRect-AdenoCA	60	CHD4	9	0.0404982	0.512032	Yes
ColoRect-AdenoCA	60	RP1L1	9	0.0408418	0.512032
ColoRect-AdenoCA	60	IGF2BP1	4	0.0408442	0.512032
ColoRect-AdenoCA	60	PCDH17	10	0.0408507	0.512032
ColoRect-AdenoCA	60	PTPRT	6	0.0408599	0.512032	Yes
ColoRect-AdenoCA	60	ZNF629	3	0.040894	0.512032
ColoRect-AdenoCA	60	DLGAP4	4	0.0409721	0.512032
ColoRect-AdenoCA	60	UNC80	17	0.0410103	0.512032
ColoRect-AdenoCA	60	ZC3H12A	3	0.0410442	0.512032
ColoRect-AdenoCA	60	ATAD5	6	0.0410909	0.512032
ColoRect-AdenoCA	60	SWAP70	3	0.0413959	0.513485
ColoRect-AdenoCA	60	KRT76	4	0.0416942	0.513485
ColoRect-AdenoCA	60	SPTBN5	7	0.0417427	0.513485
ColoRect-AdenoCA	60	DNHD1	10	0.0417963	0.513485
ColoRect-AdenoCA	60	TMEM132C	3	0.0418589	0.513485
ColoRect-AdenoCA	60	B3GALT5	3	0.0419004	0.513485
ColoRect-AdenoCA	60	ANO2	6	0.0419337	0.513485
ColoRect-AdenoCA	60	ZNF879	7	0.0420328	0.513485
ColoRect-AdenoCA	60	LRP12	8	0.0420415	0.513485
ColoRect-AdenoCA	60	PPP1R13B	3	0.0420456	0.513485
ColoRect-AdenoCA	60	UNC5D	7	0.0420709	0.513485
ColoRect-AdenoCA	60	CUX1	3	0.0423461	0.515881	Yes
ColoRect-AdenoCA	60	ANKMY2	3	0.0426574	0.518708
ColoRect-AdenoCA	60	VRK2	4	0.0427874	0.519323
ColoRect-AdenoCA	60	SPATA16	4	0.0428965	0.519684
ColoRect-AdenoCA	60	AMZ1	4	0.0431735	0.521023
ColoRect-AdenoCA	60	OR6K3	7	0.0432078	0.521023
ColoRect-AdenoCA	60	LPAR3	3	0.043246	0.521023
ColoRect-AdenoCA	60	ABRA	4	0.0433554	0.52138
ColoRect-AdenoCA	60	TLX1	5	0.043518	0.521505	Yes
ColoRect-AdenoCA	60	RNF20	7	0.0435252	0.521505
ColoRect-AdenoCA	60	SCN2A	11	0.0436837	0.522448
ColoRect-AdenoCA	60	TXLNB	5	0.0437651	0.522466
ColoRect-AdenoCA	60	RETN	3	0.0439269	0.523275
ColoRect-AdenoCA	60	TBC1D16	4	0.0440319	0.523275
ColoRect-AdenoCA	60	IKZF3	4	0.0441474	0.523275	Yes
ColoRect-AdenoCA	60	PCDHGA9	4	0.0441543	0.523275
ColoRect-AdenoCA	60	AUH	3	0.0442328	0.523275
ColoRect-AdenoCA	60	GNAO1	3	0.0443132	0.52328
ColoRect-AdenoCA	60	CSRNP3	4	0.0444195	0.52359
ColoRect-AdenoCA	60	APPL1	4	0.0446439	0.525197
ColoRect-AdenoCA	60	SLC12A7	4	0.0447534	0.525197
ColoRect-AdenoCA	60	PPP2R1A	4	0.0447967	0.525197	Yes
ColoRect-AdenoCA	60	ADAMTS10	3	0.0450025	0.525997
ColoRect-AdenoCA	60	PROSER3	3	0.0450257	0.525997
ColoRect-AdenoCA	60	BRINP1	6	0.0451907	0.526406
ColoRect-AdenoCA	60	PADI2	3	0.0452624	0.526406
ColoRect-AdenoCA	60	NR2E3	3	0.0453021	0.526406
ColoRect-AdenoCA	60	EHBP1	4	0.0454211	0.526853
ColoRect-AdenoCA	60	DNAH5	17	0.045682	0.527316
ColoRect-AdenoCA	60	MPHOSPH9	7	0.0457422	0.527316
ColoRect-AdenoCA	60	DENND5B	8	0.0458501	0.527316
ColoRect-AdenoCA	60	STIMATE	3	0.045881	0.527316
ColoRect-AdenoCA	60	SNTG1	5	0.0460294	0.527316
ColoRect-AdenoCA	60	SLC44A2	3	0.0460767	0.527316
ColoRect-AdenoCA	60	CFAP45	6	0.0461008	0.527316
ColoRect-AdenoCA	60	TAAR6	3	0.0461059	0.527316
ColoRect-AdenoCA	60	VCAM1	6	0.0462604	0.52816
ColoRect-AdenoCA	60	ATXN2L	6	0.0464808	0.529525
ColoRect-AdenoCA	60	PTPRG	6	0.0465419	0.529525
ColoRect-AdenoCA	60	KCNK13	3	0.0466657	0.530012
ColoRect-AdenoCA	60	TEKT2	3	0.0468011	0.530264
ColoRect-AdenoCA	60	MUC2	6	0.04685	0.530264
ColoRect-AdenoCA	60	BCHE	7	0.0469421	0.530389
ColoRect-AdenoCA	60	MCM3AP	5	0.0470235	0.530392
ColoRect-AdenoCA	60	NPY2R	4	0.0471352	0.530738
ColoRect-AdenoCA	60	RNF43	8	0.0473292	0.532006	Yes
ColoRect-AdenoCA	60	PRDM2	7	0.0475452	0.53318	Yes
ColoRect-AdenoCA	60	MON1B	3	0.0475966	0.53318
ColoRect-AdenoCA	60	PINX1	3	0.0477813	0.533764
ColoRect-AdenoCA	60	ZNF497	4	0.0478545	0.533764
ColoRect-AdenoCA	60	EFR3B	8	0.0478935	0.533764
ColoRect-AdenoCA	60	CORIN	3	0.0480524	0.534624
ColoRect-AdenoCA	60	LRRC30	4	0.0483686	0.535728
ColoRect-AdenoCA	60	EEFSEC	3	0.0484342	0.535728
ColoRect-AdenoCA	60	RNF26	3	0.0485095	0.535728
ColoRect-AdenoCA	60	LRRN3	9	0.0485791	0.535728
ColoRect-AdenoCA	60	VAV2	4	0.0486674	0.535728
ColoRect-AdenoCA	60	OR4C16	3	0.0488069	0.535728
ColoRect-AdenoCA	60	TNS1	10	0.0488653	0.535728
ColoRect-AdenoCA	60	MYO5C	7	0.0489552	0.535728
ColoRect-AdenoCA	60	SLC44A5	4	0.0490927	0.535728
ColoRect-AdenoCA	60	CRYBG2	5	0.0492296	0.535728
ColoRect-AdenoCA	60	TUBG2	3	0.049441	0.535728
ColoRect-AdenoCA	60	TRIP6	3	0.0495031	0.535728
ColoRect-AdenoCA	60	CD226	5	0.0495324	0.535728
ColoRect-AdenoCA	60	RELCH	3	0.0495379	0.535728
ColoRect-AdenoCA	60	TOP1MT	6	0.049676	0.535728
ColoRect-AdenoCA	60	MCHR2	4	0.049688	0.535728
ColoRect-AdenoCA	60	CAMK2B	4	0.0497703	0.535728
ColoRect-AdenoCA	60	PIWIL4	5	0.0499806	0.535728
ColoRect-AdenoCA	60	IRX2	3	0.0500511	0.535728
ColoRect-AdenoCA	60	BRSK2	3	0.0500931	0.535728
ColoRect-AdenoCA	60	ACO2	3	0.0502078	0.535728
ColoRect-AdenoCA	60	BICRA	4	0.0503089	0.535728
ColoRect-AdenoCA	60	ANKRD60	5	0.0504168	0.535728
ColoRect-AdenoCA	60	EPHA4	6	0.0504547	0.535728
ColoRect-AdenoCA	60	OTUD4	6	0.05052	0.535728
ColoRect-AdenoCA	60	NFX1	5	0.0505882	0.535728
ColoRect-AdenoCA	60	DOCK1	7	0.0506763	0.535728
ColoRect-AdenoCA	60	TNFRSF11B	3	0.0506786	0.535728
ColoRect-AdenoCA	60	CD1E	3	0.050699	0.535728
ColoRect-AdenoCA	60	KDM6B	5	0.0507046	0.535728
ColoRect-AdenoCA	60	PPP1R12C	6	0.0507583	0.535728
ColoRect-AdenoCA	60	PRAG1	4	0.0507721	0.535728
ColoRect-AdenoCA	60	FAM124A	3	0.0509218	0.536442
ColoRect-AdenoCA	60	ANXA13	3	0.0511376	0.537147
ColoRect-AdenoCA	60	STX11	3	0.0511895	0.537147
ColoRect-AdenoCA	60	SLC4A2	3	0.051235	0.537147
ColoRect-AdenoCA	60	SLC38A10	3	0.0516195	0.537762
ColoRect-AdenoCA	60	HSPA12A	3	0.051671	0.537762
ColoRect-AdenoCA	60	PLCG2	6	0.0517529	0.537762
ColoRect-AdenoCA	60	RSPH6A	4	0.0517599	0.537762
ColoRect-AdenoCA	60	NPR1	3	0.0518834	0.537762
ColoRect-AdenoCA	60	NTRK3	6	0.0519	0.537762	Yes
ColoRect-AdenoCA	60	FOXK1	4	0.0519291	0.537762
ColoRect-AdenoCA	60	RUNX1	4	0.0519513	0.537762	Yes
ColoRect-AdenoCA	60	IMPG1	4	0.0522183	0.539671
ColoRect-AdenoCA	60	HDAC4	4	0.0525143	0.539731
ColoRect-AdenoCA	60	RASA2	6	0.0526797	0.539731
ColoRect-AdenoCA	60	NFIB	3	0.0527392	0.539731	Yes
ColoRect-AdenoCA	60	IQSEC3	7	0.0528873	0.539731
ColoRect-AdenoCA	60	TRIM39	3	0.0530444	0.539731
ColoRect-AdenoCA	60	RNF40	6	0.0530606	0.539731
ColoRect-AdenoCA	60	ECE1	3	0.0532037	0.539731
ColoRect-AdenoCA	60	RIC1	4	0.053335	0.539731
ColoRect-AdenoCA	60	NXPE2	4	0.053496	0.539731
ColoRect-AdenoCA	60	SLTM	3	0.0535081	0.539731
ColoRect-AdenoCA	60	PLXNA1	5	0.0535824	0.539731
ColoRect-AdenoCA	60	GPATCH1	3	0.0535864	0.539731
ColoRect-AdenoCA	60	GLT8D1	3	0.0536598	0.539731
ColoRect-AdenoCA	60	PSCA	3	0.05368	0.539731
ColoRect-AdenoCA	60	TSHZ3	8	0.0537715	0.539731
ColoRect-AdenoCA	60	PCDH10	5	0.0537796	0.539731
ColoRect-AdenoCA	60	SLC41A3	3	0.0540072	0.539731
ColoRect-AdenoCA	60	SLC25A15	3	0.0541196	0.539731
ColoRect-AdenoCA	60	KCNA1	5	0.0541224	0.539731
ColoRect-AdenoCA	60	MEGF10	4	0.0542375	0.539731
ColoRect-AdenoCA	60	ADTRP	3	0.0543231	0.539731
ColoRect-AdenoCA	60	PHRF1	3	0.054392	0.539731
ColoRect-AdenoCA	60	SEMA3G	5	0.054675	0.539731
ColoRect-AdenoCA	60	EPHB1	8	0.0548475	0.539731
ColoRect-AdenoCA	60	MTO1	3	0.0548664	0.539731
ColoRect-AdenoCA	60	MTIF2	6	0.0549017	0.539731
ColoRect-AdenoCA	60	COL5A2	8	0.0550136	0.539731
ColoRect-AdenoCA	60	ODAD1	3	0.0550359	0.539731
ColoRect-AdenoCA	60	MAP2K4	6	0.0551665	0.539731	Yes
ColoRect-AdenoCA	60	ARSA	5	0.0552399	0.539731
ColoRect-AdenoCA	60	HSPA9	3	0.0552506	0.539731
ColoRect-AdenoCA	60	ETV1	3	0.0553881	0.539731	Yes
ColoRect-AdenoCA	60	PLA2G4E	3	0.0554239	0.539731
ColoRect-AdenoCA	60	NKX2-2	4	0.0554419	0.539731
ColoRect-AdenoCA	60	TNFRSF11A	4	0.0554939	0.539731
ColoRect-AdenoCA	60	CAPN15	4	0.0556389	0.539731
ColoRect-AdenoCA	60	FSD1	3	0.0556594	0.539731
ColoRect-AdenoCA	60	FBL	3	0.0557578	0.539731
ColoRect-AdenoCA	60	KNSTRN	3	0.0557934	0.539731	Yes
ColoRect-AdenoCA	60	EXOC2	3	0.0559901	0.539731
ColoRect-AdenoCA	60	BPIFB1	3	0.0560038	0.539731
ColoRect-AdenoCA	60	OR4M2	4	0.0561513	0.539731
ColoRect-AdenoCA	60	C22orf23	3	0.0562212	0.539731
ColoRect-AdenoCA	60	COL6A6	8	0.0562443	0.539731
ColoRect-AdenoCA	60	DYNC1H1	11	0.0562446	0.539731
ColoRect-AdenoCA	60	MTUS2	10	0.0563153	0.539731
ColoRect-AdenoCA	60	SNRNP70	5	0.0563259	0.539731
ColoRect-AdenoCA	60	PTH2R	4	0.0563863	0.539731
ColoRect-AdenoCA	60	PRDM11	6	0.0564582	0.539731
ColoRect-AdenoCA	60	OPRK1	6	0.0566371	0.539731
ColoRect-AdenoCA	60	SLC38A2	4	0.0566695	0.539731
ColoRect-AdenoCA	60	PTEN	6	0.0566768	0.539731	Yes
ColoRect-AdenoCA	60	HCN4	5	0.0567945	0.539731
ColoRect-AdenoCA	60	NRG3	8	0.0569862	0.539731
ColoRect-AdenoCA	60	FBXO11	3	0.0570976	0.539731	Yes
ColoRect-AdenoCA	60	SCNN1G	3	0.0572394	0.539731
ColoRect-AdenoCA	60	TM6SF2	3	0.0573023	0.539731
ColoRect-AdenoCA	60	HMG20A	3	0.0573076	0.539731
ColoRect-AdenoCA	60	MYB	3	0.057387	0.539731	Yes
ColoRect-AdenoCA	60	ZNRF3	5	0.057448	0.539731	Yes
ColoRect-AdenoCA	60	TCTE1	4	0.0576346	0.539731
ColoRect-AdenoCA	60	ACTR3B	5	0.0577076	0.539731
ColoRect-AdenoCA	60	GCN1	7	0.057772	0.539731
ColoRect-AdenoCA	60	NFATC4	3	0.0579052	0.539731
ColoRect-AdenoCA	60	CLEC4E	3	0.0583211	0.539731
ColoRect-AdenoCA	60	ARAP2	10	0.0583944	0.539731
ColoRect-AdenoCA	60	ZBTB46	3	0.0585041	0.539731
ColoRect-AdenoCA	60	SPTBN1	8	0.0587042	0.539731
ColoRect-AdenoCA	60	ADAM10	4	0.0587135	0.539731
ColoRect-AdenoCA	60	ABCA13	12	0.0587742	0.539731
ColoRect-AdenoCA	60	NLRC5	6	0.0587744	0.539731
ColoRect-AdenoCA	60	STRIP2	4	0.0589427	0.539731
ColoRect-AdenoCA	60	CHML	4	0.059087	0.539731
ColoRect-AdenoCA	60	JPH3	6	0.0591438	0.539731
ColoRect-AdenoCA	60	HSD3B7	3	0.0591648	0.539731
ColoRect-AdenoCA	60	SSTR4	4	0.0591743	0.539731
ColoRect-AdenoCA	60	SCAF11	6	0.0593514	0.539731
ColoRect-AdenoCA	60	OTULIN	4	0.0593749	0.539731
ColoRect-AdenoCA	60	PPWD1	3	0.059406	0.539731
ColoRect-AdenoCA	60	KIF2C	3	0.0594947	0.539731
ColoRect-AdenoCA	60	PDE4B	5	0.0595705	0.539731
ColoRect-AdenoCA	60	CD53	3	0.0596846	0.539731
ColoRect-AdenoCA	60	TMEM255B	4	0.0597656	0.539731
ColoRect-AdenoCA	60	CD19	5	0.0598784	0.539731
ColoRect-AdenoCA	60	SMC2	3	0.0599974	0.539731
ColoRect-AdenoCA	60	POLRMT	6	0.0600028	0.539731
ColoRect-AdenoCA	60	SLC10A7	4	0.0600985	0.539731
ColoRect-AdenoCA	60	HSPG2	4	0.0602061	0.539731
ColoRect-AdenoCA	60	CSTF2T	4	0.0603702	0.539731
ColoRect-AdenoCA	60	SNX29	4	0.0604054	0.539731	Yes
ColoRect-AdenoCA	60	TRIM44	5	0.0604199	0.539731
ColoRect-AdenoCA	60	DSCAML1	8	0.0604283	0.539731
ColoRect-AdenoCA	60	PDE5A	3	0.0605057	0.539731
ColoRect-AdenoCA	60	POLR1B	3	0.0605766	0.539731
ColoRect-AdenoCA	60	TRIM67	4	0.0605779	0.539731
ColoRect-AdenoCA	60	IHO1	4	0.0606016	0.539731
ColoRect-AdenoCA	60	NLRP1	5	0.0606095	0.539731
ColoRect-AdenoCA	60	SPTBN4	3	0.0606126	0.539731
ColoRect-AdenoCA	60	RAPH1	3	0.0607515	0.539731
ColoRect-AdenoCA	60	PIK3CA	23	0.0608134	0.539731	Yes
ColoRect-AdenoCA	60	KNDC1	4	0.0608279	0.539731
ColoRect-AdenoCA	60	TRAK1	5	0.0609037	0.539731
ColoRect-AdenoCA	60	CCDC150	3	0.0609225	0.539731
ColoRect-AdenoCA	60	SPTLC2	3	0.0609961	0.539731
ColoRect-AdenoCA	60	ADCY3	3	0.0610194	0.539731
ColoRect-AdenoCA	60	ENPP2	7	0.0610935	0.539731
ColoRect-AdenoCA	60	LRP5	3	0.0611123	0.539731
ColoRect-AdenoCA	60	POLR3GL	3	0.0611882	0.539731
ColoRect-AdenoCA	60	TMEM59L	4	0.0612168	0.539731
ColoRect-AdenoCA	60	LILRB2	3	0.0615117	0.540503
ColoRect-AdenoCA	60	KLHL29	5	0.0616233	0.540503
ColoRect-AdenoCA	60	TST	3	0.0616891	0.540503
ColoRect-AdenoCA	60	MYH6	4	0.0617163	0.540503
ColoRect-AdenoCA	60	ASCC3	9	0.0617883	0.540503
ColoRect-AdenoCA	60	CDK17	3	0.0618	0.540503
ColoRect-AdenoCA	60	MAU2	3	0.0620758	0.542001
ColoRect-AdenoCA	60	PRDM4	4	0.0621371	0.542001
ColoRect-AdenoCA	60	CRLF3	3	0.0626011	0.5437
ColoRect-AdenoCA	60	DHX16	4	0.0626487	0.5437
ColoRect-AdenoCA	60	DDX46	5	0.0626782	0.5437
ColoRect-AdenoCA	60	CNBD1	4	0.0626823	0.5437	Yes
ColoRect-AdenoCA	60	PUM3	5	0.062798	0.5437
ColoRect-AdenoCA	60	CPA6	5	0.0631128	0.5437
ColoRect-AdenoCA	60	PFKP	6	0.0632313	0.5437
ColoRect-AdenoCA	60	SNX14	3	0.0633047	0.5437
ColoRect-AdenoCA	60	COL7A1	9	0.0633069	0.5437
ColoRect-AdenoCA	60	WARS1	5	0.0634798	0.5437
ColoRect-AdenoCA	60	ATP10D	6	0.0636658	0.5437
ColoRect-AdenoCA	60	ZFPM2	4	0.0636736	0.5437
ColoRect-AdenoCA	60	DOCK6	5	0.0638042	0.5437
ColoRect-AdenoCA	60	ACSM5	5	0.0638258	0.5437
ColoRect-AdenoCA	60	GARRE1	3	0.0638911	0.5437
ColoRect-AdenoCA	60	DENND4B	5	0.0639015	0.5437
ColoRect-AdenoCA	60	GRM3	4	0.0639483	0.5437	Yes
ColoRect-AdenoCA	60	PKD1	4	0.0639734	0.5437
ColoRect-AdenoCA	60	INF2	3	0.0640592	0.5437
ColoRect-AdenoCA	60	ZNF526	3	0.0640732	0.5437
ColoRect-AdenoCA	60	KCNQ2	4	0.0641311	0.5437
ColoRect-AdenoCA	60	GRID2	7	0.0641602	0.5437
ColoRect-AdenoCA	60	PML	7	0.0643186	0.544337	Yes
ColoRect-AdenoCA	60	LEF1	4	0.0645253	0.544696	Yes
ColoRect-AdenoCA	60	CFAP74	5	0.0645276	0.544696
ColoRect-AdenoCA	60	TRPM2	9	0.0646438	0.544974
ColoRect-AdenoCA	60	CATSPER3	3	0.0648192	0.545138
ColoRect-AdenoCA	60	RAPGEF5	5	0.06483	0.545138
ColoRect-AdenoCA	60	SCN4A	7	0.0650625	0.545545
ColoRect-AdenoCA	60	THRB	4	0.0652186	0.545545
ColoRect-AdenoCA	60	SLCO3A1	4	0.0652376	0.545545
ColoRect-AdenoCA	60	NINL	8	0.0653156	0.545545
ColoRect-AdenoCA	60	ASTN2	7	0.0654054	0.545545
ColoRect-AdenoCA	60	LRP1B	18	0.0654259	0.545545	Yes
ColoRect-AdenoCA	60	CADPS	7	0.0656023	0.545545
ColoRect-AdenoCA	60	WDR43	4	0.0656067	0.545545
ColoRect-AdenoCA	60	RNF148	3	0.065805	0.545545
ColoRect-AdenoCA	60	IRS1	3	0.0658774	0.545545
ColoRect-AdenoCA	60	LAMA5	11	0.0659008	0.545545
ColoRect-AdenoCA	60	CDH17	6	0.0659395	0.545545	Yes
ColoRect-AdenoCA	60	GTF2F1	3	0.0659625	0.545545
ColoRect-AdenoCA	60	NOX3	4	0.0663	0.545582
ColoRect-AdenoCA	60	PGM2L1	3	0.0663294	0.545582
ColoRect-AdenoCA	60	MYH11	7	0.0664167	0.545582	Yes
ColoRect-AdenoCA	60	VILL	3	0.0664408	0.545582
ColoRect-AdenoCA	60	GMEB2	3	0.0666765	0.545582
ColoRect-AdenoCA	60	FBXL14	3	0.0668181	0.545582
ColoRect-AdenoCA	60	TRIM3	3	0.0669097	0.545582
ColoRect-AdenoCA	60	TRIM15	4	0.0669259	0.545582
ColoRect-AdenoCA	60	NRXN1	10	0.0669592	0.545582
ColoRect-AdenoCA	60	AGPAT4	3	0.0670048	0.545582
ColoRect-AdenoCA	60	NTN1	3	0.0670508	0.545582
ColoRect-AdenoCA	60	LVRN	9	0.0670865	0.545582
ColoRect-AdenoCA	60	LMF1	3	0.0671059	0.545582
ColoRect-AdenoCA	60	TRIM51	3	0.0671344	0.545582
ColoRect-AdenoCA	60	TMPRSS7	5	0.0672684	0.545687
ColoRect-AdenoCA	60	RFX2	3	0.0673142	0.545687
ColoRect-AdenoCA	60	NEDD9	3	0.0674361	0.545999
ColoRect-AdenoCA	60	GCNT1	3	0.0676279	0.546701
ColoRect-AdenoCA	60	FXR1	3	0.0677029	0.546701
ColoRect-AdenoCA	60	NCKAP5	10	0.0677736	0.546701
ColoRect-AdenoCA	60	CLRN2	3	0.0682436	0.548969
ColoRect-AdenoCA	60	TRPC7	3	0.0682785	0.548969
ColoRect-AdenoCA	60	PHC2	4	0.0683064	0.548969
ColoRect-AdenoCA	60	VAV1	4	0.068723	0.550654	Yes
ColoRect-AdenoCA	60	RADIL	4	0.0687739	0.550654
ColoRect-AdenoCA	60	EPHA8	3	0.0689342	0.550654
ColoRect-AdenoCA	60	NCOR2	5	0.068997	0.550654	Yes
ColoRect-AdenoCA	60	SARDH	3	0.0692148	0.550654
ColoRect-AdenoCA	60	DPEP3	3	0.0693765	0.550654
ColoRect-AdenoCA	60	OR2B6	3	0.0693775	0.550654
ColoRect-AdenoCA	60	DMGDH	4	0.0693925	0.550654
ColoRect-AdenoCA	60	LRRC31	3	0.0694226	0.550654
ColoRect-AdenoCA	60	PCDH9	10	0.0695132	0.550654
ColoRect-AdenoCA	60	TM9SF2	4	0.0695337	0.550654
ColoRect-AdenoCA	60	KIF21B	4	0.0696293	0.550654
ColoRect-AdenoCA	60	IL20RA	3	0.0696525	0.550654
ColoRect-AdenoCA	60	VIPAS39	4	0.0698649	0.550654
ColoRect-AdenoCA	60	NBAS	8	0.0698655	0.550654
ColoRect-AdenoCA	60	TAF4B	4	0.069943	0.550654
ColoRect-AdenoCA	60	STRN4	3	0.0700468	0.550654
ColoRect-AdenoCA	60	LLGL2	4	0.0701258	0.550654
ColoRect-AdenoCA	60	PIK3R3	3	0.0701675	0.550654
ColoRect-AdenoCA	60	ANKRD35	5	0.0703962	0.550654
ColoRect-AdenoCA	60	KPNA7	5	0.0704155	0.550654
ColoRect-AdenoCA	60	COL18A1	8	0.0704283	0.550654
ColoRect-AdenoCA	60	SNX2	3	0.0704521	0.550654
ColoRect-AdenoCA	60	EPB41L5	4	0.0705891	0.551067
ColoRect-AdenoCA	60	SCAF4	8	0.0707957	0.551645
ColoRect-AdenoCA	60	CDH7	4	0.0708318	0.551645
ColoRect-AdenoCA	60	P4HTM	3	0.0712968	0.554606
ColoRect-AdenoCA	60	ZNF474	3	0.0714601	0.554825
ColoRect-AdenoCA	60	DEFB114	3	0.0715552	0.554825
ColoRect-AdenoCA	60	AXIN1	5	0.0715794	0.554825	Yes
ColoRect-AdenoCA	60	BMP1	3	0.0718345	0.556143
ColoRect-AdenoCA	60	KRT37	4	0.0720358	0.556579
ColoRect-AdenoCA	60	CTDP1	3	0.0720609	0.556579
ColoRect-AdenoCA	60	PPP2R5C	3	0.0722188	0.556851
ColoRect-AdenoCA	60	HEPACAM	3	0.0722663	0.556851
ColoRect-AdenoCA	60	SLITRK1	4	0.0728263	0.560506
ColoRect-AdenoCA	60	PRRC2C	7	0.0730968	0.561926
ColoRect-AdenoCA	60	CDK19	3	0.0732506	0.562447
ColoRect-AdenoCA	60	PI4KA	5	0.0734853	0.563022
ColoRect-AdenoCA	60	AHNAK2	11	0.0734975	0.563022
ColoRect-AdenoCA	60	MPP7	4	0.0736993	0.563772
ColoRect-AdenoCA	60	TSPYL6	4	0.0737706	0.563772
ColoRect-AdenoCA	60	ZBTB14	3	0.0738539	0.563772
ColoRect-AdenoCA	60	DYNC2H1	10	0.0739936	0.56415
ColoRect-AdenoCA	60	TTC7A	3	0.0740759	0.56415
ColoRect-AdenoCA	60	CHAF1A	6	0.074457	0.564915
ColoRect-AdenoCA	60	CEP70	5	0.0744632	0.564915
ColoRect-AdenoCA	60	WNT7A	5	0.0745229	0.564915
ColoRect-AdenoCA	60	FZD6	4	0.07468	0.564915
ColoRect-AdenoCA	60	ZNF723	4	0.0747032	0.564915
ColoRect-AdenoCA	60	CSTL1	3	0.0747641	0.564915
ColoRect-AdenoCA	60	PIWIL3	4	0.0748099	0.564915
ColoRect-AdenoCA	60	TSSK6	3	0.0749132	0.564915
ColoRect-AdenoCA	60	NAPSA	4	0.0750334	0.564915
ColoRect-AdenoCA	60	NCOA5	3	0.0751584	0.564915
ColoRect-AdenoCA	60	KDM4B	4	0.0751725	0.564915
ColoRect-AdenoCA	60	SAAL1	3	0.0752127	0.564915
ColoRect-AdenoCA	60	PSG8	3	0.0753124	0.565016
ColoRect-AdenoCA	60	ABCC4	4	0.0754268	0.565226
ColoRect-AdenoCA	60	WDR6	3	0.0756781	0.56646
ColoRect-AdenoCA	60	TELO2	3	0.0758325	0.566575
ColoRect-AdenoCA	60	SBF1	3	0.0758666	0.566575
ColoRect-AdenoCA	60	OR10X1	3	0.0759812	0.566576
ColoRect-AdenoCA	60	ADCY1	3	0.07604	0.566576
ColoRect-AdenoCA	60	SLC7A14	5	0.0761708	0.566905
ColoRect-AdenoCA	60	ZNF536	8	0.0763707	0.567005
ColoRect-AdenoCA	60	DIO3	3	0.0764072	0.567005
ColoRect-AdenoCA	60	MYOCD	3	0.0764482	0.567005
ColoRect-AdenoCA	60	HOXD4	3	0.0765309	0.567005
ColoRect-AdenoCA	60	CHAF1B	3	0.07663	0.567097
ColoRect-AdenoCA	60	RPS6KB1	4	0.0776168	0.57328
ColoRect-AdenoCA	60	TMTC1	3	0.0776408	0.57328
ColoRect-AdenoCA	60	ITSN1	5	0.0777873	0.573714
ColoRect-AdenoCA	60	ATF7IP	8	0.0779262	0.574091
ColoRect-AdenoCA	60	SAMHD1	3	0.0780709	0.574511
ColoRect-AdenoCA	60	SKOR2	6	0.0782462	0.575095
ColoRect-AdenoCA	60	SIGLECL1	4	0.0783455	0.575095
ColoRect-AdenoCA	60	ZNF135	4	0.0784774	0.575095
ColoRect-AdenoCA	60	GJB7	3	0.0785922	0.575095
ColoRect-AdenoCA	60	KCNJ1	5	0.0786127	0.575095
ColoRect-AdenoCA	60	THBS4	3	0.0789478	0.575095
ColoRect-AdenoCA	60	DIP2A	6	0.0790076	0.575095
ColoRect-AdenoCA	60	CCDC88C	4	0.0790395	0.575095
ColoRect-AdenoCA	60	OR4K5	3	0.0790508	0.575095
ColoRect-AdenoCA	60	EEF2K	3	0.0790892	0.575095
ColoRect-AdenoCA	60	ARID1A	8	0.0791173	0.575095	Yes
ColoRect-AdenoCA	60	EPB41	3	0.0792649	0.575528
ColoRect-AdenoCA	60	OSBPL8	3	0.079509	0.576173
ColoRect-AdenoCA	60	ST6GALNAC1	6	0.0795299	0.576173
ColoRect-AdenoCA	60	TENM4	13	0.0798579	0.576205
ColoRect-AdenoCA	60	SEMA6B	4	0.0799537	0.576205
ColoRect-AdenoCA	60	SH3GL3	3	0.0799701	0.576205
ColoRect-AdenoCA	60	CDC73	7	0.0799786	0.576205	Yes
ColoRect-AdenoCA	60	PCDHA5	4	0.0800762	0.576205
ColoRect-AdenoCA	60	PDE10A	3	0.0800957	0.576205
ColoRect-AdenoCA	60	ELAC2	3	0.0801831	0.576205
ColoRect-AdenoCA	60	LPCAT4	5	0.0802388	0.576205
ColoRect-AdenoCA	60	OTX1	4	0.0804856	0.576767
ColoRect-AdenoCA	60	ZDHHC5	3	0.0807223	0.576767
ColoRect-AdenoCA	60	THAP9	3	0.0807854	0.576767
ColoRect-AdenoCA	60	FBXL18	3	0.0809024	0.576767
ColoRect-AdenoCA	60	CNBD2	4	0.0809235	0.576767
ColoRect-AdenoCA	60	LONRF2	7	0.0809937	0.576767
ColoRect-AdenoCA	60	AVPI1	3	0.0810345	0.576767
ColoRect-AdenoCA	60	SERPINB2	4	0.0811069	0.576767
ColoRect-AdenoCA	60	PUS7	5	0.0811106	0.576767
ColoRect-AdenoCA	60	NOTCH1	6	0.0812506	0.577033	Yes
ColoRect-AdenoCA	60	PLXNB2	6	0.0813245	0.577033
ColoRect-AdenoCA	60	OR14K1	3	0.0817115	0.579151
ColoRect-AdenoCA	60	RASGRP3	7	0.0818451	0.57947
ColoRect-AdenoCA	60	GREB1L	11	0.0821403	0.579696
ColoRect-AdenoCA	60	LMBRD2	8	0.0821425	0.579696
ColoRect-AdenoCA	60	KRT85	3	0.0821859	0.579696
ColoRect-AdenoCA	60	RGS3	5	0.0822314	0.579696
ColoRect-AdenoCA	60	MYPN	6	0.0824776	0.580443
ColoRect-AdenoCA	60	OR2G6	3	0.0825148	0.580443
ColoRect-AdenoCA	60	NACA	7	0.0828103	0.580487	Yes
ColoRect-AdenoCA	60	PTPRH	5	0.0829575	0.580487
ColoRect-AdenoCA	60	PRDM5	6	0.0830725	0.580487
ColoRect-AdenoCA	60	KIRREL2	5	0.0830962	0.580487
ColoRect-AdenoCA	60	RASAL1	6	0.0831233	0.580487
ColoRect-AdenoCA	60	ACTB	3	0.083181	0.580487
ColoRect-AdenoCA	60	BMP2K	5	0.083222	0.580487
ColoRect-AdenoCA	60	FBH1	5	0.0833178	0.580487
ColoRect-AdenoCA	60	WDR49	5	0.0833197	0.580487
ColoRect-AdenoCA	60	ESF1	3	0.0834902	0.580676
ColoRect-AdenoCA	60	MBD5	4	0.0835657	0.580676
ColoRect-AdenoCA	60	MRM3	3	0.0836964	0.580676
ColoRect-AdenoCA	60	HSPA6	3	0.0837808	0.580676
ColoRect-AdenoCA	60	TLE3	4	0.0837907	0.580676
ColoRect-AdenoCA	60	RIPOR3	4	0.0840977	0.582188
ColoRect-AdenoCA	60	LZTR1	6	0.0844382	0.583927	Yes
ColoRect-AdenoCA	60	BRPF1	4	0.0846613	0.584851
ColoRect-AdenoCA	60	SLC4A8	3	0.0848682	0.585662
ColoRect-AdenoCA	60	APLP1	4	0.0850571	0.586173
ColoRect-AdenoCA	60	SLC45A1	3	0.0852126	0.586173
ColoRect-AdenoCA	60	POGZ	7	0.085232	0.586173
ColoRect-AdenoCA	60	DKK4	3	0.0854826	0.586173
ColoRect-AdenoCA	60	CHFR	5	0.085491	0.586173
ColoRect-AdenoCA	60	MC2R	3	0.0855008	0.586173
ColoRect-AdenoCA	60	KRT81	3	0.0857545	0.586173
ColoRect-AdenoCA	60	ANKRD28	5	0.0857726	0.586173
ColoRect-AdenoCA	60	FPR3	3	0.0858568	0.586173
ColoRect-AdenoCA	60	GRM7	6	0.0858883	0.586173
ColoRect-AdenoCA	60	BICD2	4	0.0859278	0.586173
ColoRect-AdenoCA	60	PCDHGB4	7	0.0860457	0.586366
ColoRect-AdenoCA	60	CASP5	4	0.0863009	0.586417
ColoRect-AdenoCA	60	TMEM30A	3	0.0863439	0.586417
ColoRect-AdenoCA	60	KIF6	4	0.0864036	0.586417
ColoRect-AdenoCA	60	CCNT2	4	0.0864119	0.586417
ColoRect-AdenoCA	60	HRNR	7	0.0865015	0.586417
ColoRect-AdenoCA	60	LRRC42	3	0.0867106	0.587226
ColoRect-AdenoCA	60	MAST3	6	0.0870136	0.588285
ColoRect-AdenoCA	60	RHBDF1	3	0.0872014	0.588285
ColoRect-AdenoCA	60	SHANK1	6	0.0873226	0.588285
ColoRect-AdenoCA	60	RFX6	5	0.087327	0.588285
ColoRect-AdenoCA	60	GSG1	3	0.0873681	0.588285
ColoRect-AdenoCA	60	SRP68	3	0.0874116	0.588285
ColoRect-AdenoCA	60	ARHGAP22	6	0.0877475	0.588285
ColoRect-AdenoCA	60	RDX	5	0.0878575	0.588285
ColoRect-AdenoCA	60	G3BP1	7	0.0879414	0.588285
ColoRect-AdenoCA	60	PDZD7	3	0.0879517	0.588285
ColoRect-AdenoCA	60	ZNF675	6	0.0880951	0.588285
ColoRect-AdenoCA	60	GATA3	4	0.0881105	0.588285	Yes
ColoRect-AdenoCA	60	ZSWIM5	3	0.0881862	0.588285
ColoRect-AdenoCA	60	LTK	4	0.0882162	0.588285
ColoRect-AdenoCA	60	OR10J1	4	0.0883347	0.588285
ColoRect-AdenoCA	60	ALDH18A1	3	0.0883915	0.588285
ColoRect-AdenoCA	60	NKD2	3	0.0883957	0.588285
ColoRect-AdenoCA	60	POM121L2	4	0.0887067	0.588938
ColoRect-AdenoCA	60	TP53I13	3	0.0887436	0.588938
ColoRect-AdenoCA	60	CHST1	4	0.0888785	0.588938
ColoRect-AdenoCA	60	MAP3K11	3	0.0890068	0.588938
ColoRect-AdenoCA	60	ARVCF	3	0.0890513	0.588938
ColoRect-AdenoCA	60	NCOA2	4	0.0890688	0.588938	Yes
ColoRect-AdenoCA	60	OR2M4	4	0.0891239	0.588938
ColoRect-AdenoCA	60	PABPC4L	8	0.0893645	0.588997
ColoRect-AdenoCA	60	OR5D18	4	0.0893845	0.588997
ColoRect-AdenoCA	60	ERMN	5	0.089571	0.588997
ColoRect-AdenoCA	60	CEL	3	0.0896018	0.588997
ColoRect-AdenoCA	60	CRTAC1	4	0.0896625	0.588997
ColoRect-AdenoCA	60	MYRIP	5	0.0897015	0.588997
ColoRect-AdenoCA	60	COL1A2	8	0.0898478	0.588997
ColoRect-AdenoCA	60	ACAD9	3	0.0899856	0.588997
ColoRect-AdenoCA	60	LAMP1	3	0.0899954	0.588997
ColoRect-AdenoCA	60	PCSK6	4	0.0900924	0.588997
ColoRect-AdenoCA	60	TMEM132D	7	0.0901902	0.588997
ColoRect-AdenoCA	60	PRH2	3	0.0902929	0.588997
ColoRect-AdenoCA	60	CCDC3	4	0.0903033	0.588997
ColoRect-AdenoCA	60	LNX2	4	0.0904223	0.589186
ColoRect-AdenoCA	60	NUS1	4	0.0905729	0.58958
ColoRect-AdenoCA	60	CPNE8	6	0.0907336	0.590021
ColoRect-AdenoCA	60	RASGRF1	10	0.090821	0.590021
ColoRect-AdenoCA	60	ARHGEF17	5	0.0912458	0.592193
ColoRect-AdenoCA	60	UNKL	3	0.0915103	0.592715
ColoRect-AdenoCA	60	LRRC47	4	0.0915181	0.592715
ColoRect-AdenoCA	60	KRT2	3	0.0915981	0.592715
ColoRect-AdenoCA	60	ADGRG3	3	0.0917913	0.593044
ColoRect-AdenoCA	60	ZNF800	5	0.0918302	0.593044
ColoRect-AdenoCA	60	CLCC1	4	0.091959	0.59329
ColoRect-AdenoCA	60	SOX11	5	0.0921176	0.593727
ColoRect-AdenoCA	60	OR6M1	5	0.0922633	0.593736
ColoRect-AdenoCA	60	SLC17A1	4	0.0923005	0.593736
ColoRect-AdenoCA	60	AOC2	4	0.0925253	0.59404
ColoRect-AdenoCA	60	OR52E5	4	0.0925588	0.59404
ColoRect-AdenoCA	60	PTPRS	8	0.0928242	0.59404
ColoRect-AdenoCA	60	DYRK4	4	0.0928446	0.59404
ColoRect-AdenoCA	60	PPP4R3B	3	0.0928861	0.59404
ColoRect-AdenoCA	60	GABRG1	3	0.0928925	0.59404
ColoRect-AdenoCA	60	EEA1	5	0.0929945	0.594048
ColoRect-AdenoCA	60	SPOCD1	4	0.0931031	0.594048
ColoRect-AdenoCA	60	RABGAP1L	6	0.0932024	0.594048
ColoRect-AdenoCA	60	ZAR1L	4	0.0934258	0.594048
ColoRect-AdenoCA	60	EIF3I	3	0.0934811	0.594048
ColoRect-AdenoCA	60	ZNF547	3	0.0935768	0.594048
ColoRect-AdenoCA	60	B4GALT1	3	0.0935926	0.594048
ColoRect-AdenoCA	60	CIC	5	0.0936202	0.594048	Yes
ColoRect-AdenoCA	60	TUSC3	6	0.0938145	0.594704
ColoRect-AdenoCA	60	PDE1B	5	0.0942364	0.596699
ColoRect-AdenoCA	60	HS3ST2	3	0.0943419	0.596699
ColoRect-AdenoCA	60	PFN4	3	0.0944908	0.596699
ColoRect-AdenoCA	60	CGNL1	4	0.0945038	0.596699
ColoRect-AdenoCA	60	IARS2	3	0.0946655	0.596699
ColoRect-AdenoCA	60	AGAP3	6	0.0948452	0.596699
ColoRect-AdenoCA	60	RAI1	7	0.0949329	0.596699
ColoRect-AdenoCA	60	PSMD2	5	0.0950221	0.596699
ColoRect-AdenoCA	60	SOX5	4	0.0950402	0.596699
ColoRect-AdenoCA	60	DDHD2	5	0.0950413	0.596699
ColoRect-AdenoCA	60	SMARCC1	4	0.0955396	0.599018
ColoRect-AdenoCA	60	CBL	4	0.0956087	0.599018	Yes
ColoRect-AdenoCA	60	MYBL2	5	0.0956854	0.599018
ColoRect-AdenoCA	60	TFAP2D	4	0.0958939	0.599461
ColoRect-AdenoCA	60	ROBO1	11	0.0959555	0.599461
ColoRect-AdenoCA	60	ZNF799	3	0.0960858	0.599461
ColoRect-AdenoCA	60	FZD8	4	0.0961226	0.599461
ColoRect-AdenoCA	60	APBB1IP	3	0.0963184	0.600055
ColoRect-AdenoCA	60	KRT73	4	0.0964094	0.600055
ColoRect-AdenoCA	60	ZNF486	3	0.0965433	0.600055
ColoRect-AdenoCA	60	THOC5	5	0.0965849	0.600055
ColoRect-AdenoCA	60	NDUFS1	3	0.096717	0.600306
ColoRect-AdenoCA	60	RTN4	7	0.0969866	0.600683
ColoRect-AdenoCA	60	HECW1	8	0.0970878	0.600683
ColoRect-AdenoCA	60	SORL1	7	0.0971025	0.600683
ColoRect-AdenoCA	60	C11orf65	3	0.0971451	0.600683
ColoRect-AdenoCA	60	PNMA8B	5	0.0973863	0.601265
ColoRect-AdenoCA	60	NPAP1	7	0.097441	0.601265
ColoRect-AdenoCA	60	CPA5	3	0.0975149	0.601265
ColoRect-AdenoCA	60	DNAAF1	6	0.0977727	0.602287
ColoRect-AdenoCA	60	YME1L1	3	0.0978838	0.602404
ColoRect-AdenoCA	60	PPP1R3G	3	0.0980088	0.602606
ColoRect-AdenoCA	60	ENTPD6	3	0.098205	0.603246
ColoRect-AdenoCA	60	VNN2	5	0.0985028	0.603968
ColoRect-AdenoCA	60	TACR1	4	0.0985072	0.603968
ColoRect-AdenoCA	60	ECPAS	8	0.0986509	0.604237
ColoRect-AdenoCA	60	GZMA	3	0.0987358	0.604237
ColoRect-AdenoCA	60	SLAMF8	3	0.0990657	0.60569
ColoRect-AdenoCA	60	ATG2A	7	0.0993634	0.60656
ColoRect-AdenoCA	60	SYCP2L	5	0.0994331	0.60656
ColoRect-AdenoCA	60	OCA2	4	0.0994862	0.60656
ColoRect-AdenoCA	60	EGFL8	3	0.0996535	0.606787
ColoRect-AdenoCA	60	NEK4	3	0.0997611	0.606787
ColoRect-AdenoCA	60	CLMP	4	0.099838	0.606787
ColoRect-AdenoCA	60	POU2F1	4	0.10003	0.606787
ColoRect-AdenoCA	60	PCDHA7	4	0.100045	0.606787
ColoRect-AdenoCA	60	CDCA2	5	0.100164	0.606787
ColoRect-AdenoCA	60	ETNK1	3	0.100173	0.606787	Yes
ColoRect-AdenoCA	60	WIPF2	3	0.100589	0.608509
ColoRect-AdenoCA	60	SCYL2	5	0.10072	0.608509
ColoRect-AdenoCA	60	TSC22D4	3	0.100839	0.608509
ColoRect-AdenoCA	60	PLCH2	3	0.10097	0.608509
ColoRect-AdenoCA	60	KARS1	3	0.101054	0.608509
ColoRect-AdenoCA	60	PPP4R1	4	0.101095	0.608509
ColoRect-AdenoCA	60	CHSY3	3	0.101111	0.608509
ColoRect-AdenoCA	60	ATF6	5	0.101201	0.608509
ColoRect-AdenoCA	60	CSMD2	17	0.101397	0.609004
ColoRect-AdenoCA	60	RERGL	3	0.101484	0.609004
ColoRect-AdenoCA	60	POLI	5	0.101631	0.609004
ColoRect-AdenoCA	60	ERBB3	4	0.1019	0.609004	Yes
ColoRect-AdenoCA	60	AKAP13	5	0.101973	0.609004
ColoRect-AdenoCA	60	FANCL	3	0.10202	0.609004
ColoRect-AdenoCA	60	SLC2A11	3	0.102053	0.609004
ColoRect-AdenoCA	60	MOCS1	3	0.102076	0.609004
ColoRect-AdenoCA	60	DUSP16	4	0.102132	0.609004
[truncated: 22,272 more rows]
