# Supplementary material for: Somatic mutation distribution across tumour cohorts provides a signal for positive selection in cancer
Source: Nat Commun. 2022 Nov 17;13:7023. doi: 10.1038/s41467-022-34746-z (PMC9671924; doi:10.1038/s41467-022-34746-z)
Supplement: Supplementary file 18 — Supplementary Data 15 [file 41467_2022_34746_MOESM18_ESM.xlsx]

## Sheet: Supplementary Data 15
Cancer	Tumours in cohort	Gene	Tumours with nonsynonymous mutations	p	FDR	Gene in CGC
Bladder-TCC	23	HMCN1	4	0.00669819	0.539133
Bladder-TCC	23	ERBB3	3	0.020351	0.539133	Yes
Bladder-TCC	23	DNAH11	3	0.0207473	0.539133
Bladder-TCC	23	PDE4DIP	4	0.0288851	0.539133	Yes
Bladder-TCC	23	MACF1	3	0.0330116	0.539133
Bladder-TCC	23	TSHZ3	4	0.0336183	0.539133
Bladder-TCC	23	ATM	4	0.0369993	0.539133	Yes
Bladder-TCC	23	MST1R	3	0.0648792	0.629513
Bladder-TCC	23	TTC6	3	0.0660083	0.629513
Bladder-TCC	23	BRCA2	3	0.0693921	0.629513	Yes
Bladder-TCC	23	SYNE1	6	0.0913922	0.629513
Bladder-TCC	23	UBR4	3	0.0916469	0.629513
Bladder-TCC	23	TMEM132C	4	0.0925634	0.629513
Bladder-TCC	23	FLG	4	0.0953065	0.629513
Bladder-TCC	23	FRAS1	5	0.106524	0.629513
Bladder-TCC	23	LRP1B	3	0.117494	0.629513	Yes
Bladder-TCC	23	CSMD1	4	0.123512	0.629513
Bladder-TCC	23	PCLO	3	0.12366	0.629513
Bladder-TCC	23	CLUH	3	0.132208	0.629513
Bladder-TCC	23	TNK2	3	0.133656	0.629513
Bladder-TCC	23	DNAH1	6	0.141444	0.629513
Bladder-TCC	23	PPRC1	3	0.147298	0.629513
Bladder-TCC	23	MYCBP2	4	0.147984	0.629513
Bladder-TCC	23	SPECC1L	3	0.152116	0.629513
Bladder-TCC	23	MYO15A	3	0.154292	0.629513
Bladder-TCC	23	MYH14	3	0.163293	0.640612
Bladder-TCC	23	DIDO1	3	0.175867	0.664385
Bladder-TCC	23	STARD9	3	0.188539	0.686819
Bladder-TCC	23	NSD1	3	0.200886	0.706564	Yes
Bladder-TCC	23	CCDC168	4	0.209565	0.712522
Bladder-TCC	23	BRWD1	4	0.223353	0.734905
Bladder-TCC	23	RGS12	3	0.245184	0.735906
Bladder-TCC	23	BLM	3	0.247826	0.735906	Yes
Bladder-TCC	23	HIVEP2	3	0.251403	0.735906
Bladder-TCC	23	UTRN	3	0.257511	0.735906
Bladder-TCC	23	FGFR3	6	0.261646	0.735906	Yes
Bladder-TCC	23	LYST	4	0.275925	0.735906
Bladder-TCC	23	ARHGAP35	3	0.279036	0.735906	Yes
Bladder-TCC	23	MEGF6	4	0.281376	0.735906
Bladder-TCC	23	RYR2	4	0.299549	0.760969
Bladder-TCC	23	CPD	3	0.313823	0.760969
Bladder-TCC	23	KIF13A	4	0.318069	0.760969
Bladder-TCC	23	PIK3CA	3	0.320801	0.760969	Yes
Bladder-TCC	23	CSMD2	4	0.342214	0.790377
Bladder-TCC	23	TTN	12	0.348696	0.790377
Bladder-TCC	23	MDN1	4	0.375878	0.823694
Bladder-TCC	23	GLI4	3	0.379545	0.823694
Bladder-TCC	23	ANK2	3	0.401261	0.85268
Bladder-TCC	23	CDH11	3	0.433386	0.874305	Yes
Bladder-TCC	23	AFF3	3	0.442276	0.874305	Yes
Bladder-TCC	23	FREM2	3	0.45288	0.874305
Bladder-TCC	23	IFT140	3	0.462303	0.874305
Bladder-TCC	23	MUC16	5	0.463188	0.874305	Yes
Bladder-TCC	23	ERCC2	4	0.487146	0.874305	Yes
Bladder-TCC	23	PRKDC	4	0.487395	0.874305
Bladder-TCC	23	CELSR3	3	0.490258	0.874305
Bladder-TCC	23	TP53	9	0.499884	0.874305	Yes
Bladder-TCC	23	KMT2D	5	0.502799	0.874305	Yes
Bladder-TCC	23	MAP3K21	3	0.505726	0.874305
Bladder-TCC	23	DNAH17	3	0.517113	0.879092
Bladder-TCC	23	SRCAP	3	0.545139	0.902279
Bladder-TCC	23	CACNA1B	3	0.548444	0.902279
Bladder-TCC	23	PDZD2	3	0.575072	0.931069
Bladder-TCC	23	DDX5	3	0.589382	0.939327	Yes
Bladder-TCC	23	LRP2	3	0.612338	0.952425
Bladder-TCC	23	DNAH14	3	0.627404	0.952425
Bladder-TCC	23	ADGRV1	3	0.660546	0.952425
Bladder-TCC	23	NCF2	3	0.670833	0.952425
Bladder-TCC	23	GCC2	3	0.674474	0.952425
Bladder-TCC	23	UNC13B	4	0.680283	0.952425
Bladder-TCC	23	ZFHX4	7	0.681201	0.952425
Bladder-TCC	23	MYO7A	4	0.691114	0.952425
Bladder-TCC	23	ADGRL3	3	0.704296	0.952425
Bladder-TCC	23	SOX5	3	0.724712	0.952425
Bladder-TCC	23	TENM2	3	0.734568	0.952425
Bladder-TCC	23	MKI67	3	0.745159	0.952425
Bladder-TCC	23	ERBB2	3	0.7584	0.952425	Yes
Bladder-TCC	23	DST	3	0.758449	0.952425
Bladder-TCC	23	PREX2	3	0.759696	0.952425	Yes
Bladder-TCC	23	SSH2	3	0.761452	0.952425
Bladder-TCC	23	ARVCF	3	0.771575	0.952425
Bladder-TCC	23	ANKRD28	3	0.773414	0.952425
Bladder-TCC	23	GGA3	3	0.775013	0.952425
Bladder-TCC	23	AKAP9	3	0.791421	0.961011	Yes
Bladder-TCC	23	BIRC6	5	0.81385	0.961843	Yes
Bladder-TCC	23	EPHA2	3	0.817016	0.961843
Bladder-TCC	23	RIMBP2	3	0.829122	0.961843
Bladder-TCC	23	ADCY2	3	0.831544	0.961843
Bladder-TCC	23	SPHKAP	3	0.839255	0.961843
Bladder-TCC	23	ARID1A	3	0.857668	0.969422	Yes
Bladder-TCC	23	MUC19	4	0.877505	0.969422
Bladder-TCC	23	CREBBP	3	0.892902	0.969422	Yes
Bladder-TCC	23	VWA5B2	3	0.907525	0.969422
Bladder-TCC	23	KMT2C	5	0.907929	0.969422	Yes
Bladder-TCC	23	MN1	3	0.914246	0.969422	Yes
Bladder-TCC	23	FRYL	3	0.915854	0.969422
Bladder-TCC	23	PKD1L1	3	0.921901	0.969422
Bladder-TCC	23	PKHD1L1	3	0.948202	0.969878
Bladder-TCC	23	CFAP54	3	0.9491	0.969878
Bladder-TCC	23	GREB1L	3	0.950861	0.969878
Bladder-TCC	23	CTSG	3	0.983124	0.983154
Bladder-TCC	23	CHD7	3	0.983154	0.983154
Breast-AdenoCa	198	PIK3CA	49	4.21756e-10	3.37405e-07	Yes
Breast-AdenoCa	198	CBFB	7	4.56412e-06	0.00182565	Yes
Breast-AdenoCa	198	TP53	71	0.000457904	0.122108	Yes
Breast-AdenoCa	198	SF3B1	7	0.000765572	0.153114	Yes
Breast-AdenoCa	198	C10orf71	4	0.00247993	0.356789
Breast-AdenoCa	198	CTCF	4	0.00267592	0.356789	Yes
Breast-AdenoCa	198	FGD4	4	0.00422092	0.436464
Breast-AdenoCa	198	AHNAK2	7	0.00436464	0.436464
Breast-AdenoCa	198	NF1	5	0.00644396	0.572797	Yes
Breast-AdenoCa	198	SDK1	5	0.0113364	0.759017
Breast-AdenoCa	198	ARID1A	4	0.0114238	0.759017	Yes
Breast-AdenoCa	198	KCNQ3	3	0.0173435	0.759017
Breast-AdenoCa	198	CELSR3	8	0.0177515	0.759017
Breast-AdenoCa	198	CDH4	3	0.0178396	0.759017
Breast-AdenoCa	198	CDH9	10	0.0178583	0.759017
Breast-AdenoCa	198	NOTCH2	6	0.019933	0.759017	Yes
Breast-AdenoCa	198	PTEN	6	0.0216891	0.759017	Yes
Breast-AdenoCa	198	DNAH6	7	0.0262242	0.759017
Breast-AdenoCa	198	FGFR2	3	0.0269094	0.759017	Yes
Breast-AdenoCa	198	TFAP2C	3	0.0277358	0.759017
Breast-AdenoCa	198	TTC14	3	0.030603	0.759017
Breast-AdenoCa	198	SAFB2	4	0.0326668	0.759017
Breast-AdenoCa	198	DISP2	4	0.0337865	0.759017
Breast-AdenoCa	198	XKR4	3	0.0364383	0.759017
Breast-AdenoCa	198	PLEC	11	0.0369356	0.759017
Breast-AdenoCa	198	FLG2	6	0.0375826	0.759017
Breast-AdenoCa	198	ARHGAP5	3	0.0381717	0.759017	Yes
Breast-AdenoCa	198	REV3L	4	0.0385521	0.759017
Breast-AdenoCa	198	AGRN	4	0.0385752	0.759017
Breast-AdenoCa	198	PTPRB	6	0.0388391	0.759017	Yes
Breast-AdenoCa	198	MED13L	3	0.0393279	0.759017
Breast-AdenoCa	198	SYNE2	11	0.0410603	0.759017
Breast-AdenoCa	198	COL6A5	3	0.0426568	0.759017
Breast-AdenoCa	198	KNL1	4	0.0428556	0.759017	Yes
Breast-AdenoCa	198	FAT4	3	0.0432566	0.759017	Yes
Breast-AdenoCa	198	KIF17	3	0.0440325	0.759017
Breast-AdenoCa	198	MALRD1	3	0.0440817	0.759017
Breast-AdenoCa	198	NUP153	3	0.045429	0.759017
Breast-AdenoCa	198	KDM4A	3	0.0464311	0.759017
Breast-AdenoCa	198	ZAP70	3	0.0472045	0.759017
Breast-AdenoCa	198	CASZ1	4	0.0477082	0.759017
Breast-AdenoCa	198	AKT1	7	0.0480288	0.759017	Yes
Breast-AdenoCa	198	PCSK5	6	0.0488313	0.759017
Breast-AdenoCa	198	ZNF628	3	0.0499025	0.759017
Breast-AdenoCa	198	PKP4	3	0.0515	0.759017
Breast-AdenoCa	198	CXXC5	3	0.0520207	0.759017
Breast-AdenoCa	198	MUC4	4	0.052255	0.759017	Yes
Breast-AdenoCa	198	RNF10	3	0.0537371	0.759017
Breast-AdenoCa	198	HELZ2	5	0.053865	0.759017
Breast-AdenoCa	198	TEX14	3	0.0552687	0.759017
Breast-AdenoCa	198	MAP3K1	6	0.0571271	0.759017	Yes
Breast-AdenoCa	198	ZC3H18	3	0.0582762	0.759017
Breast-AdenoCa	198	NID1	5	0.0607719	0.759017
Breast-AdenoCa	198	TENM4	7	0.0617689	0.759017
Breast-AdenoCa	198	PXDNL	4	0.0620005	0.759017
Breast-AdenoCa	198	HMCN2	7	0.0620764	0.759017
Breast-AdenoCa	198	ZNF407	3	0.0623785	0.759017
Breast-AdenoCa	198	ADARB2	3	0.0633479	0.759017
Breast-AdenoCa	198	CFAP92	3	0.06343	0.759017
Breast-AdenoCa	198	COL6A3	6	0.0635184	0.759017
Breast-AdenoCa	198	ADAMTS9	5	0.0653391	0.759017
Breast-AdenoCa	198	CACNA1E	6	0.065582	0.759017
Breast-AdenoCa	198	HAUS5	3	0.0664751	0.759017
Breast-AdenoCa	198	CHD7	6	0.0679682	0.759017
Breast-AdenoCa	198	ABI3BP	4	0.0687566	0.759017
Breast-AdenoCa	198	XIRP2	11	0.0720344	0.759017
Breast-AdenoCa	198	SPTBN5	3	0.0737065	0.759017
Breast-AdenoCa	198	ZNF804B	4	0.0743967	0.759017
Breast-AdenoCa	198	DNHD1	8	0.0749524	0.759017
Breast-AdenoCa	198	UNC13A	3	0.0759866	0.759017
Breast-AdenoCa	198	CSMD2	5	0.0767784	0.759017
Breast-AdenoCa	198	STK31	5	0.0779264	0.759017
Breast-AdenoCa	198	ZNF615	3	0.0781619	0.759017
Breast-AdenoCa	198	TACC2	4	0.0793248	0.759017
Breast-AdenoCa	198	PWWP3A	3	0.0793422	0.759017
Breast-AdenoCa	198	ZNF536	5	0.0796847	0.759017
Breast-AdenoCa	198	GRIK3	3	0.0816541	0.759017
Breast-AdenoCa	198	USH2A	12	0.0823513	0.759017
Breast-AdenoCa	198	MYH14	3	0.0830716	0.759017
Breast-AdenoCa	198	SPEG	4	0.0839749	0.759017
Breast-AdenoCa	198	CACNA1S	4	0.0857847	0.759017
Breast-AdenoCa	198	OPLAH	4	0.0861324	0.759017
Breast-AdenoCa	198	ZNF761	4	0.0871386	0.759017
Breast-AdenoCa	198	ANKRD62	4	0.0889377	0.759017
Breast-AdenoCa	198	CDC42BPG	6	0.08979	0.759017
Breast-AdenoCa	198	GOLGB1	3	0.0901541	0.759017
Breast-AdenoCa	198	MYO15A	3	0.0904657	0.759017
Breast-AdenoCa	198	CPSF1	4	0.0918132	0.759017
Breast-AdenoCa	198	KCNT1	3	0.0922351	0.759017
Breast-AdenoCa	198	TTC28	3	0.0923509	0.759017
Breast-AdenoCa	198	FLNC	4	0.0926238	0.759017
Breast-AdenoCa	198	DOCK8	3	0.0938056	0.759017
Breast-AdenoCa	198	OTUD7A	3	0.0945929	0.759017
Breast-AdenoCa	198	DCAF4L2	3	0.0950105	0.759017
Breast-AdenoCa	198	NYAP2	3	0.0967524	0.759017
Breast-AdenoCa	198	NCAN	4	0.0972168	0.759017
Breast-AdenoCa	198	TCHHL1	3	0.0976443	0.759017
Breast-AdenoCa	198	PCDHGB2	3	0.0980069	0.759017
Breast-AdenoCa	198	CNTNAP5	7	0.0985836	0.759017
Breast-AdenoCa	198	ANK1	5	0.0993824	0.759017	Yes
Breast-AdenoCa	198	DNAH12	6	0.0998956	0.759017
Breast-AdenoCa	198	WDR90	4	0.105275	0.759017
Breast-AdenoCa	198	MAPK4	3	0.107674	0.759017
Breast-AdenoCa	198	MPP3	3	0.107865	0.759017
Breast-AdenoCa	198	TCTE1	4	0.10805	0.759017
Breast-AdenoCa	198	IQGAP3	3	0.109186	0.759017
Breast-AdenoCa	198	NOS2	3	0.110998	0.759017
Breast-AdenoCa	198	ERBB3	4	0.112691	0.759017	Yes
Breast-AdenoCa	198	SYDE1	3	0.114769	0.759017
Breast-AdenoCa	198	TTC34	3	0.114827	0.759017
Breast-AdenoCa	198	CACNA1D	5	0.115447	0.759017	Yes
Breast-AdenoCa	198	RB1	3	0.115703	0.759017	Yes
Breast-AdenoCa	198	VPS41	3	0.117302	0.759017
Breast-AdenoCa	198	CREBBP	3	0.117933	0.759017	Yes
Breast-AdenoCa	198	NOTCH4	5	0.119311	0.759017
Breast-AdenoCa	198	NAALADL2	4	0.119942	0.759017
Breast-AdenoCa	198	TCHH	3	0.120755	0.759017
Breast-AdenoCa	198	PSG9	3	0.1213	0.759017
Breast-AdenoCa	198	CFAP61	3	0.123501	0.759017
Breast-AdenoCa	198	B4GALT5	3	0.123988	0.759017
Breast-AdenoCa	198	GRM1	3	0.125069	0.759017
Breast-AdenoCa	198	ATRNL1	3	0.125694	0.759017
Breast-AdenoCa	198	ADAMTS16	4	0.126509	0.759017
Breast-AdenoCa	198	ADGB	3	0.126526	0.759017
Breast-AdenoCa	198	BSN	4	0.126923	0.759017
Breast-AdenoCa	198	ZEB2	3	0.126974	0.759017
Breast-AdenoCa	198	ABCA4	4	0.128024	0.759017
Breast-AdenoCa	198	ANK2	3	0.128075	0.759017
Breast-AdenoCa	198	PIGR	3	0.129349	0.759017
Breast-AdenoCa	198	CDH26	3	0.129399	0.759017
Breast-AdenoCa	198	TEX15	5	0.129404	0.759017
Breast-AdenoCa	198	KMT2C	7	0.130397	0.759017	Yes
Breast-AdenoCa	198	ACOT12	4	0.131025	0.759017
Breast-AdenoCa	198	THRAP3	3	0.131565	0.759017	Yes
Breast-AdenoCa	198	TNFAIP3	4	0.131613	0.759017	Yes
Breast-AdenoCa	198	STAB2	3	0.131736	0.759017
Breast-AdenoCa	198	MGAM	5	0.132243	0.759017
Breast-AdenoCa	198	RIMS1	4	0.133049	0.759017
Breast-AdenoCa	198	GCN1	4	0.13486	0.759017
Breast-AdenoCa	198	TRIM44	3	0.134889	0.759017
Breast-AdenoCa	198	MTA3	3	0.135092	0.759017
Breast-AdenoCa	198	GUCY2C	3	0.135811	0.759017
Breast-AdenoCa	198	UBE3B	3	0.139699	0.759017
Breast-AdenoCa	198	OTOG	4	0.139969	0.759017
Breast-AdenoCa	198	SIGLEC1	3	0.140365	0.759017
Breast-AdenoCa	198	TRIOBP	3	0.140446	0.759017
Breast-AdenoCa	198	ADAM32	5	0.14097	0.759017
Breast-AdenoCa	198	MYT1L	3	0.14152	0.759017
Breast-AdenoCa	198	KMT2D	3	0.142302	0.759017	Yes
Breast-AdenoCa	198	LRP2	11	0.142427	0.759017
Breast-AdenoCa	198	PYHIN1	4	0.145038	0.759017
Breast-AdenoCa	198	KIF1A	3	0.145129	0.759017
Breast-AdenoCa	198	NEB	4	0.145737	0.759017
Breast-AdenoCa	198	DCST1	4	0.146111	0.759017
Breast-AdenoCa	198	PI15	3	0.150641	0.777504
Breast-AdenoCa	198	DLGAP1	3	0.155136	0.794105
Breast-AdenoCa	198	NRBP1	3	0.157228	0.794105
Breast-AdenoCa	198	VWA5B2	4	0.157403	0.794105
Breast-AdenoCa	198	KCNJ12	3	0.158687	0.794105
Breast-AdenoCa	198	PDE1C	4	0.161622	0.794105
Breast-AdenoCa	198	SYT6	3	0.161759	0.794105
Breast-AdenoCa	198	ZNF467	3	0.162558	0.794105
Breast-AdenoCa	198	ATAD2B	4	0.164533	0.794105
Breast-AdenoCa	198	MYH2	4	0.16477	0.794105
Breast-AdenoCa	198	SMG8	3	0.167734	0.794105
Breast-AdenoCa	198	CDH2	3	0.168287	0.794105
Breast-AdenoCa	198	CASKIN1	3	0.168308	0.794105
Breast-AdenoCa	198	COL1A2	3	0.171009	0.794105
Breast-AdenoCa	198	USPL1	3	0.171479	0.794105
Breast-AdenoCa	198	TBC1D32	3	0.171867	0.794105
Breast-AdenoCa	198	AGBL3	5	0.171969	0.794105
Breast-AdenoCa	198	GAPVD1	3	0.172491	0.794105
Breast-AdenoCa	198	PARP1	3	0.172558	0.794105
Breast-AdenoCa	198	EML6	3	0.174661	0.794105
Breast-AdenoCa	198	FOXK2	3	0.17498	0.794105
Breast-AdenoCa	198	UNC13B	6	0.175812	0.794105
Breast-AdenoCa	198	MYO18B	8	0.176876	0.794105
Breast-AdenoCa	198	SKP2	3	0.176999	0.794105
Breast-AdenoCa	198	SEMA4A	3	0.177681	0.794105
Breast-AdenoCa	198	ERG	3	0.184101	0.818225	Yes
Breast-AdenoCa	198	CBLB	3	0.185555	0.820132	Yes
Breast-AdenoCa	198	CFAP74	3	0.186791	0.821061
Breast-AdenoCa	198	RC3H1	3	0.188215	0.822796
Breast-AdenoCa	198	MAGI1	3	0.189515	0.823245
Breast-AdenoCa	198	CEP128	4	0.190375	0.823245
Breast-AdenoCa	198	ZNF831	8	0.194557	0.835995
Breast-AdenoCa	198	USF3	4	0.195969	0.835995
Breast-AdenoCa	198	LAMA1	5	0.198434	0.835995
Breast-AdenoCa	198	BRWD1	5	0.200242	0.835995
Breast-AdenoCa	198	ZNF33B	4	0.202451	0.835995
Breast-AdenoCa	198	TDRD15	8	0.202556	0.835995
Breast-AdenoCa	198	PCNX2	5	0.202827	0.835995
Breast-AdenoCa	198	LRRIQ1	4	0.203237	0.835995
Breast-AdenoCa	198	NALCN	4	0.203404	0.835995
Breast-AdenoCa	198	MGAM2	3	0.204212	0.835995
Breast-AdenoCa	198	UBR5	4	0.205807	0.835995	Yes
Breast-AdenoCa	198	KMT2A	4	0.206094	0.835995	Yes
Breast-AdenoCa	198	AARS2	3	0.208673	0.835995
Breast-AdenoCa	198	HJURP	3	0.20883	0.835995
Breast-AdenoCa	198	LIMK1	3	0.208999	0.835995
Breast-AdenoCa	198	ECPAS	3	0.21172	0.836284
Breast-AdenoCa	198	SLC30A1	5	0.212761	0.836284
Breast-AdenoCa	198	GNAT2	3	0.213825	0.836284
Breast-AdenoCa	198	TUT7	3	0.21477	0.836284
Breast-AdenoCa	198	ACTG1	3	0.214945	0.836284
Breast-AdenoCa	198	ACACB	4	0.217063	0.836284
Breast-AdenoCa	198	CSMD3	7	0.217859	0.836284	Yes
Breast-AdenoCa	198	RTN4	3	0.219442	0.836284
Breast-AdenoCa	198	PTPRZ1	4	0.220191	0.836284
Breast-AdenoCa	198	COL28A1	3	0.221553	0.836284
Breast-AdenoCa	198	FCGBP	3	0.223961	0.836284
Breast-AdenoCa	198	CLIP2	3	0.224804	0.836284
Breast-AdenoCa	198	MGA	3	0.22616	0.836284
Breast-AdenoCa	198	RELN	7	0.226757	0.836284
Breast-AdenoCa	198	SCN7A	5	0.22707	0.836284
Breast-AdenoCa	198	TMEM132E	4	0.227572	0.836284
Breast-AdenoCa	198	CEP290	3	0.229064	0.836284
Breast-AdenoCa	198	RYR3	6	0.229132	0.836284
Breast-AdenoCa	198	ALG10B	3	0.229433	0.836284
Breast-AdenoCa	198	PCDHB12	3	0.229978	0.836284
Breast-AdenoCa	198	HTT	3	0.231886	0.839405
Breast-AdenoCa	198	FBN2	3	0.234583	0.845343
Breast-AdenoCa	198	PCDHA6	3	0.238248	0.85178
Breast-AdenoCa	198	PPP6R3	3	0.239272	0.85178
Breast-AdenoCa	198	KIF26A	3	0.239563	0.85178
Breast-AdenoCa	198	CACNA1A	4	0.245923	0.865487
Breast-AdenoCa	198	TNN	4	0.247484	0.865487
Breast-AdenoCa	198	AFDN	3	0.247743	0.865487	Yes
Breast-AdenoCa	198	ZDBF2	4	0.247809	0.865487
Breast-AdenoCa	198	ZNF841	3	0.248828	0.865487
Breast-AdenoCa	198	DCHS2	3	0.252042	0.872874
Breast-AdenoCa	198	IGFN1	6	0.258576	0.876349
Breast-AdenoCa	198	KIAA1614	3	0.258906	0.876349
Breast-AdenoCa	198	SPHKAP	6	0.260838	0.876349
Breast-AdenoCa	198	SKOR2	3	0.262026	0.876349
Breast-AdenoCa	198	ZNF263	3	0.26348	0.876349
Breast-AdenoCa	198	PDCD11	4	0.264618	0.876349
Breast-AdenoCa	198	VPS35L	4	0.264829	0.876349
Breast-AdenoCa	198	ZNF69	3	0.2656	0.876349
Breast-AdenoCa	198	AP2B1	3	0.265851	0.876349
Breast-AdenoCa	198	GRIN2B	5	0.267436	0.876349
Breast-AdenoCa	198	KCNA5	4	0.267565	0.876349
Breast-AdenoCa	198	SIN3B	3	0.268101	0.876349
Breast-AdenoCa	198	INTS3	3	0.268174	0.876349
Breast-AdenoCa	198	RAD54L2	3	0.269449	0.876349
Breast-AdenoCa	198	ITGAX	3	0.269477	0.876349
Breast-AdenoCa	198	ABCA3	3	0.272167	0.879513
Breast-AdenoCa	198	GABBR2	5	0.272649	0.879513
Breast-AdenoCa	198	SNCAIP	3	0.276163	0.885659
Breast-AdenoCa	198	NUP107	3	0.276768	0.885659
Breast-AdenoCa	198	LRRK1	5	0.278749	0.888443
Breast-AdenoCa	198	DNAH3	5	0.282014	0.890927
Breast-AdenoCa	198	NLRP8	3	0.283464	0.890927
Breast-AdenoCa	198	ZFHX3	3	0.284944	0.890927	Yes
Breast-AdenoCa	198	TUBB	3	0.286399	0.890927
Breast-AdenoCa	198	PDE3A	3	0.286943	0.890927
Breast-AdenoCa	198	ABCA9	4	0.287131	0.890927
Breast-AdenoCa	198	CNTLN	3	0.291837	0.890927
Breast-AdenoCa	198	KLF11	3	0.292863	0.890927
Breast-AdenoCa	198	RYR2	11	0.29625	0.890927
Breast-AdenoCa	198	TSHZ2	3	0.298183	0.890927
Breast-AdenoCa	198	MAPK8IP2	3	0.298227	0.890927
Breast-AdenoCa	198	PCNT	4	0.299057	0.890927
Breast-AdenoCa	198	MBD6	3	0.299695	0.890927
Breast-AdenoCa	198	MARF1	3	0.300282	0.890927
Breast-AdenoCa	198	DNAH8	5	0.300486	0.890927
Breast-AdenoCa	198	MYH11	3	0.301318	0.890927	Yes
Breast-AdenoCa	198	CSPG4	6	0.301924	0.890927
Breast-AdenoCa	198	MTOR	3	0.302245	0.890927	Yes
Breast-AdenoCa	198	CLSPN	3	0.302957	0.890927
Breast-AdenoCa	198	ZNF616	3	0.304986	0.890927
Breast-AdenoCa	198	FAM13C	4	0.305055	0.890927
Breast-AdenoCa	198	XPO1	3	0.305119	0.890927	Yes
Breast-AdenoCa	198	GOLGA3	4	0.305992	0.890927
Breast-AdenoCa	198	LRP1B	4	0.306256	0.890927	Yes
Breast-AdenoCa	198	OR7G3	3	0.310124	0.892315
Breast-AdenoCa	198	IFT140	4	0.311174	0.892315
Breast-AdenoCa	198	SEMA5A	4	0.311801	0.892315
Breast-AdenoCa	198	HSPG2	5	0.311857	0.892315
Breast-AdenoCa	198	C4orf50	4	0.315429	0.892315
Breast-AdenoCa	198	SUGP1	3	0.31716	0.892315
Breast-AdenoCa	198	FRAS1	3	0.317985	0.892315
Breast-AdenoCa	198	RREB1	3	0.318034	0.892315
Breast-AdenoCa	198	MAN2B1	3	0.318044	0.892315
Breast-AdenoCa	198	MYO3A	4	0.319873	0.892315
Breast-AdenoCa	198	SIN3A	3	0.31997	0.892315
Breast-AdenoCa	198	SCN11A	3	0.323224	0.892315
Breast-AdenoCa	198	TPO	4	0.324878	0.892315
Breast-AdenoCa	198	ALMS1	4	0.328218	0.892315
Breast-AdenoCa	198	MDN1	5	0.329698	0.892315
Breast-AdenoCa	198	NFKB1	3	0.332978	0.892315
Breast-AdenoCa	198	FAT1	7	0.333016	0.892315	Yes
Breast-AdenoCa	198	EPG5	3	0.333231	0.892315
Breast-AdenoCa	198	ADAM19	4	0.333479	0.892315
Breast-AdenoCa	198	ITPR3	5	0.333504	0.892315
Breast-AdenoCa	198	GRM3	4	0.334251	0.892315	Yes
Breast-AdenoCa	198	ZNF644	3	0.334913	0.892315
Breast-AdenoCa	198	MYO1F	3	0.33535	0.892315
Breast-AdenoCa	198	HLCS	3	0.336566	0.892315
Breast-AdenoCa	198	OTOGL	4	0.336964	0.892315
Breast-AdenoCa	198	ZCWPW2	3	0.338574	0.892315
Breast-AdenoCa	198	ATP1A4	4	0.339186	0.892315
Breast-AdenoCa	198	ZFHX4	10	0.33983	0.892315
Breast-AdenoCa	198	VCAN	5	0.340583	0.892315
Breast-AdenoCa	198	ITPR2	4	0.341475	0.892315
Breast-AdenoCa	198	EDEM2	3	0.342259	0.892315
Breast-AdenoCa	198	INTS1	3	0.343328	0.892315
Breast-AdenoCa	198	FLG	9	0.344637	0.892315
Breast-AdenoCa	198	ADGRB2	3	0.345372	0.892315
Breast-AdenoCa	198	ANO6	3	0.345884	0.892315
Breast-AdenoCa	198	WNK1	4	0.346887	0.892315
Breast-AdenoCa	198	NLRP4	3	0.353387	0.906121
Breast-AdenoCa	198	MUC6	3	0.355857	0.906853
Breast-AdenoCa	198	NBEA	3	0.359305	0.906853	Yes
Breast-AdenoCa	198	ABCA13	6	0.359491	0.906853
Breast-AdenoCa	198	THBS3	3	0.362403	0.906853
Breast-AdenoCa	198	TPR	3	0.364162	0.906853	Yes
Breast-AdenoCa	198	MAP2	4	0.36554	0.906853
Breast-AdenoCa	198	MTR	5	0.367123	0.906853
Breast-AdenoCa	198	MS4A14	4	0.367496	0.906853
Breast-AdenoCa	198	IARS1	3	0.368406	0.906853
Breast-AdenoCa	198	ARID1B	7	0.368776	0.906853	Yes
Breast-AdenoCa	198	RESF1	3	0.370232	0.906853
Breast-AdenoCa	198	BRCA1	4	0.370835	0.906853	Yes
Breast-AdenoCa	198	GON4L	4	0.37353	0.906853
Breast-AdenoCa	198	ARHGAP30	3	0.373676	0.906853
Breast-AdenoCa	198	CCDC171	3	0.373895	0.906853
Breast-AdenoCa	198	PDZRN3	3	0.375374	0.906853
Breast-AdenoCa	198	BAIAP3	3	0.377141	0.906853
Breast-AdenoCa	198	SLC26A3	3	0.377582	0.906853
Breast-AdenoCa	198	LCOR	4	0.379049	0.906853
Breast-AdenoCa	198	IGSF9B	3	0.379698	0.906853
Breast-AdenoCa	198	C1orf116	3	0.379938	0.906853
Breast-AdenoCa	198	TRPM1	3	0.380226	0.906853
Breast-AdenoCa	198	NCKAP1L	3	0.381002	0.906853
Breast-AdenoCa	198	DNAH17	9	0.381444	0.906853
Breast-AdenoCa	198	SHANK1	5	0.382012	0.906853
Breast-AdenoCa	198	DAPK1	5	0.384846	0.909459
Breast-AdenoCa	198	SRCAP	5	0.385383	0.909459
Breast-AdenoCa	198	KMT5B	3	0.387097	0.910817
Breast-AdenoCa	198	VPS13A	4	0.389902	0.914726
Breast-AdenoCa	198	NLRP13	3	0.392516	0.916021
Breast-AdenoCa	198	THADA	3	0.396294	0.916021
Breast-AdenoCa	198	GABRA4	3	0.398872	0.916021
Breast-AdenoCa	198	ZIM3	4	0.401429	0.916021
Breast-AdenoCa	198	ATP4A	5	0.401544	0.916021
Breast-AdenoCa	198	CFAP54	4	0.402236	0.916021
Breast-AdenoCa	198	BRCA2	5	0.402512	0.916021	Yes
Breast-AdenoCa	198	FASTKD1	4	0.402639	0.916021
Breast-AdenoCa	198	SPTBN4	4	0.402668	0.916021
Breast-AdenoCa	198	MASTL	3	0.405307	0.916021
Breast-AdenoCa	198	IGSF9	4	0.405562	0.916021
Breast-AdenoCa	198	DOT1L	3	0.407332	0.916021
Breast-AdenoCa	198	ASTL	3	0.407981	0.916021
Breast-AdenoCa	198	ALDH1L2	3	0.408704	0.916021
Breast-AdenoCa	198	UBR4	3	0.409067	0.916021
Breast-AdenoCa	198	VPS13C	3	0.409132	0.916021
Breast-AdenoCa	198	ADAMTS7	4	0.414277	0.916021
Breast-AdenoCa	198	CNTN5	3	0.415293	0.916021
Breast-AdenoCa	198	SLC5A3	3	0.415721	0.916021
Breast-AdenoCa	198	PSMD3	3	0.417558	0.916021
Breast-AdenoCa	198	DSP	4	0.417718	0.916021
Breast-AdenoCa	198	DYNC1H1	3	0.418691	0.916021
Breast-AdenoCa	198	SALL1	4	0.420265	0.916021
Breast-AdenoCa	198	SPATA31D1	5	0.421521	0.916021
Breast-AdenoCa	198	RPTN	3	0.422327	0.916021
Breast-AdenoCa	198	PHF24	3	0.423047	0.916021
Breast-AdenoCa	198	PPFIA4	3	0.423821	0.916021
Breast-AdenoCa	198	GJA5	5	0.424637	0.916021
Breast-AdenoCa	198	AFF3	3	0.424699	0.916021	Yes
Breast-AdenoCa	198	HDAC4	3	0.424805	0.916021
Breast-AdenoCa	198	NCAPD2	3	0.427215	0.918742
Breast-AdenoCa	198	CADM3	3	0.429326	0.919612
Breast-AdenoCa	198	DCC	4	0.429919	0.919612	Yes
Breast-AdenoCa	198	UNC5C	3	0.431724	0.920511
Breast-AdenoCa	198	ZPLD1	3	0.43264	0.920511
Breast-AdenoCa	198	TRPM8	3	0.43563	0.924414
Breast-AdenoCa	198	MUC12	3	0.437441	0.925801
Breast-AdenoCa	198	ASTN1	5	0.443196	0.935505
Breast-AdenoCa	198	LYST	4	0.445638	0.935648
Breast-AdenoCa	198	ANKRD17	3	0.445966	0.935648
Breast-AdenoCa	198	TNR	4	0.4477	0.935648
Breast-AdenoCa	198	SCAPER	4	0.447942	0.935648
Breast-AdenoCa	198	KIF3B	3	0.452724	0.939764
Breast-AdenoCa	198	CCDC168	5	0.453164	0.939764
Breast-AdenoCa	198	RYR1	9	0.45648	0.939764
Breast-AdenoCa	198	MYH8	6	0.457617	0.939764
Breast-AdenoCa	198	EP300	3	0.457789	0.939764	Yes
Breast-AdenoCa	198	NID2	3	0.457994	0.939764
Breast-AdenoCa	198	SBK1	3	0.458329	0.939764
Breast-AdenoCa	198	RRBP1	3	0.459612	0.939764
Breast-AdenoCa	198	COPB2	4	0.461057	0.939764
Breast-AdenoCa	198	RUNX3	3	0.461659	0.939764
Breast-AdenoCa	198	RLF	3	0.463973	0.940759
Breast-AdenoCa	198	CDH23	5	0.466025	0.940759
Breast-AdenoCa	198	UTRN	7	0.466828	0.940759
Breast-AdenoCa	198	PKLR	3	0.470622	0.940759
Breast-AdenoCa	198	CHL1	4	0.473538	0.940759
Breast-AdenoCa	198	PKHD1L1	10	0.47541	0.940759
Breast-AdenoCa	198	KTN1	3	0.476191	0.940759	Yes
Breast-AdenoCa	198	NRXN3	4	0.477076	0.940759
Breast-AdenoCa	198	ASXL3	4	0.47901	0.940759
Breast-AdenoCa	198	TLE7	4	0.479462	0.940759
Breast-AdenoCa	198	COL12A1	6	0.479476	0.940759
Breast-AdenoCa	198	QRICH2	3	0.479652	0.940759
Breast-AdenoCa	198	FREM2	4	0.48165	0.940759
Breast-AdenoCa	198	MYH7B	4	0.481672	0.940759
Breast-AdenoCa	198	ZNF106	3	0.48173	0.940759
Breast-AdenoCa	198	ELAPOR1	3	0.483913	0.940759
Breast-AdenoCa	198	AKAP3	3	0.484546	0.940759
Breast-AdenoCa	198	SYNE1	11	0.485192	0.940759
Breast-AdenoCa	198	UNC80	5	0.485886	0.940759
Breast-AdenoCa	198	VPS13B	4	0.48609	0.940759
Breast-AdenoCa	198	DDB1	3	0.48831	0.940759
Breast-AdenoCa	198	BPTF	3	0.48942	0.940759
Breast-AdenoCa	198	LRP1	6	0.491308	0.940759
Breast-AdenoCa	198	MYH1	4	0.493619	0.940759
Breast-AdenoCa	198	PDE10A	4	0.495111	0.940759
Breast-AdenoCa	198	JMJD1C	6	0.495981	0.940759
Breast-AdenoCa	198	FHOD3	3	0.497208	0.940759
Breast-AdenoCa	198	CACNA1H	3	0.499317	0.940759
Breast-AdenoCa	198	TTN	35	0.500478	0.940759
Breast-AdenoCa	198	C7	3	0.501918	0.940759
Breast-AdenoCa	198	SYNM	5	0.502778	0.940759
Breast-AdenoCa	198	COL6A6	3	0.503568	0.940759
Breast-AdenoCa	198	NEFM	3	0.508415	0.940759
Breast-AdenoCa	198	UNC13C	3	0.508537	0.940759
Breast-AdenoCa	198	CFTR	4	0.509026	0.940759
Breast-AdenoCa	198	FBXW7	4	0.509877	0.940759	Yes
Breast-AdenoCa	198	DYSF	3	0.509985	0.940759
Breast-AdenoCa	198	TOGARAM2	3	0.511736	0.940759
Breast-AdenoCa	198	ANO9	3	0.512646	0.940759
Breast-AdenoCa	198	BMP1	3	0.513449	0.940759
Breast-AdenoCa	198	KCP	3	0.516583	0.940759
Breast-AdenoCa	198	CCDC17	3	0.517808	0.940759
Breast-AdenoCa	198	SYNRG	4	0.518615	0.940759
Breast-AdenoCa	198	PRUNE2	4	0.518836	0.940759
Breast-AdenoCa	198	ARHGAP31	3	0.520677	0.940759
Breast-AdenoCa	198	FBN1	3	0.521072	0.940759
Breast-AdenoCa	198	SH3TC1	3	0.522958	0.940759
Breast-AdenoCa	198	C1orf167	3	0.525564	0.940759
Breast-AdenoCa	198	SEZ6L	5	0.527275	0.940759
Breast-AdenoCa	198	ADAMTSL3	6	0.528289	0.940759
Breast-AdenoCa	198	WNT8B	3	0.529929	0.940759
Breast-AdenoCa	198	DOCK7	3	0.530944	0.940759
Breast-AdenoCa	198	LILRA1	3	0.53247	0.940759
Breast-AdenoCa	198	PEG3	3	0.534474	0.940759
Breast-AdenoCa	198	ABCB4	3	0.536483	0.940759
Breast-AdenoCa	198	KDM5B	5	0.538777	0.940759
Breast-AdenoCa	198	MAP4K2	3	0.539366	0.940759
Breast-AdenoCa	198	TG	7	0.540437	0.940759
Breast-AdenoCa	198	HERC2	4	0.542291	0.940759
Breast-AdenoCa	198	ADGRL3	3	0.542508	0.940759
Breast-AdenoCa	198	RBM25	3	0.543406	0.940759
Breast-AdenoCa	198	LOXHD1	6	0.544091	0.940759
Breast-AdenoCa	198	MTF2	3	0.544248	0.940759
Breast-AdenoCa	198	TNKS1BP1	3	0.545081	0.940759
Breast-AdenoCa	198	ZNF91	3	0.545785	0.940759
Breast-AdenoCa	198	CLCN2	3	0.546113	0.940759
Breast-AdenoCa	198	FMN2	6	0.547946	0.940759
Breast-AdenoCa	198	OTOF	4	0.548929	0.940759
Breast-AdenoCa	198	PCARE	3	0.550225	0.940759
Breast-AdenoCa	198	ABCA6	3	0.550287	0.940759
Breast-AdenoCa	198	PRKDC	5	0.551693	0.940759
Breast-AdenoCa	198	WDR97	4	0.551999	0.940759
Breast-AdenoCa	198	ARHGEF12	3	0.55259	0.940759	Yes
Breast-AdenoCa	198	SLC22A2	3	0.5563	0.940759
Breast-AdenoCa	198	MED13	3	0.557201	0.940759
Breast-AdenoCa	198	AGO4	3	0.557252	0.940759
Breast-AdenoCa	198	TECTA	4	0.557845	0.940759
Breast-AdenoCa	198	ZSWIM9	3	0.559528	0.940759
Breast-AdenoCa	198	SPTA1	6	0.561119	0.940759
Breast-AdenoCa	198	SAMHD1	3	0.563108	0.940759
Breast-AdenoCa	198	KNTC1	3	0.564315	0.940759
Breast-AdenoCa	198	PPARGC1B	3	0.565032	0.940759
Breast-AdenoCa	198	STN1	3	0.565759	0.940759
Breast-AdenoCa	198	TBC1D30	3	0.566002	0.940759
Breast-AdenoCa	198	LRBA	3	0.567294	0.940759
Breast-AdenoCa	198	TRMT12	3	0.567923	0.940759
Breast-AdenoCa	198	CDH10	3	0.568721	0.940759	Yes
Breast-AdenoCa	198	CHGB	3	0.569018	0.940759
Breast-AdenoCa	198	CRNN	3	0.569856	0.940759
Breast-AdenoCa	198	AKAP9	6	0.569906	0.940759	Yes
Breast-AdenoCa	198	LAMA2	8	0.570103	0.940759
Breast-AdenoCa	198	BNIP5	3	0.570335	0.940759
Breast-AdenoCa	198	COL22A1	3	0.572305	0.942065
Breast-AdenoCa	198	ZNF579	3	0.575057	0.942856
Breast-AdenoCa	198	EEF1D	3	0.576042	0.942856
Breast-AdenoCa	198	HMCN1	10	0.578048	0.942856
Breast-AdenoCa	198	MYO15B	3	0.578053	0.942856
Breast-AdenoCa	198	ZAN	6	0.578678	0.942856
Breast-AdenoCa	198	SLC13A1	3	0.581694	0.945844
Breast-AdenoCa	198	PCNX1	3	0.583141	0.94596
Breast-AdenoCa	198	SYBU	4	0.58413	0.94596
Breast-AdenoCa	198	PHF3	3	0.589548	0.947909
Breast-AdenoCa	198	TCF20	3	0.589896	0.947909
Breast-AdenoCa	198	ABCB1	3	0.590854	0.947909
Breast-AdenoCa	198	NBAS	4	0.594291	0.947909
Breast-AdenoCa	198	MYT1	4	0.594915	0.947909
Breast-AdenoCa	198	RPTOR	3	0.596925	0.947909
Breast-AdenoCa	198	EIF2AK3	3	0.597157	0.947909
Breast-AdenoCa	198	KIAA1109	5	0.597689	0.947909
Breast-AdenoCa	198	CCDC88A	4	0.598646	0.947909
Breast-AdenoCa	198	ATM	4	0.600188	0.947909	Yes
Breast-AdenoCa	198	CACNA2D3	4	0.600249	0.947909
Breast-AdenoCa	198	ACSM5	3	0.601078	0.947909
Breast-AdenoCa	198	DYRK1A	3	0.603697	0.947909
Breast-AdenoCa	198	AIFM3	3	0.604581	0.947909
Breast-AdenoCa	198	HEATR1	4	0.605193	0.947909
Breast-AdenoCa	198	ITPRID2	3	0.606209	0.947909
Breast-AdenoCa	198	ADGRV1	6	0.606563	0.947909
Breast-AdenoCa	198	ANKRD26	4	0.606679	0.947909
Breast-AdenoCa	198	EHMT2	4	0.608261	0.947909
Breast-AdenoCa	198	DNAJC13	6	0.609939	0.947909
Breast-AdenoCa	198	TNRC18	3	0.610217	0.947909
Breast-AdenoCa	198	LAMB1	3	0.612671	0.948257
Breast-AdenoCa	198	KIAA1549	3	0.613404	0.948257	Yes
Breast-AdenoCa	198	DUS3L	3	0.614979	0.948257
Breast-AdenoCa	198	MUC5B	4	0.616431	0.948257
Breast-AdenoCa	198	ADGRD1	3	0.617652	0.948257
Breast-AdenoCa	198	ERCC5	3	0.617991	0.948257	Yes
Breast-AdenoCa	198	PI16	5	0.62293	0.948257
Breast-AdenoCa	198	ZNF676	4	0.624072	0.948257
Breast-AdenoCa	198	FANCG	3	0.624882	0.948257	Yes
Breast-AdenoCa	198	NLRC4	3	0.62492	0.948257
Breast-AdenoCa	198	CPLANE1	4	0.627096	0.948257
Breast-AdenoCa	198	FZD3	3	0.628059	0.948257
Breast-AdenoCa	198	TRPS1	6	0.630077	0.948257
Breast-AdenoCa	198	MAGI2	3	0.63081	0.948257
Breast-AdenoCa	198	HELB	3	0.631305	0.948257
Breast-AdenoCa	198	PHF14	3	0.631606	0.948257
Breast-AdenoCa	198	HECW1	4	0.632373	0.948257
Breast-AdenoCa	198	GANC	3	0.635584	0.948257
Breast-AdenoCa	198	FGD2	4	0.63564	0.948257
Breast-AdenoCa	198	ZIC1	3	0.637364	0.948257
Breast-AdenoCa	198	DYNC2H1	4	0.63851	0.948257
Breast-AdenoCa	198	DHX37	4	0.638589	0.948257
Breast-AdenoCa	198	TRAPPC9	5	0.638852	0.948257
Breast-AdenoCa	198	MICAL2	3	0.641053	0.948257
Breast-AdenoCa	198	HSPA12A	4	0.642856	0.948257
Breast-AdenoCa	198	DNAH11	5	0.644375	0.948257
Breast-AdenoCa	198	FAM135B	4	0.644509	0.948257	Yes
Breast-AdenoCa	198	ASH1L	5	0.645797	0.948257
Breast-AdenoCa	198	PPEF2	3	0.646304	0.948257
Breast-AdenoCa	198	LTBP4	3	0.647594	0.948257
Breast-AdenoCa	198	SPINK5	3	0.647961	0.948257
Breast-AdenoCa	198	HOOK1	3	0.648476	0.948257
Breast-AdenoCa	198	RIF1	3	0.649556	0.948257
Breast-AdenoCa	198	LEPR	3	0.652626	0.948947
Breast-AdenoCa	198	FSIP2	11	0.653558	0.948947
Breast-AdenoCa	198	NCOA6	3	0.654645	0.948947
Breast-AdenoCa	198	EPHB2	3	0.655535	0.948947
Breast-AdenoCa	198	DSE	3	0.657627	0.948947
Breast-AdenoCa	198	RFC1	3	0.659572	0.948947
Breast-AdenoCa	198	DCHS1	3	0.659577	0.948947
Breast-AdenoCa	198	YLPM1	3	0.659674	0.948947
Breast-AdenoCa	198	BAZ1A	3	0.661573	0.948947	Yes
Breast-AdenoCa	198	ANKRD27	3	0.66248	0.948947
Breast-AdenoCa	198	GANAB	3	0.664276	0.948947
Breast-AdenoCa	198	CSF3R	3	0.666607	0.948947	Yes
Breast-AdenoCa	198	PRKCQ	3	0.667614	0.948947
Breast-AdenoCa	198	ZNF318	5	0.668159	0.948947
Breast-AdenoCa	198	MUC19	9	0.670306	0.948947
Breast-AdenoCa	198	RFX1	4	0.670999	0.948947
Breast-AdenoCa	198	BAZ1B	5	0.672372	0.948947
Breast-AdenoCa	198	CFAP119	3	0.672793	0.948947
Breast-AdenoCa	198	SLF2	3	0.673841	0.948947
Breast-AdenoCa	198	DST	6	0.674266	0.948947
Breast-AdenoCa	198	ZFC3H1	4	0.674938	0.948947
Breast-AdenoCa	198	AMPH	3	0.679299	0.953403
Breast-AdenoCa	198	IGSF10	3	0.682694	0.956489
Breast-AdenoCa	198	TJP3	3	0.684448	0.95727
Breast-AdenoCa	198	KCNV1	3	0.686901	0.957559
Breast-AdenoCa	198	ECE2	4	0.687049	0.957559
Breast-AdenoCa	198	SHE	3	0.688392	0.957724
Breast-AdenoCa	198	UBR2	3	0.689561	0.957724
Breast-AdenoCa	198	MYO7B	4	0.693743	0.961219
Breast-AdenoCa	198	PAPPA2	4	0.694481	0.961219
Breast-AdenoCa	198	EVI5	3	0.699839	0.966962
Breast-AdenoCa	198	UBN2	4	0.701988	0.968259
Breast-AdenoCa	198	AHNAK	5	0.703882	0.968862
Breast-AdenoCa	198	LRRC7	5	0.707061	0.968862
Breast-AdenoCa	198	GRM6	3	0.707092	0.968862
Breast-AdenoCa	198	NR6A1	3	0.708684	0.968862
Breast-AdenoCa	198	DOP1B	3	0.709116	0.968862
Breast-AdenoCa	198	SCN8A	3	0.710967	0.968862
Breast-AdenoCa	198	ARNT	3	0.712715	0.968862	Yes
Breast-AdenoCa	198	KRT82	3	0.713126	0.968862
Breast-AdenoCa	198	SNRNP200	3	0.713324	0.968862
Breast-AdenoCa	198	MYH10	6	0.715623	0.970337
Breast-AdenoCa	198	CCDC170	3	0.720125	0.974789
Breast-AdenoCa	198	ARHGAP11A	3	0.726452	0.977917
Breast-AdenoCa	198	NSD1	3	0.726984	0.977917	Yes
Breast-AdenoCa	198	ZMYM4	3	0.727021	0.977917
Breast-AdenoCa	198	ARFGEF1	3	0.727406	0.977917
Breast-AdenoCa	198	RALGAPA2	3	0.729626	0.977917
Breast-AdenoCa	198	CFAP70	3	0.731738	0.977917
Breast-AdenoCa	198	BRDT	3	0.732062	0.977917
Breast-AdenoCa	198	PROKR2	3	0.735002	0.977917
Breast-AdenoCa	198	TBC1D20	3	0.735396	0.977917
Breast-AdenoCa	198	PLXND1	3	0.736127	0.977917
Breast-AdenoCa	198	GRIN1	4	0.737434	0.977917
Breast-AdenoCa	198	F5	5	0.737503	0.977917
Breast-AdenoCa	198	BRINP3	5	0.741638	0.977917
Breast-AdenoCa	198	RB1CC1	3	0.742076	0.977917
Breast-AdenoCa	198	OR10G9	3	0.746063	0.977917
Breast-AdenoCa	198	BRD8	4	0.746451	0.977917
Breast-AdenoCa	198	ADAM9	4	0.747272	0.977917
Breast-AdenoCa	198	ELAPOR2	3	0.748807	0.977917
Breast-AdenoCa	198	QSER1	3	0.751232	0.977917
Breast-AdenoCa	198	CC2D1B	3	0.752159	0.977917
Breast-AdenoCa	198	USP34	7	0.752959	0.977917
Breast-AdenoCa	198	ZZEF1	4	0.754203	0.977917
Breast-AdenoCa	198	SETD1B	4	0.754401	0.977917	Yes
Breast-AdenoCa	198	WDFY4	7	0.755031	0.977917
Breast-AdenoCa	198	OR4D11	3	0.756849	0.977917
Breast-AdenoCa	198	MANBA	3	0.758164	0.977917
Breast-AdenoCa	198	KIF26B	5	0.758759	0.977917
Breast-AdenoCa	198	PUM3	3	0.760334	0.977917
Breast-AdenoCa	198	CACNA1B	6	0.760821	0.977917
Breast-AdenoCa	198	GLI1	4	0.761542	0.977917	Yes
Breast-AdenoCa	198	EIF4A1	3	0.762376	0.977917
Breast-AdenoCa	198	ROS1	4	0.762512	0.977917	Yes
Breast-AdenoCa	198	AKAP8L	3	0.763801	0.977917
Breast-AdenoCa	198	CACNA1G	3	0.765891	0.977917
Breast-AdenoCa	198	ZNF165	3	0.767163	0.977917
Breast-AdenoCa	198	MTMR11	3	0.768059	0.977917
Breast-AdenoCa	198	MDGA2	3	0.770407	0.977917
Breast-AdenoCa	198	PLIN4	4	0.77109	0.977917
Breast-AdenoCa	198	WIPF2	3	0.771515	0.977917
Breast-AdenoCa	198	COL14A1	3	0.7718	0.977917
Breast-AdenoCa	198	MUC16	18	0.772554	0.977917	Yes
Breast-AdenoCa	198	AMER3	3	0.775967	0.980258
Breast-AdenoCa	198	FAT3	6	0.776854	0.980258	Yes
Breast-AdenoCa	198	HERC1	5	0.77941	0.981933
Breast-AdenoCa	198	SMAD4	3	0.781952	0.983482	Yes
Breast-AdenoCa	198	DOCK4	3	0.783704	0.983482
Breast-AdenoCa	198	MLLT10	3	0.784327	0.983482	Yes
Breast-AdenoCa	198	EYS	5	0.789401	0.985419
Breast-AdenoCa	198	ADAMTS6	3	0.790177	0.985419
Breast-AdenoCa	198	DNAH9	9	0.79039	0.985419
Breast-AdenoCa	198	PLA2G6	3	0.794181	0.985419
Breast-AdenoCa	198	MYCBP2	3	0.795019	0.985419
Breast-AdenoCa	198	PKD1L1	3	0.79521	0.985419
Breast-AdenoCa	198	CAPN2	4	0.7953	0.985419
Breast-AdenoCa	198	GSPT1	3	0.795726	0.985419
Breast-AdenoCa	198	PAPPA	6	0.797596	0.986209
Breast-AdenoCa	198	WASF3	3	0.799185	0.986648
Breast-AdenoCa	198	SORT1	3	0.802078	0.988694
Breast-AdenoCa	198	PI4KB	3	0.805	0.989387
Breast-AdenoCa	198	PIK3C2G	3	0.805499	0.989387
Breast-AdenoCa	198	OBSCN	9	0.807298	0.989387
Breast-AdenoCa	198	COL7A1	4	0.808305	0.989387
Breast-AdenoCa	198	COL3A1	3	0.810291	0.989387	Yes
Breast-AdenoCa	198	DNAH1	3	0.812337	0.989387
Breast-AdenoCa	198	CALR3	3	0.814211	0.989387
Breast-AdenoCa	198	SEZ6L2	4	0.814343	0.989387
Breast-AdenoCa	198	ANKRD30A	6	0.816429	0.989387
Breast-AdenoCa	198	SPON1	3	0.816738	0.989387
Breast-AdenoCa	198	ATN1	3	0.817433	0.989387
Breast-AdenoCa	198	ILDR2	3	0.817481	0.989387
Breast-AdenoCa	198	ZBBX	3	0.820593	0.990954
Breast-AdenoCa	198	NAT10	3	0.822142	0.990954
Breast-AdenoCa	198	BOD1L1	3	0.822492	0.990954
Breast-AdenoCa	198	PCDH15	3	0.825786	0.992813
Breast-AdenoCa	198	LCA5L	4	0.828057	0.992813
Breast-AdenoCa	198	NBEAL1	4	0.828125	0.992813
Breast-AdenoCa	198	DNAH10	3	0.830993	0.992813
Breast-AdenoCa	198	SPRED1	3	0.831558	0.992813
Breast-AdenoCa	198	ETV3L	3	0.832134	0.992813
Breast-AdenoCa	198	SETDB1	4	0.835317	0.992813	Yes
Breast-AdenoCa	198	ABCC5	3	0.835335	0.992813
Breast-AdenoCa	198	TRIP6	3	0.8356	0.992813
Breast-AdenoCa	198	GPSM2	4	0.838057	0.992813
Breast-AdenoCa	198	APOB	4	0.838085	0.992813
Breast-AdenoCa	198	NT5E	3	0.840252	0.992813
Breast-AdenoCa	198	FSTL5	3	0.844003	0.992813
Breast-AdenoCa	198	MEGF10	3	0.845092	0.992813
Breast-AdenoCa	198	ZHX2	3	0.848831	0.992813
Breast-AdenoCa	198	PLD1	3	0.851566	0.992813
Breast-AdenoCa	198	ASB4	3	0.853307	0.992813
Breast-AdenoCa	198	CDC42BPA	3	0.854042	0.992813
Breast-AdenoCa	198	ADCY1	4	0.855107	0.992813
Breast-AdenoCa	198	FANCD2	3	0.856157	0.992813	Yes
Breast-AdenoCa	198	CNOT1	3	0.856507	0.992813
Breast-AdenoCa	198	TTF2	5	0.861437	0.992813
Breast-AdenoCa	198	C2orf16	12	0.861517	0.992813
Breast-AdenoCa	198	EFR3B	3	0.864963	0.992813
Breast-AdenoCa	198	CD163L1	3	0.86574	0.992813
Breast-AdenoCa	198	PREX2	5	0.867897	0.992813	Yes
Breast-AdenoCa	198	SLCO1B3	3	0.869274	0.992813
Breast-AdenoCa	198	SI	3	0.870338	0.992813
Breast-AdenoCa	198	WASF1	3	0.872605	0.992813
Breast-AdenoCa	198	FAM186A	3	0.87267	0.992813
Breast-AdenoCa	198	COL5A2	3	0.873292	0.992813
Breast-AdenoCa	198	SNAP91	3	0.873422	0.992813
Breast-AdenoCa	198	IRS1	3	0.873681	0.992813
Breast-AdenoCa	198	IPO5	3	0.876561	0.992813
Breast-AdenoCa	198	ADGRB1	4	0.876597	0.992813
Breast-AdenoCa	198	ARHGAP24	3	0.878769	0.992813
Breast-AdenoCa	198	ANKRD31	3	0.880016	0.992813
Breast-AdenoCa	198	LINGO2	3	0.880523	0.992813
Breast-AdenoCa	198	DIDO1	3	0.880541	0.992813
Breast-AdenoCa	198	SCN3A	5	0.88181	0.992813
Breast-AdenoCa	198	RNF20	3	0.882191	0.992813
Breast-AdenoCa	198	MROH2B	4	0.883529	0.992813
Breast-AdenoCa	198	CACNA2D1	3	0.884688	0.992813
Breast-AdenoCa	198	WFDC3	3	0.885474	0.992813
Breast-AdenoCa	198	PHTF2	3	0.885989	0.992813
Breast-AdenoCa	198	CENPE	4	0.886117	0.992813
Breast-AdenoCa	198	DNAH5	6	0.886289	0.992813
Breast-AdenoCa	198	GPATCH1	3	0.887139	0.992813
Breast-AdenoCa	198	PTPRD	8	0.888885	0.992813	Yes
Breast-AdenoCa	198	RNF213	6	0.88987	0.992813	Yes
Breast-AdenoCa	198	TAF1L	4	0.890355	0.992813
Breast-AdenoCa	198	USP47	3	0.891901	0.992813
Breast-AdenoCa	198	WNK4	3	0.892556	0.992813
Breast-AdenoCa	198	PIEZO2	6	0.894804	0.992813
Breast-AdenoCa	198	DNAH14	3	0.89489	0.992813
Breast-AdenoCa	198	S100A7A	3	0.895947	0.992813
Breast-AdenoCa	198	NAV3	4	0.896364	0.992813
Breast-AdenoCa	198	RP1	3	0.896559	0.992813
Breast-AdenoCa	198	KCNH7	6	0.897511	0.992813
Breast-AdenoCa	198	LOC400499	3	0.899741	0.992813
Breast-AdenoCa	198	ITSN2	5	0.900874	0.992813
Breast-AdenoCa	198	AKAP12	4	0.902543	0.992813
Breast-AdenoCa	198	RANBP2	3	0.903683	0.992813	Yes
Breast-AdenoCa	198	UTP25	3	0.904292	0.992813
Breast-AdenoCa	198	TANC1	3	0.904701	0.992813
Breast-AdenoCa	198	THSD7B	5	0.906041	0.992922
Breast-AdenoCa	198	WIZ	4	0.908659	0.994428
Breast-AdenoCa	198	KLC2	3	0.90999	0.994524
Breast-AdenoCa	198	LRRN1	4	0.911904	0.995256
Breast-AdenoCa	198	ATP2B4	3	0.91378	0.995946
Breast-AdenoCa	198	LAMA3	4	0.915545	0.996511
Breast-AdenoCa	198	TIAM1	3	0.919675	0.998123
Breast-AdenoCa	198	ZNF716	3	0.923518	0.998123
Breast-AdenoCa	198	PIWIL1	4	0.924718	0.998123
Breast-AdenoCa	198	KIF21B	3	0.926623	0.998123
Breast-AdenoCa	198	CRYBG1	3	0.927003	0.998123
Breast-AdenoCa	198	ISLR2	4	0.927545	0.998123
Breast-AdenoCa	198	DSEL	3	0.929433	0.998123
Breast-AdenoCa	198	NRAP	3	0.929586	0.998123
Breast-AdenoCa	198	AP3B1	3	0.931737	0.998123
Breast-AdenoCa	198	TTC4	3	0.932125	0.998123
Breast-AdenoCa	198	MYLK	5	0.934429	0.998123
Breast-AdenoCa	198	TNXB	5	0.936132	0.998123
Breast-AdenoCa	198	STARD13	3	0.937526	0.998123
Breast-AdenoCa	198	GREB1	3	0.938047	0.998123
Breast-AdenoCa	198	PCLO	5	0.939739	0.998123
Breast-AdenoCa	198	STARD9	6	0.940501	0.998123
Breast-AdenoCa	198	BTBD8	3	0.941935	0.998123
Breast-AdenoCa	198	ALDH1L1	3	0.94205	0.998123
Breast-AdenoCa	198	SMC5	3	0.945649	0.998123
Breast-AdenoCa	198	XRN1	4	0.946033	0.998123
Breast-AdenoCa	198	FAM83H	3	0.946793	0.998123
Breast-AdenoCa	198	FAM161B	3	0.946952	0.998123
Breast-AdenoCa	198	TBC1D1	4	0.947618	0.998123
Breast-AdenoCa	198	SLC26A9	4	0.948467	0.998123
Breast-AdenoCa	198	SLC8A1	3	0.948936	0.998123
Breast-AdenoCa	198	FBXL13	3	0.952116	0.998123
Breast-AdenoCa	198	TLN1	4	0.953208	0.998123
Breast-AdenoCa	198	KIF7	3	0.95618	0.998123
Breast-AdenoCa	198	OR5L2	3	0.958164	0.998123
Breast-AdenoCa	198	PRRC2C	4	0.95884	0.998123
Breast-AdenoCa	198	ARHGEF4	3	0.959019	0.998123
Breast-AdenoCa	198	MUC17	10	0.960143	0.998123
Breast-AdenoCa	198	HECW2	3	0.960199	0.998123
Breast-AdenoCa	198	DBN1	3	0.96057	0.998123
Breast-AdenoCa	198	ACOT2	3	0.961533	0.998123
Breast-AdenoCa	198	BIRC6	7	0.961941	0.998123	Yes
Breast-AdenoCa	198	ZNF850	4	0.963967	0.998199
Breast-AdenoCa	198	GPR179	3	0.967028	0.998199
Breast-AdenoCa	198	WDR7	3	0.967038	0.998199
Breast-AdenoCa	198	DMXL2	6	0.968657	0.998199
Breast-AdenoCa	198	NEO1	3	0.971999	0.998199
Breast-AdenoCa	198	TASOR2	4	0.972965	0.998199
Breast-AdenoCa	198	CCAR1	4	0.973249	0.998199
Breast-AdenoCa	198	SETX	4	0.978906	0.998199
Breast-AdenoCa	198	HAP1	3	0.979611	0.998199
Breast-AdenoCa	198	TNRC6B	4	0.982484	0.998199
Breast-AdenoCa	198	RORB	3	0.984983	0.998199
Breast-AdenoCa	198	ROCK2	3	0.985663	0.998199
Breast-AdenoCa	198	SOS1	3	0.987046	0.998199
Breast-AdenoCa	198	TUBGCP6	3	0.988165	0.998199
Breast-AdenoCa	198	GATA3	3	0.989546	0.998199	Yes
Breast-AdenoCa	198	CSMD1	6	0.989856	0.998199
Breast-AdenoCa	198	TNRC6C	3	0.991082	0.998199
Breast-AdenoCa	198	UBAP1	3	0.991413	0.998199
Breast-AdenoCa	198	TSKS	3	0.992669	0.998199
Breast-AdenoCa	198	NCOR1	5	0.992887	0.998199	Yes
Breast-AdenoCa	198	MAST4	3	0.993031	0.998199
Breast-AdenoCa	198	ATF6	3	0.993053	0.998199
Breast-AdenoCa	198	KDM6B	3	0.993522	0.998199
Breast-AdenoCa	198	IFT88	3	0.994644	0.998199
Breast-AdenoCa	198	ESPL1	3	0.995366	0.998199
Breast-AdenoCa	198	MACF1	8	0.995483	0.998199
Breast-AdenoCa	198	ASPM	4	0.995703	0.998199
Breast-AdenoCa	198	NUP210L	4	0.997407	0.998655
Breast-AdenoCa	198	SETD2	3	0.999828	0.999828	Yes
ColoRect-AdenoCA	60	KRAS	28	0	0	Yes
ColoRect-AdenoCA	60	TP53	28	0	0	Yes
ColoRect-AdenoCA	60	APC	31	5.71719e-12	1.24673e-08	Yes
ColoRect-AdenoCA	60	PKN1	7	5.69718e-06	0.00931774
ColoRect-AdenoCA	60	CILP2	9	1.70172e-05	0.0222653
ColoRect-AdenoCA	60	SPTB	9	3.46535e-05	0.0377839
ColoRect-AdenoCA	60	CACNA1G	11	5.34263e-05	0.0417326
ColoRect-AdenoCA	60	KIAA1549L	8	5.97022e-05	0.0417326
ColoRect-AdenoCA	60	KCNA5	7	6.37896e-05	0.0417326
ColoRect-AdenoCA	60	FBXW7	12	6.72776e-05	0.0417326	Yes
ColoRect-AdenoCA	60	OTOG	11	7.01711e-05	0.0417326
ColoRect-AdenoCA	60	SOX9	5	9.00951e-05	0.0491168
ColoRect-AdenoCA	60	HELZ2	6	0.00011512	0.057932
ColoRect-AdenoCA	60	METTL15	3	0.000130361	0.0609159
ColoRect-AdenoCA	60	RTP5	3	0.000139728	0.0609401
ColoRect-AdenoCA	60	MTOR	8	0.000167048	0.068302	Yes
ColoRect-AdenoCA	60	LRP1	9	0.000210273	0.0799809
ColoRect-AdenoCA	60	ZSCAN18	5	0.00022544	0.0799809
ColoRect-AdenoCA	60	TRPS1	13	0.000232289	0.0799809
ColoRect-AdenoCA	60	TNXB	9	0.000255993	0.0837354
ColoRect-AdenoCA	60	PCDH8	5	0.000276036	0.0837693
ColoRect-AdenoCA	60	PLXNB1	5	0.000281707	0.0837693
ColoRect-AdenoCA	60	EVPL	6	0.000306466	0.0871695
ColoRect-AdenoCA	60	PCSK4	3	0.000328563	0.0895608
ColoRect-AdenoCA	60	AJAP1	3	0.000344891	0.0898791
ColoRect-AdenoCA	60	KCNV2	7	0.000390449	0.0898791
ColoRect-AdenoCA	60	BEND3	4	0.0004016	0.0898791
ColoRect-AdenoCA	60	ZBTB4	3	0.000405517	0.0898791
ColoRect-AdenoCA	60	VANGL2	3	0.000414859	0.0898791
ColoRect-AdenoCA	60	C8B	7	0.000485511	0.0898791
ColoRect-AdenoCA	60	PRODH	3	0.000486037	0.0898791
ColoRect-AdenoCA	60	RBBP8NL	3	0.000496631	0.0898791
ColoRect-AdenoCA	60	SMAD3	3	0.0004985	0.0898791	Yes
ColoRect-AdenoCA	60	CROCC	6	0.000498535	0.0898791
ColoRect-AdenoCA	60	OLFML2A	3	0.000503692	0.0898791
ColoRect-AdenoCA	60	FBXL7	7	0.00051057	0.0898791
ColoRect-AdenoCA	60	SKIV2L	4	0.000516145	0.0898791
ColoRect-AdenoCA	60	CROCC2	8	0.000526813	0.0898791
ColoRect-AdenoCA	60	NOVA2	3	0.000540509	0.0898791
ColoRect-AdenoCA	60	MUC5B	10	0.000559302	0.0898791
ColoRect-AdenoCA	60	LZTS1	3	0.000601871	0.0898791
ColoRect-AdenoCA	60	KCNB2	8	0.000605255	0.0898791
ColoRect-AdenoCA	60	SLC32A1	4	0.000609432	0.0898791
ColoRect-AdenoCA	60	TTBK1	4	0.000615015	0.0898791
ColoRect-AdenoCA	60	PKLR	3	0.000618245	0.0898791
ColoRect-AdenoCA	60	SIGLEC12	3	0.000655487	0.0932217
ColoRect-AdenoCA	60	SCART1	7	0.000702246	0.0977466
ColoRect-AdenoCA	60	ZNF8	3	0.000743475	0.101329
ColoRect-AdenoCA	60	OR51Q1	5	0.000829773	0.109701
ColoRect-AdenoCA	60	PAXBP1	6	0.000858442	0.109701
ColoRect-AdenoCA	60	FBN3	11	0.000865176	0.109701
ColoRect-AdenoCA	60	SMOX	3	0.000897608	0.109701
ColoRect-AdenoCA	60	MAP3K21	11	0.000912293	0.109701
ColoRect-AdenoCA	60	PEX11G	3	0.000914061	0.109701
ColoRect-AdenoCA	60	ATL3	3	0.000951166	0.109701
ColoRect-AdenoCA	60	VARS1	9	0.000966521	0.109701
ColoRect-AdenoCA	60	PCDHB7	5	0.000971433	0.109701
ColoRect-AdenoCA	60	TMEM63A	3	0.000984094	0.109701
ColoRect-AdenoCA	60	SOX17	3	0.000992788	0.109701
ColoRect-AdenoCA	60	HAS1	3	0.00102238	0.109701
ColoRect-AdenoCA	60	PPP2R2B	4	0.00103643	0.109701
ColoRect-AdenoCA	60	NEFM	7	0.00103966	0.109701
ColoRect-AdenoCA	60	TNRC6B	8	0.00110194	0.110003
ColoRect-AdenoCA	60	OTOP3	3	0.00111683	0.110003
ColoRect-AdenoCA	60	LAMA3	10	0.00113348	0.110003
ColoRect-AdenoCA	60	GFRA1	5	0.00113846	0.110003
ColoRect-AdenoCA	60	ZNF579	3	0.00116129	0.110003
ColoRect-AdenoCA	60	ADAMTS2	5	0.00117171	0.110003
ColoRect-AdenoCA	60	ZNF835	8	0.00117924	0.110003
ColoRect-AdenoCA	60	OBSL1	8	0.001192	0.110003
ColoRect-AdenoCA	60	PCBP1	6	0.00120274	0.110003	Yes
ColoRect-AdenoCA	60	NRAS	4	0.00121391	0.110003	Yes
ColoRect-AdenoCA	60	EHBP1L1	4	0.00122749	0.110003
ColoRect-AdenoCA	60	CHDH	4	0.00125587	0.111025
ColoRect-AdenoCA	60	UNC5C	9	0.00132141	0.11464
ColoRect-AdenoCA	60	WHRN	4	0.0013318	0.11464
ColoRect-AdenoCA	60	IL21R	3	0.00137466	0.116792	Yes
ColoRect-AdenoCA	60	IRX1	6	0.00142498	0.118834
ColoRect-AdenoCA	60	FBRSL1	5	0.00143501	0.118834
ColoRect-AdenoCA	60	KIF26B	11	0.00150736	0.123264
ColoRect-AdenoCA	60	LUZP2	3	0.00153457	0.12394
ColoRect-AdenoCA	60	TPO	7	0.00156078	0.12452
ColoRect-AdenoCA	60	KIF1A	6	0.00161001	0.125607
ColoRect-AdenoCA	60	NAT10	3	0.0016128	0.125607
ColoRect-AdenoCA	60	CHST3	3	0.00164663	0.126732
ColoRect-AdenoCA	60	IFT80	7	0.00166899	0.126745
ColoRect-AdenoCA	60	FAM83E	5	0.00169249	0.126745
ColoRect-AdenoCA	60	ACTN2	8	0.00170491	0.126745
ColoRect-AdenoCA	60	MCCC1	3	0.00173895	0.12778
ColoRect-AdenoCA	60	PHKB	6	0.00177677	0.12778
ColoRect-AdenoCA	60	ITGBL1	4	0.00179994	0.12778
ColoRect-AdenoCA	60	DCAF4L2	11	0.00183227	0.12778
ColoRect-AdenoCA	60	FAM110B	4	0.00186395	0.12778
ColoRect-AdenoCA	60	ADGRB1	8	0.0018687	0.12778
ColoRect-AdenoCA	60	SMAD2	5	0.00187598	0.12778	Yes
ColoRect-AdenoCA	60	CASP14	5	0.0018779	0.12778
ColoRect-AdenoCA	60	SIN3B	4	0.00189463	0.12778
ColoRect-AdenoCA	60	ZYG11B	3	0.00197731	0.131996
ColoRect-AdenoCA	60	L2HGDH	3	0.00217328	0.137519
ColoRect-AdenoCA	60	SLC34A2	8	0.00221977	0.137519	Yes
ColoRect-AdenoCA	60	INHBA	4	0.00232055	0.137519
ColoRect-AdenoCA	60	SPRED2	5	0.00232563	0.137519
ColoRect-AdenoCA	60	EGR1	4	0.00235604	0.137519
ColoRect-AdenoCA	60	SIRT6	3	0.00238954	0.137519
ColoRect-AdenoCA	60	GPLD1	3	0.00239083	0.137519
ColoRect-AdenoCA	60	FREM3	9	0.00239875	0.137519
ColoRect-AdenoCA	60	SETD1B	4	0.00240202	0.137519	Yes
ColoRect-AdenoCA	60	FOXK1	4	0.0024159	0.137519
ColoRect-AdenoCA	60	SPEM2	3	0.00246116	0.137519
ColoRect-AdenoCA	60	PTCH1	4	0.00246671	0.137519	Yes
ColoRect-AdenoCA	60	DAB2	4	0.00248043	0.137519
ColoRect-AdenoCA	60	CASZ1	6	0.00249952	0.137519
ColoRect-AdenoCA	60	CARMIL2	6	0.00250186	0.137519
ColoRect-AdenoCA	60	TAF1L	9	0.00251394	0.137519
ColoRect-AdenoCA	60	PIK3C2B	4	0.00252463	0.137519
ColoRect-AdenoCA	60	TCF7L2	6	0.00255195	0.137519	Yes
ColoRect-AdenoCA	60	SLC13A3	3	0.00256234	0.137519
ColoRect-AdenoCA	60	AP3D1	3	0.00256514	0.137519
ColoRect-AdenoCA	60	COL4A1	6	0.00257772	0.137519
ColoRect-AdenoCA	60	PLEKHF1	3	0.00259927	0.137519
ColoRect-AdenoCA	60	SLC18A3	5	0.00260051	0.137519
ColoRect-AdenoCA	60	FLT4	6	0.00263002	0.137519	Yes
ColoRect-AdenoCA	60	TOLLIP	4	0.00263223	0.137519
ColoRect-AdenoCA	60	INPPL1	3	0.00265353	0.137519
ColoRect-AdenoCA	60	TAL1	3	0.00266064	0.137519	Yes
ColoRect-AdenoCA	60	ZBED4	3	0.00268837	0.137519
ColoRect-AdenoCA	60	OR5H6	4	0.00272305	0.137519
ColoRect-AdenoCA	60	PCDHA8	11	0.00273959	0.137519
ColoRect-AdenoCA	60	PLK1	3	0.00276577	0.137519
ColoRect-AdenoCA	60	ROBO4	3	0.00277333	0.137519
ColoRect-AdenoCA	60	ITGB4	7	0.00278408	0.137519
ColoRect-AdenoCA	60	C11orf87	4	0.00279521	0.137519
ColoRect-AdenoCA	60	CCDC28B	3	0.00280395	0.137519
ColoRect-AdenoCA	60	SIK1	4	0.00282367	0.137519
ColoRect-AdenoCA	60	MASP1	5	0.00283783	0.137519
ColoRect-AdenoCA	60	RPTOR	4	0.00286359	0.137747
ColoRect-AdenoCA	60	XKR5	5	0.00291627	0.139257
ColoRect-AdenoCA	60	TLX1	5	0.00297588	0.13986	Yes
ColoRect-AdenoCA	60	LAMA5	11	0.0029799	0.13986
ColoRect-AdenoCA	60	MCF2L	8	0.00302081	0.13986
ColoRect-AdenoCA	60	KIF13A	8	0.00303532	0.13986
ColoRect-AdenoCA	60	KCNE4	3	0.00305315	0.13986
ColoRect-AdenoCA	60	SHMT1	3	0.00305716	0.13986
ColoRect-AdenoCA	60	AGPAT1	3	0.00308624	0.139893
ColoRect-AdenoCA	60	JAKMIP3	7	0.00310066	0.139893
ColoRect-AdenoCA	60	SOX10	3	0.00316503	0.140981
ColoRect-AdenoCA	60	TLE2	4	0.00317626	0.140981
ColoRect-AdenoCA	60	SMPD1	4	0.00320836	0.140981
ColoRect-AdenoCA	60	GAL3ST3	5	0.00321931	0.140981
ColoRect-AdenoCA	60	DAB1	5	0.0032442	0.140981
ColoRect-AdenoCA	60	IGFBP2	3	0.00325406	0.140981
ColoRect-AdenoCA	60	NOX4	7	0.0032991	0.141144
ColoRect-AdenoCA	60	SPTBN2	7	0.00331781	0.141144
ColoRect-AdenoCA	60	FLNB	7	0.00332257	0.141144
ColoRect-AdenoCA	60	CYP2J2	3	0.0033456	0.141206
ColoRect-AdenoCA	60	WIZ	8	0.00339135	0.142219
ColoRect-AdenoCA	60	PXN	4	0.00343425	0.143017
ColoRect-AdenoCA	60	HOXD12	3	0.0034797	0.143017
ColoRect-AdenoCA	60	CHST8	4	0.00350332	0.143017
ColoRect-AdenoCA	60	FCSK	3	0.0035286	0.143017
ColoRect-AdenoCA	60	CYP4F22	4	0.00354143	0.143017
ColoRect-AdenoCA	60	SCN9A	9	0.00354155	0.143017
ColoRect-AdenoCA	60	PGA5	3	0.00361474	0.143272
ColoRect-AdenoCA	60	MAGEL2	8	0.00363299	0.143272
ColoRect-AdenoCA	60	EFTUD2	5	0.00364283	0.143272
ColoRect-AdenoCA	60	CDH23	11	0.00366135	0.143272
ColoRect-AdenoCA	60	TGFBR2	4	0.00368579	0.143272	Yes
ColoRect-AdenoCA	60	SMAD4	9	0.00371462	0.143272	Yes
ColoRect-AdenoCA	60	DCLK1	6	0.00373072	0.143272
ColoRect-AdenoCA	60	ADAM12	9	0.00374334	0.143272
ColoRect-AdenoCA	60	MLPH	3	0.00374495	0.143272
ColoRect-AdenoCA	60	RPUSD2	3	0.00381621	0.144787
ColoRect-AdenoCA	60	FAM83H	3	0.00382883	0.144787
ColoRect-AdenoCA	60	EPHB2	3	0.00389948	0.146611
ColoRect-AdenoCA	60	VEGFC	6	0.00395226	0.147747
ColoRect-AdenoCA	60	ADAMTS8	5	0.00411414	0.152924
ColoRect-AdenoCA	60	TOX3	3	0.00419788	0.155155
ColoRect-AdenoCA	60	GJD4	4	0.0042785	0.157065
ColoRect-AdenoCA	60	IL17RA	5	0.00429782	0.157065
ColoRect-AdenoCA	60	PSCA	3	0.00435138	0.157065
ColoRect-AdenoCA	60	SF1	3	0.00435261	0.157065
ColoRect-AdenoCA	60	CAPN15	4	0.00439566	0.157065
ColoRect-AdenoCA	60	KRT82	3	0.0044302	0.157065
ColoRect-AdenoCA	60	DSN1	3	0.00445608	0.157065
ColoRect-AdenoCA	60	NPR2	3	0.00449579	0.157065
ColoRect-AdenoCA	60	PCDH17	10	0.00451863	0.157065
ColoRect-AdenoCA	60	GPR19	3	0.00454472	0.157065
ColoRect-AdenoCA	60	RD3	3	0.00461203	0.157065
ColoRect-AdenoCA	60	PTGIR	3	0.00462696	0.157065
ColoRect-AdenoCA	60	TAPBP	3	0.00463007	0.157065
ColoRect-AdenoCA	60	UPB1	3	0.00464919	0.157065
ColoRect-AdenoCA	60	EXOC3L4	3	0.00464987	0.157065
ColoRect-AdenoCA	60	BICRA	4	0.00466881	0.157065
ColoRect-AdenoCA	60	C10orf71	6	0.00467459	0.157065
ColoRect-AdenoCA	60	GALNT8	3	0.00468734	0.157065
ColoRect-AdenoCA	60	ADGRD2	4	0.00471273	0.157065
ColoRect-AdenoCA	60	OR4C11	3	0.00472972	0.157065
ColoRect-AdenoCA	60	POSTN	7	0.00479416	0.157706
ColoRect-AdenoCA	60	SLC5A3	4	0.00479724	0.157706
ColoRect-AdenoCA	60	OPCML	4	0.00485489	0.158803
ColoRect-AdenoCA	60	ROBO2	10	0.00494722	0.161019	Yes
ColoRect-AdenoCA	60	MYO5A	7	0.00512239	0.165894	Yes
ColoRect-AdenoCA	60	ARHGEF18	6	0.00515645	0.166175
ColoRect-AdenoCA	60	FASN	4	0.00521523	0.167245
ColoRect-AdenoCA	60	MAP2K7	4	0.00524192	0.167281
ColoRect-AdenoCA	60	ZNF497	4	0.00533999	0.168654
ColoRect-AdenoCA	60	GPM6A	3	0.00535903	0.168654
ColoRect-AdenoCA	60	TSGA10	5	0.00536366	0.168654
ColoRect-AdenoCA	60	TTN	36	0.00538804	0.168654
ColoRect-AdenoCA	60	EXD3	4	0.00545309	0.169877
ColoRect-AdenoCA	60	NGFR	5	0.00548131	0.169947
ColoRect-AdenoCA	60	AMZ1	4	0.00553667	0.170177
ColoRect-AdenoCA	60	HRC	3	0.00554076	0.170177
ColoRect-AdenoCA	60	SOGA1	5	0.00559958	0.17118
ColoRect-AdenoCA	60	KIFC3	4	0.00573912	0.174436
ColoRect-AdenoCA	60	SPATA20	3	0.00575979	0.174436
ColoRect-AdenoCA	60	CDH18	8	0.0057861	0.174436
ColoRect-AdenoCA	60	ZNF786	3	0.00583452	0.175089
ColoRect-AdenoCA	60	PNMT	3	0.00591976	0.176835
ColoRect-AdenoCA	60	BCL9L	5	0.00595715	0.176835	Yes
ColoRect-AdenoCA	60	IFNLR1	3	0.00600806	0.176835
ColoRect-AdenoCA	60	TBC1D16	4	0.0060222	0.176835
ColoRect-AdenoCA	60	ZNF420	4	0.00602784	0.176835
ColoRect-AdenoCA	60	CDH8	10	0.00612066	0.178756
ColoRect-AdenoCA	60	NT5C1B-RDH14	4	0.00622192	0.180906
ColoRect-AdenoCA	60	SYT7	6	0.00633657	0.182478
ColoRect-AdenoCA	60	APBA2	4	0.00635315	0.182478
ColoRect-AdenoCA	60	IQSEC3	7	0.00637278	0.182478
ColoRect-AdenoCA	60	CELSR3	6	0.00638758	0.182478
ColoRect-AdenoCA	60	MAP3K4	5	0.00644162	0.183222
ColoRect-AdenoCA	60	PUM2	5	0.00648458	0.183646
ColoRect-AdenoCA	60	EPHB6	4	0.00657058	0.184145
ColoRect-AdenoCA	60	WDR62	5	0.00658444	0.184145
ColoRect-AdenoCA	60	TSPYL5	5	0.00658667	0.184145
ColoRect-AdenoCA	60	KCTD8	4	0.00661675	0.184199
ColoRect-AdenoCA	60	TRERF1	5	0.00664732	0.184266
ColoRect-AdenoCA	60	TRAF5	4	0.00672323	0.185584
ColoRect-AdenoCA	60	KCNC1	6	0.00677609	0.185951
ColoRect-AdenoCA	60	GPR78	3	0.00679338	0.185951
ColoRect-AdenoCA	60	RNF112	4	0.00685029	0.18629
ColoRect-AdenoCA	60	FLYWCH1	3	0.0068627	0.18629
ColoRect-AdenoCA	60	SEMA5B	4	0.00692275	0.187143
ColoRect-AdenoCA	60	DNHD1	10	0.00709619	0.188254
ColoRect-AdenoCA	60	QTRT2	3	0.00709768	0.188254
ColoRect-AdenoCA	60	MCM10	4	0.00710744	0.188254
ColoRect-AdenoCA	60	NT5C1B	4	0.00712106	0.188254
ColoRect-AdenoCA	60	ACTR1B	3	0.00714849	0.188254
ColoRect-AdenoCA	60	FPR2	3	0.00716518	0.188254
ColoRect-AdenoCA	60	ACVR1B	6	0.00717791	0.188254	Yes
ColoRect-AdenoCA	60	GATAD2A	3	0.00719404	0.188254
ColoRect-AdenoCA	60	COL4A2	6	0.00728123	0.18927
ColoRect-AdenoCA	60	PLEKHG4B	8	0.00731568	0.18927
ColoRect-AdenoCA	60	PCDHGA10	5	0.00731967	0.18927
ColoRect-AdenoCA	60	CACNA1H	8	0.00736932	0.189804
ColoRect-AdenoCA	60	FTMT	4	0.00740891	0.190075
ColoRect-AdenoCA	60	ANKRD33B	4	0.00751084	0.191937
ColoRect-AdenoCA	60	USP5	4	0.00754652	0.192099
ColoRect-AdenoCA	60	MUC2	6	0.00762787	0.192987
ColoRect-AdenoCA	60	ZSWIM4	4	0.00764044	0.192987
ColoRect-AdenoCA	60	OR56A4	4	0.00776049	0.193421
ColoRect-AdenoCA	60	IQGAP3	9	0.00778478	0.193421
ColoRect-AdenoCA	60	SLC24A4	4	0.00781588	0.193421
ColoRect-AdenoCA	60	NIBAN3	3	0.00787961	0.193421
ColoRect-AdenoCA	60	RTL1	11	0.00789999	0.193421
ColoRect-AdenoCA	60	ZNF423	11	0.0079075	0.193421
ColoRect-AdenoCA	60	EIF4ENIF1	6	0.007911	0.193421
ColoRect-AdenoCA	60	SCRIB	4	0.00791814	0.193421
ColoRect-AdenoCA	60	MEGF8	7	0.00792673	0.193421
ColoRect-AdenoCA	60	POLRMT	6	0.00795326	0.193421
ColoRect-AdenoCA	60	ZDHHC6	3	0.00801235	0.194136
ColoRect-AdenoCA	60	CAMTA1	4	0.00810681	0.195248	Yes
ColoRect-AdenoCA	60	GRIP2	4	0.00813745	0.195248
ColoRect-AdenoCA	60	SLITRK3	8	0.00814779	0.195248
ColoRect-AdenoCA	60	DLGAP4	4	0.00821278	0.195483
ColoRect-AdenoCA	60	PRR23C	3	0.00821732	0.195483
ColoRect-AdenoCA	60	KIF12	3	0.00825587	0.195688
ColoRect-AdenoCA	60	NKAPL	3	0.00829925	0.195908
ColoRect-AdenoCA	60	SPTBN5	7	0.00834994	0.195908
ColoRect-AdenoCA	60	ALDH5A1	3	0.00839785	0.195908
ColoRect-AdenoCA	60	ELAVL4	4	0.00840117	0.195908
ColoRect-AdenoCA	60	RNF40	6	0.00841486	0.195908
ColoRect-AdenoCA	60	PRKCG	7	0.00846008	0.196262
ColoRect-AdenoCA	60	TBC1D8	6	0.00858402	0.196777
ColoRect-AdenoCA	60	CDH4	5	0.00858424	0.196777
ColoRect-AdenoCA	60	FNDC3B	4	0.00862017	0.196777
ColoRect-AdenoCA	60	KCNH1	11	0.00863213	0.196777
ColoRect-AdenoCA	60	BTBD10	3	0.00863792	0.196777
ColoRect-AdenoCA	60	PML	7	0.00866278	0.196777	Yes
ColoRect-AdenoCA	60	LRRC41	3	0.00873045	0.197143
ColoRect-AdenoCA	60	SPATA2L	3	0.00873915	0.197143
ColoRect-AdenoCA	60	ZNF722	7	0.00884907	0.198937
ColoRect-AdenoCA	60	AADACL4	5	0.00891766	0.199564
ColoRect-AdenoCA	60	SLC6A12	6	0.00893799	0.199564
ColoRect-AdenoCA	60	OR52H1	4	0.00906743	0.200729
ColoRect-AdenoCA	60	HIBADH	3	0.00910353	0.200729
ColoRect-AdenoCA	60	ESPL1	5	0.00911671	0.200729
ColoRect-AdenoCA	60	CCDC200	3	0.00914406	0.200729
ColoRect-AdenoCA	60	STIMATE	3	0.00922155	0.200729
ColoRect-AdenoCA	60	DEUP1	4	0.00923095	0.200729
ColoRect-AdenoCA	60	KLHL7	4	0.00923436	0.200729
ColoRect-AdenoCA	60	PARP1	5	0.00929082	0.200729
ColoRect-AdenoCA	60	TMEM26	4	0.00929384	0.200729
ColoRect-AdenoCA	60	LCP2	3	0.00933141	0.200729
ColoRect-AdenoCA	60	PTGS1	4	0.00934449	0.200729
ColoRect-AdenoCA	60	ZNF367	4	0.00936162	0.200729
ColoRect-AdenoCA	60	C2orf78	4	0.00939844	0.200729
ColoRect-AdenoCA	60	NDUFS6	3	0.00941972	0.200729
ColoRect-AdenoCA	60	EIF2B3	3	0.00947621	0.201119
ColoRect-AdenoCA	60	ARHGEF10L	4	0.00954749	0.201119	Yes
ColoRect-AdenoCA	60	ADCY8	14	0.00955243	0.201119
ColoRect-AdenoCA	60	INPP5F	4	0.00960518	0.201119
ColoRect-AdenoCA	60	MAFB	3	0.0096317	0.201119	Yes
ColoRect-AdenoCA	60	MOS	3	0.00964568	0.201119
ColoRect-AdenoCA	60	NCAM1	8	0.00976237	0.201119
ColoRect-AdenoCA	60	BRSK2	3	0.00978679	0.201119
ColoRect-AdenoCA	60	SLC38A10	3	0.00983522	0.201119
ColoRect-AdenoCA	60	IGFALS	3	0.00985641	0.201119
ColoRect-AdenoCA	60	ZNRF3	5	0.00986789	0.201119	Yes
ColoRect-AdenoCA	60	MARCHF4	4	0.00987841	0.201119
ColoRect-AdenoCA	60	CCNA2	3	0.0099343	0.201119
ColoRect-AdenoCA	60	CTNNA3	6	0.00997842	0.201119
ColoRect-AdenoCA	60	SORD	4	0.0100007	0.201119
ColoRect-AdenoCA	60	IGSF11	4	0.0100117	0.201119
ColoRect-AdenoCA	60	MTA1	5	0.0100222	0.201119
ColoRect-AdenoCA	60	IRGC	4	0.0100686	0.201119
ColoRect-AdenoCA	60	MARCO	6	0.0100852	0.201119
ColoRect-AdenoCA	60	CAND1	5	0.01009	0.201119
ColoRect-AdenoCA	60	IGSF5	5	0.0101108	0.201119
ColoRect-AdenoCA	60	ADGRE2	4	0.0101144	0.201119
ColoRect-AdenoCA	60	SEMA6A	3	0.0101759	0.20173
ColoRect-AdenoCA	60	AIRE	4	0.0102268	0.202126
ColoRect-AdenoCA	60	CARMIL3	6	0.0102861	0.202685
ColoRect-AdenoCA	60	PCDHA1	5	0.0104279	0.203782
ColoRect-AdenoCA	60	CALCR	4	0.0104612	0.203782
ColoRect-AdenoCA	60	PPP2R2C	5	0.0104987	0.203782
ColoRect-AdenoCA	60	LRFN2	9	0.0105223	0.203782
ColoRect-AdenoCA	60	TSSK6	3	0.0105937	0.203782
ColoRect-AdenoCA	60	NTN1	3	0.0106099	0.203782
ColoRect-AdenoCA	60	MYO9B	5	0.0106174	0.203782
ColoRect-AdenoCA	60	AGAP3	6	0.0106519	0.203782
ColoRect-AdenoCA	60	MYH14	6	0.0106664	0.203782
ColoRect-AdenoCA	60	COL18A1	8	0.0106881	0.203782
ColoRect-AdenoCA	60	DSCAML1	8	0.0107075	0.203782
ColoRect-AdenoCA	60	COL15A1	6	0.0107204	0.203782
ColoRect-AdenoCA	60	PLXNA1	5	0.0107467	0.203782
ColoRect-AdenoCA	60	DCLK3	6	0.0109751	0.207512
ColoRect-AdenoCA	60	IPO9	3	0.0110786	0.208584
ColoRect-AdenoCA	60	ELMO1	5	0.0111288	0.208584
ColoRect-AdenoCA	60	OR6F1	6	0.0111375	0.208584
ColoRect-AdenoCA	60	LRP5	3	0.0111711	0.208584
ColoRect-AdenoCA	60	PSG1	4	0.0112195	0.208584
ColoRect-AdenoCA	60	SREBF2	3	0.0112231	0.208584
ColoRect-AdenoCA	60	ZNF646	4	0.0113489	0.209989
ColoRect-AdenoCA	60	MUC17	11	0.0113629	0.209989
ColoRect-AdenoCA	60	DOCK7	5	0.0115352	0.212473
ColoRect-AdenoCA	60	SLC45A4	5	0.0116155	0.212473
ColoRect-AdenoCA	60	ASB18	3	0.0116733	0.212473
ColoRect-AdenoCA	60	ARSB	3	0.0116734	0.212473
ColoRect-AdenoCA	60	ZNF155	3	0.0117516	0.212473
ColoRect-AdenoCA	60	LMF1	3	0.0117554	0.212473
ColoRect-AdenoCA	60	TRAF2	4	0.0117743	0.212473
ColoRect-AdenoCA	60	DYNC1H1	11	0.0118308	0.212473
ColoRect-AdenoCA	60	PCSK1	6	0.0118563	0.212473
ColoRect-AdenoCA	60	NFYA	4	0.0118576	0.212473
ColoRect-AdenoCA	60	AP5Z1	3	0.0118677	0.212473
ColoRect-AdenoCA	60	ZFHX4	14	0.011887	0.212473
ColoRect-AdenoCA	60	POU6F2	3	0.0119287	0.212636
ColoRect-AdenoCA	60	NTRK1	3	0.0119893	0.213136	Yes
ColoRect-AdenoCA	60	COL7A1	9	0.0121875	0.215821
ColoRect-AdenoCA	60	ZNF629	3	0.0122627	0.215821
ColoRect-AdenoCA	60	SLC4A2	3	0.0122653	0.215821
ColoRect-AdenoCA	60	NKD2	3	0.0122723	0.215821
ColoRect-AdenoCA	60	EGR4	3	0.0123798	0.216154
ColoRect-AdenoCA	60	SNRNP70	5	0.0123939	0.216154
ColoRect-AdenoCA	60	PLAT	3	0.0124089	0.216154
ColoRect-AdenoCA	60	MRC2	7	0.0124966	0.216154
ColoRect-AdenoCA	60	MYOM3	3	0.0125039	0.216154
ColoRect-AdenoCA	60	DKK2	5	0.0125195	0.216154
ColoRect-AdenoCA	60	TCHH	8	0.0125595	0.216154
ColoRect-AdenoCA	60	LOC647264	3	0.012563	0.216154
ColoRect-AdenoCA	60	NELL1	6	0.0125886	0.216154
ColoRect-AdenoCA	60	TRIM3	3	0.0126232	0.216181
ColoRect-AdenoCA	60	S1PR3	3	0.0127821	0.217481
ColoRect-AdenoCA	60	TMPRSS2	3	0.0127999	0.217481	Yes
ColoRect-AdenoCA	60	NR2E3	3	0.0128021	0.217481
ColoRect-AdenoCA	60	RNF43	8	0.0128452	0.217481	Yes
ColoRect-AdenoCA	60	DCST1	6	0.0128653	0.217481
ColoRect-AdenoCA	60	RACGAP1	3	0.012967	0.218306
ColoRect-AdenoCA	60	PCDH18	7	0.012995	0.218306
ColoRect-AdenoCA	60	FREM2	12	0.0130142	0.218306
ColoRect-AdenoCA	60	TST	3	0.013158	0.219781
ColoRect-AdenoCA	60	SNX13	6	0.0131799	0.219781
ColoRect-AdenoCA	60	PKD1	4	0.013203	0.219781
ColoRect-AdenoCA	60	SPTBN4	3	0.0132391	0.219823
ColoRect-AdenoCA	60	TRIM66	7	0.0132795	0.219935
ColoRect-AdenoCA	60	CFAP65	8	0.0133153	0.219971
ColoRect-AdenoCA	60	MUC21	3	0.0133646	0.220117
ColoRect-AdenoCA	60	HDAC4	4	0.0134276	0.220117
ColoRect-AdenoCA	60	LPP	3	0.0134435	0.220117	Yes
ColoRect-AdenoCA	60	RETREG1	4	0.0134587	0.220117
ColoRect-AdenoCA	60	FSD1	3	0.0135739	0.220355
ColoRect-AdenoCA	60	SLC12A7	4	0.0135858	0.220355
ColoRect-AdenoCA	60	VPS13B	12	0.0136292	0.220355
ColoRect-AdenoCA	60	KCNQ4	3	0.0136776	0.220355
ColoRect-AdenoCA	60	SKOR2	6	0.0137762	0.220355
ColoRect-AdenoCA	60	TRPM2	9	0.0137825	0.220355
ColoRect-AdenoCA	60	DAPK1	6	0.0137903	0.220355
ColoRect-AdenoCA	60	INF2	3	0.0138298	0.220355
ColoRect-AdenoCA	60	PCDHB8	8	0.0138913	0.220355
ColoRect-AdenoCA	60	TINAG	4	0.0139077	0.220355
ColoRect-AdenoCA	60	PARVB	3	0.0139118	0.220355
ColoRect-AdenoCA	60	SEMA6B	4	0.0139549	0.220355
ColoRect-AdenoCA	60	LPAR3	3	0.0139937	0.220355
ColoRect-AdenoCA	60	ACTL9	3	0.0140265	0.220355
ColoRect-AdenoCA	60	PKD2L1	7	0.014032	0.220355
ColoRect-AdenoCA	60	STAG1	10	0.0140493	0.220355	Yes
ColoRect-AdenoCA	60	MBOAT1	4	0.0140879	0.220355
ColoRect-AdenoCA	60	HIRA	6	0.014176	0.220355
ColoRect-AdenoCA	60	PPP1R12C	6	0.0142568	0.220355
ColoRect-AdenoCA	60	GMEB2	3	0.0142633	0.220355
ColoRect-AdenoCA	60	CARD11	7	0.0142885	0.220355	Yes
ColoRect-AdenoCA	60	GBF1	5	0.014289	0.220355
ColoRect-AdenoCA	60	CTDP1	3	0.014306	0.220355
ColoRect-AdenoCA	60	PPP2R1A	4	0.0143152	0.220355	Yes
ColoRect-AdenoCA	60	THSD7B	7	0.0143153	0.220355
ColoRect-AdenoCA	60	ADNP	3	0.0144115	0.221315
ColoRect-AdenoCA	60	ALG2	3	0.0144662	0.221634
ColoRect-AdenoCA	60	NLRP5	7	0.0145522	0.222431
ColoRect-AdenoCA	60	STIL	8	0.014589	0.222474	Yes
ColoRect-AdenoCA	60	FAM184B	7	0.0147047	0.223318
ColoRect-AdenoCA	60	HSD3B7	3	0.0147127	0.223318
ColoRect-AdenoCA	60	TMEM59L	4	0.0148711	0.225201
ColoRect-AdenoCA	60	SEMA3G	5	0.014984	0.226088
ColoRect-AdenoCA	60	PCDHGA2	6	0.0149988	0.226088
ColoRect-AdenoCA	60	PLEKHA3	3	0.0150644	0.226381
ColoRect-AdenoCA	60	ARVCF	3	0.0151189	0.226381
ColoRect-AdenoCA	60	RNF26	3	0.0151547	0.226381
ColoRect-AdenoCA	60	ANKRD60	5	0.0151567	0.226381
ColoRect-AdenoCA	60	NPR1	3	0.0152547	0.227029
ColoRect-AdenoCA	60	OR4K1	7	0.0152694	0.227029
ColoRect-AdenoCA	60	PSD2	8	0.0153323	0.227191
ColoRect-AdenoCA	60	FBXL14	3	0.0153828	0.227191
ColoRect-AdenoCA	60	MIDEAS	4	0.01542	0.227191
ColoRect-AdenoCA	60	TNP2	3	0.0154266	0.227191
ColoRect-AdenoCA	60	KDM4B	4	0.015454	0.227191
ColoRect-AdenoCA	60	GCN1	7	0.0155329	0.227839
ColoRect-AdenoCA	60	KLHL29	5	0.0156152	0.22817
ColoRect-AdenoCA	60	POLR1A	4	0.0156252	0.22817
ColoRect-AdenoCA	60	ZNF831	8	0.0157355	0.228285
ColoRect-AdenoCA	60	MAST3	6	0.015816	0.228285
ColoRect-AdenoCA	60	MON1B	3	0.0158522	0.228285
ColoRect-AdenoCA	60	ATP6V1E2	5	0.0158648	0.228285
ColoRect-AdenoCA	60	CEL	3	0.0159102	0.228285
ColoRect-AdenoCA	60	DENND4B	5	0.0159564	0.228285
ColoRect-AdenoCA	60	NKX2-2	4	0.0160138	0.228285
ColoRect-AdenoCA	60	RASAL1	6	0.0160239	0.228285
ColoRect-AdenoCA	60	ZIC1	5	0.0160305	0.228285
ColoRect-AdenoCA	60	PADI2	3	0.0160487	0.228285
ColoRect-AdenoCA	60	HSPG2	4	0.0160743	0.228285
ColoRect-AdenoCA	60	ARL13B	3	0.0161309	0.228285
ColoRect-AdenoCA	60	ERI2	3	0.0161493	0.228285
ColoRect-AdenoCA	60	SBF1	3	0.016204	0.228285
ColoRect-AdenoCA	60	JPH3	6	0.0162563	0.228285
ColoRect-AdenoCA	60	PCDHA9	5	0.0162948	0.228285
ColoRect-AdenoCA	60	RNF139	3	0.0163031	0.228285
ColoRect-AdenoCA	60	ZSCAN25	3	0.0163043	0.228285
ColoRect-AdenoCA	60	SKAP1	3	0.0163084	0.228285
ColoRect-AdenoCA	60	ZNF526	3	0.0163632	0.228285
ColoRect-AdenoCA	60	PLEKHH1	3	0.0163659	0.228285
ColoRect-AdenoCA	60	DNAAF10	3	0.0164501	0.228971
ColoRect-AdenoCA	60	PLEC	10	0.0166808	0.231284
ColoRect-AdenoCA	60	SSTR4	4	0.0166869	0.231284
ColoRect-AdenoCA	60	PTPRT	6	0.01681	0.231991	Yes
ColoRect-AdenoCA	60	REN	3	0.0168313	0.231991
ColoRect-AdenoCA	60	ATXN2L	6	0.0168717	0.231991
ColoRect-AdenoCA	60	HCN4	5	0.016881	0.231991
ColoRect-AdenoCA	60	ODAPH	3	0.0169252	0.231991
ColoRect-AdenoCA	60	IRS1	3	0.0169507	0.231991
ColoRect-AdenoCA	60	FOLH1	5	0.0170215	0.232473
ColoRect-AdenoCA	60	RAD51C	4	0.0170651	0.232484
ColoRect-AdenoCA	60	BMP1	3	0.0171727	0.232484
ColoRect-AdenoCA	60	MED8	3	0.0172248	0.232484
ColoRect-AdenoCA	60	NFATC4	3	0.0172354	0.232484
ColoRect-AdenoCA	60	PRG2	3	0.017236	0.232484
ColoRect-AdenoCA	60	TRIO	7	0.0172606	0.232484
ColoRect-AdenoCA	60	CLSPN	7	0.0173027	0.232484
ColoRect-AdenoCA	60	EEFSEC	3	0.0173066	0.232484
ColoRect-AdenoCA	60	ARSA	5	0.0173464	0.232542
ColoRect-AdenoCA	60	CUX1	3	0.0173969	0.232559	Yes
ColoRect-AdenoCA	60	ADAMTS10	3	0.0174423	0.232559
ColoRect-AdenoCA	60	SLC44A2	3	0.0174543	0.232559
ColoRect-AdenoCA	60	CIC	5	0.0174971	0.232655	Yes
ColoRect-AdenoCA	60	NOTCH1	6	0.0175514	0.232904	Yes
ColoRect-AdenoCA	60	MEGF10	4	0.0176497	0.233443
ColoRect-AdenoCA	60	DOCK6	5	0.0176634	0.233443
ColoRect-AdenoCA	60	PFKP	6	0.0177	0.233454
ColoRect-AdenoCA	60	SLCO3A1	4	0.0177408	0.233522
ColoRect-AdenoCA	60	MUC13	3	0.0178393	0.234347
ColoRect-AdenoCA	60	STX11	3	0.0179842	0.235064
ColoRect-AdenoCA	60	RETN	3	0.0180439	0.235064
ColoRect-AdenoCA	60	KCNK13	3	0.0180698	0.235064
ColoRect-AdenoCA	60	PTPRS	8	0.018083	0.235064
ColoRect-AdenoCA	60	OPRK1	6	0.0181446	0.235064
ColoRect-AdenoCA	60	KNDC1	4	0.0182028	0.235064
ColoRect-AdenoCA	60	TBX18	6	0.0182813	0.235064
ColoRect-AdenoCA	60	ETV5	6	0.0183208	0.235064	Yes
ColoRect-AdenoCA	60	ZC3H12A	3	0.0183675	0.235064
ColoRect-AdenoCA	60	PLEKHA7	4	0.0184159	0.235064
ColoRect-AdenoCA	60	SCN4A	7	0.0184267	0.235064
ColoRect-AdenoCA	60	PDE6A	4	0.0184391	0.235064
ColoRect-AdenoCA	60	VASN	3	0.0184618	0.235064
ColoRect-AdenoCA	60	PCDHB13	7	0.0185094	0.235064
ColoRect-AdenoCA	60	TRIP6	3	0.0185294	0.235064
ColoRect-AdenoCA	60	TMEM255B	4	0.0185308	0.235064
ColoRect-AdenoCA	60	GIPC3	3	0.0185553	0.235064
ColoRect-AdenoCA	60	SARDH	3	0.0185563	0.235064
ColoRect-AdenoCA	60	TMEM52B	3	0.0185868	0.235064
ColoRect-AdenoCA	60	VAV2	4	0.0186126	0.235064
ColoRect-AdenoCA	60	SRPRB	3	0.0186534	0.235126
ColoRect-AdenoCA	60	EPB41L1	5	0.0187421	0.235344
ColoRect-AdenoCA	60	GABRB3	4	0.0187426	0.235344
ColoRect-AdenoCA	60	PTPN12	7	0.0188223	0.235841
ColoRect-AdenoCA	60	COG5	4	0.0188876	0.235841
ColoRect-AdenoCA	60	PPP1R12A	3	0.0189245	0.235841
ColoRect-AdenoCA	60	TCTN1	3	0.0189264	0.235841
ColoRect-AdenoCA	60	FAM124A	3	0.018993	0.235883
ColoRect-AdenoCA	60	ADAMTS1	4	0.0190352	0.235883
ColoRect-AdenoCA	60	HNF1B	3	0.0190407	0.235883
ColoRect-AdenoCA	60	EFHD1	4	0.0191207	0.235883
ColoRect-AdenoCA	60	MYLK3	4	0.0191323	0.235883
ColoRect-AdenoCA	60	ANKFY1	4	0.0191564	0.235883
ColoRect-AdenoCA	60	WSCD2	5	0.0191887	0.235883
ColoRect-AdenoCA	60	KRT76	4	0.0192182	0.235883
ColoRect-AdenoCA	60	NDST3	8	0.0193459	0.237005
ColoRect-AdenoCA	60	ANGPT1	3	0.019405	0.237094
ColoRect-AdenoCA	60	KCNH5	7	0.0194257	0.237094
ColoRect-AdenoCA	60	MTERF3	3	0.0194654	0.237137
ColoRect-AdenoCA	60	PHRF1	3	0.0195736	0.238012
ColoRect-AdenoCA	60	LLGL2	4	0.0196732	0.23878
ColoRect-AdenoCA	60	POLR3A	3	0.0197357	0.238828
ColoRect-AdenoCA	60	CBFA2T2	3	0.0197502	0.238828
ColoRect-AdenoCA	60	FRMD4B	4	0.0197941	0.238917
ColoRect-AdenoCA	60	CHST1	4	0.0198752	0.239454
ColoRect-AdenoCA	60	STXBP5	4	0.0199656	0.239778
ColoRect-AdenoCA	60	PROSER3	3	0.0199754	0.239778
ColoRect-AdenoCA	60	PLAG1	6	0.0200884	0.240693	Yes
ColoRect-AdenoCA	60	MACROD2	3	0.0201466	0.240949
ColoRect-AdenoCA	60	IRS2	3	0.0203214	0.242274
ColoRect-AdenoCA	60	RFX2	3	0.0203571	0.242274
ColoRect-AdenoCA	60	TMEM132C	3	0.0203685	0.242274
ColoRect-AdenoCA	60	FZD8	4	0.02053	0.243118
ColoRect-AdenoCA	60	CACNG5	3	0.0205509	0.243118
ColoRect-AdenoCA	60	IGF2BP1	4	0.020588	0.243118
ColoRect-AdenoCA	60	KRT81	3	0.0205881	0.243118
ColoRect-AdenoCA	60	APCDD1L	3	0.0207208	0.244244
ColoRect-AdenoCA	60	PRAG1	4	0.0209473	0.246152
ColoRect-AdenoCA	60	TM6SF2	3	0.0209579	0.246152
ColoRect-AdenoCA	60	SLC35D2	4	0.0210304	0.246353
ColoRect-AdenoCA	60	OTULIN	4	0.0210562	0.246353
ColoRect-AdenoCA	60	UIMC1	3	0.0210893	0.246353
ColoRect-AdenoCA	60	ARHGAP22	6	0.0211256	0.246353
ColoRect-AdenoCA	60	CCDC3	4	0.0211649	0.246372
ColoRect-AdenoCA	60	AGRN	4	0.0212407	0.246814
ColoRect-AdenoCA	60	BRINP1	6	0.0215739	0.249919
ColoRect-AdenoCA	60	COPG1	4	0.0215842	0.249919
ColoRect-AdenoCA	60	TDRD9	5	0.0216609	0.250364
ColoRect-AdenoCA	60	RUNX1	4	0.0217624	0.250891	Yes
ColoRect-AdenoCA	60	VPS50	7	0.0217832	0.250891
ColoRect-AdenoCA	60	ODAD1	3	0.0218456	0.251167
ColoRect-AdenoCA	60	POLR2B	4	0.0219345	0.251746
ColoRect-AdenoCA	60	FYN	5	0.0219947	0.251862
ColoRect-AdenoCA	60	CAVIN2	3	0.0220216	0.251862
ColoRect-AdenoCA	60	STYK1	4	0.0222555	0.253782
ColoRect-AdenoCA	60	NINL	8	0.022267	0.253782
ColoRect-AdenoCA	60	EPHB1	8	0.0223786	0.25461
ColoRect-AdenoCA	60	CAMK2B	4	0.0224818	0.25534
ColoRect-AdenoCA	60	NTRK3	6	0.0226364	0.25647	Yes
ColoRect-AdenoCA	60	KIRREL2	5	0.0226723	0.25647
ColoRect-AdenoCA	60	TNFRSF11A	4	0.022704	0.25647
ColoRect-AdenoCA	60	LRRC52	4	0.0227381	0.25647
ColoRect-AdenoCA	60	CUL3	3	0.0228165	0.256911	Yes
ColoRect-AdenoCA	60	MEPE	7	0.0229064	0.257481
ColoRect-AdenoCA	60	SHANK1	6	0.0230169	0.258109
ColoRect-AdenoCA	60	PEPD	4	0.0230412	0.258109
ColoRect-AdenoCA	60	CRYBG2	5	0.0231273	0.258365
ColoRect-AdenoCA	60	MAP3K11	3	0.0231586	0.258365
ColoRect-AdenoCA	60	TNS1	10	0.0231825	0.258365
ColoRect-AdenoCA	60	EPHA8	3	0.0232342	0.2585
ColoRect-AdenoCA	60	DOK5	6	0.0233435	0.259276
ColoRect-AdenoCA	60	LILRB2	3	0.0234927	0.260142
ColoRect-AdenoCA	60	AUH	3	0.023515	0.260142
ColoRect-AdenoCA	60	DMXL1	11	0.0235409	0.260142
ColoRect-AdenoCA	60	GOLGA6L2	5	0.0236398	0.26024
ColoRect-AdenoCA	60	PRDM11	6	0.0236486	0.26024
ColoRect-AdenoCA	60	OR52E4	7	0.0236691	0.26024
ColoRect-AdenoCA	60	DDX25	5	0.023711	0.260264
ColoRect-AdenoCA	60	PTPRN2	6	0.0239674	0.261092
ColoRect-AdenoCA	60	KDM6B	5	0.0239736	0.261092
ColoRect-AdenoCA	60	VILL	3	0.0239807	0.261092
ColoRect-AdenoCA	60	LNP1	3	0.0239819	0.261092
ColoRect-AdenoCA	60	LRRC30	4	0.0239897	0.261092
ColoRect-AdenoCA	60	TTC37	7	0.0240259	0.261092
ColoRect-AdenoCA	60	ECE1	3	0.0241869	0.262405
ColoRect-AdenoCA	60	ACIN1	6	0.0242599	0.262648
ColoRect-AdenoCA	60	NLRC5	6	0.0243223	0.262648
ColoRect-AdenoCA	60	ADD3	4	0.0243743	0.262648
ColoRect-AdenoCA	60	MMP16	7	0.0244087	0.262648
ColoRect-AdenoCA	60	ATP5F1C	3	0.0244099	0.262648
ColoRect-AdenoCA	60	STARD10	3	0.0244737	0.262901
ColoRect-AdenoCA	60	CPO	3	0.0247593	0.265257
ColoRect-AdenoCA	60	TRAK1	5	0.0247741	0.265257
ColoRect-AdenoCA	60	TRIM67	4	0.0248521	0.265658
ColoRect-AdenoCA	60	MYH6	4	0.0249227	0.265931
ColoRect-AdenoCA	60	TEKT2	3	0.024959	0.265931
ColoRect-AdenoCA	60	NHLRC3	3	0.025121	0.26697
ColoRect-AdenoCA	60	CSMD2	17	0.0251538	0.26697
ColoRect-AdenoCA	60	FLG	11	0.025179	0.26697
ColoRect-AdenoCA	60	PPP1R13B	3	0.0254869	0.269369
ColoRect-AdenoCA	60	PLXNB2	6	0.0255005	0.269369
ColoRect-AdenoCA	60	TOX	5	0.0255379	0.269369
ColoRect-AdenoCA	60	MAU2	3	0.0255699	0.269369
ColoRect-AdenoCA	60	NOL10	3	0.025726	0.270578
ColoRect-AdenoCA	60	LCA5	8	0.026042	0.273065
ColoRect-AdenoCA	60	SPINK5	4	0.026046	0.273065
ColoRect-AdenoCA	60	OR4K2	5	0.0262218	0.274469
ColoRect-AdenoCA	60	HSPA12A	3	0.0263433	0.2753
ColoRect-AdenoCA	60	BPIFB1	3	0.0269106	0.280277
ColoRect-AdenoCA	60	ASB15	5	0.0269325	0.280277
ColoRect-AdenoCA	60	AXIN1	5	0.026959	0.280277	Yes
ColoRect-AdenoCA	60	ADGRG6	6	0.0269909	0.280277
ColoRect-AdenoCA	60	RP1L1	9	0.0270991	0.280718
ColoRect-AdenoCA	60	CCDC88C	4	0.0271192	0.280718
ColoRect-AdenoCA	60	OSBPL5	5	0.027182	0.280799
ColoRect-AdenoCA	60	NAE1	3	0.0272129	0.280799
ColoRect-AdenoCA	60	PLXND1	6	0.0273023	0.280972
ColoRect-AdenoCA	60	B3GALT5	3	0.0274521	0.280972
ColoRect-AdenoCA	60	KRT37	4	0.0274794	0.280972
ColoRect-AdenoCA	60	ACO2	3	0.0275061	0.280972
ColoRect-AdenoCA	60	FBXL18	3	0.0275877	0.280972
ColoRect-AdenoCA	60	NAPSA	4	0.0276005	0.280972
ColoRect-AdenoCA	60	KCNH2	6	0.0276188	0.280972
ColoRect-AdenoCA	60	ANO2	6	0.0276405	0.280972
ColoRect-AdenoCA	60	DIO3	3	0.0276575	0.280972
ColoRect-AdenoCA	60	UNC5D	7	0.0277	0.280972
ColoRect-AdenoCA	60	ZBTB46	3	0.0277867	0.280972
ColoRect-AdenoCA	60	SREBF1	4	0.0277943	0.280972
ColoRect-AdenoCA	60	PCDHGA9	4	0.0278176	0.280972
ColoRect-AdenoCA	60	EFR3B	8	0.0278309	0.280972
ColoRect-AdenoCA	60	UNKL	3	0.0279017	0.281252
ColoRect-AdenoCA	60	LMO3	3	0.0280387	0.282199
ColoRect-AdenoCA	60	TOP1MT	6	0.0282118	0.283327
ColoRect-AdenoCA	60	WDR6	3	0.0282374	0.283327
ColoRect-AdenoCA	60	GSDMC	6	0.0283069	0.283589
ColoRect-AdenoCA	60	SDK2	7	0.0283598	0.283685
ColoRect-AdenoCA	60	CFAP74	5	0.028653	0.285739
ColoRect-AdenoCA	60	DHX16	4	0.028672	0.285739
ColoRect-AdenoCA	60	ABRA	4	0.0287383	0.285739
ColoRect-AdenoCA	60	ANKFN1	5	0.0287399	0.285739
ColoRect-AdenoCA	60	TCTE1	4	0.0289999	0.287856
ColoRect-AdenoCA	60	ARID1A	8	0.0290408	0.287856	Yes
ColoRect-AdenoCA	60	PTPN11	7	0.029114	0.288145	Yes
ColoRect-AdenoCA	60	LZTR1	6	0.0293052	0.289521	Yes
ColoRect-AdenoCA	60	DPEP3	3	0.0293416	0.289521
ColoRect-AdenoCA	60	TP53BP2	4	0.0294762	0.290412
ColoRect-AdenoCA	60	SLCO6A1	7	0.029634	0.291528
ColoRect-AdenoCA	60	TKTL2	3	0.0299323	0.293236
ColoRect-AdenoCA	60	AMY2A	5	0.0299685	0.293236
ColoRect-AdenoCA	60	ADCY1	3	0.0300104	0.293236
ColoRect-AdenoCA	60	TMEM71	3	0.030176	0.293236
ColoRect-AdenoCA	60	ATG2A	7	0.0301832	0.293236
ColoRect-AdenoCA	60	UGT3A1	4	0.0302077	0.293236
ColoRect-AdenoCA	60	BMPR2	5	0.0302205	0.293236
ColoRect-AdenoCA	60	DYTN	5	0.03025	0.293236
ColoRect-AdenoCA	60	DBT	3	0.0303556	0.293236
ColoRect-AdenoCA	60	TMEM132E	6	0.030357	0.293236
ColoRect-AdenoCA	60	CDC16	4	0.030367	0.293236
ColoRect-AdenoCA	60	CRTAC1	4	0.0303754	0.293236
ColoRect-AdenoCA	60	TENM4	13	0.0304495	0.293236
ColoRect-AdenoCA	60	HOXD4	3	0.0304522	0.293236
ColoRect-AdenoCA	60	TUBG2	3	0.0304801	0.293236
ColoRect-AdenoCA	60	PPP1R3G	3	0.0305765	0.293528
ColoRect-AdenoCA	60	CASQ1	3	0.0306413	0.293528
ColoRect-AdenoCA	60	GPC6	4	0.0306814	0.293528
ColoRect-AdenoCA	60	SNX29	4	0.0306898	0.293528	Yes
ColoRect-AdenoCA	60	FER1L5	9	0.0307486	0.293558
ColoRect-AdenoCA	60	NCOR2	5	0.0307828	0.293558	Yes
ColoRect-AdenoCA	60	GNAO1	3	0.0308806	0.293965
ColoRect-AdenoCA	60	RADIL	4	0.0309209	0.293965
ColoRect-AdenoCA	60	SMG7	7	0.0309603	0.293965
ColoRect-AdenoCA	60	GP5	4	0.0310721	0.294236
ColoRect-AdenoCA	60	CD19	5	0.0311532	0.294236
ColoRect-AdenoCA	60	BNIP3L	4	0.0311973	0.294236
ColoRect-AdenoCA	60	WNT7A	5	0.0312133	0.294236
ColoRect-AdenoCA	60	ANK2	17	0.0312459	0.294236
ColoRect-AdenoCA	60	STRN4	3	0.0312586	0.294236
ColoRect-AdenoCA	60	ZNF830	4	0.0316043	0.297062
ColoRect-AdenoCA	60	IKZF3	4	0.0318226	0.298563	Yes
ColoRect-AdenoCA	60	KCNQ2	4	0.0318588	0.298563
ColoRect-AdenoCA	60	MYLK4	3	0.0319009	0.298563
ColoRect-AdenoCA	60	CHFR	5	0.0319559	0.298651
ColoRect-AdenoCA	60	PNPLA7	6	0.0320661	0.298883
ColoRect-AdenoCA	60	P4HTM	3	0.0320722	0.298883
ColoRect-AdenoCA	60	SEMA6C	4	0.0321516	0.299198
ColoRect-AdenoCA	60	SH3TC1	5	0.0322138	0.299351
ColoRect-AdenoCA	60	CHD4	9	0.0323325	0.300028	Yes
ColoRect-AdenoCA	60	IFNA6	3	0.0324683	0.300861
ColoRect-AdenoCA	60	KIF21B	4	0.0325544	0.301232
ColoRect-AdenoCA	60	PLCG2	6	0.0326334	0.301536
ColoRect-AdenoCA	60	ZC3H15	4	0.0327178	0.301767
ColoRect-AdenoCA	60	TP53I13	3	0.0327506	0.301767
ColoRect-AdenoCA	60	MARCHF7	4	0.0328502	0.302259
ColoRect-AdenoCA	60	CADPS2	4	0.0329087	0.302317
ColoRect-AdenoCA	60	AVPI1	3	0.0329704	0.302317
ColoRect-AdenoCA	60	ADCY3	3	0.0329953	0.302317
ColoRect-AdenoCA	60	TRIM39	3	0.0330616	0.302317
ColoRect-AdenoCA	60	OTX1	4	0.0331475	0.302317
ColoRect-AdenoCA	60	RGPD3	3	0.0331681	0.302317	Yes
ColoRect-AdenoCA	60	PHC2	4	0.033186	0.302317
ColoRect-AdenoCA	60	SLC25A15	3	0.0332455	0.302317
ColoRect-AdenoCA	60	CHAF1A	6	0.0332724	0.302317
ColoRect-AdenoCA	60	TLE3	4	0.0334597	0.302745
ColoRect-AdenoCA	60	PTPRH	5	0.0334729	0.302745
ColoRect-AdenoCA	60	PPP1R12B	3	0.0334851	0.302745
ColoRect-AdenoCA	60	COL5A2	8	0.0335186	0.302745
ColoRect-AdenoCA	60	BICD2	4	0.0335509	0.302745
ColoRect-AdenoCA	60	NFX1	5	0.0336045	0.302811
ColoRect-AdenoCA	60	TRIM15	4	0.0337534	0.303233
ColoRect-AdenoCA	60	TELO2	3	0.0338411	0.303233
ColoRect-AdenoCA	60	ARHGEF17	5	0.0338461	0.303233
ColoRect-AdenoCA	60	MCM3AP	5	0.0338501	0.303233
ColoRect-AdenoCA	60	DIP2A	6	0.0338831	0.303233
ColoRect-AdenoCA	60	CFAP45	6	0.0340299	0.303808
ColoRect-AdenoCA	60	WFS1	5	0.0340403	0.303808
ColoRect-AdenoCA	60	KRT85	3	0.0341119	0.304033
ColoRect-AdenoCA	60	PCDHGB4	7	0.0342448	0.304802
ColoRect-AdenoCA	60	RIPOR3	4	0.0344646	0.306341
ColoRect-AdenoCA	60	SLC41A3	3	0.0346191	0.307297
ColoRect-AdenoCA	60	TNFRSF11B	3	0.0347788	0.307855
ColoRect-AdenoCA	60	B4GALT1	3	0.0348128	0.307855
ColoRect-AdenoCA	60	WDFY3	6	0.0348231	0.307855
ColoRect-AdenoCA	60	MAP2K4	6	0.0349928	0.308938	Yes
ColoRect-AdenoCA	60	NOLC1	4	0.0352731	0.310089
ColoRect-AdenoCA	60	PCSK6	4	0.0353121	0.310089
ColoRect-AdenoCA	60	IRX2	3	0.0353529	0.310089
ColoRect-AdenoCA	60	HMMR	6	0.0353551	0.310089
ColoRect-AdenoCA	60	BMS1	5	0.0353602	0.310089
ColoRect-AdenoCA	60	ZNF804B	9	0.0358076	0.313025
ColoRect-AdenoCA	60	DPP10	4	0.0358286	0.313025
ColoRect-AdenoCA	60	TSPYL6	4	0.0358386	0.313025
ColoRect-AdenoCA	60	ZNF773	3	0.0359018	0.313159
ColoRect-AdenoCA	60	CORIN	3	0.0360149	0.313727
ColoRect-AdenoCA	60	PRMT6	4	0.0361116	0.313826
ColoRect-AdenoCA	60	MRTFA	4	0.0361221	0.313826	Yes
ColoRect-AdenoCA	60	ACTR3B	5	0.0363533	0.31537
ColoRect-AdenoCA	60	LONRF2	7	0.0363963	0.31537
ColoRect-AdenoCA	60	APLP1	4	0.0364647	0.315545
ColoRect-AdenoCA	60	GATA3	4	0.0365635	0.315919	Yes
ColoRect-AdenoCA	60	CCL22	3	0.0366045	0.315919
ColoRect-AdenoCA	60	CADPS	7	0.0368953	0.318009
ColoRect-AdenoCA	60	PTPRG	6	0.0371038	0.31935
ColoRect-AdenoCA	60	EXD1	5	0.0371485	0.31935
ColoRect-AdenoCA	60	ZNF354A	4	0.0372769	0.319381
ColoRect-AdenoCA	60	HSPA6	3	0.0373118	0.319381
ColoRect-AdenoCA	60	NPY2R	4	0.0373576	0.319381
ColoRect-AdenoCA	60	ANKRD35	5	0.0374059	0.319381
ColoRect-AdenoCA	60	TSHZ3	8	0.0374138	0.319381
ColoRect-AdenoCA	60	KIF3A	8	0.037445	0.319381
ColoRect-AdenoCA	60	FLNC	9	0.0376459	0.320676
ColoRect-AdenoCA	60	C16orf96	5	0.0378014	0.321583
ColoRect-AdenoCA	60	SHANK3	7	0.0380114	0.322948
ColoRect-AdenoCA	60	UNC80	17	0.0381103	0.323369
ColoRect-AdenoCA	60	PCDH10	5	0.0382356	0.323946
ColoRect-AdenoCA	60	KCNA1	5	0.0382917	0.323946
ColoRect-AdenoCA	60	SLC2A11	3	0.0383268	0.323946
ColoRect-AdenoCA	60	PNMA8B	5	0.0384371	0.324459
ColoRect-AdenoCA	60	RGS3	5	0.0386423	0.325345
ColoRect-AdenoCA	60	CLRN2	3	0.0386591	0.325345
ColoRect-AdenoCA	60	ZIC4	4	0.0386913	0.325345
ColoRect-AdenoCA	60	OR6K3	7	0.0388786	0.326259
ColoRect-AdenoCA	60	ETV1	3	0.0389393	0.326259	Yes
ColoRect-AdenoCA	60	SLC35C2	4	0.0389505	0.326259
ColoRect-AdenoCA	60	NRG3	8	0.0390667	0.326259
ColoRect-AdenoCA	60	CSRNP3	4	0.0390977	0.326259
ColoRect-AdenoCA	60	SLC45A1	3	0.0391209	0.326259
ColoRect-AdenoCA	60	PMS2	3	0.0391491	0.326259	Yes
ColoRect-AdenoCA	60	MAPK8IP3	6	0.0392372	0.326578
ColoRect-AdenoCA	60	KPNA7	5	0.0394036	0.327546
ColoRect-AdenoCA	60	C22orf23	3	0.0394603	0.327601
ColoRect-AdenoCA	60	OR2B2	3	0.0396737	0.328745
ColoRect-AdenoCA	60	PIK3CD	4	0.0397628	0.328745
ColoRect-AdenoCA	60	MYO5C	7	0.0398007	0.328745
ColoRect-AdenoCA	60	NRXN1	10	0.0398873	0.328745
ColoRect-AdenoCA	60	ACTB	3	0.0399002	0.328745
ColoRect-AdenoCA	60	KRT73	4	0.0399471	0.328745
ColoRect-AdenoCA	60	WARS1	5	0.0399499	0.328745
ColoRect-AdenoCA	60	TTC7A	3	0.0400433	0.328759
ColoRect-AdenoCA	60	SOX11	5	0.0400521	0.328759
ColoRect-AdenoCA	60	LRRC47	4	0.0401123	0.32884
ColoRect-AdenoCA	60	CATSPER3	3	0.0402311	0.329402
ColoRect-AdenoCA	60	MRM3	3	0.0405551	0.331639
ColoRect-AdenoCA	60	ASTN2	7	0.0407025	0.332049
ColoRect-AdenoCA	60	COL1A2	8	0.0407068	0.332049
ColoRect-AdenoCA	60	SPTLC2	3	0.0408047	0.332093
ColoRect-AdenoCA	60	ADCY5	9	0.0408638	0.332093
ColoRect-AdenoCA	60	AGPAT4	3	0.0408644	0.332093
ColoRect-AdenoCA	60	PIK3CA	23	0.0410027	0.332119	Yes
ColoRect-AdenoCA	60	CD53	3	0.0410442	0.332119
ColoRect-AdenoCA	60	NFATC2	5	0.0410522	0.332119	Yes
ColoRect-AdenoCA	60	MTNR1B	5	0.0410707	0.332119
ColoRect-AdenoCA	60	NOX3	4	0.0411934	0.3327
ColoRect-AdenoCA	60	GRID2	7	0.0413257	0.332956
ColoRect-AdenoCA	60	RNF20	7	0.041554	0.332956
ColoRect-AdenoCA	60	MRPS27	3	0.0416015	0.332956
ColoRect-AdenoCA	60	ZNF536	8	0.0416141	0.332956
ColoRect-AdenoCA	60	SLC44A5	4	0.0416935	0.332956
ColoRect-AdenoCA	60	RGS21	3	0.0417037	0.332956
ColoRect-AdenoCA	60	DNAH5	17	0.0417209	0.332956
ColoRect-AdenoCA	60	TAAR6	3	0.0417277	0.332956
ColoRect-AdenoCA	60	FBLN2	7	0.0417295	0.332956	Yes
ColoRect-AdenoCA	60	COL13A1	5	0.041751	0.332956
ColoRect-AdenoCA	60	EGFL8	3	0.0418038	0.332956
ColoRect-AdenoCA	60	POLR1B	3	0.0418358	0.332956
ColoRect-AdenoCA	60	PRH2	3	0.042032	0.333046
ColoRect-AdenoCA	60	PIWIL4	5	0.0420961	0.333046
ColoRect-AdenoCA	60	NR3C1	5	0.0422662	0.333046
ColoRect-AdenoCA	60	SCNN1G	3	0.0422979	0.333046
ColoRect-AdenoCA	60	LVRN	9	0.0423074	0.333046
ColoRect-AdenoCA	60	PLIN4	3	0.0423282	0.333046
ColoRect-AdenoCA	60	RSPH6A	4	0.0423294	0.333046
ColoRect-AdenoCA	60	PRR12	6	0.042374	0.333046
ColoRect-AdenoCA	60	BRDT	4	0.0424277	0.333046
ColoRect-AdenoCA	60	ST6GALNAC1	6	0.0424491	0.333046
ColoRect-AdenoCA	60	ACAD9	3	0.0425009	0.333046
ColoRect-AdenoCA	60	PI4KA	5	0.042522	0.333046
ColoRect-AdenoCA	60	GTF2F1	3	0.0426052	0.333046
ColoRect-AdenoCA	60	GARRE1	3	0.0426104	0.333046
ColoRect-AdenoCA	60	MOCS1	3	0.0426312	0.333046
ColoRect-AdenoCA	60	STRIP2	4	0.0426617	0.333046
ColoRect-AdenoCA	60	SP2	3	0.0427391	0.333253
ColoRect-AdenoCA	60	TSC22D4	3	0.0428436	0.33327
ColoRect-AdenoCA	60	NUS1	4	0.0430491	0.33327
ColoRect-AdenoCA	60	PLPP7	3	0.0431062	0.33327
ColoRect-AdenoCA	60	VAV1	4	0.0431245	0.33327	Yes
ColoRect-AdenoCA	60	LPCAT4	5	0.0431485	0.33327
ColoRect-AdenoCA	60	TXLNB	5	0.0432674	0.33327
ColoRect-AdenoCA	60	DENND5B	8	0.0432697	0.33327
ColoRect-AdenoCA	60	CASD1	3	0.0432803	0.33327
ColoRect-AdenoCA	60	NLRP1	5	0.0433534	0.33327
ColoRect-AdenoCA	60	DNAAF3	3	0.0433929	0.33327
ColoRect-AdenoCA	60	SGSM3	3	0.0434158	0.33327
ColoRect-AdenoCA	60	ZDHHC5	3	0.0434367	0.33327
ColoRect-AdenoCA	60	CD1E	3	0.0434481	0.33327
ColoRect-AdenoCA	60	MCHR2	4	0.043523	0.33327
ColoRect-AdenoCA	60	DOCK1	7	0.0436015	0.33327
ColoRect-AdenoCA	60	ADAMTS4	3	0.043712	0.33327
ColoRect-AdenoCA	60	SNED1	3	0.0437304	0.33327
ColoRect-AdenoCA	60	MTUS2	10	0.0437395	0.33327
ColoRect-AdenoCA	60	ADGRG3	3	0.0437507	0.33327
ColoRect-AdenoCA	60	ZNF574	3	0.0437601	0.33327
ColoRect-AdenoCA	60	ADTRP	3	0.043877	0.333553
ColoRect-AdenoCA	60	SLC7A14	5	0.0438993	0.333553
ColoRect-AdenoCA	60	DLG1	6	0.0439812	0.333788
ColoRect-AdenoCA	60	UBXN6	3	0.0441528	0.334049
ColoRect-AdenoCA	60	ARHGAP33	3	0.044207	0.334049
ColoRect-AdenoCA	60	GRM7	6	0.0442496	0.334049
ColoRect-AdenoCA	60	SNTG1	5	0.0442654	0.334049
ColoRect-AdenoCA	60	DMRTB1	4	0.044271	0.334049
ColoRect-AdenoCA	60	PTH2R	4	0.0444911	0.334527
ColoRect-AdenoCA	60	GYS1	3	0.0445149	0.334527
ColoRect-AdenoCA	60	TMC1	4	0.0445641	0.334527
ColoRect-AdenoCA	60	PDZD7	3	0.044567	0.334527
ColoRect-AdenoCA	60	SLC1A7	3	0.044646	0.334527
ColoRect-AdenoCA	60	PRDM15	3	0.0446524	0.334527
ColoRect-AdenoCA	60	PRDM2	7	0.0446922	0.334527	Yes
ColoRect-AdenoCA	60	ISLR	3	0.0447912	0.334732
ColoRect-AdenoCA	60	PLA2G4E	3	0.0450304	0.334732
ColoRect-AdenoCA	60	ZAR1L	4	0.0450755	0.334732
ColoRect-AdenoCA	60	GLT8D1	3	0.0451209	0.334732
ColoRect-AdenoCA	60	GRM3	4	0.0451406	0.334732	Yes
ColoRect-AdenoCA	60	TMEM198	3	0.0451776	0.334732
ColoRect-AdenoCA	60	NEDD9	3	0.0452114	0.334732
ColoRect-AdenoCA	60	COMP	3	0.0452641	0.334732
ColoRect-AdenoCA	60	ELFN1	8	0.0452685	0.334732
ColoRect-AdenoCA	60	LAMP1	3	0.0453125	0.334732
ColoRect-AdenoCA	60	SWAP70	3	0.0453222	0.334732
ColoRect-AdenoCA	60	RTBDN	3	0.0453336	0.334732
ColoRect-AdenoCA	60	ANXA13	3	0.0455046	0.335241
ColoRect-AdenoCA	60	ACSM5	5	0.045505	0.335241
ColoRect-AdenoCA	60	NPHP4	3	0.0456443	0.335889
ColoRect-AdenoCA	60	PLCH2	3	0.0457872	0.336562
ColoRect-AdenoCA	60	LRP12	8	0.0459567	0.337386
ColoRect-AdenoCA	60	SAMD9	9	0.0460092	0.337386
ColoRect-AdenoCA	60	LDHD	3	0.0460751	0.337386
ColoRect-AdenoCA	60	CLUH	3	0.0461057	0.337386
ColoRect-AdenoCA	60	ZSWIM5	3	0.046284	0.338313
ColoRect-AdenoCA	60	POLR3GL	3	0.0463621	0.338345
ColoRect-AdenoCA	60	KRIT1	3	0.0463918	0.338345
ColoRect-AdenoCA	60	MTO1	3	0.0465274	0.338956
ColoRect-AdenoCA	60	VIPAS39	4	0.0466274	0.33909
ColoRect-AdenoCA	60	PCDHGB6	9	0.0466751	0.33909
ColoRect-AdenoCA	60	RHBDF1	3	0.0467014	0.33909
ColoRect-AdenoCA	60	PINX1	3	0.0468038	0.339457
ColoRect-AdenoCA	60	EPHA4	6	0.0469108	0.339542
ColoRect-AdenoCA	60	RABEP2	3	0.04704	0.339542
ColoRect-AdenoCA	60	KRT2	3	0.0470888	0.339542
ColoRect-AdenoCA	60	ITGA3	4	0.0471265	0.339542
ColoRect-AdenoCA	60	MATK	5	0.047197	0.339542
ColoRect-AdenoCA	60	P3H3	3	0.0472414	0.339542
ColoRect-AdenoCA	60	COL6A6	8	0.0472439	0.339542
ColoRect-AdenoCA	60	OR4C16	3	0.0472891	0.339542
ColoRect-AdenoCA	60	BRPF1	4	0.0472973	0.339542
ColoRect-AdenoCA	60	CLPTM1	3	0.0473388	0.339542
ColoRect-AdenoCA	60	HTRA2	3	0.0474224	0.339542
ColoRect-AdenoCA	60	SLC6A3	5	0.0474383	0.339542
ColoRect-AdenoCA	60	KIF2C	3	0.0476912	0.340873
ColoRect-AdenoCA	60	RAPH1	3	0.0477285	0.340873
ColoRect-AdenoCA	60	NPRL3	3	0.0478386	0.341078
ColoRect-AdenoCA	60	LRP1B	18	0.0479095	0.341078	Yes
ColoRect-AdenoCA	60	HIVEP2	9	0.0479136	0.341078
ColoRect-AdenoCA	60	ANO8	3	0.048297	0.342178
ColoRect-AdenoCA	60	NCAPH2	3	0.048312	0.342178
ColoRect-AdenoCA	60	ZNF768	5	0.0483195	0.342178
ColoRect-AdenoCA	60	THRB	4	0.0483334	0.342178
ColoRect-AdenoCA	60	CPA5	3	0.0483926	0.342178
ColoRect-AdenoCA	60	PSG8	3	0.0484438	0.342178
ColoRect-AdenoCA	60	SGCA	3	0.0485038	0.342178
ColoRect-AdenoCA	60	TMTC1	3	0.0485264	0.342178
ColoRect-AdenoCA	60	EYA2	4	0.0486721	0.342178
ColoRect-AdenoCA	60	FBXO11	3	0.0486911	0.342178	Yes
ColoRect-AdenoCA	60	MYH11	7	0.0486993	0.342178	Yes
ColoRect-AdenoCA	60	SPTBN1	8	0.0487064	0.342178
ColoRect-AdenoCA	60	TMEM132D	7	0.0487481	0.342178
ColoRect-AdenoCA	60	CRLF3	3	0.0488438	0.342483
ColoRect-AdenoCA	60	TRAPPC12	3	0.0491347	0.344154
ColoRect-AdenoCA	60	RELCH	3	0.0495564	0.346564
ColoRect-AdenoCA	60	FBH1	5	0.0495848	0.346564
ColoRect-AdenoCA	60	DKK4	3	0.050018	0.348223
ColoRect-AdenoCA	60	TACR1	4	0.050042	0.348223
ColoRect-AdenoCA	60	NAA25	9	0.0500725	0.348223
ColoRect-AdenoCA	60	HS3ST2	3	0.0501348	0.348223
ColoRect-AdenoCA	60	SHANK2	7	0.0501435	0.348223
ColoRect-AdenoCA	60	EHD3	6	0.0501474	0.348223
ColoRect-AdenoCA	60	NPAP1	7	0.0501948	0.348223
ColoRect-AdenoCA	60	PDGFRB	3	0.0502988	0.348335	Yes
ColoRect-AdenoCA	60	MYB	3	0.0503175	0.348335	Yes
ColoRect-AdenoCA	60	WDR81	3	0.0507199	0.35075
ColoRect-AdenoCA	60	EXOC2	3	0.0508294	0.350949
ColoRect-AdenoCA	60	EGFR	5	0.0508559	0.350949	Yes
ColoRect-AdenoCA	60	SLC15A4	3	0.0509778	0.351167
ColoRect-AdenoCA	60	ZC3H3	3	0.0509949	0.351167
ColoRect-AdenoCA	60	SPATA16	4	0.0512012	0.352217
ColoRect-AdenoCA	60	LTK	4	0.0512808	0.352235
ColoRect-AdenoCA	60	FPR3	3	0.0513116	0.352235
ColoRect-AdenoCA	60	PDE10A	3	0.0515196	0.353293
ColoRect-AdenoCA	60	POGZ	7	0.0516529	0.353456
ColoRect-AdenoCA	60	ZNF135	4	0.0516876	0.353456
ColoRect-AdenoCA	60	TMPRSS7	5	0.0517055	0.353456
ColoRect-AdenoCA	60	PCED1B	3	0.0518485	0.35354
ColoRect-AdenoCA	60	CD226	5	0.0518858	0.35354
ColoRect-AdenoCA	60	CHST15	8	0.0519273	0.35354
ColoRect-AdenoCA	60	RIC1	4	0.051934	0.35354
ColoRect-AdenoCA	60	AHNAK2	11	0.0519985	0.353612
ColoRect-AdenoCA	60	RASGRF1	10	0.0522612	0.355029
ColoRect-AdenoCA	60	APPL1	4	0.0523203	0.355062
ColoRect-AdenoCA	60	IL20RA	3	0.0524054	0.355271
ColoRect-AdenoCA	60	NFIB	3	0.052604	0.355886	Yes
ColoRect-AdenoCA	60	ZNF879	7	0.0526049	0.355886
ColoRect-AdenoCA	60	TRPC7	3	0.0529795	0.35726
ColoRect-AdenoCA	60	KNSTRN	3	0.0529981	0.35726	Yes
ColoRect-AdenoCA	60	OR5C1	3	0.0531426	0.35726
ColoRect-AdenoCA	60	CHAF1B	3	0.053147	0.35726
ColoRect-AdenoCA	60	SLCO5A1	8	0.0531656	0.35726
ColoRect-AdenoCA	60	PANK4	3	0.0532493	0.35726
ColoRect-AdenoCA	60	PCDHA5	4	0.0532625	0.35726
ColoRect-AdenoCA	60	MYBL2	5	0.0532774	0.35726
ColoRect-AdenoCA	60	ACER1	3	0.0533836	0.35726
ColoRect-AdenoCA	60	TCERG1L	3	0.0533965	0.35726
ColoRect-AdenoCA	60	BCHE	7	0.0534089	0.35726
ColoRect-AdenoCA	60	EPHA2	3	0.053485	0.357405
ColoRect-AdenoCA	60	PROKR1	3	0.0536082	0.357449
ColoRect-AdenoCA	60	THBS4	3	0.0536087	0.357449
ColoRect-AdenoCA	60	NOL4L	3	0.0537027	0.357449
ColoRect-AdenoCA	60	OCA2	4	0.0537797	0.357449
ColoRect-AdenoCA	60	CDK19	3	0.0537868	0.357449
ColoRect-AdenoCA	60	GAL3ST4	3	0.0538196	0.357449
ColoRect-AdenoCA	60	PSMD2	5	0.0540594	0.358678
ColoRect-AdenoCA	60	JSRP1	3	0.0541716	0.358683
ColoRect-AdenoCA	60	SCN2A	11	0.0541829	0.358683
ColoRect-AdenoCA	60	HMG20A	3	0.0543046	0.358683
ColoRect-AdenoCA	60	ASB16	3	0.0543361	0.358683
ColoRect-AdenoCA	60	SCAF4	8	0.0543512	0.358683
ColoRect-AdenoCA	60	CSTF2T	4	0.0544658	0.358683
ColoRect-AdenoCA	60	PDE4B	5	0.0544808	0.358683
ColoRect-AdenoCA	60	MRGPRX1	3	0.0545957	0.358683
ColoRect-AdenoCA	60	KANSL3	3	0.0546045	0.358683
ColoRect-AdenoCA	60	SLTM	3	0.0546084	0.358683
ColoRect-AdenoCA	60	NUDT14	3	0.0546992	0.358919
ColoRect-AdenoCA	60	FSTL4	3	0.0547662	0.358958
ColoRect-AdenoCA	60	EEF2K	3	0.0548867	0.358958
ColoRect-AdenoCA	60	CHSY3	3	0.0549211	0.358958
ColoRect-AdenoCA	60	SLITRK5	6	0.0549246	0.358958
ColoRect-AdenoCA	60	ADCK5	3	0.0550404	0.359127
ColoRect-AdenoCA	60	HEPACAM	3	0.0550921	0.359127
ColoRect-AdenoCA	60	PAQR9	3	0.0551151	0.359127
ColoRect-AdenoCA	60	RAPGEF5	5	0.0553235	0.360126
ColoRect-AdenoCA	60	TRAP1	4	0.0554559	0.360629
ColoRect-AdenoCA	60	AOC2	4	0.0555765	0.361054
ColoRect-AdenoCA	60	EPS8L1	3	0.0556451	0.361141
ColoRect-AdenoCA	60	TMEM44	3	0.0557223	0.361284
ColoRect-AdenoCA	60	ALDH18A1	3	0.0560219	0.362866
ColoRect-AdenoCA	60	HSPA9	3	0.0560817	0.362894
ColoRect-AdenoCA	60	PLAAT2	3	0.0561407	0.362918
ColoRect-AdenoCA	60	MFSD9	3	0.0562998	0.363586
ColoRect-AdenoCA	60	IKBKE	4	0.0565325	0.364446
ColoRect-AdenoCA	60	ADARB2	4	0.0565744	0.364446
ColoRect-AdenoCA	60	GCNT1	3	0.0566	0.364446
ColoRect-AdenoCA	60	TNRC18	6	0.0568946	0.365983
ColoRect-AdenoCA	60	RAI1	7	0.0570893	0.366875
ColoRect-AdenoCA	60	ADCY4	4	0.0572092	0.367023
ColoRect-AdenoCA	60	WDR27	3	0.0572247	0.367023
ColoRect-AdenoCA	60	TNFRSF19	6	0.0573117	0.367222
ColoRect-AdenoCA	60	FBL	3	0.0576678	0.369142
ColoRect-AdenoCA	60	SRCIN1	5	0.0580812	0.371425
ColoRect-AdenoCA	60	CTBP2	3	0.0581697	0.371627
ColoRect-AdenoCA	60	EIF3I	3	0.0583822	0.37223
ColoRect-AdenoCA	60	ADAM10	4	0.058396	0.37223
ColoRect-AdenoCA	60	SAMHD1	3	0.0584747	0.37223
ColoRect-AdenoCA	60	AP2A1	3	0.0585245	0.37223
ColoRect-AdenoCA	60	IGHMBP2	5	0.0585485	0.37223
ColoRect-AdenoCA	60	INSYN1	3	0.0586556	0.372548
ColoRect-AdenoCA	60	SLAMF8	3	0.0587364	0.3727
ColoRect-AdenoCA	60	VWA5B1	4	0.0588068	0.372771
ColoRect-AdenoCA	60	LRFN1	3	0.0589068	0.372771
ColoRect-AdenoCA	60	ENPP2	7	0.0589493	0.372771
ColoRect-AdenoCA	60	ATP10A	8	0.059025	0.372771
ColoRect-AdenoCA	60	ALS2CL	3	0.0590688	0.372771
ColoRect-AdenoCA	60	CDH17	6	0.0590895	0.372771	Yes
ColoRect-AdenoCA	60	VPS18	3	0.0592002	0.373109
ColoRect-AdenoCA	60	TTLL10	4	0.0592951	0.373348
ColoRect-AdenoCA	60	PLEKHM2	4	0.0594687	0.374081
ColoRect-AdenoCA	60	ADAMTS7	6	0.0595859	0.374157
ColoRect-AdenoCA	60	MOV10	3	0.0595952	0.374157
ColoRect-AdenoCA	60	FZD10	4	0.0597491	0.37431
ColoRect-AdenoCA	60	TTC34	6	0.0597714	0.37431
ColoRect-AdenoCA	60	RNF148	3	0.0597912	0.37431
ColoRect-AdenoCA	60	KCNS1	5	0.0601098	0.375138
ColoRect-AdenoCA	60	KMT2D	11	0.0601313	0.375138	Yes
ColoRect-AdenoCA	60	KMT5A	3	0.060185	0.375138
ColoRect-AdenoCA	60	PDE5A	3	0.0601891	0.375138
ColoRect-AdenoCA	60	NCOA5	3	0.0602102	0.375138
ColoRect-AdenoCA	60	VCAM1	6	0.0603024	0.375355
ColoRect-AdenoCA	60	ARHGAP27	3	0.0604602	0.375781
ColoRect-AdenoCA	60	MBD6	3	0.0604856	0.375781
ColoRect-AdenoCA	60	SLITRK1	4	0.0606517	0.376455
ColoRect-AdenoCA	60	SIGLECL1	4	0.0607133	0.37648
ColoRect-AdenoCA	60	PAPPA	8	0.0608504	0.376973
ColoRect-AdenoCA	60	TTLL11	4	0.0611182	0.378132
ColoRect-AdenoCA	60	PCDH9	10	0.0611854	0.378132
ColoRect-AdenoCA	60	EHBP1	4	0.0612109	0.378132
ColoRect-AdenoCA	60	JRK	3	0.0613323	0.378524
ColoRect-AdenoCA	60	ZAP70	5	0.0615028	0.378767
ColoRect-AdenoCA	60	FARSA	3	0.0615414	0.378767
ColoRect-AdenoCA	60	PCDHA7	4	0.0615832	0.378767
ColoRect-AdenoCA	60	CUX2	7	0.0616664	0.378767
ColoRect-AdenoCA	60	MEIOSIN	4	0.0616831	0.378767
ColoRect-AdenoCA	60	SUMF2	3	0.061719	0.378767
ColoRect-AdenoCA	60	SFMBT2	9	0.0618982	0.379357
ColoRect-AdenoCA	60	CD247	3	0.0619311	0.379357
ColoRect-AdenoCA	60	LEF1	4	0.0620877	0.379961	Yes
ColoRect-AdenoCA	60	SSTR5	3	0.0621979	0.380279
ColoRect-AdenoCA	60	ALOX15B	6	0.0622935	0.380508
ColoRect-AdenoCA	60	DMGDH	4	0.062424	0.380551
ColoRect-AdenoCA	60	PTPRF	4	0.0624874	0.380551
ColoRect-AdenoCA	60	PDE1B	5	0.0625102	0.380551
ColoRect-AdenoCA	60	PXDNL	9	0.0625712	0.380551
ColoRect-AdenoCA	60	TAF4B	4	0.0625914	0.380551
ColoRect-AdenoCA	60	TRIM44	5	0.0631348	0.383343
ColoRect-AdenoCA	60	DDX51	3	0.0631678	0.383343
ColoRect-AdenoCA	60	ABCC4	4	0.0632359	0.3834
ColoRect-AdenoCA	60	UMOD	7	0.0634555	0.384376
ColoRect-AdenoCA	60	PTEN	6	0.0637618	0.385874	Yes
ColoRect-AdenoCA	60	MYBBP1A	3	0.0639327	0.385972
ColoRect-AdenoCA	60	ALDH1A3	4	0.0640158	0.385972
ColoRect-AdenoCA	60	PCDHA4	7	0.0640276	0.385972
ColoRect-AdenoCA	60	TMEM30A	3	0.0641043	0.385972
ColoRect-AdenoCA	60	CNBD2	4	0.0641433	0.385972
ColoRect-AdenoCA	60	ARHGEF2	4	0.0641772	0.385972
ColoRect-AdenoCA	60	SLC10A7	4	0.064191	0.385972
ColoRect-AdenoCA	60	POU2F1	4	0.0642633	0.386052
ColoRect-AdenoCA	60	SLC38A2	4	0.0643544	0.386096
ColoRect-AdenoCA	60	OTUD4	6	0.0643887	0.386096
ColoRect-AdenoCA	60	JARID2	4	0.064521	0.386535
ColoRect-AdenoCA	60	TNK1	4	0.0646436	0.386915
ColoRect-AdenoCA	60	OR4M2	4	0.0648798	0.387445
ColoRect-AdenoCA	60	NXPE2	4	0.0648952	0.387445
ColoRect-AdenoCA	60	NBAS	8	0.0649191	0.387445
ColoRect-AdenoCA	60	VRK2	4	0.0649708	0.387445
[truncated: 22,272 more rows]
